# Supplementary material for: Shared genetic effect of kidney function on bipolar and major depressive disorders: a large-scale genome-wide cross-trait analysis
Source: Hum Genomics. 2024 Jun 11;18:60. doi: 10.1186/s40246-024-00627-3 (PMC11165782; doi:10.1186/s40246-024-00627-3)
Supplement: Supplementary file 1 — Additional file 1. Supplementary Table 1. Summary of GWAS data. [file 40246_2024_627_MOESM1_ESM.xlsx]

## Sheet: Table S1
Supplementary Table 1. Summary of GWAS data.
Phenotype	Abbreviation	Data source	Total sample size	Reference genome	Imputation panel	Population	Original study
Bipolar disorder	BIP	PGC	51710	GRCh37	HRC or 1000G	European ancestry	Dulubova, Irina, et al. How Tlg2p/syntaxin 16'snares’ Vps45. The EMBO journal 21.14 (2002): 3620-3631.
Major depressive disorder	MDD		172705			European ancestry	Major Depressive Disorder Working Group of the PGC. Genome-wide association analyses identify 44 risk variants and refine the genetic architecture of major depressive disorder.BioRxiv, 2017
Glomerular filtration rate estimated from creatine	eGFRcrea	UKB & CKDGen	1004040			European ancestry	Stanzick et al. Discovery and prioritization of variants and genes for kidney function in >1.2 million individuals. Nature Communication, 2021
Glomerular filtration rate estimated from cystatin	eGFRcys		460826			European ancestry	Stanzick et al. Discovery and prioritization of variants and genes for kidney function in >1.2 million individuals. Nature Communication, 2021
Blood urea nitrogen	BUN		852678			European ancestry	Stanzick et al. Discovery and prioritization of variants and genes for kidney function in >1.2 million individuals. Nature Communication, 2021
Urinary albumin-to-creatinine ratio	UACR		288649			European ancestry	Tin. ea al. Target genes, variants, tissues and transcriptional pathways influencing human serum urate levels. Nature Genetics, 2019
Urate	urate		547361			European ancestry	Teumer. et al. Genome-wide association meta-analyses and fine-mapping elucidate pathways influencing albuminuria. Nature Communication, 2019
Abbreviations: PGC: Psychiatric Genomics Consortium; UKB: UK Biobank; CKDGen: Chronic Kidney Disease Genetics Consortium; HRC: Haplotype Reference Consortium
