# Supplementary material for: Shared genetic effect of kidney function on bipolar and major depressive disorders: a large-scale genome-wide cross-trait analysis
Source: Hum Genomics. 2024 Jun 11;18:60. doi: 10.1186/s40246-024-00627-3 (PMC11165782; doi:10.1186/s40246-024-00627-3)
Supplement: Supplementary file 2 — Additional file 2. Supplementary Table 10. Shared gene set between 2 mental disorder traits and 5 kidney function biomarker traits in KEGG. [file 40246_2024_627_MOESM2_ESM.xlsx]

## Sheet: Table S10
Supplementary Table 10. Shared gene set between 2 mental disorder traits and 5 kidney function biomarker traits in KEGG
Mental disorder	Kidney funtion biomarkers	GeneSet	N_genes	N_overlap	FDR	Genes	P
BIP	urate	KEGG_SYSTEMIC_LUPUS_ERYTHEMATOSUS	115	36	2.9772e-28	C7:HIST1H2AA:HIST1H2BA:HIST1H4C:HIST1H2BC:HIST1H2AC:HIST1H2BD:HIST1H2BE:HIST1H4D:HIST1H3D:HIST1H2AD:HIST1H2BF:HIST1H4E:HIST1H4G:HIST1H3F:HIST1H2BH:HIST1H3G:HIST1H2BI:HIST1H4H:HIST1H2BJ:HIST1H2AG:HIST1H2BL:HIST1H2AI:HIST1H3H:HIST1H2AJ:HIST1H2BM:HIST1H4J:HIST1H4K:HIST1H2AK:HIST1H2BN:HIST1H2AL:HIST1H3I:HIST1H4L:HIST1H3J:HIST1H2AM:HIST1H2BO	1.60065e-30
BIP	eGFRcys	KEGG_SYSTEMIC_LUPUS_ERYTHEMATOSUS	115	41	1.15918e-19	C9:HIST1H3A:HIST1H4A:HIST1H4B:HIST1H3B:HIST1H2AB:HIST1H2BB:HIST1H3C:HIST1H2BC:HIST1H2AC:HIST1H2BD:HIST1H2BE:HIST1H4D:HIST1H3D:HIST1H2AD:HIST1H2BF:HIST1H4E:HIST1H2BG:HIST1H2AE:HIST1H3E:HIST1H3G:HIST1H2BI:HIST1H4H:HIST1H2BJ:HIST1H2AG:HIST1H2BL:HIST1H2AI:HIST1H3H:HIST1H2AJ:HIST1H2BM:HIST1H4J:HIST1H4K:HIST1H2AK:HIST1H2BN:HIST1H2AL:HIST1H3I:HIST1H4L:HIST1H3J:HIST1H2AM:HIST1H2BO:H2AFV	6.23216e-22
BIP	eGFRcys	KEGG_OLFACTORY_TRANSDUCTION	383	54	1.74046e-07	OR4A16:OR4A15:OR4C15:OR4C16:OR4C11:OR4P4:OR4S2:OR4C6:OR5D13:OR5D14:OR5L1:OR5D18:OR5L2:OR5D16:OR5I1:OR10AG1:OR5F1:OR5AS1:OR8I2:OR8H2:OR8H3:OR8J3:OR8K5:OR5J2:OR5T2:OR5T3:OR5T1:OR8H1:OR8K3:OR8K1:OR8J1:OR8U1:OR5R1:OR5M9:OR5M3:OR5M8:OR5M11:OR5M10:OR5M1:OR5AP2:OR5AR1:OR2B2:OR2B6:OR2W1:OR2B3:OR2J3:OR2J2:OR14J1:OR5V1:OR12D3:OR12D2:OR11A1:OR10C1:OR2H1	1.87147e-09
BIP	BUN	KEGG_BASAL_CELL_CARCINOMA	55	10	0.000410533	SUFU:FZD4:GLI1:BMP4:DVL2:WNT3:WNT9B:TCF7L1:STK36:FZD9	2.20716e-06
BIP	eGFRcrea	KEGG_SYSTEMIC_LUPUS_ERYTHEMATOSUS	115	29	0.000426639	H2AFX:SNRPD1:ACTN4:C9:HIST1H2AA:HIST1H2BA:HIST1H4G:HIST1H3F:HIST1H2BH:HIST1H3G:HIST1H2BI:HIST1H4H:HIST1H2BJ:HIST1H2AG:HIST1H2BL:HIST1H2AI:HIST1H3H:HIST1H2AJ:HIST1H2BM:HIST1H4J:HIST1H4K:HIST1H2AK:HIST1H2BN:HIST1H2AL:HIST1H3I:HIST1H4L:HIST1H3J:HIST1H2AM:HIST1H2BO	2.29376e-06
BIP	eGFRcys	KEGG_MELANOMA	71	13	0.0116626	PIK3R3:IGF1R:MAPK3:FGF11:TP53:FGF21:E2F1:MITF:FGF5:PDGFC:E2F3:BRAF:FGF17	0.000219426
BIP	eGFRcys	KEGG_NON_SMALL_CELL_LUNG_CANCER	54	11	0.0116626	CASP9:PIK3R3:MAPK3:TP53:ERBB2:SOS1:E2F1:RARB:E2F3:FOXO3:BRAF	0.000250808
BIP	eGFRcys	KEGG_PROSTATE_CANCER	88	14	0.021488	MTOR:CASP9:PIK3R3:INS:RELA:IGF1R:MAPK3:TP53:ERBB2:SOS1:E2F1:PDGFC:E2F3:BRAF	0.000577634
BIP	eGFRcys	KEGG_PATHWAYS_IN_CANCER	325	34	0.0245683	MTOR:CASP9:PIK3R3:ARNT:PTGS2:RELA:GLI1:FLT3:COL4A1:IGF1R:MAPK3:FGF11:TP53:ERBB2:DAPK3:PIAS4:FGF21:SOS1:PAX8:STK36:E2F1:LAMA5:RARB:MLH1:RHOA:MITF:MECOM:KIT:FGF5:E2F3:FZD9:BRAF:SHH:FGF17	0.000792526
MDD	eGFRcys	KEGG_SYSTEMIC_LUPUS_ERYTHEMATOSUS	115	46	1.48918e-28	C9:HIST1H3A:HIST1H4A:HIST1H4B:HIST1H3B:HIST1H2AB:HIST1H2BB:HIST1H3C:HIST1H4C:HIST1H2BC:HIST1H2AC:HIST1H2BD:HIST1H2BE:HIST1H4D:HIST1H3D:HIST1H2AD:HIST1H2BF:HIST1H4E:HIST1H2BG:HIST1H2AE:HIST1H3E:HIST1H4F:HIST1H4G:HIST1H3F:HIST1H2BH:HIST1H3G:HIST1H2BI:HIST1H2BJ:HIST1H2AG:HIST1H2BL:HIST1H2AI:HIST1H3H:HIST1H2AJ:HIST1H2BM:HIST1H4J:HIST1H4K:HIST1H2AK:HIST1H2BN:HIST1H2AL:HIST1H3I:HIST1H4L:HIST1H3J:HIST1H…	8.00636e-31
MDD	urate	KEGG_SYSTEMIC_LUPUS_ERYTHEMATOSUS	115	21	9.26817e-13	HIST1H2AA:HIST1H2BA:HIST1H3A:HIST1H4A:HIST1H4B:HIST1H3B:HIST1H2AB:HIST1H2BB:HIST1H3C:HIST1H4C:HIST1H2BC:HIST1H2AC:HIST1H2BD:HIST1H2BE:HIST1H4D:HIST1H3D:HIST1H2AD:HIST1H2BF:HIST1H4E:HIST1H3G:HIST1H2BI	4.98289e-15
MDD	eGFRcrea	KEGG_SYSTEMIC_LUPUS_ERYTHEMATOSUS	115	32	2.28028e-06	H2AFX:SNRPD1:C9:C7:HIST1H2AA:HIST1H2BA:HIST1H4G:HIST1H3F:HIST1H2BH:HIST1H3G:HIST1H2BI:HIST1H4H:HIST1H2BJ:HIST1H2AG:HIST1H2BK:HIST1H4I:HIST1H2AH:HIST1H2BL:HIST1H2AI:HIST1H3H:HIST1H2AJ:HIST1H2BM:HIST1H4J:HIST1H4K:HIST1H2AK:HIST1H2BN:HIST1H2AL:HIST1H3I:HIST1H4L:HIST1H3J:HIST1H2AM:HIST1H2BO	1.22595e-08
MDD	BUN	KEGG_BASAL_CELL_CARCINOMA	55	9	0.0021062	SUFU:FZD4:GLI1:BMP4:DVL2:WNT3:WNT9B:STK36:FZD9	1.13236e-05
MDD	BUN	KEGG_PATHWAYS_IN_CANCER	325	21	0.0125671	CKS1B:SUFU:CTBP2:SPI1:FZD4:GLI1:COL4A2:BMP4:IGF1R:DVL2:WNT3:WNT9B:FGF21:PAX8:STK36:PPARG:RARB:MECOM:FGF5:CKS1B:FZD9:PIK3CG	0.000135131
MDD	eGFRcrea	KEGG_TGF_BETA_SIGNALING_PATHWAY	84	19	0.0218543	THBS3:PPP2R1B:ACVRL1:SP1:AMHR2:INHBC:INHBE:BMP4:SMAD3:RPS6KB1:SMAD7:ACVR2A:GDF5:RBX1:EP300:ACVR2B:RHOA:FST:BMP5	0.000234993
MDD	BUN	KEGG_HEDGEHOG_SIGNALING_PATHWAY	56	7	0.0300903	SUFU:GLI1:BMP4:WNT3:WNT9B:CSNK1D:STK36	0.000602635
MDD	BUN	KEGG_RIBOFLAVIN_METABOLISM	16	4	0.0300903	FLAD1:ACP2:ACP1:ENPP3	0.000647104
MDD	BUN	KEGG_SYSTEMIC_LUPUS_ERYTHEMATOSUS	115	10	0.0318855	C9:C7:C6:HIST1H3A:HIST1H4A:HIST1H4B:HIST1H3B:HIST1H2AB:HIST1H2BB:HIST1H3C	0.000857138
