# Supplementary material for: Shared genetic effect of kidney function on bipolar and major depressive disorders: a large-scale genome-wide cross-trait analysis
Source: Hum Genomics. 2024 Jun 11;18:60. doi: 10.1186/s40246-024-00627-3 (PMC11165782; doi:10.1186/s40246-024-00627-3)
Supplement: Supplementary file 3 — Additional file 3. Supplementary Table 11. Plink clumping using R2<0.1, Bidirectional Mendelian randomization results for the causal association between 2 mental disorder traits and 5 kidney function biomarker traits. [file 40246_2024_627_MOESM3_ESM.xlsx]

## Sheet: Table S11
Supplementary Table 11. Plink clumping using R2<0.1, Bidirectional Mendelian randomization results for the causal association between 2 mental disorder traits and 5 kidney function biomarker traits.
Exposure	Outcome	Instrumental SNPs	Method	Beta	95% CI		P-value	Exposure	Outcome	Instrumental SNPs	Method	OR	95% CI		P-value
BIP	BUN	447	IVW	-0.00116564	-0.0058799	0.00354862	0.627948	BUN	BIP	300	IVW	0.786	0.507	1.22	0.283
			MR-Egger	-0.0290215	-0.0562464	-0.00179664	0.0366801				MR-Egger	0.225	0.08	0.63	0.005
			intercept	0.00252611	8.80485e-05	0.00496417	0.0422807				intercept	1.008	1.002	1.013	0.009
			MBE	0.000187672	-0.00769083	0.00806618	0.962762				MBE	0.44	0.147	1.317	0.142
			Contamination Mixture	-0.000284705	-0.000284705	-0.000284705	0.702804				Contamination Mixture	0.582	0.319	0.969	0.042
	eGFR_creat_EA		IVW	-0.000343674	-0.00440455	0.0037172	0.868	eGFR_creat_EA		680	IVW	1.449	0.838	2.504	0.184
			MR-Egger	0.0180493	-0.00539054	0.0414892	0.131				MR-Egger	1.295	0.344	4.876	0.702
			intercept	-0.0017013	-0.00383952	0.000436914	0.119				intercept	1	0.996	1.004	0.856
			MBE	0.000874503	-0.00342517	0.00517417	0.69				MBE	2.035	0.396	10.462	0.395
			Contamination Mixture	0.00238598	0.00238598	0.00238598	0.39				Contamination Mixture	1.275	0.567	2.867	0.607
	eGFR_cys		IVW	0.00060866	-0.00547204	0.00668936	0.844	eGFR_cys		374	IVW	1.323	0.954	1.833	0.093
			MR-Egger	0.00959879	-0.0282689	0.0474665	0.619				MR-Egger	1.533	0.958	2.455	0.075
			intercept	-0.000833818	-0.00429789	0.00263025	0.637				intercept	0.999	0.995	1.002	0.392
			MBE	0.00122204	-0.00618402	0.0086281	0.746				MBE	1.517	1.057	2.178	0.024
			Contamination Mixture	-0.00188741	-0.00188741	0.00811259	1				Contamination Mixture	1.418	1.04	1.857	0.027
	UACR_ea		IVW	-0.0156809	-0.0375636	0.00620187	0.16	UACR_ea		74	IVW	1.222	0.919	1.625	0.169
			MR-Egger	0.0913462	-0.0341719	0.216864	0.154				MR-Egger	0.863	0.398	1.871	0.709
			intercept	-0.00988922	-0.0213305	0.00155201	0.0902				intercept	1.006	0.993	1.02	0.344
			MBE	-0.0100373	-0.0433956	0.0233211	0.555				MBE	1.211	0.745	1.97	0.44
			Contamination Mixture	0.00339349	-0.0266065	0.0133935	1				Contamination Mixture	1.416	1.081	1.837	0.015
	urate_ea		IVW	-0.00666606	-0.0465023	0.0331701	0.743	urate_ea		258	IVW	0.956	0.911	1.003	0.067
			MR-Egger	-0.0252808	-0.276952	0.226391	0.844				MR-Egger	0.977	0.907	1.052	0.532
			intercept	0.00172378	-0.0212657	0.0247133	0.883				intercept	0.998	0.994	1.003	0.457
			MBE	-0.0304348	-0.0921479	0.0312784	0.334				MBE	0.974	0.918	1.034	0.392
			Contamination Mixture	-0.0488161	-0.0888161	0.0111839	0.105				Contamination Mixture	0.954	0.917	0.993	0.045
MDD	BUN	340	IVW	-0.0074742	-0.017277	0.00232859	0.135	BUN	MDD	300	IVW	1.08	0.852	1.368	0.524
			MR-Egger	0.0308455	-0.0126483	0.0743392	0.165				MR-Egger	1.093	0.626	1.907	0.755
			intercept	-0.00225916	-0.00477127	0.000252958	0.078				intercept	1	0.997	1.003	0.963
			MBE	-0.00425216	-0.0175746	0.00907029	0.532				MBE	0.98	0.531	1.807	0.948
			Contamination Mixture	0.00155132	-0.00844868	0.00155132	1				Contamination Mixture	0.857	0.58	1.265	0.436
	eGFR_creat_EA		IVW	0.0222435	0.0106986	0.0337884	0.000159	eGFR_creat_EA		680	IVW	1.14	0.846	1.535	0.39
			MR-Egger	0.091502	0.057546	0.125458	1.28e-07				MR-Egger	1.485	0.723	3.053	0.282
			intercept	-0.00410656	-0.00608013	-0.00213299	4.54e-05				intercept	0.999	0.997	1.001	0.429
			MBE	0.00700876	-0.00473223	0.0187498	0.242				MBE	1.292	0.604	2.762	0.508
			Contamination Mixture	0.0409045	0.0409045	0.0409045	0.00118				Contamination Mixture	1.488	0.893	2.132	0.148
	eGFR_cys		IVW	0.0345486	0.00983573	0.0592614	0.00614	eGFR_cys		374	IVW	1.246	1.031	1.505	0.023
			MR-Egger	0.185046	0.110332	0.25976	1.21e-06				MR-Egger	1.379	1.05	1.811	0.021
			intercept	-0.00894119	-0.0132955	-0.00458692	5.71e-05				intercept	0.999	0.997	1.001	0.31
			MBE	-0.0079926	-0.0228965	0.00691132	0.293				MBE	1.144	0.917	1.427	0.232
			Contamination Mixture	0.0607563	0.0607563	0.0707563	0.000729				Contamination Mixture	1.161	0.96	1.418	0.135
	UACR_ea		IVW	0.0437009	0.00720068	0.0802011	0.0189	UACR_ea		74	IVW	1.064	0.925	1.224	0.388
			MR-Egger	0.0827218	-0.103762	0.269206	0.385				MR-Egger	0.859	0.591	1.25	0.427
			intercept	-0.00229613	-0.0130286	0.00843637	0.675				intercept	1.004	0.997	1.011	0.229
			MBE	0.0394792	-0.0233351	0.102294	0.218				MBE	0.966	0.71	1.314	0.824
			Contamination Mixture	0.0594413	-0.000558678	0.119441	0.0739				Contamination Mixture	0.998	0.851	1.256	0.978
	urate_ea		IVW	-0.305088	-0.566989	-0.0431864	0.0224	urate_ea		258	IVW	0.969	0.941	0.997	0.028
			MR-Egger	-1.83964	-2.40142	-1.27785	1.38e-10				MR-Egger	0.947	0.906	0.989	0.014
			intercept	0.0892528	0.0572773	0.121228	4.48e-08				intercept	1.002	0.999	1.004	0.176
			MBE	-0.538483	-0.79536	-0.281607	3.98e-05				MBE	0.923	0.891	0.957	0.001
			Contamination Mixture	-0.561968	-0.631968	-0.481968	5.24e-05				Contamination Mixture	0.964	0.945	0.983	0.023
