# Supplementary material for: Shared genetic effect of kidney function on bipolar and major depressive disorders: a large-scale genome-wide cross-trait analysis
Source: Hum Genomics. 2024 Jun 11;18:60. doi: 10.1186/s40246-024-00627-3 (PMC11165782; doi:10.1186/s40246-024-00627-3)
Supplement: Supplementary file 4 — Additional file 4. Supplementary Table 2. Genetic correlation between 2 mental disorder traits and 5 kidney function biomarker traits. [file 40246_2024_627_MOESM4_ESM.xlsx]

## Sheet: Table S2
Supplementary Table 2. Genetic correlation between 2 mental disorder traits and 5 kidney function biomarker traits.
Trait 1	Trait 2	Rg	SE	Z	P	h2_obs	h2_obs_se	h2_int	h2_int_se	gcov_int	gcov_int_se
BIP	BUN	-0.0061	0.0265	-0.2305	0.8177	0.0469	0.0033	0.9607	0.028	-0.0264	0.007
	eGFRcrea	0.0788	0.0242	3.2519	0.0011	0.0782	0.0052	0.8022	0.0483	-0.0018	0.0081
	eGFRcys	0.0783	0.0228	3.429	0.0006	0.1208	0.016	0.724	0.0341	-0.0109	0.0067
	UACR	0.0978	0.0315	3.1001	0.0019	0.0417	0.0022	0.9556	0.0116	-0.0021	0.0077
	urate	-0.0346	0.0227	-1.5197	0.1286	0.0996	0.0238	0.901	0.0724	0.0007	0.0067
MDD	BUN	-0.0172	0.0231	-0.7459	0.4557	0.0483	0.0032	0.9293	0.0238	-0.0314	0.006
	eGFRcrea	0.0202	0.024	0.8448	0.3982	0.0774	0.005	0.7799	0.0366	-0.0008	0.0071
	eGFRcys	-0.0987	0.0247	-4.0027	6.2634e-05	0.1205	0.0159	0.7106	0.0285	-0.0154	0.0067
	UACR	-0.0299	0.0282	-1.0596	0.2893	0.0414	0.0022	0.9552	0.0115	0.0051	0.006
	urate	0.0081	0.0349	0.2317	0.8167	0.0988	0.0234	0.8923	0.0704	0.0023	0.0074
Abbreviations: Rg: genetic correlation estimate; SE: standard error of genetic correlation estimate; FDR: false discovery rate; BIP: bipolar disorder; MDD: major depressive disorder; BUN: blood urea nitrogen; eGFRcys: cystatin C-based estimated glomerular filtration rate; UACR: urine albumin-creatinine ratio; eGFRcrea: creatinine-based estimated glomerular filtration rate.
