# Supplementary material for: Shared genetic effect of kidney function on bipolar and major depressive disorders: a large-scale genome-wide cross-trait analysis
Source: Hum Genomics. 2024 Jun 11;18:60. doi: 10.1186/s40246-024-00627-3 (PMC11165782; doi:10.1186/s40246-024-00627-3)
Supplement: Supplementary file 5 — Additional file 5. Supplementary Table 3. Frequency of overlaped gene annotation of MTAG results. [file 40246_2024_627_MOESM5_ESM.xlsx]

## Sheet: Table S3
Supplementary Table 3. Frequency of overlaped gene annotation of MTAG results.
Gene name	Frequency
GCKR	4
MUC1	2
KRT18P1	2
HSPA1A	2
