# Supplementary material for: Shared genetic effect of kidney function on bipolar and major depressive disorders: a large-scale genome-wide cross-trait analysis
Source: Hum Genomics. 2024 Jun 11;18:60. doi: 10.1186/s40246-024-00627-3 (PMC11165782; doi:10.1186/s40246-024-00627-3)
Supplement: Supplementary file 6 — Additional file 6. Supplementary Table 4. Significant overlap transcriptome-wide association analysis results between2 mental disorder traits and 5 kidney function biomarker traits (FDR<0.05). [file 40246_2024_627_MOESM6_ESM.xlsx]

## Sheet: Table S4
Supplementary Table 4. Significant overlap transcriptome-wide association analysis results between2 mental disorder traits and 5 kidney function biomarker traits (FDR < 0.05).
Tissue	ID	Gene_name	Chromosome	SNPs n	Mental disorders			Kidney function biomarkers
					Best.GWAS.ID	FDR	Trait	Best.GWAS.ID	FDR	Trait
Adipose_Visceral_Omentum	ENSG00000008838.19	MED24	17	303	rs2302776	0.0262868	BIP	rs1619021	0.0290979	BUN
Heart_Left_Ventricle	ENSG00000268751.1	SCGB1B2P	19	394	rs1053213	3.18516e-09	BIP	rs10500276	6.7792e-12	eGFRcys
Stomach	ENSG00000167526.13	RPL13	16	446	rs2079672	2.2325e-07	BIP	rs4785728	7.3555e-20	eGFRcys
Stomach	ENSG00000153446.15	C16orf89	16	460	rs2939960	1.26912e-06	BIP	rs703812	0.00112083	eGFRcys
Brain_Hypothalamus	ENSG00000138029.13	HADHB	2	345	rs2891519	1.4617e-06	BIP	rs11884158	1.35125e-33	eGFRcys
Brain_Hypothalamus	ENSG00000138085.16	ATRAID	2	312	rs1260326	1.65924e-06	BIP	rs1260326	0.0192042	eGFRcys
Lung	ENSG00000137098.13	SPAG8	9	422	rs10972770	1.71661e-06	BIP	rs12237915	6.3545e-09	eGFRcrea
Stomach	ENSG00000260259.1	LINC02166	16	416	rs2079672	1.71661e-06	BIP	rs4785728	2.40656e-05	eGFRcys
Brain_Hypothalamus	ENSG00000261428.2	RP11-16P6.1	2	461	rs4674690	2.4174e-06	BIP	rs11678930	0.00032785	eGFRcys
Heart_Left_Ventricle	ENSG00000240616.1	RPS6P25	19	324	rs1548546	2.73122e-06	BIP	rs3760912	0.00255071	eGFRcys
Pituitary	ENSG00000035862.12	TIMP2	17	652	rs2707020	3.36896e-06	BIP	rs7213410	0.0235627	eGFRcrea
Cells_Cultured_fibroblasts	ENSG00000167377.17	ZNF23	16	316	rs11861513	4.716e-06	BIP	rs7500119	5.895e-09	eGFRcys
Cells_Cultured_fibroblasts	ENSG00000140905.10	GCSH	16	695	rs11641758	5.6547e-06	BIP	rs2549887	0.000618	eGFRcys
Brain_Hypothalamus	ENSG00000115561.15	CHMP3	2	328	rs1518812	5.6547e-06	BIP	rs6752371	0.0093215	eGFRcys
Stomach	ENSG00000091262.15	ABCC6	16	356	rs246214	7.6145e-06	BIP	rs246241	6.66875e-09	eGFRcys
Stomach	ENSG00000099377.13	HSD3B7	16	232	rs12926702	7.6145e-06	BIP	rs3764326	5.9073e-08	eGFRcys
Brain_Caudate_basal_ganglia	ENSG00000150477.14	KIAA1328	18	434	rs10853434	8.4524e-06	BIP	rs873201	7.40887e-05	eGFRcrea
Prostate	ENSG00000144231.10	POLR2D	2	365	rs335136	8.4524e-06	BIP	rs6752995	0.0225389	eGFRcrea
Brain_Hypothalamus	ENSG00000134160.13	TRPM1	15	449	rs1378847	8.7236e-06	BIP	rs17228080	4.9794e-09	eGFRcrea
Brain_Hypothalamus	ENSG00000268603.1	RP11-316O14.1	2	469	rs2276643	1.00251e-05	BIP	rs2854885	2.88251e-05	eGFRcys
Pituitary	ENSG00000141505.11	ASGR1	17	482	rs8068222	1.27712e-05	BIP	rs1642800	0.0227964	eGFRcrea
Stomach	ENSG00000102882.11	MAPK3	16	228	rs11150577	1.31273e-05	BIP	rs11865086	2.48158e-07	eGFRcys
Brain_Hypothalamus	ENSG00000125618.16	PAX8	2	449	rs1530549	1.33536e-05	BIP	rs11123169	0.0241279	eGFRcys
Brain_Cortex	ENSG00000130413.15	STK33	11	515	rs2311011	1.33536e-05	BIP	rs2653574	0.027285	eGFRcrea
Heart_Left_Ventricle	ENSG00000268278.1	RP11-420K14.1	19	314	rs11085436	1.59517e-05	BIP	rs1651572	0.00048151	eGFRcys
Adipose_Visceral_Omentum	ENSG00000108828.15	VAT1	17	237	rs11651401	1.7408e-05	BIP	rs9898065	2.108e-09	BUN
Stomach	ENSG00000075399.13	VPS9D1	16	403	rs2079672	1.93018e-05	BIP	rs164741	2.88067e-05	eGFRcys
Stomach	ENSG00000085721.12	RRN3	16	102	rs9922431	1.93018e-05	BIP	rs2071332	6.27244e-05	eGFRcys
Brain_Cortex	ENSG00000088926.13	F11	4	548	rs4253421	1.97074e-05	BIP	rs11729956	2.56013e-12	BUN
Thyroid	ENSG00000137154.12	RPS6	9	548	rs10514825	1.97074e-05	BIP	rs7864646	0.000151076	eGFRcrea
Adipose_Visceral_Omentum	ENSG00000154229.11	PRKCA	17	482	rs9895770	2.0331e-05	BIP	rs2873966	0.00316523	BUN
Adipose_Visceral_Omentum	ENSG00000171928.13	TVP23B	17	168	rs2428373	2.09e-05	BIP	rs4924967	0.00922	BUN
Testis	ENSG00000146223.14	RPL7L1	6	349	rs3730363	2.3952e-05	BIP	rs17209400	1.54457e-08	eGFRcrea
Adipose_Visceral_Omentum	ENSG00000108784.9	NAGLU	17	247	rs963987	2.601e-05	BIP	rs12942547	0.0171925	BUN
Adipose_Visceral_Omentum	ENSG00000227782.2	CTC-529I10.2	17	282	rs2856229	2.71136e-05	BIP	rs8073259	7.42041e-07	BUN
Adipose_Visceral_Omentum	ENSG00000237575.4	PYY2	17	275	rs4796228	3.00651e-05	BIP	rs11567842	0.000495016	BUN
Pituitary	ENSG00000204316.12	MRPL38	17	390	rs1671035	3.06675e-05	BIP	rs1055129	9.38357e-07	eGFRcrea
Pituitary	ENSG00000198920.9	KIAA0753	17	565	rs4796466	3.06675e-05	BIP	rs1509123	2.02275e-05	eGFRcrea
Pituitary	ENSG00000204889.10	KRT40	17	482	rs4890150	3.06675e-05	BIP	rs7217539	0.000174725	eGFRcrea
Testis	ENSG00000196821.9	C6orf106	6	339	rs16885998	3.16316e-05	BIP	rs464553	0.03058	eGFRcrea
Stomach	ENSG00000103365.15	GGA2	16	435	rs2072061	3.5224e-05	BIP	rs7404739	8.72421e-08	eGFRcys
Stomach	ENSG00000103549.21	RNF40	16	207	rs9927295	3.5224e-05	BIP	rs4238961	4.4807e-07	eGFRcys
Testis	ENSG00000124587.13	PEX6	6	371	rs3730363	3.9444e-05	BIP	rs7763350	8.01567e-06	eGFRcrea
Adipose_Visceral_Omentum	ENSG00000226871.1	AC135178.7	17	446	rs9891783	4.0256e-05	BIP	rs7213894	7.5776e-08	BUN
Brain_Hippocampus	ENSG00000109794.13	FAM149A	4	593	rs4253421	4.158e-05	BIP	rs6552923	0.00107983	eGFRcrea
Pituitary	ENSG00000204650.14	LINC02210	17	90	rs2306828	4.20732e-05	BIP	rs2074292	7.86915e-07	eGFRcrea
Pituitary	ENSG00000180042.4	OR1R1P	17	535	rs9893208	4.2108e-05	BIP	rs218722	8.7522e-09	eGFRcrea
Pituitary	ENSG00000181396.12	OGFOD3	17	364	rs6502124	4.2108e-05	BIP	rs35810039	7.84087e-06	eGFRcrea
Brain_Hypothalamus	ENSG00000269893.6	SNHG8	4	278	rs3987	4.29225e-05	BIP	rs10518293	1.36493e-05	BUN
Brain_Hypothalamus	ENSG00000228251.1	AC012442.6	2	437	rs1530549	4.43325e-05	BIP	rs1867834	1.005e-08	eGFRcys
Brain_Hypothalamus	ENSG00000226124.6	FTCDNL1	2	310	rs4673905	4.43325e-05	BIP	rs1835720	1.518e-08	eGFRcys
Brain_Hypothalamus	ENSG00000115825.9	PRKD3	2	467	rs11683907	4.46505e-05	BIP	rs3770781	1.43685e-12	eGFRcys
Cells_Cultured_fibroblasts	ENSG00000140988.15	RPS2	16	441	rs3803695	4.46505e-05	BIP	rs3160	5.05988e-06	eGFRcys
Brain_Cortex	ENSG00000168569.7	TMEM223	11	330	rs4488202	4.94187e-05	BIP	rs1938677	1.30325e-07	eGFRcrea
Brain_Cortex	ENSG00000172500.12	FIBP	11	345	rs10791855	4.94187e-05	BIP	rs948494	1.89303e-05	eGFRcrea
Heart_Left_Ventricle	ENSG00000268119.5	CTD-2561J22.5	19	298	rs11085436	4.9496e-05	BIP	rs1651572	1.64859e-11	eGFRcys
Testis	ENSG00000124541.6	RRP36	6	365	rs3730363	5.13233e-05	BIP	rs7763350	1.8684e-05	eGFRcrea
Testis	ENSG00000124570.17	SERPINB6	6	674	rs17136117	5.13233e-05	BIP	rs879097	1.96276e-05	eGFRcrea
Adipose_Visceral_Omentum	ENSG00000227078.1	LINC02094	17	273	rs2428373	5.39707e-05	BIP	rs203458	5.39143e-07	BUN
Cells_Cultured_fibroblasts	ENSG00000140943.16	MBTPS1	16	988	rs7206133	5.4487e-05	BIP	rs4782898	0.000286929	eGFRcys
Brain_Hypothalamus	ENSG00000115648.13	MLPH	2	506	rs2291794	5.4487e-05	BIP	rs4663794	0.00299541	eGFRcys
Heart_Left_Ventricle	ENSG00000196724.12	ZNF418	19	472	rs3826684	5.626e-05	BIP	rs11666156	5.44752e-08	eGFRcys
Pituitary	ENSG00000279744.1	RP13-20L14.10	17	400	rs6502124	5.6856e-05	BIP	rs4986129	1.08928e-05	eGFRcrea
Brain_Cortex	ENSG00000170322.14	NFRKB	11	457	rs4937509	5.82528e-05	BIP	rs12801790	9.76347e-13	eGFRcrea
Brain_Cortex	ENSG00000168071.21	CCDC88B	11	352	rs320109	5.82528e-05	BIP	rs876064	2.02423e-12	eGFRcrea
Cells_Cultured_fibroblasts	ENSG00000162078.11	ZG16B	16	308	rs4149782	5.83387e-05	BIP	rs4786361	2.42866e-05	eGFRcys
Cells_Cultured_fibroblasts	ENSG00000162086.14	ZNF75A	16	386	rs4149782	5.83387e-05	BIP	rs9790	8.46133e-05	eGFRcys
Brain_Hypothalamus	ENSG00000115665.8	SLC5A7	2	352	rs333228	5.871e-05	BIP	rs17821546	2.04326e-12	eGFRcys
Cells_Cultured_fibroblasts	ENSG00000140950.15	TLDC1	16	861	rs247850	5.871e-05	BIP	rs12149780	2.87756e-05	eGFRcys
Brain_Hypothalamus	ENSG00000136425.12	CIB2	15	409	rs17674205	5.9637e-05	BIP	rs12905478	9.65e-05	eGFRcrea
Cells_Cultured_fibroblasts	ENSG00000166971.16	AKTIP	16	399	rs2111121	6.192e-05	BIP	rs11075783	1.44e-12	eGFRcys
Brain_Hypothalamus	ENSG00000227745.1	AC098826.5	2	226	rs10194752	6.2514e-05	BIP	rs4063754	1.0672e-06	eGFRcys
Brain_Hypothalamus	ENSG00000226516.7	FAM138B	2	363	rs10172842	6.2514e-05	BIP	rs11123169	0.000163674	eGFRcys
Pituitary	ENSG00000181513.14	ACBD4	17	282	rs739454	6.4728e-05	BIP	rs2074292	4.42514e-06	eGFRcrea
Artery_Coronary	ENSG00000183844.16	FAM3B	21	669	rs6517666	6.8198e-05	BIP	rs467477	0.0235067	BUN
Adipose_Visceral_Omentum	ENSG00000237560.5	LINC01497	17	417	rs141155	6.8614e-05	BIP	rs9893349	8.45e-13	BUN
Pituitary	ENSG00000279685.2	MAPT-IT1	17	31	rs16940686	7.1116e-05	BIP	rs242924	0.00012742	eGFRcrea
Lung	ENSG00000196152.10	ZNF79	9	360	rs4130590	7.1466e-05	BIP	rs4837197	7.38167e-07	eGFRcrea
Lung	ENSG00000196196.2	HRCT1	9	435	rs10972770	7.1466e-05	BIP	rs12237915	3.12148e-06	eGFRcrea
Lung	ENSG00000237212.1	RP11-569G13.2	9	505	rs12551127	7.524e-05	BIP	rs10989715	0.0251	eGFRcrea
Stomach	ENSG00000140955.10	ADAD2	16	964	rs7186171	8.0642e-05	BIP	rs2966305	8.8574e-06	eGFRcys
Stomach	ENSG00000140675.12	SLC5A2	16	266	rs11863903	8.0642e-05	BIP	rs11150606	8.8574e-06	eGFRcys
Stomach	ENSG00000140830.8	TXNL4B	16	348	rs9938506	8.0642e-05	BIP	rs7184117	0.000235481	eGFRcys
Brain_Hypothalamus	ENSG00000260404.3	RP11-384K6.6	4	337	rs2389523	8.1965e-05	BIP	rs7695141	1.36493e-05	BUN
Testis	ENSG00000232598.2	RP1-90K10.4	6	519	rs9380641	8.472e-05	BIP	rs11961047	4.896e-07	eGFRcrea
Testis	ENSG00000232316.1	RP1-124C6.1	6	403	rs352092	8.472e-05	BIP	rs706922	1.41867e-06	eGFRcrea
Cells_Cultured_fibroblasts	ENSG00000167394.12	ZNF668	16	243	rs12926702	8.685e-05	BIP	rs3751871	0.000105264	eGFRcys
Heart_Left_Ventricle	ENSG00000197013.9	ZNF429	19	298	rs11085436	9.0598e-05	BIP	rs1651572	6.45189e-06	eGFRcys
Adipose_Visceral_Omentum	ENSG00000141696.12	P3H4	17	416	rs17495782	9.378e-05	BIP	rs4629018	8.78727e-05	BUN
Brain_Cortex	ENSG00000204571.6	KRTAP5-11	11	359	rs7110301	9.4915e-05	BIP	rs12422045	4.5374e-05	eGFRcrea
Brain_Cortex	ENSG00000213713.3	PIGCP1	11	306	rs2615919	9.4915e-05	BIP	rs7118193	0.0236644	eGFRcrea
Cells_Cultured_fibroblasts	ENSG00000013364.18	MVP	16	154	rs11150577	9.4915e-05	BIP	rs11865086	0.0458483	eGFRcys
Brain_Cortex	ENSG00000205106.4	DKFZp779M0652	11	396	rs10838511	9.4915e-05	BIP	rs7926726	0.0459076	eGFRcrea
Brain_Caudate_basal_ganglia	ENSG00000141452.9	C18orf8	18	347	rs7241413	9.67505e-05	BIP	rs8093542	4.57469e-12	eGFRcrea
Brain_Caudate_basal_ganglia	ENSG00000141458.12	NPC1	18	365	rs7241413	9.67505e-05	BIP	rs8093542	2.8361e-11	eGFRcrea
Cells_Cultured_fibroblasts	ENSG00000125170.10	DOK4	16	570	rs891140	9.67505e-05	BIP	rs289707	0.000120679	eGFRcys
Cells_Cultured_fibroblasts	ENSG00000125124.11	BBS2	16	482	rs2241770	9.67505e-05	BIP	rs7203984	0.000223349	eGFRcys
Artery_Coronary	ENSG00000141956.13	PRDM15	21	808	rs4148101	0.00010494	BIP	rs467477	4.268e-06	BUN
Thyroid	ENSG00000165688.11	PMPCA	9	367	rs2811739	0.00010494	BIP	rs7024579	7.1775e-05	eGFRcrea
Brain_Hypothalamus	ENSG00000226266.6	AC009961.3	2	468	rs16844848	0.000105033	BIP	rs7586034	1.48063e-08	eGFRcys
Brain_Hypothalamus	ENSG00000226363.3	HAGLROS	2	459	rs12465451	0.000105033	BIP	rs863678	3.41956e-06	eGFRcys
Brain_Hypothalamus	ENSG00000227542.1	AC092614.2	2	381	rs7561835	0.000105033	BIP	rs7574865	0.000252477	eGFRcys
Brain_Hypothalamus	ENSG00000225449.3	RAB6C-AS1	2	256	rs6727916	0.000105033	BIP	rs2406990	0.0325067	eGFRcys
Breast_Mammary_Tissue	ENSG00000078804.12	TP53INP2	20	325	rs3818253	0.00010716	BIP	rs2424994	0.02961	eGFRcys
Heart_Left_Ventricle	ENSG00000105737.9	GRIK5	19	231	rs1650497	0.00010763	BIP	rs4802131	0.00291196	eGFRcys
Prostate	ENSG00000144362.11	PHOSPHO2	2	466	rs12464093	0.000109158	BIP	rs10490130	0.00375932	eGFRcrea
Adipose_Visceral_Omentum	ENSG00000224738.1	AC099850.1	17	287	rs11657850	0.000111296	BIP	rs9303401	1.27033e-08	BUN
Adipose_Visceral_Omentum	ENSG00000228782.7	MRPL45P2	17	358	rs11868894	0.000111296	BIP	rs2316759	1.01133e-05	BUN
Adipose_Visceral_Omentum	ENSG00000237854.3	LINC00674	17	320	rs9903979	0.00011154	BIP	rs2952454	7.71629e-05	BUN
Stomach	ENSG00000141013.16	GAS8	16	276	rs2079672	0.000113472	BIP	rs164741	1.00566e-05	eGFRcys
Stomach	ENSG00000141002.19	TCF25	16	335	rs2079672	0.000113472	BIP	rs164741	0.0327195	eGFRcys
Heart_Left_Ventricle	ENSG00000105699.16	LSR	19	491	rs7248217	0.000115874	BIP	rs564117	0.00300438	eGFRcys
Pituitary	ENSG00000198909.7	MAP3K3	17	276	rs9895708	0.000116471	BIP	rs3730043	2.82494e-08	eGFRcrea
Pituitary	ENSG00000198265.11	HELZ	17	446	rs3760227	0.000116471	BIP	rs12450700	7.86915e-07	eGFRcrea
Adipose_Visceral_Omentum	ENSG00000108774.14	RAB5C	17	319	rs963987	0.000116733	BIP	rs4629018	1.18575e-11	BUN
Lung	ENSG00000188352.12	FOCAD	9	514	rs1350266	0.000119827	BIP	rs12377027	3.15855e-07	eGFRcrea
Testis	ENSG00000112146.16	FBXO9	6	517	rs568131	0.000120012	BIP	rs2608631	9.9736e-06	eGFRcrea
Brain_Hypothalamus	ENSG00000136371.10	MTHFS	15	569	rs1970291	0.000133813	BIP	rs12442068	8.58558e-05	eGFRcrea
Brain_Hypothalamus	ENSG00000260641.1	RP11-1299A16.3	4	434	rs10009693	0.000135638	BIP	rs1867343	1.95078e-05	BUN
Thyroid	ENSG00000064218.4	DMRT3	9	818	rs10119492	0.000137258	BIP	rs10815385	3.94837e-07	eGFRcrea
Lung	ENSG00000119414.11	PPP6C	9	321	rs871391	0.00013845	BIP	rs5015933	3.77812e-07	eGFRcrea
Thyroid	ENSG00000137124.7	ALDH1B1	9	472	rs1999095	0.000142073	BIP	rs10758469	1.38054e-05	eGFRcrea
Thyroid	ENSG00000137135.17	ARHGEF39	9	406	rs10972770	0.000142073	BIP	rs12237915	1.38054e-05	eGFRcrea
Brain_Cortex	ENSG00000075539.13	FRYL	4	227	rs13106353	0.000142073	BIP	rs380016	8.4691e-05	BUN
Brain_Cortex	ENSG00000065882.15	TBC1D1	4	667	rs11726893	0.000142073	BIP	rs11725633	9.495e-05	BUN
Testis	ENSG00000216990.2	HSPD1P10	6	400	rs17449571	0.00014245	BIP	rs4706299	0.0410394	eGFRcrea
Stomach	ENSG00000153406.13	NMRAL1	16	424	rs399218	0.000142941	BIP	rs3747575	5.57539e-05	eGFRcys
Stomach	ENSG00000140968.10	IRF8	16	731	rs8053797	0.000142941	BIP	rs1974868	5.6185e-05	eGFRcys
Pituitary	ENSG00000108465.14	CDK5RAP3	17	386	rs11079784	0.000142941	BIP	rs12602010	0.0212019	eGFRcrea
Brain_Hypothalamus	ENSG00000128891.15	C15orf57	15	333	rs1869302	0.00014475	BIP	rs12101934	3.84284e-11	eGFRcrea
Testis	ENSG00000122194.18	PLG	6	554	rs8187724	0.00014927	BIP	rs2279463	0.0254033	eGFRcrea
Brain_Hypothalamus	ENSG00000261643.1	RP11-529E10.6	4	334	rs3775065	0.000152775	BIP	rs4498196	3.53357e-05	BUN
Cells_Cultured_fibroblasts	ENSG00000122299.11	ZC3H7A	16	464	rs9935384	0.000153285	BIP	rs12931474	0.000254375	eGFRcys
Prostate	ENSG00000114988.11	LMAN2L	2	188	rs6746896	0.0001554	BIP	rs2301707	0.0204923	eGFRcrea
Stomach	ENSG00000103510.19	KAT8	16	242	rs12926702	0.000164724	BIP	rs3764326	0.0102803	eGFRcys
Artery_Coronary	ENSG00000160305.17	DIP2A	21	368	rs1007893	0.000165422	BIP	rs2839317	0.0442445	BUN
Testis	ENSG00000146477.5	SLC22A3	6	543	rs9458011	0.000165575	BIP	rs2279463	0.000392611	eGFRcrea
Stomach	ENSG00000103479.15	RBL2	16	383	rs2111121	0.000169213	BIP	rs11075783	0.000225603	eGFRcys
Ovary	ENSG00000169592.14	INO80E	16	201	rs11150577	0.000174592	BIP	rs11865086	0.0228614	eGFRcys
Thyroid	ENSG00000148290.9	SURF1	9	574	rs3011260	0.000175908	BIP	rs495828	0.0199358	eGFRcrea
Brain_Cortex	ENSG00000059691.11	GATB	4	390	rs7667919	0.00018146	BIP	rs6837639	1.5192e-11	BUN
Prostate	ENSG00000115816.14	CEBPZ	2	475	rs11683907	0.00018146	BIP	rs2160337	0.0498826	eGFRcrea
Testis	ENSG00000146425.10	DYNLT1	6	495	rs12197454	0.000182533	BIP	rs911532	4.74063e-12	eGFRcrea
Brain_Hypothalamus	ENSG00000186453.12	FAM228A	2	282	rs7589373	0.0001827	BIP	rs6713865	4.06e-11	eGFRcys
Brain_Cortex	ENSG00000170946.14	DNAJC24	11	251	rs677874	0.000189147	BIP	rs273601	0.000267867	eGFRcrea
Lung	ENSG00000196814.14	MVB12B	9	482	rs10122788	0.00019176	BIP	rs7864056	0.027495	eGFRcrea
Brain_Hypothalamus	ENSG00000184492.6	FOXD4L1	2	406	rs1530549	0.00019176	BIP	rs11123169	0.0331186	eGFRcys
Heart_Left_Ventricle	ENSG00000267650.1	CTD-2553C6.1	19	329	rs16996255	0.0001944	BIP	rs1051738	1.62831e-07	eGFRcys
Cells_Cultured_fibroblasts	ENSG00000198931.10	APRT	16	418	rs6500488	0.000195453	BIP	rs4785728	0.023625	eGFRcys
Pituitary	ENSG00000108448.20	TRIM16L	17	208	rs2472707	0.000199769	BIP	rs2428370	0.0421938	eGFRcrea
Stomach	ENSG00000103351.12	CLUAP1	16	363	rs3810813	0.0001998	BIP	rs9790	8.48225e-09	eGFRcys
Brain_Cortex	ENSG00000260401.1	RP11-800A3.4	11	303	rs7108687	0.000201799	BIP	rs2511241	0.000389789	eGFRcrea
Cells_Cultured_fibroblasts	ENSG00000184730.10	APOBR	16	213	rs434202	0.000203299	BIP	rs28472312	0.0395456	eGFRcys
Brain_Putamen_basal_ganglia	ENSG00000056558.10	TRAF1	9	340	rs10984958	0.000207427	BIP	rs7042649	9.89991e-07	eGFRcrea
Brain_Hypothalamus	ENSG00000279980.1	AC018946.2	15	389	rs10852133	0.000207767	BIP	rs4932166	2.51871e-08	eGFRcrea
Adipose_Visceral_Omentum	ENSG00000065559.14	MAP2K4	17	455	rs2529703	0.00020875	BIP	rs4450439	5.43943e-05	BUN
Brain_Cortex	ENSG00000187049.9	TMEM216	11	362	rs174577	0.000228	BIP	rs2072114	0.000986786	eGFRcrea
Cells_Cultured_fibroblasts	ENSG00000166548.15	TK2	16	428	rs36685	0.000237975	BIP	rs1862674	3.8243e-07	eGFRcys
Testis	ENSG00000112159.11	MDN1	6	428	rs9351207	0.00024112	BIP	rs1555402	3.7538e-06	eGFRcrea
Lung	ENSG00000275318.1	RP11-526D8.11	9	422	rs1889339	0.00024304	BIP	rs2275848	4.07925e-08	eGFRcrea
Thyroid	ENSG00000227218.7	RP11-203J24.8	9	346	rs943392	0.00024304	BIP	rs4837197	0.0308467	eGFRcrea
Brain_Putamen_basal_ganglia	ENSG00000137033.11	IL33	9	439	rs2918182	0.00024786	BIP	rs1330380	3.3303e-17	eGFRcrea
Brain_Caudate_basal_ganglia	ENSG00000119636.15	BBOF1	14	394	rs887506	0.00026001	BIP	rs35458893	0.0185143	eGFRcys
Brain_Caudate_basal_ganglia	ENSG00000119689.14	DLST	14	380	rs887890	0.00026001	BIP	rs175045	0.03906	eGFRcys
Adipose_Visceral_Omentum	ENSG00000132481.6	TRIM47	17	382	rs1671035	0.0002684	BIP	rs9896052	0.0245848	BUN
Heart_Left_Ventricle	ENSG00000196605.7	ZNF846	19	341	rs16996255	0.000277032	BIP	rs8112895	8.30043e-07	eGFRcys
Heart_Left_Ventricle	ENSG00000197020.10	ZNF100	19	298	rs281205	0.000280007	BIP	rs1651572	0.000383689	eGFRcys
Cells_Cultured_fibroblasts	ENSG00000140945.16	CDH13	16	931	rs10492859	0.000295404	BIP	rs4783307	9.84046e-06	eGFRcys
Brain_Hypothalamus	ENSG00000115649.15	CNPPD1	2	368	rs2276643	0.000295404	BIP	rs1863704	0.000509473	eGFRcys
Testis	ENSG00000122335.13	SERAC1	6	529	rs756071	0.000299173	BIP	rs911532	0.038456	eGFRcrea
Lung	ENSG00000119411.10	BSPRY	9	601	rs6478027	0.0003035	BIP	rs10981819	1.3e-07	eGFRcrea
Brain_Hippocampus	ENSG00000249741.2	RP11-673E1.3	4	253	rs7661384	0.00031078	BIP	rs28925904	0.0287	eGFRcrea
Brain_Putamen_basal_ganglia	ENSG00000010438.16	PRSS3	9	301	rs307649	0.00031114	BIP	rs7019647	1.79079e-05	eGFRcrea
Brain_Frontal_Cortex_BA9	ENSG00000069974.15	RAB27A	15	443	rs11858195	0.0003159	BIP	rs9920546	3.0942e-16	BUN
Artery_Coronary	ENSG00000160294.10	MCM3AP	21	460	rs1007893	0.00032849	BIP	rs2839317	0.0419553	BUN
Adipose_Visceral_Omentum	ENSG00000239672.7	NME1	17	431	rs8080145	0.000336648	BIP	rs4372735	4.56934e-11	BUN
Brain_Cortex	ENSG00000086205.16	FOLH1	11	170	rs7930322	0.000339426	BIP	rs1846285	0.00151728	eGFRcrea
Brain_Hippocampus	ENSG00000155275.18	TRMT44	4	490	rs3103082	0.0003434	BIP	rs13144781	0.000304786	eGFRcrea
Pituitary	ENSG00000180336.17	MEIOC	17	402	rs8079310	0.00035322	BIP	rs5036	8.85865e-08	eGFRcrea
Brain_Cortex	ENSG00000145476.15	CYP4V2	4	581	rs4253421	0.000366683	BIP	rs4862577	1.35983e-08	BUN
Brain_Cortex	ENSG00000150627.15	WDR17	4	491	rs11940577	0.000366683	BIP	rs13127347	1.50476e-08	BUN
Breast_Mammary_Tissue	ENSG00000089063.14	TMEM230	20	609	rs6076827	0.000367163	BIP	rs6139554	0.0287886	eGFRcys
Testis	ENSG00000198721.12	ECI2	6	636	rs7753345	0.000367987	BIP	rs6928177	0.0002717	eGFRcrea
Brain_Cortex	ENSG00000109686.17	SH3D19	4	279	rs7666581	0.00037761	BIP	rs2407549	0.0327268	BUN
Adipose_Visceral_Omentum	ENSG00000109113.18	RAB34	17	314	rs3744638	0.00041376	BIP	rs11567842	0.0298971	BUN
Adipose_Visceral_Omentum	ENSG00000230148.8	HOXB-AS1	17	413	rs8556	0.000431314	BIP	rs7503053	0.02392	BUN
Adipose_Visceral_Omentum	ENSG00000141314.12	RHBDL3	17	270	rs7215931	0.000437675	BIP	rs16967291	3.1857e-15	BUN
Adipose_Visceral_Omentum	ENSG00000141295.13	SCRN2	17	387	rs36080394	0.000437675	BIP	rs7209072	1.01566e-07	BUN
Brain_Putamen_basal_ganglia	ENSG00000070061.14	IKBKAP	9	609	rs534286	0.000439678	BIP	rs1537431	7.8116e-08	eGFRcrea
Thyroid	ENSG00000226237.1	GAS1RR	9	546	rs12555841	0.00044133	BIP	rs10125807	0.00329904	eGFRcrea
Brain_Putamen_basal_ganglia	ENSG00000137101.12	CD72	9	398	rs2025126	0.00046011	BIP	rs10972524	0.0196891	eGFRcrea
Brain_Putamen_basal_ganglia	ENSG00000137074.18	APTX	9	478	rs10758189	0.00047736	BIP	rs2067749	4.40057e-05	eGFRcrea
Adipose_Visceral_Omentum	ENSG00000141258.12	SGSM2	17	412	rs7207686	0.000479895	BIP	rs8065878	0.0296925	BUN
Thyroid	ENSG00000148296.6	SURF6	9	580	rs3011260	0.00049434	BIP	rs495828	0.0293277	eGFRcrea
Testis	ENSG00000146350.13	TBC1D32	6	343	rs7748273	0.000494875	BIP	rs9490289	6.11923e-08	eGFRcrea
Brain_Hippocampus	ENSG00000123739.10	PLA2G12A	4	393	rs2346841	0.00049761	BIP	rs6845967	0.0150014	eGFRcrea
Brain_Frontal_Cortex_BA9	ENSG00000103707.9	MTFMT	15	308	rs11071802	0.00050058	BIP	rs892650	8.04759e-07	BUN
Thyroid	ENSG00000225693.1	LAGE3P1	9	477	rs10758189	0.00050058	BIP	rs2067749	0.0360634	eGFRcrea
Brain_Cortex	ENSG00000204381.11	LAYN	11	391	rs4938784	0.000506213	BIP	rs1042752	0.000257222	eGFRcrea
Prostate	ENSG00000183891.5	TTC32	2	591	rs10204428	0.00050962	BIP	rs2278525	0.0281068	eGFRcrea
Brain_Hypothalamus	ENSG00000189350.12	TOGARAM2	2	596	rs7570135	0.000521275	BIP	rs10194257	5.53719e-05	eGFRcys
Lung	ENSG00000106686.16	SPATA6L	9	678	rs403860	0.0005244	BIP	rs7041847	0.00106671	eGFRcrea
Brain_Hypothalamus	ENSG00000278662.4	GOLGA6L10	15	320	rs698500	0.000529534	BIP	rs7178859	2.54323e-09	eGFRcrea
Adipose_Visceral_Omentum	ENSG00000108924.13	HLF	17	540	rs4794563	0.00053724	BIP	rs4794583	0.0130114	BUN
Pituitary	ENSG00000267659.5	LINC01482	17	461	rs12601802	0.00054282	BIP	rs6501468	0.0291107	eGFRcrea
Testis	ENSG00000123552.17	USP45	6	461	rs543967	0.0005566	BIP	rs3811072	0.0199709	eGFRcrea
Artery_Coronary	ENSG00000182093.14	WRB	21	647	rs2836757	0.000558246	BIP	rs4624474	0.00449431	BUN
Testis	ENSG00000146243.13	IRAK1BP1	6	375	rs7759740	0.0005628	BIP	rs9352668	0.000978947	eGFRcrea
Stomach	ENSG00000167930.15	FAM234A	16	324	rs7184664	0.00057575	BIP	rs4984903	8.366e-38	eGFRcys
Adipose_Visceral_Omentum	ENSG00000263345.1	RP1-59D14.5	17	417	rs7406953	0.00057575	BIP	rs8065878	0.04935	BUN
Lung	ENSG00000237372.2	UNQ6494	9	511	rs7848364	0.000585755	BIP	rs11265853	0.0227411	eGFRcrea
Testis	ENSG00000066651.18	TRMT11	6	256	rs6569454	0.00059112	BIP	rs10447437	8.64e-14	eGFRcrea
Lung	ENSG00000137103.16	TMEM8B	9	421	rs10972770	0.00059249	BIP	rs12237915	8.592e-06	eGFRcrea
Stomach	ENSG00000260276.2	RP11-77H9.2	16	549	rs8061017	0.00059249	BIP	rs8061621	0.00453153	eGFRcys
Artery_Coronary	ENSG00000184441.4	AP001062.7	21	402	rs2070572	0.000630667	BIP	rs2238724	0.0211394	BUN
Testis	ENSG00000001084.10	GCLC	6	544	rs9357766	0.00063894	BIP	rs2816350	0.01852	eGFRcrea
Brain_Hypothalamus	ENSG00000226747.6	AC007966.1	2	293	rs17712328	0.00064975	BIP	rs17827241	0.00171934	eGFRcys
Cells_Cultured_fibroblasts	ENSG00000103148.15	NPRL3	16	270	rs17139376	0.0006692	BIP	rs4984903	3.92643e-05	eGFRcys
Thyroid	ENSG00000238058.1	RP11-432J22.2	9	432	rs1747856	0.00067725	BIP	rs7024579	0.0329571	eGFRcrea
Adipose_Visceral_Omentum	ENSG00000011295.15	TTC19	17	278	rs2856229	0.00069646	BIP	rs8073259	2.11411e-05	BUN
Brain_Cortex	ENSG00000250412.1	KLHL2P1	4	437	rs4834713	0.00072333	BIP	rs7695141	0.016215	BUN
Lung	ENSG00000254483.1	RP11-23J9.6	9	309	rs10817781	0.00074908	BIP	rs10817781	0.00261995	eGFRcrea
Brain_Hippocampus	ENSG00000145214.13	DGKQ	4	399	rs2242278	0.00075981	BIP	rs4647939	0.00553267	eGFRcrea
Testis	ENSG00000232197.1	RP11-302L19.1	6	398	rs6940159	0.000764	BIP	rs7763013	0.000268364	eGFRcrea
Thyroid	ENSG00000106686.16	SPATA6L	9	679	rs403860	0.000786	BIP	rs7041847	0.00288	eGFRcrea
Pituitary	ENSG00000178971.13	CTC1	17	446	rs9891783	0.0008033	BIP	rs13341562	1.06818e-07	eGFRcrea
Lung	ENSG00000243444.7	PALM2	9	601	rs6477730	0.00080731	BIP	rs12377600	0.000696364	eGFRcrea
Brain_Cortex	ENSG00000255442.1	RP11-347H15.1	11	193	rs7479962	0.000813345	BIP	rs1608275	0.0157219	eGFRcrea
Brain_Hippocampus	ENSG00000249506.3	ZEB2P1	4	579	rs287959	0.00081355	BIP	rs11734663	0.00314908	eGFRcrea
Testis	ENSG00000146151.12	HMGCLL1	6	447	rs9296780	0.000824	BIP	rs9475390	2.1e-08	eGFRcrea
Testis	ENSG00000146242.8	TPBG	6	372	rs947573	0.000824	BIP	rs6940839	8.83765e-08	eGFRcrea
Testis	ENSG00000146247.13	PHIP	6	410	rs70480	0.000824	BIP	rs196703	0.00440727	eGFRcrea
Brain_Cortex	ENSG00000178222.12	RNF212	4	385	rs2242278	0.00082764	BIP	rs10023472	0.02394	BUN
Brain_Hypothalamus	ENSG00000087008.15	ACOX3	4	490	rs3103082	0.0008398	BIP	rs10938726	4.03325e-08	BUN
Pituitary	ENSG00000173805.15	HAP1	17	406	rs17495782	0.00086089	BIP	rs2074158	0.0291122	eGFRcrea
Stomach	ENSG00000103342.12	GSPT1	16	462	rs7185731	0.00089096	BIP	rs7192378	0.00262487	eGFRcys
Testis	ENSG00000001036.13	FUCA2	6	510	rs9496556	0.00089822	BIP	rs6920034	0.0415873	eGFRcrea
Thyroid	ENSG00000241043.1	GVQW1	9	514	rs1409691	0.00097038	BIP	rs10970997	0.00201174	eGFRcrea
Pituitary	ENSG00000180638.17	SLC47A2	17	293	rs12150591	0.000975487	BIP	rs2453580	1.3311e-06	eGFRcrea
Brain_Cortex	ENSG00000255557.1	RP11-770G2.2	11	327	rs10791855	0.00100844	BIP	rs948494	0.00405512	eGFRcrea
Brain_Frontal_Cortex_BA9	ENSG00000182175.13	RGMA	15	658	rs4777893	0.00101255	BIP	rs8042437	0.00690375	BUN
Cells_Cultured_fibroblasts	ENSG00000185324.21	CDK10	16	413	rs2079672	0.00101255	BIP	rs4785728	0.0450274	eGFRcys
Adipose_Visceral_Omentum	ENSG00000262319.1	CTC-457L16.2	17	218	rs2428373	0.00101724	BIP	rs7216534	0.00076985	BUN
Brain_Cortex	ENSG00000162222.13	TTC9C	11	346	rs4488202	0.00101849	BIP	rs1938677	0.000379225	eGFRcrea
Testis	ENSG00000124588.19	NQO2	6	679	rs17136117	0.0010207	BIP	rs879097	0.000101637	eGFRcrea
Heart_Left_Ventricle	ENSG00000176293.19	ZNF135	19	447	rs3826684	0.00102172	BIP	rs11666156	0.0311629	eGFRcys
Breast_Mammary_Tissue	ENSG00000149679.11	CABLES2	20	521	rs4142484	0.0010379	BIP	rs6089354	0.0379464	eGFRcys
Breast_Mammary_Tissue	ENSG00000149654.9	CDH22	20	508	rs6074012	0.0010379	BIP	rs2868764	0.0494151	eGFRcys
Brain_Frontal_Cortex_BA9	ENSG00000136378.14	ADAMTS7	15	416	rs11630879	0.00104445	BIP	rs2013580	0.0321568	BUN
Brain_Frontal_Cortex_BA9	ENSG00000136383.6	ALPK3	15	364	rs12912934	0.00104445	BIP	rs12900736	0.03768	BUN
Brain_Frontal_Cortex_BA9	ENSG00000136381.12	IREB2	15	387	rs17674205	0.00104445	BIP	rs11635324	0.0412112	BUN
Brain_Cortex	ENSG00000250486.3	FAM218A	4	453	rs7674056	0.00104687	BIP	rs3756015	0.00580382	BUN
Testis	ENSG00000111907.20	TPD52L1	6	460	rs9375355	0.00109292	BIP	rs6569399	0.00475514	eGFRcrea
Adipose_Visceral_Omentum	ENSG00000171298.12	GAA	17	435	rs11150860	0.00109906	BIP	rs894858	0.044571	BUN
Brain_Frontal_Cortex_BA9	ENSG00000177699.4	RP11-16K12.1	15	449	rs3813570	0.0011046	BIP	rs2292116	0.00690375	BUN
Heart_Left_Ventricle	ENSG00000196381.10	ZNF781	19	296	rs7249265	0.00110796	BIP	rs8101610	0.000138056	eGFRcys
Brain_Hypothalamus	ENSG00000229150.1	CRYGEP	2	371	rs1055229	0.00112788	BIP	rs1437410	0.000581053	eGFRcys
Cells_Cultured_fibroblasts	ENSG00000205084.10	TMEM231	16	380	rs4493083	0.00113775	BIP	rs575583	0.0178833	eGFRcys
Cells_Cultured_fibroblasts	ENSG00000140853.15	NLRC5	16	530	rs2241770	0.0011778	BIP	rs7203984	0.00240011	eGFRcys
Adipose_Visceral_Omentum	ENSG00000108785.7	HSD17B1P1	17	252	rs963987	0.00119	BIP	rs12942547	2.20073e-07	BUN
Adipose_Visceral_Omentum	ENSG00000225190.10	PLEKHM1	17	158	rs739454	0.00122544	BIP	rs8070447	2.32571e-09	BUN
Thyroid	ENSG00000165280.15	VCP	9	342	rs10814252	0.0012395	BIP	rs928150	0.0085425	eGFRcrea
Ovary	ENSG00000140955.10	ADAD2	16	965	rs7186171	0.00124221	BIP	rs2966305	0.0379681	eGFRcys
Testis	ENSG00000118514.13	ALDH8A1	6	399	rs11154772	0.0012463	BIP	rs9399137	0.0043802	eGFRcrea
Cells_Cultured_fibroblasts	ENSG00000047578.12	KIAA0556	16	494	rs9939540	0.0012463	BIP	rs11074852	0.03993	eGFRcys
Breast_Mammary_Tissue	ENSG00000205181.5	LINC00654	20	574	rs6076827	0.00125775	BIP	rs16991615	0.00448429	eGFRcys
Thyroid	ENSG00000170122.5	FOXD4	9	387	rs17664774	0.00125775	BIP	rs17344772	0.0353923	eGFRcrea
Stomach	ENSG00000103489.11	XYLT1	16	480	rs1994894	0.00131384	BIP	rs6498703	7.992e-05	eGFRcys
Brain_Hypothalamus	ENSG00000118785.13	SPP1	4	509	rs2119322	0.0013552	BIP	rs2231142	0.0410504	BUN
Testis	ENSG00000232422.1	KNOP1P4	6	382	rs9342962	0.001398	BIP	rs2840794	5.9616e-07	eGFRcrea
Heart_Left_Ventricle	ENSG00000197016.11	ZNF470	19	487	rs2052242	0.00142784	BIP	rs12978999	0.000239267	eGFRcys
Adipose_Visceral_Omentum	ENSG00000070731.10	ST6GALNAC2	17	514	rs4516263	0.0014317	BIP	rs7352	1.20235e-09	BUN
Testis	ENSG00000146263.11	MMS22L	6	328	rs1933463	0.00144686	BIP	rs1206153	0.00168	eGFRcrea
Heart_Left_Ventricle	ENSG00000104894.11	CD37	19	375	rs2304206	0.00146605	BIP	rs4802546	0.0492759	eGFRcys
Lung	ENSG00000273226.1	RP11-513M16.8	9	546	rs10514825	0.0014945	BIP	rs7864646	1.32627e-23	eGFRcrea
Heart_Left_Ventricle	ENSG00000007255.10	TRAPPC6A	19	369	rs2927446	0.00153115	BIP	rs4420638	0.000382044	eGFRcys
Brain_Hypothalamus	ENSG00000278769.1	CTD-2036P10.5	15	265	rs11632169	0.00153696	BIP	rs9920910	1.53115e-08	eGFRcrea
Brain_Cortex	ENSG00000250538.5	RP11-92A5.2	4	435	rs2341896	0.00154132	BIP	rs2404206	0.0182719	BUN
Heart_Left_Ventricle	ENSG00000234465.10	PINLYP	19	386	rs12459186	0.00154329	BIP	rs8105647	0.00302182	eGFRcys
Testis	ENSG00000112031.15	MTRF1L	6	540	rs2623932	0.00156106	BIP	rs1933488	0.0134568	eGFRcrea
Adipose_Visceral_Omentum	ENSG00000274712.1	RP11-147L13.15	17	345	rs9903979	0.0016006	BIP	rs4968897	0.00106002	BUN
Brain_Hypothalamus	ENSG00000115602.16	IL1RL1	2	570	rs3732131	0.0016068	BIP	rs4851011	0.000324846	eGFRcys
Cells_Cultured_fibroblasts	ENSG00000140931.19	CMTM3	16	409	rs36685	0.0016068	BIP	rs28571100	0.0148492	eGFRcys
Adipose_Visceral_Omentum	ENSG00000262539.1	RP11-259G18.3	17	66	rs7224296	0.00163485	BIP	rs35732828	0.00224208	BUN
Adipose_Visceral_Omentum	ENSG00000262903.1	RP11-235E17.6	17	529	rs8065798	0.00163485	BIP	rs150853	0.0116054	BUN
Cells_Cultured_fibroblasts	ENSG00000198373.12	WWP2	16	252	rs7191614	0.00164893	BIP	rs33063	4.4631e-07	eGFRcys
Stomach	ENSG00000283399.1	AC004381.8	16	405	rs4375665	0.00166464	BIP	rs13335818	0.00209113	eGFRcys
Cells_Cultured_fibroblasts	ENSG00000034713.7	GABARAPL2	16	387	rs4493083	0.00168416	BIP	rs2454141	0.0280694	eGFRcys
Pituitary	ENSG00000008294.20	SPAG9	17	427	rs8080145	0.00169785	BIP	rs9892431	0.0158152	eGFRcrea
Heart_Left_Ventricle	ENSG00000131941.7	RHPN2	19	438	rs8182584	0.00171336	BIP	rs8101881	0.0229468	eGFRcys
Brain_Caudate_basal_ganglia	ENSG00000054654.16	SYNE2	14	364	rs1271565	0.0017152	BIP	rs12433708	0.0016448	eGFRcys
Testis	ENSG00000216775.2	RP1-152L7.5	6	580	rs4712026	0.00172288	BIP	rs2608631	0.00101704	eGFRcrea
Prostate	ENSG00000213963.6	AC074286.1	2	475	rs1398969	0.0017316	BIP	rs17647588	0.000693486	eGFRcrea
Prostate	ENSG00000138085.16	ATRAID	2	310	rs1260326	0.0017664	BIP	rs1260326	0.0323016	eGFRcrea
Cells_Cultured_fibroblasts	ENSG00000090238.11	YPEL3	16	225	rs11150577	0.00178217	BIP	rs11865086	5.74425e-07	eGFRcys
Brain_Cortex	ENSG00000227725.3	GCOM2	4	301	rs3775867	0.00178217	BIP	rs1487383	0.0448625	BUN
Brain_Cortex	ENSG00000255717.6	SNHG1	11	317	rs4488202	0.00179679	BIP	rs1938677	6.39496e-05	eGFRcrea
Brain_Cortex	ENSG00000255328.1	RP11-326C3.12	11	333	rs4980329	0.00179679	BIP	rs7944394	0.0131867	eGFRcrea
Brain_Frontal_Cortex_BA9	ENSG00000278662.4	GOLGA6L10	15	322	rs698500	0.0018055	BIP	rs7163840	1.00433e-07	BUN
Heart_Left_Ventricle	ENSG00000196268.11	ZNF493	19	286	rs11085436	0.00182007	BIP	rs7258384	0.000748772	eGFRcys
Brain_Putamen_basal_ganglia	ENSG00000081377.16	CDC14B	9	308	rs4743715	0.0018205	BIP	rs10989715	0.00308408	eGFRcrea
Brain_Putamen_basal_ganglia	ENSG00000044459.14	CNTLN	9	546	rs448034	0.0018205	BIP	rs16934875	0.018402	eGFRcrea
Testis	ENSG00000249481.6	SPATS1	6	548	rs4714759	0.00183774	BIP	rs6937438	0.0116003	eGFRcrea
Pituitary	ENSG00000181350.11	LRRC75A	17	336	rs16959888	0.0018415	BIP	rs597985	8.271e-05	eGFRcrea
Heart_Left_Ventricle	ENSG00000267799.1	MAN1A2P1	19	492	rs11670202	0.00187461	BIP	rs4805284	0.004402	eGFRcys
Brain_Hypothalamus	ENSG00000178222.12	RNF212	4	384	rs2242278	0.00189145	BIP	rs10023472	0.0257211	BUN
Lung	ENSG00000137074.18	APTX	9	478	rs10758189	0.00198093	BIP	rs2067749	2.53285e-13	eGFRcrea
Stomach	ENSG00000153066.12	TXNDC11	16	472	rs9935384	0.00198961	BIP	rs12931474	0.00169971	eGFRcys
Pituitary	ENSG00000108469.14	RECQL5	17	345	rs35271045	0.00198961	BIP	rs1055129	0.0490742	eGFRcrea
Heart_Left_Ventricle	ENSG00000008382.15	MPND	19	367	rs4807627	0.00200239	BIP	rs12982708	2.89332e-05	eGFRcys
Brain_Hypothalamus	ENSG00000283345.1	CTD-3092A11.3	15	126	rs2949568	0.00200239	BIP	rs2949574	0.000411662	eGFRcrea
Brain_Cortex	ENSG00000118762.7	PKD2	4	507	rs4148157	0.00201112	BIP	rs2231142	0.0107752	BUN
Brain_Cortex	ENSG00000250673.2	RP11-6L6.2	4	359	rs10010528	0.0020119	BIP	rs10024884	0.00969956	BUN
Brain_Frontal_Cortex_BA9	ENSG00000075131.9	TIPIN	15	520	rs8039023	0.0020655	BIP	rs333554	1.58557e-15	BUN
Brain_Cortex	ENSG00000142082.14	SIRT3	11	295	rs4980329	0.002079	BIP	rs7944394	8.514e-10	eGFRcrea
Brain_Cortex	ENSG00000149177.12	PTPRJ	11	237	rs1483121	0.002079	BIP	rs1393794	0.000516323	eGFRcrea
Heart_Left_Ventricle	ENSG00000232677.6	LINC00665	19	303	rs2239509	0.00211275	BIP	rs826969	0.0107738	eGFRcys
Brain_Cortex	ENSG00000149292.16	TTC12	11	523	rs7946527	0.0021285	BIP	rs12801450	6.55448e-05	eGFRcrea
Brain_Hippocampus	ENSG00000118804.8	STBD1	4	499	rs6821442	0.00214133	BIP	rs4859682	0.0120083	eGFRcrea
Brain_Cortex	ENSG00000151470.12	C4orf33	4	373	rs4586963	0.0021552	BIP	rs11942882	0.00828567	BUN
Lung	ENSG00000196312.12	MFSD14C	9	236	rs1462090	0.0021672	BIP	rs12238745	0.000114357	eGFRcrea
Thyroid	ENSG00000137106.17	GRHPR	9	462	rs17408134	0.0021944	BIP	rs16934059	0.0339989	eGFRcrea
Brain_Cortex	ENSG00000150961.14	SEC24D	4	373	rs983417	0.0022001	BIP	rs7695141	1.48074e-06	BUN
Brain_Frontal_Cortex_BA9	ENSG00000259433.2	CTD-2651B20.4	15	325	rs1648317	0.002288	BIP	rs16939752	8.1021e-07	BUN
Brain_Hippocampus	ENSG00000249700.8	SRD5A3-AS1	4	393	rs6851808	0.002296	BIP	rs7684211	0.0168373	eGFRcrea
Brain_Hypothalamus	ENSG00000263327.6	TAPT1-AS1	4	603	rs12645519	0.00231587	BIP	rs1400772	0.0020069	BUN
Brain_Hypothalamus	ENSG00000256043.2	CTSO	4	471	rs6856354	0.00231587	BIP	rs11100039	0.0140111	BUN
Brain_Hypothalamus	ENSG00000229352.1	AC007563.3	2	515	rs2705593	0.00245559	BIP	rs16856934	2.09654e-08	eGFRcys
Brain_Hypothalamus	ENSG00000227946.1	AC007383.3	2	423	rs9989763	0.00245559	BIP	rs3771021	5.175e-05	eGFRcys
Thyroid	ENSG00000186638.16	KIF24	9	339	rs307649	0.002465	BIP	rs7019647	0.028084	eGFRcrea
Brain_Cortex	ENSG00000123739.10	PLA2G12A	4	392	rs2346841	0.00248	BIP	rs4698806	0.0367053	BUN
Brain_Cortex	ENSG00000069696.6	DRD4	11	471	rs7394613	0.0025929	BIP	rs7944394	0.0163892	eGFRcrea
Cells_Cultured_fibroblasts	ENSG00000103168.16	TAF1C	16	964	rs7186171	0.002629	BIP	rs2966305	0.0198747	eGFRcys
Adipose_Visceral_Omentum	ENSG00000276293.4	PIP4K2B	17	363	rs228307	0.00266707	BIP	rs8079590	0.0348111	BUN
Cells_Cultured_fibroblasts	ENSG00000135736.5	CCDC102A	16	551	rs486356	0.0026878	BIP	rs9936269	0.000124575	eGFRcys
Prostate	ENSG00000270210.1	RP11-373D23.3	2	423	rs12621972	0.0027231	BIP	rs6738887	0.0103965	eGFRcrea
Pituitary	ENSG00000204584.1	RP11-304F15.3	17	419	rs12453869	0.0027666	BIP	rs2586431	4.21776e-06	eGFRcrea
Testis	ENSG00000231662.1	RP11-686D16.1	6	469	rs12202040	0.00279072	BIP	rs10946313	0.000182031	eGFRcrea
Pituitary	ENSG00000205212.3	CCDC144NL	17	197	rs10468608	0.00279982	BIP	rs9895295	2.57737e-08	eGFRcrea
Stomach	ENSG00000118900.14	UBN1	16	406	rs2939960	0.00282742	BIP	rs3747575	7.74122e-08	eGFRcys
Testis	ENSG00000151914.19	DST	6	281	rs16888184	0.0028675	BIP	rs409025	0.000392611	eGFRcrea
Testis	ENSG00000146457.14	WTAP	6	534	rs6899987	0.00288292	BIP	rs3127575	0.000306792	eGFRcrea
Testis	ENSG00000008196.12	TFAP2B	6	314	rs9473928	0.00288603	BIP	rs2143081	0.00989277	eGFRcrea
Thyroid	ENSG00000137098.13	SPAG8	9	422	rs10972770	0.00292716	BIP	rs12237915	0.00887018	eGFRcrea
Brain_Putamen_basal_ganglia	ENSG00000175287.18	PHYHD1	9	338	rs17457829	0.00296829	BIP	rs3829057	0.0446353	eGFRcrea
Brain_Putamen_basal_ganglia	ENSG00000083067.22	TRPM3	9	467	rs10512009	0.00300446	BIP	rs1831271	1.86779e-08	eGFRcrea
Stomach	ENSG00000103550.13	KNOP1	16	445	rs226859	0.00300838	BIP	rs11343	0.0004144	eGFRcys
Cells_Cultured_fibroblasts	ENSG00000166455.13	C16orf46	16	695	rs11641758	0.00301268	BIP	rs2549887	0.010589	eGFRcys
Brain_Cortex	ENSG00000256269.7	HMBS	11	376	rs11217091	0.0030745	BIP	rs641382	0.000374219	eGFRcrea
Brain_Cortex	ENSG00000255545.7	RP11-627G23.1	11	616	rs12280153	0.0030745	BIP	rs4335563	0.000416308	eGFRcrea
Cells_Cultured_fibroblasts	ENSG00000185338.4	SOCS1	16	509	rs9935384	0.00308398	BIP	rs1700820	0.0180643	eGFRcys
Pituitary	ENSG00000154898.15	CCDC144CP	17	177	rs11654515	0.0031003	BIP	rs7218708	0.000568556	eGFRcrea
Brain_Putamen_basal_ganglia	ENSG00000136950.13	ARPC5L	9	283	rs10733669	0.0031212	BIP	rs372225	3.0328e-15	eGFRcrea
Testis	ENSG00000152818.18	UTRN	6	369	rs9321970	0.0031212	BIP	rs658562	0.0189833	eGFRcrea
Testis	ENSG00000153292.15	ADGRF1	6	549	rs17288905	0.0031212	BIP	rs1410826	0.0300235	eGFRcrea
Testis	ENSG00000153157.12	SYCP2L	6	469	rs12199131	0.0031212	BIP	rs10947217	0.0300235	eGFRcrea
Brain_Frontal_Cortex_BA9	ENSG00000259205.2	PRKXP1	15	592	rs7170610	0.0031304	BIP	rs9806219	3.328e-24	BUN
Pituitary	ENSG00000181523.12	SGSH	17	485	rs9897453	0.003132	BIP	rs4889796	4.19231e-08	eGFRcrea
Testis	ENSG00000112303.13	VNN2	6	526	rs6937423	0.0031494	BIP	rs211443	4.57373e-05	eGFRcrea
Brain_Hypothalamus	ENSG00000136378.14	ADAMTS7	15	416	rs11630879	0.0033389	BIP	rs11072794	0.00111604	eGFRcrea
Adipose_Visceral_Omentum	ENSG00000228696.8	ARL17B	17	61	rs17698176	0.00339055	BIP	rs7212246	2.93225e-06	BUN
Heart_Left_Ventricle	ENSG00000011485.14	PPP5C	19	410	rs759293	0.0034146	BIP	rs11672827	9.90382e-08	eGFRcys
Thyroid	ENSG00000225408.1	RP11-207C16.4	9	452	rs10975463	0.00343116	BIP	rs10815358	0.0403794	eGFRcrea
Heart_Left_Ventricle	ENSG00000267680.5	ZNF224	19	479	rs12459186	0.003537	BIP	rs8105647	4.842e-08	eGFRcys
Brain_Hypothalamus	ENSG00000229212.7	RP11-561C5.4	15	515	rs12910012	0.0035416	BIP	rs8037423	3.77568e-07	eGFRcrea
Lung	ENSG00000130560.8	UBAC1	9	435	rs1747856	0.0035416	BIP	rs7024579	0.00203072	eGFRcrea
Brain_Frontal_Cortex_BA9	ENSG00000259251.2	RP11-643M14.1	15	533	rs7495931	0.0035464	BIP	rs10519154	5.08907e-19	BUN
Brain_Frontal_Cortex_BA9	ENSG00000259219.1	CTD-3076O17.2	15	521	rs325383	0.0035464	BIP	rs2570930	1.0112e-09	BUN
Adipose_Visceral_Omentum	ENSG00000262500.1	MAPK8IP1P1	17	59	rs7224296	0.0036676	BIP	rs17698176	0.023355	BUN
Brain_Cortex	ENSG00000151834.15	GABRA2	4	265	rs6844842	0.00368741	BIP	rs567926	3.22816e-05	BUN
Adipose_Visceral_Omentum	ENSG00000049283.17	EPN3	17	473	rs1051640	0.00369627	BIP	rs4794125	8.27207e-13	BUN
Brain_Hippocampus	ENSG00000087008.15	ACOX3	4	489	rs3103082	0.00369627	BIP	rs13144781	0.04342	eGFRcrea
Lung	ENSG00000233884.1	XXyac-YM21GA2.3	9	575	rs7036950	0.00372051	BIP	rs4878121	2.25205e-16	eGFRcrea
Cells_Cultured_fibroblasts	ENSG00000008517.16	IL32	16	373	rs4149782	0.00381975	BIP	rs9790	0.0280694	eGFRcys
Brain_Cortex	ENSG00000171714.10	ANO5	11	373	rs170489	0.0038868	BIP	rs1447514	1.3284e-07	eGFRcrea
Thyroid	ENSG00000165695.9	AK8	9	541	rs2809253	0.0039026	BIP	rs495828	0.00512183	eGFRcrea
Brain_Hypothalamus	ENSG00000128039.10	SRD5A3	4	400	rs17085031	0.0039072	BIP	rs12331869	0.0276065	BUN
Cells_Cultured_fibroblasts	ENSG00000087237.10	CETP	16	526	rs2241770	0.003933	BIP	rs7203984	0.047025	eGFRcys
Brain_Frontal_Cortex_BA9	ENSG00000090487.10	SPG21	15	304	rs11071802	0.00394065	BIP	rs892650	1.8954e-19	BUN
Stomach	ENSG00000085644.13	ZNF213	16	389	rs4149782	0.00399578	BIP	rs9790	0.00215826	eGFRcys
Brain_Hypothalamus	ENSG00000225151.10	GOLGA2P7	15	199	rs12912934	0.004075	BIP	rs8033459	0.0256667	eGFRcrea
Brain_Putamen_basal_ganglia	ENSG00000160323.18	ADAMTS13	9	572	rs3011260	0.0041174	BIP	rs495828	0.0327509	eGFRcrea
Adipose_Visceral_Omentum	ENSG00000141577.13	CEP131	17	432	rs9896771	0.004158	BIP	rs9913546	5.8104e-13	BUN
Lung	ENSG00000148120.16	C9orf3	9	358	rs609901	0.00419616	BIP	rs781648	5.8528e-12	eGFRcrea
Adipose_Visceral_Omentum	ENSG00000230897.1	RPS18P12	17	668	rs7210007	0.004218	BIP	rs4792555	0.00258327	BUN
Brain_Hypothalamus	ENSG00000248174.5	RP11-148L24.1	4	433	rs7700002	0.004233	BIP	rs4147100	0.0130414	BUN
Heart_Left_Ventricle	ENSG00000121417.13	ZNF211	19	487	rs10425889	0.004248	BIP	rs4801480	3.24e-15	eGFRcys
Cells_Cultured_fibroblasts	ENSG00000125122.15	LRRC29	16	240	rs35356834	0.00425056	BIP	rs7195415	0.000354512	eGFRcys
Cells_Cultured_fibroblasts	ENSG00000126602.10	TRAP1	16	393	rs399218	0.00425056	BIP	rs9790	0.0112776	eGFRcys
Cells_Cultured_fibroblasts	ENSG00000166847.9	DCTN5	16	438	rs2072061	0.0042593	BIP	rs7404739	0.0385604	eGFRcys
Ovary	ENSG00000260953.1	RP11-426C22.6	16	161	rs12444171	0.00431837	BIP	rs28472312	0.0340449	eGFRcys
Brain_Hypothalamus	ENSG00000104093.13	DMXL2	15	463	rs10518674	0.00437467	BIP	rs2899472	2.29284e-13	eGFRcrea
Brain_Hypothalamus	ENSG00000137804.12	NUSAP1	15	277	rs17658212	0.00437467	BIP	rs6492993	4.75552e-05	eGFRcrea
Prostate	ENSG00000269973.1	RP11-95D17.1	2	534	rs17313689	0.00437467	BIP	rs10176656	0.0235717	eGFRcrea
Cells_Cultured_fibroblasts	ENSG00000260911.2	RP11-196G11.2	16	242	rs12926702	0.0043901	BIP	rs3751871	0.00458965	eGFRcys
Cells_Cultured_fibroblasts	ENSG00000260306.1	RP11-645C24.5	16	136	rs194548	0.0044298	BIP	rs12920623	0.0128557	eGFRcys
Testis	ENSG00000124532.14	MRS2	6	611	rs6456608	0.00445763	BIP	rs9295619	0.00500464	eGFRcrea
Heart_Left_Ventricle	ENSG00000125731.12	SH2D3A	19	466	rs6510942	0.0047229	BIP	rs344560	0.0149392	eGFRcys
Brain_Frontal_Cortex_BA9	ENSG00000103671.9	TRIP4	15	287	rs4776494	0.00476887	BIP	rs4402501	2.7945e-33	BUN
Prostate	ENSG00000118004.17	COLEC11	2	580	rs897069	0.0048373	BIP	rs6738683	0.00180386	eGFRcrea
Lung	ENSG00000123453.17	SARDH	9	599	rs2810492	0.0048752	BIP	rs495828	0.00192133	eGFRcrea
Thyroid	ENSG00000171169.8	NAIF1	9	321	rs943392	0.00496305	BIP	rs4837197	0.000664005	eGFRcrea
Brain_Cortex	ENSG00000204241.7	RP11-713P17.3	11	534	rs7948031	0.00501583	BIP	rs4335563	0.00905422	eGFRcrea
Heart_Left_Ventricle	ENSG00000239998.5	LILRA2	19	483	rs11669431	0.00501678	BIP	rs12984962	0.000466703	eGFRcys
Artery_Coronary	ENSG00000183570.16	PCBP3	21	482	rs2838826	0.005117	BIP	rs2838867	0.04386	BUN
Brain_Hypothalamus	ENSG00000182698.11	RESP18	2	416	rs2276643	0.005148	BIP	rs2854885	0.019955	eGFRcys
Thyroid	ENSG00000230074.1	RP11-195F19.9	9	366	rs4574933	0.005175	BIP	rs17258448	0.000782742	eGFRcrea
Pituitary	ENSG00000183011.13	NAA38	17	503	rs8068222	0.0051992	BIP	rs1642800	2.10827e-38	eGFRcrea
Thyroid	ENSG00000167136.6	ENDOG	9	312	rs4294288	0.005214	BIP	rs3829057	0.00550569	eGFRcrea
Testis	ENSG00000251258.1	RFPL4B	6	442	rs17073012	0.0052266	BIP	rs1539400	0.0420563	eGFRcrea
Thyroid	ENSG00000232104.3	RFX3-AS1	9	538	rs7046581	0.005244	BIP	rs10739002	0.000659196	eGFRcrea
Thyroid	ENSG00000167123.18	CERCAM	9	282	rs943392	0.00527088	BIP	rs3780666	0.0130477	eGFRcrea
Thyroid	ENSG00000165689.16	SDCCAG3	9	367	rs2811739	0.00527088	BIP	rs7024579	0.0486154	eGFRcrea
Brain_Cortex	ENSG00000149084.12	HSD17B12	11	493	rs7929418	0.0052965	BIP	rs12277553	2.5245e-07	eGFRcrea
Adipose_Visceral_Omentum	ENSG00000132382.14	MYBBP1A	17	455	rs17824233	0.00530245	BIP	rs16954357	2.3355e-05	BUN
Adipose_Visceral_Omentum	ENSG00000069188.16	SDK2	17	573	rs17185043	0.0054943	BIP	rs2345289	9.1516e-13	BUN
Adipose_Visceral_Omentum	ENSG00000073350.13	LLGL2	17	341	rs9906330	0.0055322	BIP	rs4789172	2.1267e-09	BUN
Adipose_Visceral_Omentum	ENSG00000072210.18	ALDH3A2	17	281	rs12150591	0.0055322	BIP	rs203477	0.000126953	BUN
Adipose_Visceral_Omentum	ENSG00000072134.15	EPN2	17	243	rs2472707	0.0055322	BIP	rs7216534	0.000126953	BUN
Testis	ENSG00000249379.1	RP1-27K12.4	6	530	rs9357766	0.0055357	BIP	rs316144	0.0130665	eGFRcrea
Brain_Frontal_Cortex_BA9	ENSG00000259295.6	CSPG4P12	15	496	rs12910012	0.005616	BIP	rs6497117	5.1168e-12	BUN
Brain_Frontal_Cortex_BA9	ENSG00000259362.2	RP11-307C19.1	15	302	rs4886883	0.005616	BIP	rs939490	5.1168e-12	BUN
Brain_Frontal_Cortex_BA9	ENSG00000259407.1	RP11-158M2.3	15	557	rs8041719	0.005616	BIP	rs6497117	8.92089e-08	BUN
Pituitary	ENSG00000186532.11	SMYD4	17	435	rs4790152	0.00561868	BIP	rs9894634	0.0112585	eGFRcrea
Pituitary	ENSG00000186665.9	C17orf58	17	329	rs9903979	0.00561868	BIP	rs6501468	0.0123446	eGFRcrea
Pituitary	ENSG00000185829.17	ARL17A	17	143	rs197932	0.00561868	BIP	rs1838105	0.0424295	eGFRcrea
Adipose_Visceral_Omentum	ENSG00000161395.13	PGAP3	17	319	rs2302776	0.005624	BIP	rs7216086	0.037316	BUN
Brain_Cortex	ENSG00000152583.12	SPARCL1	4	495	rs10024099	0.0056574	BIP	rs3923442	2.22197e-08	BUN
Adipose_Visceral_Omentum	ENSG00000108846.15	ABCC3	17	437	rs1051640	0.00568286	BIP	rs4794125	0.000832	BUN
Stomach	ENSG00000140950.15	TLDC1	16	859	rs247850	0.00570864	BIP	rs12149780	0.0163306	eGFRcys
Adipose_Visceral_Omentum	ENSG00000198496.10	NBR2	17	243	rs11656940	0.0057404	BIP	rs575873	0.0108781	BUN
Brain_Hypothalamus	ENSG00000140575.12	IQGAP1	15	397	rs1894401	0.0057404	BIP	rs4932166	0.0330641	eGFRcrea
Brain_Hypothalamus	ENSG00000188674.10	C2orf80	2	377	rs6435402	0.005742	BIP	rs10165384	1.334e-18	eGFRcys
Brain_Hypothalamus	ENSG00000186522.14	45179	2	268	rs4676078	0.005742	BIP	rs6542822	5.945e-12	eGFRcys
Cells_Cultured_fibroblasts	ENSG00000058600.15	POLR3E	16	161	rs7193079	0.00584833	BIP	rs12920706	0.004037	eGFRcys
Cells_Cultured_fibroblasts	ENSG00000140832.9	MARVELD3	16	416	rs11861513	0.00585125	BIP	rs7500119	0.0133297	eGFRcys
Brain_Cortex	ENSG00000198331.10	HYLS1	11	565	rs480153	0.00585364	BIP	rs17135399	0.00885739	eGFRcrea
Thyroid	ENSG00000234181.1	RP11-182N22.8	9	337	rs10814252	0.00605393	BIP	rs928150	1.7825e-05	eGFRcrea
Thyroid	ENSG00000231107.1	LINC01508	9	598	rs1017754	0.00605393	BIP	rs10993639	0.000221224	eGFRcrea
Prostate	ENSG00000243389.1	AC012442.5	2	448	rs1530549	0.0061161	BIP	rs6758965	2.18115e-12	eGFRcrea
Brain_Frontal_Cortex_BA9	ENSG00000259363.5	CTD-2054N24.2	15	538	rs325380	0.006136	BIP	rs2570930	4.68e-34	BUN
Prostate	ENSG00000250565.6	ATP6V1E2	2	669	rs1376405	0.0062271	BIP	rs4952818	7.9254e-20	eGFRcrea
Adipose_Visceral_Omentum	ENSG00000131771.13	PPP1R1B	17	329	rs2302776	0.006293	BIP	rs7216086	0.0284636	BUN
Heart_Left_Ventricle	ENSG00000141994.15	DUS3L	19	388	rs6510851	0.0063063	BIP	rs10426709	0.006328	eGFRcys
Brain_Putamen_basal_ganglia	ENSG00000137070.17	IL11RA	9	365	rs4574933	0.006443	BIP	rs17258448	3.7638e-31	eGFRcrea
Thyroid	ENSG00000230188.1	RP11-405L18.4	9	435	rs17408134	0.00644719	BIP	rs16934059	0.00346127	eGFRcrea
Brain_Hypothalamus	ENSG00000254531.1	FLJ20021	4	359	rs17030831	0.0064505	BIP	rs13145909	8.21647e-05	BUN
Testis	ENSG00000065491.8	TBC1D22B	6	589	rs9380641	0.0064736	BIP	rs11961047	0.010836	eGFRcrea
Testis	ENSG00000065308.4	TRAM2	6	573	rs3818234	0.0064736	BIP	rs2608631	0.0210311	eGFRcrea
Testis	ENSG00000152661.7	GJA1	6	344	rs10499114	0.006475	BIP	rs9490289	0.000267043	eGFRcrea
Brain_Cortex	ENSG00000248698.5	LINC01085	4	587	rs4698672	0.00652887	BIP	rs807764	0.000619339	BUN
Heart_Left_Ventricle	ENSG00000213976.4	CTD-2561J22.2	19	287	rs11085436	0.0065575	BIP	rs7258384	0.0282571	eGFRcys
Pituitary	ENSG00000068097.14	HEATR6	17	221	rs9901658	0.00666773	BIP	rs1292043	0.00654626	eGFRcrea
Brain_Hippocampus	ENSG00000156219.16	ART3	4	471	rs17214448	0.006684	BIP	rs4859682	0.0396453	eGFRcrea
Heart_Left_Ventricle	ENSG00000197054.11	ZNF763	19	306	rs1035458	0.00668554	BIP	rs8100206	0.0248	eGFRcys
Adipose_Visceral_Omentum	ENSG00000108591.9	DRG2	17	324	rs4925145	0.006725	BIP	rs12600694	1.45625e-33	BUN
Adipose_Visceral_Omentum	ENSG00000108556.7	CHRNE	17	443	rs9899556	0.006725	BIP	rs16954357	5.75e-19	BUN
Lung	ENSG00000238181.2	AHCYP2	9	336	rs10760095	0.00683309	BIP	rs7042649	4.57147e-05	eGFRcrea
Pituitary	ENSG00000188878.19	FBF1	17	400	rs1671035	0.0069344	BIP	rs1055129	2.6224e-10	eGFRcrea
Thyroid	ENSG00000160539.4	PLPP7	9	493	rs2994066	0.0069344	BIP	rs9802772	0.048256	eGFRcrea
Adipose_Visceral_Omentum	ENSG00000196712.17	NF1	17	294	rs11080149	0.006993	BIP	rs735053	0.00489682	BUN
Adipose_Visceral_Omentum	ENSG00000189423.11	USP32P3	17	177	rs2108981	0.006993	BIP	rs203477	0.00497974	BUN
Adipose_Visceral_Omentum	ENSG00000197566.9	ZNF624	17	332	rs11651653	0.006993	BIP	rs8073259	0.00700056	BUN
Thyroid	ENSG00000148229.12	POLE3	9	564	rs6478027	0.0070834	BIP	rs10981819	0.0296747	eGFRcrea
Pituitary	ENSG00000141560.14	FN3KRP	17	365	rs6502124	0.0071224	BIP	rs4986129	0.000753429	eGFRcrea
Brain_Hypothalamus	ENSG00000251615.3	RP11-774O3.3	4	526	rs3103082	0.00718682	BIP	rs10938726	0.00124336	BUN
Lung	ENSG00000241043.1	GVQW1	9	513	rs1409691	0.007284	BIP	rs10970997	0.0189458	eGFRcrea
Brain_Cortex	ENSG00000172247.3	C1QTNF4	11	286	rs11039369	0.00743467	BIP	rs10838702	1.98226e-06	eGFRcrea
Adipose_Visceral_Omentum	ENSG00000141485.16	SLC13A5	17	543	rs4796466	0.007503	BIP	rs390200	7.22283e-18	BUN
Adipose_Visceral_Omentum	ENSG00000141349.8	G6PC3	17	359	rs227578	0.007503	BIP	rs4792928	4.22608e-17	BUN
Adipose_Visceral_Omentum	ENSG00000141456.14	PELP1	17	435	rs17824233	0.007503	BIP	rs16954357	4.674e-12	BUN
Brain_Cortex	ENSG00000149100.12	EIF3M	11	411	rs7938630	0.007587	BIP	rs2467584	0.0233669	eGFRcrea
Ovary	ENSG00000167962.13	ZNF598	16	411	rs3803695	0.00759	BIP	rs3160	0.000128862	eGFRcys
Brain_Cortex	ENSG00000162194.12	LBHD1	11	361	rs4488202	0.00763375	BIP	rs1938677	0.012608	eGFRcrea
Adipose_Visceral_Omentum	ENSG00000260075.1	NSFP1	17	65	rs17698176	0.007705	BIP	rs4968281	1.69912e-12	BUN
Heart_Left_Ventricle	ENSG00000121410.11	A1BG	19	323	rs3826684	0.00771429	BIP	rs11666156	0.0375335	eGFRcys
Heart_Left_Ventricle	ENSG00000242852.6	ZNF709	19	281	rs1548546	0.00772	BIP	rs8103241	0.00727407	eGFRcys
Lung	ENSG00000147874.10	HAUS6	9	645	rs13292378	0.00789467	BIP	rs7864646	0.00958486	eGFRcrea
Heart_Left_Ventricle	ENSG00000186204.14	CYP4F12	19	532	rs12710303	0.00790625	BIP	rs2366267	0.0136722	eGFRcys
Brain_Cortex	ENSG00000149089.12	APIP	11	689	rs17358198	0.0080685	BIP	rs286926	0.0221642	eGFRcrea
Stomach	ENSG00000149926.13	FAM57B	16	221	rs11150577	0.00809725	BIP	rs11865086	0.000128781	eGFRcys
Testis	ENSG00000156711.16	MAPK13	6	369	rs7775107	0.0081792	BIP	rs4713902	0.00333653	eGFRcrea
Brain_Hypothalamus	ENSG00000277782.1	RP11-775C24.5	15	459	rs16954090	0.0082128	BIP	rs906428	0.00053824	eGFRcrea
Pituitary	ENSG00000276250.1	CTD-2349P21.12	17	271	rs216466	0.00832065	BIP	rs2040792	7.4698e-22	eGFRcrea
Brain_Cortex	ENSG00000047315.15	POLR2B	4	541	rs9996990	0.008323	BIP	rs17087176	5.58056e-05	BUN
Cells_Cultured_fibroblasts	ENSG00000103226.17	NOMO3	16	349	rs246214	0.0083448	BIP	rs246241	0.000318827	eGFRcys
Testis	ENSG00000244694.7	PTCHD4	6	403	rs7767995	0.00836256	BIP	rs869002	9.65618e-05	eGFRcrea
Thyroid	ENSG00000233081.1	RP11-440G5.2	9	523	rs12003273	0.00840385	BIP	rs296663	0.000645278	eGFRcrea
Thyroid	ENSG00000232063.1	RP11-307E17.8	9	416	rs2153069	0.00840385	BIP	rs781648	0.00111646	eGFRcrea
Stomach	ENSG00000074071.14	MRPS34	16	465	rs1742450	0.008428	BIP	rs3160	0.000771543	eGFRcys
Cells_Cultured_fibroblasts	ENSG00000140836.14	ZFHX3	16	466	rs2228200	0.008456	BIP	rs1858800	0.00602838	eGFRcys
Cells_Cultured_fibroblasts	ENSG00000140678.16	ITGAX	16	278	rs12926702	0.008456	BIP	rs3751871	0.0108936	eGFRcys
Brain_Hypothalamus	ENSG00000229867.1	STEAP3-AS1	2	498	rs7564432	0.00850618	BIP	rs10190948	0.000150817	eGFRcys
Brain_Cortex	ENSG00000072952.18	MRVI1	11	604	rs4910146	0.008509	BIP	rs10500723	0.0240243	eGFRcrea
Prostate	ENSG00000273456.1	RP11-686O6.2	2	333	rs7573217	0.00851413	BIP	rs11694728	0.003684	eGFRcrea
Brain_Cortex	ENSG00000149262.16	INTS4	11	349	rs17825668	0.00854446	BIP	rs7113042	1.94535e-21	eGFRcrea
Pituitary	ENSG00000262098.1	CTD-2561B21.10	17	441	rs9896771	0.0086716	BIP	rs872572	0.000429269	eGFRcrea
Thyroid	ENSG00000160293.16	VAV2	9	566	rs35079168	0.00876715	BIP	rs10993907	1.6835e-05	eGFRcrea
Thyroid	ENSG00000171097.13	KYAT1	9	323	rs4294288	0.0088365	BIP	rs3829057	0.0035913	eGFRcrea
Adipose_Visceral_Omentum	ENSG00000221995.5	TIAF1	17	321	rs565977	0.008843	BIP	rs17720826	0.000193538	BUN
Pituitary	ENSG00000178852.15	EFCAB13	17	346	rs11868894	0.00890093	BIP	rs1838105	4.3212e-07	eGFRcrea
Brain_Caudate_basal_ganglia	ENSG00000263006.6	ROCK1P1	18	310	rs2621172	0.0090275	BIP	rs10459986	0.00038088	eGFRcrea
Brain_Caudate_basal_ganglia	ENSG00000261126.7	RBFADN	18	279	rs4799099	0.0090275	BIP	rs8085930	0.00410864	eGFRcrea
Brain_Hypothalamus	ENSG00000189223.14	PAX8-AS1	2	445	rs1530549	0.00903833	BIP	rs11123169	3.7845e-31	eGFRcys
Brain_Caudate_basal_ganglia	ENSG00000283503.1	LINC01902	18	360	rs11660705	0.0090792	BIP	rs1550715	3.2292e-17	eGFRcrea
Adipose_Visceral_Omentum	ENSG00000141504.11	SAT2	17	497	rs8068222	0.00910573	BIP	rs390200	1.88846e-33	BUN
Brain_Cortex	ENSG00000248174.5	RP11-148L24.1	4	433	rs7700002	0.0091486	BIP	rs4147100	3.82522e-09	BUN
Cells_Cultured_fibroblasts	ENSG00000254852.8	NPIPA2	16	146	rs7405180	0.0091804	BIP	rs4500751	0.0245626	eGFRcys
Prostate	ENSG00000118231.4	CRYGD	2	370	rs1055229	0.0091805	BIP	rs1055229	0.0105225	eGFRcrea
Adipose_Visceral_Omentum	ENSG00000108852.14	MPP2	17	362	rs227578	0.009265	BIP	rs4792928	0.00105778	BUN
Brain_Hypothalamus	ENSG00000115677.16	HDLBP	2	373	rs6733562	0.00927	BIP	rs13388333	3.09e-10	eGFRcys
Brain_Cortex	ENSG00000149231.11	CCDC82	11	545	rs10501839	0.0094248	BIP	rs544552	0.0263857	eGFRcrea
Testis	ENSG00000225549.3	RP11-210H10__A.1	6	381	rs3822997	0.00949016	BIP	rs1891712	0.0020345	eGFRcrea
Brain_Frontal_Cortex_BA9	ENSG00000137814.10	HAUS2	15	330	rs11632169	0.0095506	BIP	rs2277533	0.00287764	BUN
Ovary	ENSG00000149927.17	DOC2A	16	213	rs11150577	0.0095598	BIP	rs11865086	0.0035282	eGFRcys
Brain_Cortex	ENSG00000248890.1	HHIP-AS1	4	253	rs11727676	0.00956817	BIP	rs1804528	7.1224e-24	BUN
Cells_Cultured_fibroblasts	ENSG00000260549.1	MT1L	16	515	rs2241770	0.00956817	BIP	rs7203984	9.5784e-09	eGFRcys
Adipose_Visceral_Omentum	ENSG00000108587.15	GOSR1	17	319	rs216466	0.00960937	BIP	rs12150465	1.8625e-33	BUN
Pituitary	ENSG00000180090.4	OR3A1	17	538	rs16952454	0.009744	BIP	rs4287603	2.69031e-09	eGFRcrea
Cells_Cultured_fibroblasts	ENSG00000184939.15	ZFP90	16	305	rs1073632	0.00980614	BIP	rs11860071	1.00179e-08	eGFRcys
Cells_Cultured_fibroblasts	ENSG00000184857.7	TMEM186	16	550	rs8061017	0.00980614	BIP	rs8061621	0.00480413	eGFRcys
Cells_Cultured_fibroblasts	ENSG00000184602.5	SNN	16	478	rs9935384	0.00980614	BIP	rs12931474	0.00509928	eGFRcys
Testis	ENSG00000120262.9	CCDC170	6	565	rs1890135	0.00981467	BIP	rs11155787	0.000215414	eGFRcrea
Heart_Left_Ventricle	ENSG00000268535.1	MTDHP4	19	303	rs8106346	0.0098648	BIP	rs1651572	2.66591e-12	eGFRcys
Lung	ENSG00000157653.11	C9orf43	9	564	rs6478027	0.0098648	BIP	rs10981819	1.8876e-05	eGFRcrea
Adipose_Visceral_Omentum	ENSG00000171302.16	CANT1	17	627	rs2612807	0.00992853	BIP	rs15538	0.00394768	BUN
Artery_Coronary	ENSG00000159267.14	HLCS	21	458	rs2249508	0.0099715	BIP	rs2070520	1.414e-08	BUN
Heart_Left_Ventricle	ENSG00000121406.8	ZNF549	19	489	rs7252840	0.00997527	BIP	rs4801480	0.030707	eGFRcys
Heart_Left_Ventricle	ENSG00000174917.8	C19orf70	19	397	rs6510851	0.0099756	BIP	rs10426709	0.008619	eGFRcys
Brain_Hypothalamus	ENSG00000128944.13	KNSTRN	15	392	rs1869302	0.010036	BIP	rs2010300	1.54014e-18	eGFRcrea
Prostate	ENSG00000261428.2	RP11-16P6.1	2	461	rs4674690	0.010036	BIP	rs1867802	0.00303653	eGFRcrea
Brain_Cortex	ENSG00000197410.12	DCHS2	4	420	rs4235247	0.0101193	BIP	rs2404206	0.0036312	BUN
Brain_Hypothalamus	ENSG00000272966.1	RP11-686O6.1	2	336	rs7573217	0.0102144	BIP	rs10189685	0.00738743	eGFRcys
Stomach	ENSG00000140688.16	C16orf58	16	255	rs11863903	0.0102709	BIP	rs11150606	0.000128781	eGFRcys
Brain_Cortex	ENSG00000175575.12	PAAF1	11	340	rs1279293	0.0102757	BIP	rs1623476	0.0174711	eGFRcrea
Brain_Frontal_Cortex_BA9	ENSG00000198690.9	FAN1	15	320	rs1378847	0.0104325	BIP	rs1524876	0.016895	BUN
Stomach	ENSG00000197302.10	ZNF720	16	209	rs11863903	0.0104422	BIP	rs1995743	5.8917e-08	eGFRcys
Testis	ENSG00000219433.2	BTBD10P2	6	460	rs412746	0.0105252	BIP	rs7752089	0.0024646	eGFRcrea
Cells_Cultured_fibroblasts	ENSG00000169682.17	SPNS1	16	183	rs12444171	0.0105617	BIP	rs28472312	0.0208925	eGFRcys
Brain_Cortex	ENSG00000279090.1	RP11-684N3.1	11	709	rs10894575	0.0107067	BIP	rs7938158	0.000528176	eGFRcrea
Ovary	ENSG00000283213.1	CTC-591M7.1	16	339	rs4486893	0.010754	BIP	rs7404739	0.041035	eGFRcys
Adipose_Visceral_Omentum	ENSG00000108592.16	FTSJ3	17	330	rs1029765	0.0108068	BIP	rs4309	0.0143561	BUN
Adipose_Visceral_Omentum	ENSG00000108669.16	CYTH1	17	582	rs9901008	0.0108068	BIP	rs15538	0.0273311	BUN
Brain_Cortex	ENSG00000151790.8	TDO2	4	455	rs6856354	0.0110617	BIP	rs11100039	3.87694e-06	BUN
Adipose_Visceral_Omentum	ENSG00000108786.10	HSD17B1	17	251	rs963987	0.0110689	BIP	rs12942547	1.836e-15	BUN
Cells_Cultured_fibroblasts	ENSG00000260757.1	RP11-120K18.2	16	283	rs11863903	0.0111397	BIP	rs11150606	0.0009824	eGFRcys
Brain_Cortex	ENSG00000137504.13	CREBZF	11	361	rs11234397	0.011319	BIP	rs11234462	0.000145869	eGFRcrea
Brain_Cortex	ENSG00000137699.16	TRIM29	11	535	rs4938737	0.011319	BIP	rs1073635	0.000145869	eGFRcrea
Brain_Cortex	ENSG00000137494.13	ANKRD42	11	403	rs2511861	0.011319	BIP	rs7937391	0.0001701	eGFRcrea
Brain_Caudate_basal_ganglia	ENSG00000263627.1	PPP4R1-AS1	18	528	rs10513879	0.011408	BIP	rs8082842	0.00250326	eGFRcrea
Adipose_Visceral_Omentum	ENSG00000068097.14	HEATR6	17	224	rs9901658	0.0114514	BIP	rs1197062	9.1516e-13	BUN
Brain_Caudate_basal_ganglia	ENSG00000279026.1	RP3-414A15.12	14	368	rs887506	0.0114885	BIP	rs165933	0.000947663	eGFRcys
Brain_Caudate_basal_ganglia	ENSG00000278576.1	RP11-507K2.6	14	440	rs3117620	0.0114885	BIP	rs7160647	0.0052591	eGFRcys
Breast_Mammary_Tissue	ENSG00000149600.11	COMMD7	20	415	rs6087983	0.011508	BIP	rs293567	3.52547e-08	eGFRcys
Testis	ENSG00000112297.14	AIM1	6	586	rs9486212	0.0115116	BIP	rs3827648	1.513e-05	eGFRcrea
Testis	ENSG00000112299.7	VNN1	6	517	rs6937423	0.0115116	BIP	rs535647	0.00350235	eGFRcrea
Stomach	ENSG00000141076.17	UTP4	16	323	rs7191614	0.0116147	BIP	rs33063	3.1761e-05	eGFRcys
Brain_Caudate_basal_ganglia	ENSG00000119673.14	ACOT2	14	360	rs887506	0.0118555	BIP	rs165933	0.0123632	eGFRcys
Adipose_Visceral_Omentum	ENSG00000262879.5	RP11-156P1.3	17	300	rs11868894	0.0120019	BIP	rs1056116	0.00997453	BUN
Adipose_Visceral_Omentum	ENSG00000262663.1	RP11-497H17.1	17	312	rs6502124	0.0122253	BIP	rs7502442	9.2382e-05	BUN
Adipose_Visceral_Omentum	ENSG00000108823.15	SGCA	17	445	rs12453869	0.012274	BIP	rs271680	1.18575e-11	BUN
Cells_Cultured_fibroblasts	ENSG00000172840.6	PDP2	16	329	rs3730393	0.0123507	BIP	rs8052655	7.3162e-24	eGFRcys
Cells_Cultured_fibroblasts	ENSG00000170540.14	ARL6IP1	16	222	rs2023767	0.0123507	BIP	rs11343	0.0250709	eGFRcys
Cells_Cultured_fibroblasts	ENSG00000171724.2	VAT1L	16	872	rs7200951	0.0123507	BIP	rs1449203	0.0386812	eGFRcys
Brain_Hypothalamus	ENSG00000118804.8	STBD1	4	499	rs6821442	0.012432	BIP	rs4859682	0.000683859	BUN
Stomach	ENSG00000166743.9	ACSM1	16	393	rs4375665	0.0124425	BIP	rs13335818	7.40457e-07	eGFRcys
Stomach	ENSG00000166780.10	C16orf45	16	255	rs9922431	0.0124425	BIP	rs7206272	0.00242762	eGFRcys
Brain_Caudate_basal_ganglia	ENSG00000283458.1	RP11-1I2.1	18	337	rs4800080	0.01248	BIP	rs1550715	3.51709e-05	eGFRcrea
Thyroid	ENSG00000186051.6	TAL2	9	405	rs12353538	0.0124888	BIP	rs9409084	0.0283633	eGFRcrea
Brain_Cortex	ENSG00000137500.9	CCDC90B	11	391	rs2511861	0.0125832	BIP	rs7937391	0.000662365	eGFRcrea
Pituitary	ENSG00000178927.17	C17orf62	17	401	rs6502124	0.0126035	BIP	rs4986129	4.0719e-30	eGFRcrea
Pituitary	ENSG00000177302.14	TOP3A	17	275	rs11651876	0.0126035	BIP	rs8066560	6.46795e-30	eGFRcrea
Pituitary	ENSG00000176681.14	LRRC37A	17	79	rs17698176	0.0126035	BIP	rs242924	2.53917e-14	eGFRcrea
Pituitary	ENSG00000176974.19	SHMT1	17	260	rs11651876	0.0126035	BIP	rs9907246	6.30708e-09	eGFRcrea
Pituitary	ENSG00000176845.12	METRNL	17	242	rs6502124	0.0126035	BIP	rs4986129	7.00414e-09	eGFRcrea
Adipose_Visceral_Omentum	ENSG00000141294.9	LRRC46	17	384	rs36080394	0.0126758	BIP	rs7209072	8.07905e-26	BUN
Ovary	ENSG00000155393.12	HEATR3	16	374	rs17286761	0.01298	BIP	rs1477025	0.0029795	eGFRcys
Cells_Cultured_fibroblasts	ENSG00000262185.1	RP11-462G12.1	16	368	rs399218	0.012985	BIP	rs9790	2.07308e-05	eGFRcys
Heart_Left_Ventricle	ENSG00000267339.5	LINC00906	19	516	rs11670202	0.0130854	BIP	rs4805284	8.10775e-11	eGFRcys
Cells_Cultured_fibroblasts	ENSG00000162076.12	FLYWCH2	16	329	rs4149782	0.0131171	BIP	rs4786361	8.46133e-05	eGFRcys
Cells_Cultured_fibroblasts	ENSG00000166669.13	ATF7IP2	16	608	rs9933832	0.0131171	BIP	rs11642239	0.0006513	eGFRcys
Cells_Cultured_fibroblasts	ENSG00000166546.13	BEAN1	16	499	rs36685	0.0131171	BIP	rs1862674	0.00152937	eGFRcys
Brain_Hypothalamus	ENSG00000182551.13	ADI1	2	572	rs897069	0.0132573	BIP	rs6730025	0.02196	eGFRcys
Thyroid	ENSG00000254633.1	RP11-23J9.7	9	329	rs10983700	0.013282	BIP	rs10983700	0.00276763	eGFRcrea
Brain_Frontal_Cortex_BA9	ENSG00000074410.13	CA12	15	433	rs723428	0.0132921	BIP	rs12708477	4.67775e-10	BUN
Brain_Hypothalamus	ENSG00000280374.1	RP11-337N6.3	2	477	rs1398969	0.0134228	BIP	rs17400325	0.0172247	eGFRcys
Lung	ENSG00000235865.2	GSN-AS1	9	408	rs10985332	0.013516	BIP	rs12343516	0.00092256	eGFRcrea
Lung	ENSG00000106688.11	SLC1A1	9	815	rs403860	0.0135375	BIP	rs7041847	0.000659885	eGFRcrea
Heart_Left_Ventricle	ENSG00000006016.10	CRLF1	19	374	rs34467947	0.0137376	BIP	rs273496	0.0323828	eGFRcys
Testis	ENSG00000146250.6	PRSS35	6	308	rs60730	0.013776	BIP	rs6913642	2.952e-06	eGFRcrea
Testis	ENSG00000146215.13	CRIP3	6	382	rs3730363	0.013776	BIP	rs7763350	0.0473143	eGFRcrea
Testis	ENSG00000146085.7	MUT	6	347	rs2032553	0.01382	BIP	rs1864312	2.016e-08	eGFRcrea
Ovary	ENSG00000166971.16	AKTIP	16	399	rs2111121	0.01382	BIP	rs11075783	3.22909e-05	eGFRcys
Breast_Mammary_Tissue	ENSG00000101236.16	RNF24	20	611	rs683808	0.013871	BIP	rs4813680	1.5908e-31	eGFRcys
Breast_Mammary_Tissue	ENSG00000101190.12	TCFL5	20	516	rs2236194	0.0138747	BIP	rs6089354	2.7047e-09	eGFRcys
Breast_Mammary_Tissue	ENSG00000101189.6	MRGBP	20	528	rs2236194	0.0138747	BIP	rs6089354	6.6005e-05	eGFRcys
Brain_Frontal_Cortex_BA9	ENSG00000259417.2	LINC01314	15	496	rs4609803	0.0138793	BIP	rs1446340	0.0318587	BUN
Stomach	ENSG00000167981.5	ZNF597	16	345	rs4149782	0.0139043	BIP	rs9790	2.0301e-26	eGFRcys
Prostate	ENSG00000118997.13	DNAH7	2	386	rs16853016	0.013908	BIP	rs10931715	2.51625e-05	eGFRcrea
Testis	ENSG00000153291.15	SLC25A27	6	496	rs17288905	0.0139594	BIP	rs1047153	0.0055488	eGFRcrea
Testis	ENSG00000146469.12	VIP	6	578	rs9371601	0.01406	BIP	rs1933488	0.0435847	eGFRcrea
Cells_Cultured_fibroblasts	ENSG00000181938.13	GINS3	16	487	rs42945	0.0140717	BIP	rs863433	3.67485e-08	eGFRcys
Brain_Hypothalamus	ENSG00000230286.1	AC013472.4	2	347	rs1260326	0.014104	BIP	rs1260326	0.00050396	eGFRcys
Brain_Cortex	ENSG00000091664.7	SLC17A6	11	384	rs170489	0.0141077	BIP	rs10833806	0.0224896	eGFRcrea
Prostate	ENSG00000163466.15	ARPC2	2	450	rs2671222	0.014304	BIP	rs10165754	0.00539639	eGFRcrea
Thyroid	ENSG00000226752.9	PSMD5-AS1	9	356	rs10760095	0.0144305	BIP	rs7042649	0.0449909	eGFRcrea
Brain_Cortex	ENSG00000137513.9	NARS2	11	453	rs1792128	0.014448	BIP	rs7113042	9.856e-05	eGFRcrea
Brain_Hippocampus	ENSG00000249685.1	RP11-360F5.3	4	451	rs11466612	0.0146233	BIP	rs337609	0.0168373	eGFRcrea
Lung	ENSG00000148153.13	INIP	9	492	rs10739349	0.0147383	BIP	rs786964	0.030225	eGFRcrea
Heart_Left_Ventricle	ENSG00000213889.10	PPM1N	19	372	rs2240672	0.0147504	BIP	rs6509201	0.00011144	eGFRcys
Stomach	ENSG00000103540.16	CCP110	16	456	rs226859	0.0147975	BIP	rs11343	7.992e-05	eGFRcys
Pituitary	ENSG00000279428.1	RP11-258F1.2	17	322	rs4925145	0.014805	BIP	rs4925092	1.034e-10	eGFRcrea
Pituitary	ENSG00000278730.1	RP11-147L13.11	17	320	rs9903979	0.0148264	BIP	rs6501468	0.000828	eGFRcrea
Prostate	ENSG00000138039.14	LHCGR	2	549	rs13026051	0.0148264	BIP	rs10174620	0.0296363	eGFRcrea
Cells_Cultured_fibroblasts	ENSG00000103269.13	RHBDL1	16	443	rs7184664	0.0148966	BIP	rs4984903	0.00280635	eGFRcys
Stomach	ENSG00000204991.10	SPIRE2	16	360	rs2079672	0.0149859	BIP	rs164741	0.00740273	eGFRcys
Thyroid	ENSG00000148218.15	ALAD	9	571	rs6478027	0.0150228	BIP	rs10981819	0.0284544	eGFRcrea
Thyroid	ENSG00000154330.12	PGM5	9	231	rs6560175	0.0150897	BIP	rs1556751	9.6222e-14	eGFRcrea
Adipose_Visceral_Omentum	ENSG00000175662.17	TOM1L2	17	374	rs4925145	0.0151947	BIP	rs12600694	0.0240188	BUN
Adipose_Visceral_Omentum	ENSG00000173821.19	RNF213	17	488	rs9896771	0.0151947	BIP	rs894858	0.0366417	BUN
Brain_Caudate_basal_ganglia	ENSG00000042317.16	SPATA7	14	452	rs1570194	0.015296	BIP	rs3742704	0.00144	eGFRcys
Brain_Cortex	ENSG00000109775.10	UFSP2	4	548	rs7684943	0.015345	BIP	rs4862577	0.0007316	BUN
Stomach	ENSG00000197599.12	CCDC154	16	470	rs1742450	0.0154717	BIP	rs2492883	0.0126764	eGFRcys
Artery_Coronary	ENSG00000157601.13	MX1	21	706	rs6517666	0.015477	BIP	rs467477	0.000275423	BUN
Lung	ENSG00000148341.17	SH3GLB2	9	348	rs17457829	0.015562	BIP	rs1147372	0.0199515	eGFRcrea
Cells_Cultured_fibroblasts	ENSG00000048471.13	SNX29	16	452	rs7185731	0.015609	BIP	rs7192378	3.12583e-06	eGFRcys
Testis	ENSG00000118518.15	RNF146	6	319	rs12195271	0.015609	BIP	rs2151522	0.0011979	eGFRcrea
Cells_Cultured_fibroblasts	ENSG00000261819.1	RP11-680G24.4	16	106	rs219426	0.01568	BIP	rs153807	0.000777875	eGFRcys
Cells_Cultured_fibroblasts	ENSG00000261783.1	RP11-252K23.2	16	354	rs4493083	0.01568	BIP	rs999675	0.0092708	eGFRcys
Prostate	ENSG00000185404.16	SP140L	2	477	rs2114591	0.015687	BIP	rs3791839	0.0100877	eGFRcrea
Thyroid	ENSG00000232283.1	RP11-240L7.4	9	412	rs10121083	0.0157167	BIP	rs10989715	0.0006279	eGFRcrea
Adipose_Visceral_Omentum	ENSG00000141543.9	EIF4A3	17	464	rs12946972	0.0157188	BIP	rs894858	2.60094e-08	BUN
Brain_Cortex	ENSG00000172543.7	CTSW	11	347	rs10791855	0.0157188	BIP	rs948494	0.000343443	eGFRcrea
Stomach	ENSG00000260279.2	AC137932.5	16	402	rs3794633	0.0157878	BIP	rs4785728	5.06082e-05	eGFRcys
Lung	ENSG00000137075.17	RNF38	9	451	rs17391944	0.0157878	BIP	rs12237915	5.66291e-05	eGFRcrea
Heart_Left_Ventricle	ENSG00000104972.15	LILRB1	19	486	rs11669431	0.0157959	BIP	rs12984962	1.6824e-07	eGFRcys
Brain_Cortex	ENSG00000175216.14	CKAP5	11	264	rs7101470	0.0157959	BIP	rs11039183	0.0438887	eGFRcrea
Cells_Cultured_fibroblasts	ENSG00000172831.11	CES2	16	314	rs3730393	0.0159355	BIP	rs28473376	3.63063e-06	eGFRcys
Prostate	ENSG00000246575.2	AC093162.5	2	445	rs1969260	0.0159364	BIP	rs6885	0.0261574	eGFRcrea
Brain_Cortex	ENSG00000169519.20	METTL15	11	298	rs11030385	0.0160251	BIP	rs7931626	0.0162523	eGFRcrea
Prostate	ENSG00000240356.6	RPL23AP7	2	334	rs10172842	0.0160853	BIP	rs11123169	0.00070876	eGFRcrea
Pituitary	ENSG00000197417.7	SHPK	17	523	rs8065798	0.016182	BIP	rs218722	1.32508e-05	eGFRcrea
Stomach	ENSG00000103356.15	EARS2	16	432	rs2072061	0.0161875	BIP	rs7404739	1.26263e-06	eGFRcys
Cells_Cultured_fibroblasts	ENSG00000103066.12	PLA2G15	16	292	rs1113232	0.0161902	BIP	rs7200210	1.4849e-05	eGFRcys
Brain_Hypothalamus	ENSG00000137857.17	DUOX1	15	301	rs2443979	0.016212	BIP	rs1145077	0.00016405	eGFRcrea
Cells_Cultured_fibroblasts	ENSG00000103042.8	SLC38A7	16	469	rs42945	0.016286	BIP	rs863433	1.19032e-16	eGFRcys
Adipose_Visceral_Omentum	ENSG00000262580.5	RP11-334C17.5	17	483	rs9897453	0.0163053	BIP	rs894858	0.0335881	BUN
Stomach	ENSG00000103534.16	TMC5	16	460	rs226859	0.0163579	BIP	rs11343	3.73122e-05	eGFRcys
Stomach	ENSG00000103269.13	RHBDL1	16	446	rs7184664	0.0163579	BIP	rs4984903	5.28203e-05	eGFRcys
Brain_Putamen_basal_ganglia	ENSG00000136874.10	STX17	9	268	rs10156557	0.0164588	BIP	rs6479013	4.059e-75	eGFRcrea
Brain_Putamen_basal_ganglia	ENSG00000136875.12	PRPF4	9	607	rs6478027	0.0164588	BIP	rs10981819	1.44375e-71	eGFRcrea
Testis	ENSG00000118526.6	TCF21	6	435	rs9375992	0.0164963	BIP	rs9321402	0.0337187	eGFRcrea
Lung	ENSG00000148290.9	SURF1	9	574	rs3011260	0.0165333	BIP	rs495828	0.0352923	eGFRcrea
Lung	ENSG00000159712.10	ANKRD18CP	9	299	rs10817781	0.0165342	BIP	rs10817781	9.4886e-15	eGFRcrea
Heart_Left_Ventricle	ENSG00000268849.5	SIGLEC22P	19	639	rs1710354	0.0165342	BIP	rs3865444	1.23833e-07	eGFRcys
Lung	ENSG00000159884.11	CCDC107	9	399	rs2025126	0.0165342	BIP	rs10972524	0.000626211	eGFRcrea
Adipose_Visceral_Omentum	ENSG00000141698.16	NT5C3B	17	410	rs17495782	0.01662	BIP	rs4629018	8.2755e-14	BUN
Pituitary	ENSG00000171953.15	ATPAF2	17	347	rs4925145	0.0166935	BIP	rs4925092	0.0014074	eGFRcrea
Brain_Cortex	ENSG00000248184.1	RP11-231C18.1	4	419	rs17827152	0.0167486	BIP	rs4632721	0.00290691	BUN
Brain_Cortex	ENSG00000249242.7	TMEM150C	4	430	rs17006355	0.0167486	BIP	rs11723799	0.00297697	BUN
Lung	ENSG00000226334.1	RP11-217B7.2	9	584	rs1827324	0.01679	BIP	rs600880	0.010512	eGFRcrea
Pituitary	ENSG00000006695.10	COX10	17	583	rs12950365	0.0168448	BIP	rs12603613	0.0142128	eGFRcrea
Brain_Hypothalamus	ENSG00000125637.15	PSD4	2	441	rs1530549	0.0169274	BIP	rs11123169	0.00198773	eGFRcys
Stomach	ENSG00000166451.13	CENPN	16	666	rs11641758	0.0169589	BIP	rs2549887	0.000886757	eGFRcys
Stomach	ENSG00000162069.14	BICDL2	16	365	rs4149782	0.0169589	BIP	rs7202780	0.0275681	eGFRcys
Testis	ENSG00000124767.6	GLO1	6	544	rs13209417	0.0169692	BIP	rs10947786	0.000122292	eGFRcrea
Brain_Caudate_basal_ganglia	ENSG00000279594.1	RP11-950C14.10	14	414	rs887890	0.016983	BIP	rs175045	1.06227e-70	eGFRcys
Stomach	ENSG00000003249.13	DBNDD1	16	276	rs2079672	0.016983	BIP	rs164741	4.54545e-06	eGFRcys
Testis	ENSG00000065060.16	UHRF1BP1	6	356	rs16885998	0.017052	BIP	rs464553	0.0300741	eGFRcrea
Pituitary	ENSG00000276070.4	CCL4L2	17	312	rs4251735	0.017238	BIP	rs8068351	1.04607e-05	eGFRcrea
Brain_Caudate_basal_ganglia	ENSG00000259158.3	ADAM20P1	14	510	rs10136228	0.0172731	BIP	rs2332283	0.00088852	eGFRcys
Brain_Caudate_basal_ganglia	ENSG00000270108.1	RP11-73M18.6	14	350	rs722637	0.0172731	BIP	rs12891477	0.0186063	eGFRcys
Pituitary	ENSG00000006025.11	OSBPL7	17	385	rs36080394	0.0172772	BIP	rs12602010	4.19529e-08	eGFRcrea
Pituitary	ENSG00000182446.13	NPLOC4	17	306	rs2292182	0.0173051	BIP	rs9913546	3.11952e-98	eGFRcrea
Cells_Cultured_fibroblasts	ENSG00000075399.13	VPS9D1	16	399	rs2079672	0.0173051	BIP	rs164741	9.06013e-08	eGFRcys
Cells_Cultured_fibroblasts	ENSG00000067836.12	ROGDI	16	387	rs2939960	0.0173051	BIP	rs3747575	0.0187977	eGFRcys
Cells_Cultured_fibroblasts	ENSG00000072864.14	NDE1	16	407	rs246214	0.0173051	BIP	rs7206272	0.0198247	eGFRcys
Prostate	ENSG00000244122.2	UGT1A7	2	768	rs250906	0.017316	BIP	rs838705	0.00246095	eGFRcrea
Lung	ENSG00000136783.9	NIPSNAP3A	9	606	rs867977	0.017556	BIP	rs10521067	7.9534e-17	eGFRcrea
Lung	ENSG00000136827.11	TOR1A	9	460	rs7024495	0.017556	BIP	rs1108532	1.09991e-16	eGFRcrea
Lung	ENSG00000136811.16	ODF2	9	280	rs943392	0.017556	BIP	rs3780666	0.000302831	eGFRcrea
Thyroid	ENSG00000169925.16	BRD3	9	589	rs10776909	0.017658	BIP	rs10993907	0.008964	eGFRcrea
Brain_Frontal_Cortex_BA9	ENSG00000259416.2	RP11-158M2.5	15	560	rs8041719	0.01768	BIP	rs6497117	2.85554e-11	BUN
Brain_Hypothalamus	ENSG00000180769.8	WDFY3-AS2	4	347	rs7688212	0.017712	BIP	rs2904063	2.67648e-10	BUN
Brain_Hypothalamus	ENSG00000180245.4	RRH	4	397	rs2346841	0.017712	BIP	rs4698806	2.83392e-06	BUN
Cells_Cultured_fibroblasts	ENSG00000103222.18	ABCC1	16	433	rs246214	0.0177713	BIP	rs7206272	0.0119042	eGFRcys
Cells_Cultured_fibroblasts	ENSG00000102967.11	DHODH	16	369	rs9938506	0.017824	BIP	rs7184117	4.32139e-10	eGFRcys
Cells_Cultured_fibroblasts	ENSG00000102910.13	LONP2	16	231	rs12443685	0.017824	BIP	rs16945916	8.68465e-05	eGFRcys
Cells_Cultured_fibroblasts	ENSG00000103034.14	NDRG4	16	477	rs42945	0.017824	BIP	rs863433	0.00588514	eGFRcys
Brain_Cortex	ENSG00000087008.15	ACOX3	4	493	rs3103082	0.0178647	BIP	rs10938726	1.27022e-17	BUN
Prostate	ENSG00000116031.8	CD207	2	549	rs10187472	0.0178647	BIP	rs11681642	0.0167996	eGFRcrea
Brain_Hypothalamus	ENSG00000128829.11	EIF2AK4	15	462	rs12908846	0.0178748	BIP	rs4924410	3.9758e-15	eGFRcrea
Brain_Hypothalamus	ENSG00000104064.16	GABPB1	15	424	rs8040136	0.0178748	BIP	rs12595754	0.022195	eGFRcrea
Lung	ENSG00000148180.19	GSN	9	417	rs10985332	0.0179011	BIP	rs10985008	0.00688565	eGFRcrea
Lung	ENSG00000148229.12	POLE3	9	564	rs6478027	0.0179011	BIP	rs10981819	0.0330667	eGFRcrea
Pituitary	ENSG00000005243.9	COPZ2	17	412	rs36080394	0.017954	BIP	rs12602010	6.60212e-05	eGFRcrea
Pituitary	ENSG00000005882.11	PDK2	17	433	rs12453869	0.017954	BIP	rs739924	0.000170576	eGFRcrea
Pituitary	ENSG00000006042.11	TMEM98	17	526	rs319763	0.017954	BIP	rs4287613	0.0007943	eGFRcrea
Brain_Caudate_basal_ganglia	ENSG00000184227.7	ACOT1	14	355	rs887506	0.0179977	BIP	rs165933	0.00058032	eGFRcys
Brain_Frontal_Cortex_BA9	ENSG00000206127.10	GOLGA8O	15	358	rs1470678	0.0179977	BIP	rs7162695	0.00121024	BUN
Brain_Frontal_Cortex_BA9	ENSG00000197535.14	MYO5A	15	430	rs36046047	0.0179977	BIP	rs1501032	0.00797913	BUN
Artery_Coronary	ENSG00000224790.2	AP000704.5	21	463	rs2249508	0.018093	BIP	rs2070520	0.0489	BUN
Brain_Hypothalamus	ENSG00000178950.16	GAK	4	416	rs2242278	0.0181056	BIP	rs10023472	0.01394	BUN
Adipose_Visceral_Omentum	ENSG00000132386.10	SERPINF1	17	434	rs4790152	0.0181475	BIP	rs8065878	0.0384769	BUN
Testis	ENSG00000244476.2	ERVFRD-1	6	488	rs12199131	0.0181713	BIP	rs10947217	0.00857876	eGFRcrea
Stomach	ENSG00000087237.10	CETP	16	523	rs2241770	0.0181745	BIP	rs7203984	3.53943e-07	eGFRcys
Cells_Cultured_fibroblasts	ENSG00000162063.12	CCNF	16	301	rs3803695	0.0181745	BIP	rs3160	0.00623475	eGFRcys
Testis	ENSG00000146376.10	ARHGAP18	6	574	rs265365	0.0182328	BIP	rs9375694	1.61875e-07	eGFRcrea
Thyroid	ENSG00000165282.13	PIGO	9	337	rs10814252	0.0182655	BIP	rs928150	0.0380769	eGFRcrea
Lung	ENSG00000155158.20	TTC39B	9	461	rs11791131	0.018316	BIP	rs585002	7.19796e-16	eGFRcrea
Heart_Left_Ventricle	ENSG00000268433.1	MTDHP3	19	307	rs11085436	0.018316	BIP	rs1651572	4.2427e-15	eGFRcys
Heart_Left_Ventricle	ENSG00000268516.2	CTD-3138B18.5	19	348	rs3826684	0.018316	BIP	rs11666156	4.69089e-06	eGFRcys
Thyroid	ENSG00000235387.2	SPAAR	9	436	rs10972770	0.0183381	BIP	rs12237915	8.744e-15	eGFRcrea
Lung	ENSG00000148082.9	SHC3	9	458	rs7848364	0.018352	BIP	rs11265853	0.0323392	eGFRcrea
Testis	ENSG00000246982.6	RP1-179N16.6	6	405	rs7775107	0.0184657	BIP	rs2766597	0.00857876	eGFRcrea
Testis	ENSG00000185345.18	PARK2	6	528	rs11963648	0.01848	BIP	rs4709620	0.004448	eGFRcrea
Breast_Mammary_Tissue	ENSG00000130702.15	LAMA5	20	509	rs4142484	0.0185529	BIP	rs6089354	0.001815	eGFRcys
Breast_Mammary_Tissue	ENSG00000125885.13	MCM8	20	599	rs6085549	0.0185529	BIP	rs17221851	0.0207649	eGFRcys
Brain_Caudate_basal_ganglia	ENSG00000178974.9	FBXO34	14	377	rs8009181	0.01862	BIP	rs8021018	0.000101029	eGFRcys
Adipose_Visceral_Omentum	ENSG00000227543.4	SPAG5-AS1	17	294	rs3744638	0.018648	BIP	rs11567842	1.29858e-06	BUN
Brain_Hypothalamus	ENSG00000104112.8	SCG3	15	458	rs10518674	0.0186659	BIP	rs2899472	2.64936e-05	eGFRcrea
Thyroid	ENSG00000136870.10	ZNF189	9	537	rs4460436	0.0186756	BIP	rs7868836	0.0019908	eGFRcrea
Thyroid	ENSG00000235865.2	GSN-AS1	9	409	rs10985332	0.0187797	BIP	rs12343516	0.00314888	eGFRcrea
Thyroid	ENSG00000235330.2	RPL12P25	9	690	rs17412197	0.0187797	BIP	rs10815385	0.00314888	eGFRcrea
Brain_Hypothalamus	ENSG00000214100.8	PLAC9P1	2	288	rs6727916	0.0188224	BIP	rs2406990	2.80704e-18	eGFRcys
Testis	ENSG00000231441.1	RP11-472M19.2	6	337	rs16888184	0.0188224	BIP	rs409025	0.0016694	eGFRcrea
Testis	ENSG00000231028.8	LINC00271	6	362	rs9494397	0.0188224	BIP	rs9376148	0.0115505	eGFRcrea
Brain_Hypothalamus	ENSG00000222014.5	RAB6C	2	256	rs6727916	0.0188224	BIP	rs2406990	0.0206933	eGFRcys
Brain_Hypothalamus	ENSG00000213938.3	SEPHS1P6	2	279	rs4673660	0.0188224	BIP	rs2881208	0.0280042	eGFRcys
Testis	ENSG00000231720.1	RP11-568A7.3	6	466	rs409161	0.0188224	BIP	rs7757618	0.0282498	eGFRcrea
Brain_Hypothalamus	ENSG00000223564.1	CYP4F32P	2	64	rs3112998	0.0188224	BIP	rs10445976	0.0296855	eGFRcys
Prostate	ENSG00000282890.1	RP11-460M2.1	2	568	rs13026051	0.01883	BIP	rs10174620	3.2818e-18	eGFRcrea
Adipose_Visceral_Omentum	ENSG00000092871.16	RFFL	17	434	rs10153277	0.0188694	BIP	rs10512468	0.00252487	BUN
Testis	ENSG00000225791.6	TRAM2-AS1	6	572	rs3818234	0.0188694	BIP	rs2608631	0.0368334	eGFRcrea
Thyroid	ENSG00000225434.2	LINC01504	9	370	rs10481772	0.0189743	BIP	rs1663751	0.0234669	eGFRcrea
Cells_Cultured_fibroblasts	ENSG00000140876.11	NUDT7	16	885	rs7200951	0.0190893	BIP	rs1449203	0.000111565	eGFRcys
Stomach	ENSG00000140829.11	DHX38	16	349	rs9938506	0.0192103	BIP	rs7184117	0.000128781	eGFRcys
Brain_Hypothalamus	ENSG00000136383.6	ALPK3	15	366	rs12912934	0.0192228	BIP	rs8037423	1.53849e-11	eGFRcrea
Brain_Hypothalamus	ENSG00000115221.10	ITGB6	2	427	rs175238	0.019223	BIP	rs10497217	0.0408414	eGFRcys
Stomach	ENSG00000162078.11	ZG16B	16	307	rs4149782	0.019228	BIP	rs4786361	2.9469e-19	eGFRcys
Adipose_Visceral_Omentum	ENSG00000176681.14	LRRC37A	17	79	rs17698176	0.0192938	BIP	rs199494	5.0394e-15	BUN
Cells_Cultured_fibroblasts	ENSG00000177200.16	CHD9	16	396	rs7193898	0.019317	BIP	rs11075783	0.00355684	eGFRcys
Brain_Hippocampus	ENSG00000168936.10	TMEM129	4	269	rs2353552	0.019398	BIP	rs2336081	0.0134498	eGFRcrea
Pituitary	ENSG00000278740.1	RP11-147L13.14	17	340	rs9903979	0.019412	BIP	rs6501468	0.0134291	eGFRcrea
Pituitary	ENSG00000141576.14	RNF157	17	420	rs17581498	0.0194145	BIP	rs1055129	0.00357437	eGFRcrea
Brain_Hypothalamus	ENSG00000138750.14	NUP54	4	484	rs894251	0.019465	BIP	rs4859682	0.00139944	BUN
Brain_Hypothalamus	ENSG00000138767.12	CNOT6L	4	434	rs1354101	0.019465	BIP	rs10518187	0.00188543	BUN
Pituitary	ENSG00000141519.14	CCDC40	17	402	rs11150860	0.0197503	BIP	rs4889796	4.64965e-16	eGFRcrea
Thyroid	ENSG00000196196.2	HRCT1	9	435	rs10972770	0.020056	BIP	rs12237915	5.0031e-33	eGFRcrea
Thyroid	ENSG00000196152.10	ZNF79	9	360	rs4130590	0.020056	BIP	rs4837197	2.22723e-21	eGFRcrea
Testis	ENSG00000234206.5	RP1-67A8.3	6	445	rs6918687	0.020102	BIP	rs1728127	0.019798	eGFRcrea
Thyroid	ENSG00000170681.6	MURC	9	384	rs7868446	0.0201025	BIP	rs1226591	0.00276696	eGFRcrea
Adipose_Visceral_Omentum	ENSG00000002919.14	SNX11	17	446	rs11079784	0.0201496	BIP	rs7503053	0.000338657	BUN
Testis	ENSG00000247925.2	RP3-510L9.1	6	512	rs12199131	0.020232	BIP	rs10947217	0.00942911	eGFRcrea
Cells_Cultured_fibroblasts	ENSG00000167264.17	DUS2	16	240	rs1113232	0.0203143	BIP	rs7200210	0.000227647	eGFRcys
Brain_Caudate_basal_ganglia	ENSG00000259775.1	RP11-45P15.4	14	355	rs722637	0.0203556	BIP	rs4906356	7.26388e-05	eGFRcys
Brain_Caudate_basal_ganglia	ENSG00000276182.1	RP11-872J21.5	14	571	rs7151100	0.0203556	BIP	rs11625405	0.0471813	eGFRcys
Pituitary	ENSG00000154874.15	CCDC144B	17	246	rs2472707	0.0203677	BIP	rs2428370	0.0147844	eGFRcrea
Prostate	ENSG00000257800.1	FNBP1P1	2	359	rs17722476	0.0204038	BIP	rs6759452	0.00302798	eGFRcrea
Brain_Caudate_basal_ganglia	ENSG00000269958.1	RP11-73M18.8	14	352	rs722637	0.0204851	BIP	rs12891477	0.000850571	eGFRcys
Stomach	ENSG00000140859.15	KIFC3	16	539	rs11864795	0.020491	BIP	rs4784887	0.000151149	eGFRcys
Stomach	ENSG00000149927.17	DOC2A	16	216	rs11150577	0.020491	BIP	rs11865086	0.0090557	eGFRcys
Adipose_Visceral_Omentum	ENSG00000175711.8	B3GNTL1	17	253	rs6502124	0.020535	BIP	rs7502442	5.4168e-26	BUN
Ovary	ENSG00000263335.1	AF001548.5	16	457	rs246214	0.020564	BIP	rs7206272	1.28472e-12	eGFRcys
Prostate	ENSG00000228446.2	AC073052.1	2	452	rs10432452	0.0206816	BIP	rs7580488	2.2333e-05	eGFRcrea
Thyroid	ENSG00000119408.16	NEK6	9	407	rs2807597	0.020988	BIP	rs7021104	0.018444	eGFRcrea
Brain_Hypothalamus	ENSG00000277351.1	RP11-325L12.6	15	308	rs11071802	0.020996	BIP	rs11455	2.82653e-05	eGFRcrea
Brain_Hypothalamus	ENSG00000277144.1	RP11-59H7.4	15	406	rs964285	0.020996	BIP	rs1446240	0.0279455	eGFRcrea
Prostate	ENSG00000115761.15	NOL10	2	623	rs7586618	0.0210578	BIP	rs6753921	0.0222816	eGFRcrea
Stomach	ENSG00000161999.11	JMJD8	16	445	rs7184664	0.0211322	BIP	rs4984903	0.0132162	eGFRcys
Testis	ENSG00000216754.2	RP1-190J20.2	6	447	rs2500080	0.0211429	BIP	rs1811899	0.0316105	eGFRcrea
Stomach	ENSG00000103335.21	PIEZO1	16	410	rs6500488	0.0213675	BIP	rs4785728	0.0160872	eGFRcys
Adipose_Visceral_Omentum	ENSG00000141579.6	ZNF750	17	340	rs6502124	0.0216491	BIP	rs4986109	0.0001044	BUN
Brain_Cortex	ENSG00000188997.7	KCTD21	11	348	rs1792128	0.0217	BIP	rs7113042	6.15e-74	eGFRcrea
Lung	ENSG00000238058.1	RP11-432J22.2	9	432	rs1747856	0.0217913	BIP	rs7024579	0.032171	eGFRcrea
Brain_Hypothalamus	ENSG00000278570.4	NR2E3	15	494	rs12148748	0.0218494	BIP	rs4389101	1.84488e-06	eGFRcrea
Thyroid	ENSG00000127081.13	ZNF484	9	420	rs1889339	0.0218494	BIP	rs2275848	0.0260461	eGFRcrea
Artery_Coronary	ENSG00000142207.6	URB1	21	484	rs2070373	0.0218808	BIP	rs2833609	3.43506e-09	BUN
Brain_Cortex	ENSG00000168014.16	C2CD3	11	406	rs12276521	0.0219104	BIP	rs6592590	2.1156e-13	eGFRcrea
Brain_Hypothalamus	ENSG00000279348.1	RP11-566E18.1	2	507	rs11575134	0.0219104	BIP	rs2666297	0.0410781	eGFRcys
Pituitary	ENSG00000173826.14	KCNH6	17	270	rs7213524	0.02192	BIP	rs3730043	0.000165091	eGFRcrea
Brain_Cortex	ENSG00000187726.8	DNAJB13	11	354	rs693884	0.021975	BIP	rs1623476	1.428e-74	eGFRcrea
Testis	ENSG00000130348.11	QRSL1	6	505	rs6918687	0.022	BIP	rs3827648	6.632e-06	eGFRcrea
Pituitary	ENSG00000196859.7	KRT39	17	468	rs4890150	0.022	BIP	rs8078319	0.00554149	eGFRcrea
Lung	ENSG00000095397.13	WHRN	9	672	rs1000709	0.0220286	BIP	rs12377342	0.00461267	eGFRcrea
Pituitary	ENSG00000173918.14	C1QTNF1	17	615	rs2612807	0.02208	BIP	rs7213410	0.00673684	eGFRcrea
Lung	ENSG00000233820.2	RP11-535M15.2	9	248	rs4743715	0.0221092	BIP	rs2025444	0.00454632	eGFRcrea
Testis	ENSG00000146267.11	FAXC	6	474	rs543967	0.0221538	BIP	rs3811072	0.000628541	eGFRcrea
Testis	ENSG00000217165.1	ANKRD18EP	6	624	rs13209417	0.0222412	BIP	rs10947786	0.0204346	eGFRcrea
Pituitary	ENSG00000214941.7	ZSWIM7	17	274	rs2856229	0.022278	BIP	rs597985	4.11838e-06	eGFRcrea
Stomach	ENSG00000262528.2	LA16c-349E10.1	16	452	rs7184664	0.0223951	BIP	rs4984903	0.00865641	eGFRcys
Ovary	ENSG00000162039.14	MEIOB	16	450	rs1742450	0.0224513	BIP	rs3160	9.55125e-05	eGFRcys
Heart_Left_Ventricle	ENSG00000267594.5	CYP4F24P	19	535	rs8109288	0.022464	BIP	rs2366267	9.2475e-06	eGFRcys
Testis	ENSG00000120256.9	LRP11	6	478	rs412746	0.0225533	BIP	rs7752089	0.000491355	eGFRcrea
Cells_Cultured_fibroblasts	ENSG00000176715.15	ACSF3	16	435	rs4785573	0.02262	BIP	rs4785728	0.036888	eGFRcys
Testis	ENSG00000112130.16	RNF8	6	556	rs9380641	0.0226246	BIP	rs11961047	0.0318623	eGFRcrea
Heart_Left_Ventricle	ENSG00000213024.11	NUP62	19	336	rs2123852	0.02268	BIP	rs17272847	6.832e-08	eGFRcys
Heart_Left_Ventricle	ENSG00000244165.1	P2RY11	19	360	rs8108051	0.0226857	BIP	rs1051738	4.84e-06	eGFRcys
Testis	ENSG00000124783.12	SSR1	6	608	rs9505086	0.022752	BIP	rs11755724	0.000112575	eGFRcrea
Brain_Hypothalamus	ENSG00000188177.13	ZC3H6	2	355	rs3849317	0.0230188	BIP	rs10174680	9.09875e-12	eGFRcys
Thyroid	ENSG00000231521.1	RP11-244N9.4	9	402	rs7855088	0.0230274	BIP	rs10739496	0.0006279	eGFRcrea
Prostate	ENSG00000273302.1	RP11-493E12.2	2	303	rs17008940	0.0231478	BIP	rs988911	7.54069e-08	eGFRcrea
Brain_Cortex	ENSG00000149541.9	B3GAT3	11	378	rs11230916	0.0231968	BIP	rs1938677	0.0317835	eGFRcrea
Brain_Hypothalamus	ENSG00000198515.13	CNGA1	4	407	rs10517218	0.0232056	BIP	rs6852406	0.0139782	BUN
Thyroid	ENSG00000196312.12	MFSD14C	9	240	rs1462090	0.0232533	BIP	rs12238745	1.853e-36	eGFRcrea
Lung	ENSG00000148357.16	HMCN2	9	475	rs10819615	0.0232738	BIP	rs11791149	1.14664e-07	eGFRcrea
Brain_Cortex	ENSG00000109758.8	HGFAC	4	359	rs3775065	0.0232777	BIP	rs4498196	0.00283583	BUN
Ovary	ENSG00000172460.15	PRSS30P	16	306	rs4149782	0.0233004	BIP	rs4786361	0.0446914	eGFRcys
Cells_Cultured_fibroblasts	ENSG00000103021.9	CCDC113	16	491	rs42945	0.0233144	BIP	rs863433	5.18438e-10	eGFRcys
Pituitary	ENSG00000197815.4	RP1-253P7.4	17	419	rs4925145	0.0233365	BIP	rs4925092	0.000329684	eGFRcrea
Breast_Mammary_Tissue	ENSG00000279253.1	RP4-614O4.13	20	350	rs3818253	0.0239008	BIP	rs4911442	1.4256e-09	eGFRcys
Cells_Cultured_fibroblasts	ENSG00000063854.12	HAGH	16	467	rs1742450	0.0239008	BIP	rs3160	0.0001218	eGFRcys
Brain_Cortex	ENSG00000007062.11	PROM1	4	581	rs12645519	0.0239008	BIP	rs1400772	0.000253374	BUN
Brain_Hypothalamus	ENSG00000218739.9	CEBPZOS	2	501	rs11683907	0.023936	BIP	rs3770781	0.0268538	eGFRcys
Stomach	ENSG00000166822.12	TMEM170A	16	349	rs4493083	0.0240832	BIP	rs999675	0.006116	eGFRcys
Stomach	ENSG00000166548.15	TK2	16	429	rs36685	0.0240832	BIP	rs1862674	0.0254829	eGFRcys
Brain_Hypothalamus	ENSG00000125611.15	CHCHD5	2	437	rs1530549	0.02415	BIP	rs1867834	3.80765e-09	eGFRcys
Lung	ENSG00000157693.14	TMEM268	9	681	rs1000709	0.024244	BIP	rs1324632	1.66782e-15	eGFRcrea
Heart_Left_Ventricle	ENSG00000268555.1	RP11-678G14.3	19	306	rs11085436	0.024244	BIP	rs1651572	8.228e-06	eGFRcys
Breast_Mammary_Tissue	ENSG00000101353.14	MROH8	20	310	rs221307	0.0245373	BIP	rs6018088	4.33785e-28	eGFRcys
Stomach	ENSG00000007038.10	PRSS21	16	306	rs4149782	0.024567	BIP	rs4786361	0.016359	eGFRcys
Adipose_Visceral_Omentum	ENSG00000167842.15	MIS12	17	528	rs887525	0.0246558	BIP	rs16954357	0.002834	BUN
Brain_Cortex	ENSG00000245498.6	RP11-677M14.7	11	501	rs2156155	0.0247818	BIP	rs12792040	0.016686	eGFRcrea
Heart_Left_Ventricle	ENSG00000124299.13	PEPD	19	465	rs8182584	0.0248234	BIP	rs8107339	3.95712e-24	eGFRcys
Testis	ENSG00000135312.6	HTR1B	6	387	rs12333212	0.0248626	BIP	rs1592216	0.0132109	eGFRcrea
Adipose_Visceral_Omentum	ENSG00000108523.15	RNF167	17	445	rs17824233	0.0248958	BIP	rs16954357	1.05125e-34	BUN
Prostate	ENSG00000260804.3	LINC01963	2	501	rs11575134	0.0249195	BIP	rs17773051	0.00541302	eGFRcrea
Adipose_Visceral_Omentum	ENSG00000178607.15	ERN1	17	293	rs1971298	0.0253504	BIP	rs17650301	0.0276352	BUN
Heart_Left_Ventricle	ENSG00000196867.7	ZFP28	19	487	rs2052242	0.0254625	BIP	rs12978999	6.31744e-05	eGFRcys
Pituitary	ENSG00000132141.13	CCT6B	17	491	rs893218	0.0254642	BIP	rs10445388	0.0403511	eGFRcrea
Ovary	ENSG00000197562.9	RAB40C	16	463	rs7184664	0.0255838	BIP	rs4984903	0.0271152	eGFRcys
Thyroid	ENSG00000056558.10	TRAF1	9	347	rs10984958	0.025619	BIP	rs7042649	0.029099	eGFRcrea
Heart_Left_Ventricle	ENSG00000007129.17	CEACAM21	19	324	rs3848568	0.0256653	BIP	rs2241715	3.99531e-05	eGFRcys
Pituitary	ENSG00000276234.4	TADA2A	17	357	rs3813910	0.025857	BIP	rs3110641	1.6116e-05	eGFRcrea
Pituitary	ENSG00000275479.1	RP11-334C17.6	17	464	rs12946972	0.025857	BIP	rs4889796	0.00615892	eGFRcrea
Testis	ENSG00000146282.17	RARS2	6	442	rs2307373	0.0261467	BIP	rs4706299	0.000392611	eGFRcrea
Testis	ENSG00000146276.11	GABRR1	6	425	rs9444675	0.0261467	BIP	rs1555402	0.00359622	eGFRcrea
Testis	ENSG00000151917.17	BEND6	6	281	rs16888184	0.0261467	BIP	rs409025	0.0152189	eGFRcrea
Adipose_Visceral_Omentum	ENSG00000030582.17	GRN	17	341	rs227578	0.0262868	BIP	rs4792928	0.0432871	BUN
Thyroid	ENSG00000136878.12	USP20	9	453	rs7024495	0.0266388	BIP	rs1108532	2.15933e-05	eGFRcrea
Prostate	ENSG00000186281.12	GPAT2	2	119	rs11551400	0.0267675	BIP	rs893173	1.2865e-06	eGFRcrea
Prostate	ENSG00000185414.19	MRPL30	2	301	rs12615689	0.0267675	BIP	rs9941566	0.00122129	eGFRcrea
Pituitary	ENSG00000279555.1	RP11-426D19.1	17	557	rs12948117	0.026837	BIP	rs9894393	0.000163325	eGFRcrea
Brain_Hypothalamus	ENSG00000213225.7	NOC2LP1	2	147	rs6727916	0.0268891	BIP	rs13017715	0.004335	eGFRcys
Heart_Left_Ventricle	ENSG00000254415.3	SIGLEC14	19	591	rs1710354	0.0269957	BIP	rs3865444	0.00078758	eGFRcys
Brain_Frontal_Cortex_BA9	ENSG00000128944.13	KNSTRN	15	393	rs1869302	0.027	BIP	rs7180335	3.11271e-07	BUN
Brain_Frontal_Cortex_BA9	ENSG00000117899.10	MESDC2	15	459	rs16954090	0.027	BIP	rs2135881	0.000162	BUN
Stomach	ENSG00000103067.13	ESRP2	16	289	rs1113232	0.027	BIP	rs7200210	0.0305182	eGFRcys
Brain_Frontal_Cortex_BA9	ENSG00000128891.15	C15orf57	15	334	rs1869302	0.027	BIP	rs7180335	0.0417273	BUN
Brain_Hypothalamus	ENSG00000278600.1	RP11-81A1.6	15	570	rs1970291	0.0271	BIP	rs12442068	8.91447e-05	eGFRcrea
Testis	ENSG00000156564.8	LRFN2	6	597	rs714051	0.027178	BIP	rs742493	0.008667	eGFRcrea
Breast_Mammary_Tissue	ENSG00000224635.1	RP4-564F22.5	20	482	rs220529	0.0272846	BIP	rs4810239	7.9488e-06	eGFRcys
Breast_Mammary_Tissue	ENSG00000224397.5	SMIM25	20	440	rs678634	0.0272846	BIP	rs6020381	7.9488e-06	eGFRcys
Heart_Left_Ventricle	ENSG00000250731.1	TPM3P6	19	479	rs17239461	0.0273672	BIP	rs10423215	0.00101022	eGFRcys
Testis	ENSG00000198670.11	LPA	6	539	rs8187724	0.027456	BIP	rs2279463	3.6322e-15	eGFRcrea
Brain_Hypothalamus	ENSG00000269949.1	RP11-738E22.3	4	541	rs9996990	0.0275411	BIP	rs17087176	8.78389e-05	BUN
Thyroid	ENSG00000156049.6	GNA14	9	383	rs34782998	0.027696	BIP	rs11145450	3.66395e-15	eGFRcrea
Thyroid	ENSG00000157303.10	SUSD3	9	410	rs1889339	0.027696	BIP	rs2275848	7.22768e-06	eGFRcrea
Thyroid	ENSG00000156052.10	GNAQ	9	394	rs34782998	0.027696	BIP	rs1410556	1.70591e-05	eGFRcrea
Stomach	ENSG00000167984.17	NLRC3	16	358	rs8047038	0.027775	BIP	rs9790	6.3832e-33	eGFRcys
Brain_Cortex	ENSG00000145390.11	USP53	4	447	rs4834713	0.027838	BIP	rs7695141	1.09756e-05	BUN
Brain_Hippocampus	ENSG00000084092.6	NOA1	4	541	rs9996990	0.0279	BIP	rs1713976	0.0036125	eGFRcrea
Artery_Coronary	ENSG00000182362.13	YBEY	21	460	rs1007893	0.0279965	BIP	rs2839317	1.70505e-19	BUN
Lung	ENSG00000213612.3	FAM220CP	9	288	rs10817781	0.0280063	BIP	rs10817781	0.0107092	eGFRcrea
Brain_Frontal_Cortex_BA9	ENSG00000103888.16	CEMIP	15	508	rs4609803	0.0281671	BIP	rs1446340	0.00164577	BUN
Brain_Hypothalamus	ENSG00000205959.3	RP11-689P11.2	4	469	rs3103082	0.0282745	BIP	rs10938726	0.000735164	BUN
Brain_Hypothalamus	ENSG00000197894.10	ADH5	4	499	rs12498533	0.0282745	BIP	rs11733695	0.00521338	BUN
Brain_Hypothalamus	ENSG00000224097.5	RP11-472B18.1	4	366	rs12504673	0.0282745	BIP	rs11940694	0.0112843	BUN
Brain_Caudate_basal_ganglia	ENSG00000265750.1	RP11-799B12.4	18	493	rs12457871	0.0282745	BIP	rs12955607	0.0205437	eGFRcrea
Brain_Caudate_basal_ganglia	ENSG00000267287.1	RP11-567M16.1	18	404	rs4799099	0.02834	BIP	rs8091180	0.0114904	eGFRcrea
Brain_Caudate_basal_ganglia	ENSG00000267108.1	RP11-861E21.1	18	408	rs7244678	0.02834	BIP	rs1020294	0.0117284	eGFRcrea
Lung	ENSG00000148218.15	ALAD	9	571	rs6478027	0.0285054	BIP	rs10981819	7.2912e-26	eGFRcrea
Lung	ENSG00000148296.6	SURF6	9	580	rs3011260	0.0285054	BIP	rs495828	1.488e-10	eGFRcrea
Lung	ENSG00000148143.12	ZNF462	9	497	rs10978479	0.0285054	BIP	rs10739235	0.0394438	eGFRcrea
Heart_Left_Ventricle	ENSG00000126267.8	COX6B1	19	457	rs231228	0.0286104	BIP	rs564117	0.00030212	eGFRcys
Cells_Cultured_fibroblasts	ENSG00000140937.13	CDH11	16	459	rs231031	0.029046	BIP	rs4625747	4.98035e-05	eGFRcys
Brain_Cortex	ENSG00000038210.12	PI4K2B	4	544	rs10014373	0.0290827	BIP	rs2232028	0.000212858	BUN
Pituitary	ENSG00000279066.1	HEXDC-IT1	17	368	rs6502124	0.0291064	BIP	rs35810039	5.44025e-17	eGFRcrea
Pituitary	ENSG00000279259.1	RP11-334C17.3	17	463	rs12946972	0.0291064	BIP	rs4889796	8.79395e-05	eGFRcrea
Brain_Hypothalamus	ENSG00000275426.1	CH17-262A2.1	4	157	rs7679594	0.0291064	BIP	rs28438498	0.00668444	BUN
Brain_Caudate_basal_ganglia	ENSG00000134779.14	TPGS2	18	434	rs10853434	0.029155	BIP	rs873201	2.33716e-16	eGFRcrea
Adipose_Visceral_Omentum	ENSG00000262133.1	RP11-676J12.6	17	420	rs4790152	0.029155	BIP	rs1062923	8.1872e-06	BUN
Thyroid	ENSG00000119396.10	RAB14	9	418	rs10985332	0.0291765	BIP	rs10985008	3.71424e-15	eGFRcrea
Thyroid	ENSG00000119401.10	TRIM32	9	627	rs1572156	0.0291765	BIP	rs4836732	1.18296e-05	eGFRcrea
Adipose_Visceral_Omentum	ENSG00000013306.15	SLC25A39	17	339	rs227578	0.0292585	BIP	rs4792928	6.05812e-06	BUN
Thyroid	ENSG00000235106.9	LINC00094	9	581	rs10776909	0.0292727	BIP	rs10993907	5.61583e-07	eGFRcrea
Thyroid	ENSG00000155158.20	TTC39B	9	463	rs11791131	0.0295094	BIP	rs585002	5.9431e-08	eGFRcrea
Adipose_Visceral_Omentum	ENSG00000173762.7	CD7	17	324	rs6502124	0.0295112	BIP	rs11653662	0.000629779	BUN
Heart_Left_Ventricle	ENSG00000131845.14	ZNF304	19	505	rs7252840	0.0295147	BIP	rs4801480	0.0387838	eGFRcys
Adipose_Visceral_Omentum	ENSG00000223878.1	AC005517.3	17	399	rs7210007	0.0296	BIP	rs2015353	0.0124508	BUN
Lung	ENSG00000188152.12	NUTM2G	9	240	rs1462090	0.02967	BIP	rs12238745	0.00323061	eGFRcrea
Pituitary	ENSG00000176170.13	SPHK1	17	412	rs4516263	0.0298284	BIP	rs1055129	1.6884e-74	eGFRcrea
Pituitary	ENSG00000176208.8	ATAD5	17	279	rs216466	0.0298284	BIP	rs9894648	3.2562e-73	eGFRcrea
Stomach	ENSG00000157315.4	TMED6	16	299	rs7191614	0.030141	BIP	rs33063	0.0440997	eGFRcys
Brain_Cortex	ENSG00000151247.12	EIF4E	4	495	rs10009693	0.0303075	BIP	rs11733695	0.0494602	BUN
Brain_Cortex	ENSG00000169676.5	DRD5	4	428	rs12499734	0.0304225	BIP	rs4336225	0.00440222	BUN
Testis	ENSG00000146047.6	HIST1H2BA	6	641	rs7749823	0.0305143	BIP	rs17271121	0.00261867	eGFRcrea
Testis	ENSG00000146285.13	SCML4	6	428	rs9384676	0.030525	BIP	rs11757117	0.0113698	eGFRcrea
Brain_Cortex	ENSG00000149761.8	NUDT22	11	343	rs320109	0.030636	BIP	rs876064	0.0296435	eGFRcrea
Adipose_Visceral_Omentum	ENSG00000108813.10	DLX4	17	429	rs12453869	0.0308429	BIP	rs271680	4.08e-07	BUN
Cells_Cultured_fibroblasts	ENSG00000182149.20	IST1	16	399	rs9938506	0.0310288	BIP	rs7500119	3.49074e-11	eGFRcys
Cells_Cultured_fibroblasts	ENSG00000102908.20	NFAT5	16	297	rs7191614	0.0311301	BIP	rs33063	8.40722e-06	eGFRcys
Testis	ENSG00000170927.14	PKHD1	6	536	rs966707	0.031265	BIP	rs12192780	0.0114524	eGFRcrea
Heart_Left_Ventricle	ENSG00000213753.10	CENPBD1P1	19	233	rs3826684	0.0313152	BIP	rs11666156	0.000745703	eGFRcys
Thyroid	ENSG00000159899.14	NPR2	9	416	rs10972770	0.03132	BIP	rs12237915	0.0110071	eGFRcrea
Testis	ENSG00000243955.5	GSTA1	6	562	rs568131	0.0313267	BIP	rs2608631	0.00022866	eGFRcrea
Cells_Cultured_fibroblasts	ENSG00000171490.12	RSL1D1	16	457	rs12929519	0.0314	BIP	rs12931474	5.4793e-13	eGFRcys
Brain_Cortex	ENSG00000038002.8	AGA	4	440	rs17064851	0.0315187	BIP	rs2580047	1.8023e-05	BUN
Cells_Cultured_fibroblasts	ENSG00000065457.10	ADAT1	16	389	rs4493083	0.0315187	BIP	rs12185206	0.0006104	eGFRcys
Brain_Cortex	ENSG00000014824.13	SLC30A9	4	424	rs7657178	0.0315187	BIP	rs6831750	0.038808	BUN
Adipose_Visceral_Omentum	ENSG00000166260.10	COX11	17	499	rs4794563	0.031537	BIP	rs4794583	0.0491327	BUN
Thyroid	ENSG00000226609.1	RP11-276E15.4	9	488	rs10739349	0.031772	BIP	rs786964	3.3041e-74	eGFRcrea
Brain_Cortex	ENSG00000077616.10	NAALAD2	11	259	rs17221124	0.031772	BIP	rs7481240	4.3945e-16	eGFRcrea
Thyroid	ENSG00000231007.5	CDC20P1	9	554	rs12555841	0.0318462	BIP	rs10125807	0.000280025	eGFRcrea
Adipose_Visceral_Omentum	ENSG00000231595.1	AC005224.2	17	627	rs12950365	0.0319455	BIP	rs718993	0.0393117	BUN
Testis	ENSG00000146143.17	PRIM2	6	176	rs16888184	0.032	BIP	rs409025	5.328e-05	eGFRcrea
Brain_Cortex	ENSG00000013810.18	TACC3	4	271	rs2353552	0.03212	BIP	rs554399	0.00017248	BUN
Testis	ENSG00000112237.12	CCNC	6	445	rs543967	0.0321608	BIP	rs3811072	0.0396949	eGFRcrea
Brain_Hypothalamus	ENSG00000138744.14	NAAA	4	450	rs17214448	0.0322318	BIP	rs9992101	0.00330942	BUN
Lung	ENSG00000106733.20	NMRK1	9	443	rs7030420	0.0323831	BIP	rs4744733	0.00056525	eGFRcrea
Lung	ENSG00000099810.18	MTAP	9	445	rs1327046	0.0323831	BIP	rs10738604	0.00730636	eGFRcrea
Brain_Hypothalamus	ENSG00000219626.8	FAM228B	2	317	rs737665	0.03264	BIP	rs6713865	0.0268538	eGFRcys
Heart_Left_Ventricle	ENSG00000123815.11	COQ8B	19	428	rs4803367	0.0330171	BIP	rs2169275	0.0425151	eGFRcys
Brain_Cortex	ENSG00000004468.12	CD38	4	554	rs7697700	0.0330587	BIP	rs4698374	7.66244e-05	BUN
Brain_Cortex	ENSG00000033178.12	UBA6	4	401	rs4133270	0.0330587	BIP	rs1487383	0.000344504	BUN
Heart_Left_Ventricle	ENSG00000267260.1	CTD-2162K18.4	19	276	rs2967449	0.033109	BIP	rs320881	0.000300863	eGFRcys
Pituitary	ENSG00000179761.11	PIPOX	17	312	rs3744638	0.0332775	BIP	rs11545699	0.000184282	eGFRcrea
Brain_Cortex	ENSG00000196844.8	PATE2	11	555	rs480153	0.0333467	BIP	rs499205	8.2045e-15	eGFRcrea
Brain_Hypothalamus	ENSG00000276710.4	CSPG4P10	15	313	rs698500	0.0334074	BIP	rs7178859	0.0413447	eGFRcrea
Stomach	ENSG00000086504.15	MRPL28	16	378	rs7184664	0.033453	BIP	rs4984903	0.000245019	eGFRcys
Brain_Putamen_basal_ganglia	ENSG00000106868.16	SUSD1	9	474	rs10739349	0.03364	BIP	rs2281788	0.00152049	eGFRcrea
Thyroid	ENSG00000232630.1	PRPS1P2	9	312	rs577026	0.0337333	BIP	rs5015933	0.00100543	eGFRcrea
Thyroid	ENSG00000234779.1	RP11-62F24.2	9	616	rs7030293	0.0337333	BIP	rs16934875	0.00159563	eGFRcrea
Thyroid	ENSG00000232946.1	RP11-390F4.2	9	580	rs2918182	0.0337333	BIP	rs1330380	0.00193895	eGFRcrea
Thyroid	ENSG00000231381.2	RNF2P1	9	573	rs2918182	0.0337581	BIP	rs1330380	0.00266702	eGFRcrea
Thyroid	ENSG00000136935.13	GOLGA1	9	299	rs10733669	0.0337934	BIP	rs5015933	0.00654351	eGFRcrea
Thyroid	ENSG00000136891.13	TEX10	9	368	rs7868446	0.0337934	BIP	rs1226591	0.00654351	eGFRcrea
Thyroid	ENSG00000136932.13	TRMO	9	498	rs7855088	0.0337934	BIP	rs10739496	0.010428	eGFRcrea
Thyroid	ENSG00000136875.12	PRPF4	9	608	rs6478027	0.0337934	BIP	rs10981819	0.0307335	eGFRcrea
Brain_Hypothalamus	ENSG00000115306.15	SPTBN1	2	526	rs4625954	0.03384	BIP	rs966003	0.0408414	eGFRcys
Adipose_Visceral_Omentum	ENSG00000171953.15	ATPAF2	17	341	rs4925145	0.03401	BIP	rs12600694	0.0357105	BUN
Pituitary	ENSG00000173917.10	HOXB2	17	410	rs8556	0.0340533	BIP	rs12602010	2.2176e-10	eGFRcrea
Brain_Caudate_basal_ganglia	ENSG00000265752.2	RP11-403A21.1	18	412	rs11663607	0.0342484	BIP	rs12955607	5.85023e-13	eGFRcrea
Heart_Left_Ventricle	ENSG00000104804.7	TULP2	19	419	rs1132054	0.0342845	BIP	rs838133	0.00329562	eGFRcys
Cells_Cultured_fibroblasts	ENSG00000064270.12	ATP2C2	16	870	rs7186171	0.0343728	BIP	rs12149780	0.000447627	eGFRcys
Brain_Cortex	ENSG00000029559.6	IBSP	4	505	rs10024099	0.0343728	BIP	rs2231142	0.0005852	BUN
Heart_Left_Ventricle	ENSG00000189144.13	ZNF573	19	325	rs7249265	0.0344139	BIP	rs8101610	7.0519e-05	eGFRcys
Heart_Left_Ventricle	ENSG00000189190.9	ZNF600	19	472	rs1961205	0.0344139	BIP	rs12459292	0.000200898	eGFRcys
Heart_Left_Ventricle	ENSG00000188493.14	C19orf54	19	431	rs4803367	0.0344139	BIP	rs2169275	0.00800872	eGFRcys
Adipose_Visceral_Omentum	ENSG00000159640.15	ACE	17	267	rs7213524	0.0345257	BIP	rs2440139	0.037316	BUN
Ovary	ENSG00000279344.1	RP11-44F14.7	16	388	rs2111121	0.0348035	BIP	rs11075783	0.0168025	eGFRcys
Ovary	ENSG00000279930.1	LA16c-312E8.4	16	477	rs1742450	0.0348035	BIP	rs2492883	0.0361312	eGFRcys
Thyroid	ENSG00000159712.10	ANKRD18CP	9	303	rs10817781	0.034866	BIP	rs10817781	0.00161673	eGFRcrea
Cells_Cultured_fibroblasts	ENSG00000127578.6	WFIKKN1	16	457	rs7184664	0.0348679	BIP	rs4984903	0.000104409	eGFRcys
Cells_Cultured_fibroblasts	ENSG00000125166.12	GOT2	16	454	rs42945	0.0348679	BIP	rs863433	0.00208562	eGFRcys
Thyroid	ENSG00000232303.2	DFFBP1	9	514	rs1409691	0.0350074	BIP	rs10970997	0.0033465	eGFRcrea
Brain_Cortex	ENSG00000197712.11	FAM114A1	4	507	rs11466612	0.0351105	BIP	rs6844176	0.04183	BUN
Ovary	ENSG00000048471.13	SNX29	16	453	rs7185731	0.0352787	BIP	rs7192378	0.00302088	eGFRcys
Heart_Left_Ventricle	ENSG00000254004.6	ZNF260	19	315	rs2239509	0.035664	BIP	rs8108214	0.00448772	eGFRcys
Thyroid	ENSG00000230537.1	RP11-305L7.1	9	556	rs1017754	0.0357432	BIP	rs10993639	0.000819375	eGFRcrea
Thyroid	ENSG00000233820.2	RP11-535M15.2	9	252	rs4743715	0.0357432	BIP	rs2025444	0.0365028	eGFRcrea
Prostate	ENSG00000162994.15	CLHC1	2	493	rs13385999	0.0359695	BIP	rs4671972	0.000118393	eGFRcrea
Prostate	ENSG00000163072.15	NOSTRIN	2	574	rs13006127	0.0359695	BIP	rs10490130	0.00770058	eGFRcrea
Brain_Cortex	ENSG00000071127.16	WDR1	4	586	rs12499734	0.0360323	BIP	rs4336225	9.82109e-10	BUN
Thyroid	ENSG00000137103.16	TMEM8B	9	421	rs10972770	0.0360323	BIP	rs12237915	0.000132768	eGFRcrea
Prostate	ENSG00000115825.9	PRKD3	2	468	rs11683907	0.0360323	BIP	rs12995330	0.0284038	eGFRcrea
Adipose_Visceral_Omentum	ENSG00000261575.2	RP11-259G18.1	17	66	rs7224296	0.03612	BIP	rs35732828	1.72582e-08	BUN
Prostate	ENSG00000253559.1	OSGEPL1-AS1	2	312	rs785255	0.0361543	BIP	rs2289225	0.031995	eGFRcrea
Thyroid	ENSG00000099810.18	MTAP	9	445	rs1327046	0.0363	BIP	rs10738604	0.00633231	eGFRcrea
Brain_Putamen_basal_ganglia	ENSG00000137142.4	IGFBPL1	9	464	rs1999095	0.0363375	BIP	rs10758469	0.002394	eGFRcrea
Brain_Putamen_basal_ganglia	ENSG00000137103.16	TMEM8B	9	420	rs10972770	0.0363485	BIP	rs12237915	0.00024795	eGFRcrea
Thyroid	ENSG00000167118.10	URM1	9	281	rs943392	0.036419	BIP	rs3780666	0.0112234	eGFRcrea
Lung	ENSG00000148225.15	WDR31	9	603	rs6478027	0.0365474	BIP	rs10981819	0.0304247	eGFRcrea
Cells_Cultured_fibroblasts	ENSG00000103196.11	CRISPLD2	16	779	rs1875250	0.0367957	BIP	rs12149780	3.76086e-06	eGFRcys
Cells_Cultured_fibroblasts	ENSG00000103187.7	COTL1	16	870	rs1532301	0.0367957	BIP	rs12149780	0.000147545	eGFRcys
Cells_Cultured_fibroblasts	ENSG00000103174.11	NAGPA	16	439	rs2939960	0.0367957	BIP	rs11861487	0.000194103	eGFRcys
Pituitary	ENSG00000170425.3	ADORA2B	17	292	rs2954791	0.0367957	BIP	rs8072652	0.000319483	eGFRcrea
Brain_Hypothalamus	ENSG00000140323.5	DISP2	15	398	rs1869302	0.036808	BIP	rs2010300	0.000516657	eGFRcrea
Cells_Cultured_fibroblasts	ENSG00000103319.11	EEF2K	16	125	rs7193079	0.0368885	BIP	rs12920623	0.0447133	eGFRcys
Thyroid	ENSG00000259953.1	RP11-4O1.2	9	517	rs10739349	0.0372125	BIP	rs2281788	0.001145	eGFRcrea
Breast_Mammary_Tissue	ENSG00000100979.14	PLTP	20	515	rs6074012	0.0372125	BIP	rs2868764	0.0280188	eGFRcys
Brain_Caudate_basal_ganglia	ENSG00000267127.7	RP11-795F19.5	18	266	rs4799099	0.0372157	BIP	rs8085930	0.000791684	eGFRcrea
Heart_Left_Ventricle	ENSG00000267769.1	CTB-50L17.9	19	390	rs4807627	0.03726	BIP	rs12982708	0.01371	eGFRcys
Heart_Left_Ventricle	ENSG00000279377.1	AC003973.3	19	295	rs281205	0.037296	BIP	rs1651572	2.51748e-16	eGFRcys
Cells_Cultured_fibroblasts	ENSG00000087263.16	OGFOD1	16	456	rs2241770	0.0373269	BIP	rs1108656	0.00311531	eGFRcys
Cells_Cultured_fibroblasts	ENSG00000089486.16	CDIP1	16	423	rs399218	0.0373269	BIP	rs3747575	0.00522531	eGFRcys
Thyroid	ENSG00000231393.1	RP11-331F9.3	9	397	rs2025126	0.037375	BIP	rs10972524	0.00391651	eGFRcrea
Testis	ENSG00000236700.5	LINC01010	6	452	rs11154772	0.037555	BIP	rs35776966	0.0333	eGFRcrea
Pituitary	ENSG00000055483.19	USP36	17	624	rs9901008	0.0376	BIP	rs7213410	6.016e-72	eGFRcrea
Adipose_Visceral_Omentum	ENSG00000263272.1	CTC-524C5.2	17	530	rs887525	0.0376	BIP	rs16954357	0.0132187	BUN
Pituitary	ENSG00000198496.10	NBR2	17	242	rs11656940	0.0376389	BIP	rs4793248	0.000585577	eGFRcrea
Brain_Hippocampus	ENSG00000170509.11	HSD17B13	4	416	rs10024099	0.037736	BIP	rs4693173	0.0285385	eGFRcrea
Pituitary	ENSG00000141562.17	NARF	17	399	rs6502124	0.037761	BIP	rs4986129	1.1359e-73	eGFRcrea
Stomach	ENSG00000103472.9	RRN3P2	16	151	rs12444171	0.0377708	BIP	rs28472312	0.00589944	eGFRcys
Artery_Coronary	ENSG00000185808.13	PIGP	21	435	rs2249508	0.03784	BIP	rs2070520	0.0211394	BUN
Thyroid	ENSG00000160325.14	CACFD1	9	592	rs3011260	0.0379003	BIP	rs495828	0.0382248	eGFRcrea
Stomach	ENSG00000262482.1	LA16c-321D4.2	16	341	rs4149782	0.0379356	BIP	rs4786361	9.39e-70	eGFRcys
Brain_Hypothalamus	ENSG00000248049.6	UBA6-AS1	4	402	rs4133270	0.037944	BIP	rs1487383	0.0130414	BUN
Cells_Cultured_fibroblasts	ENSG00000169688.10	MT1B	16	529	rs2241770	0.0379975	BIP	rs7203984	0.011224	eGFRcys
Heart_Left_Ventricle	ENSG00000204514.9	ZNF814	19	468	rs7248512	0.03806	BIP	rs4801480	1.97797e-05	eGFRcys
Pituitary	ENSG00000181885.18	CLDN7	17	464	rs8068222	0.0380972	BIP	rs1642800	0.0452447	eGFRcrea
Ovary	ENSG00000140983.13	RHOT2	16	441	rs7184664	0.038211	BIP	rs4984903	2.38995e-10	eGFRcys
Adipose_Visceral_Omentum	ENSG00000141030.12	COPS3	17	403	rs9899615	0.03822	BIP	rs9890753	1.11247e-15	BUN
Adipose_Visceral_Omentum	ENSG00000141027.20	NCOR1	17	300	rs16959888	0.03822	BIP	rs8073259	1.11247e-15	BUN
Adipose_Visceral_Omentum	ENSG00000136485.14	DCAF7	17	273	rs7213524	0.03822	BIP	rs2440139	2.821e-08	BUN
Adipose_Visceral_Omentum	ENSG00000141028.6	CDRT15P1	17	599	rs12950365	0.03822	BIP	rs7222583	3.12433e-06	BUN
Testis	ENSG00000111906.17	HDDC2	6	421	rs781738	0.0385904	BIP	rs6569399	0.048238	eGFRcrea
Pituitary	ENSG00000279602.1	CTD-3014M21.1	17	300	rs11656940	0.038686	BIP	rs4793248	7.82e-05	eGFRcrea
Lung	ENSG00000242616.3	GNG10	9	502	rs10981012	0.0388013	BIP	rs2281788	1.09043e-05	eGFRcrea
Brain_Frontal_Cortex_BA9	ENSG00000259429.5	UBE2Q2P2	15	330	rs698500	0.0389257	BIP	rs7163840	5.2416e-11	BUN
Pituitary	ENSG00000266490.1	CTD-2349P21.9	17	268	rs216466	0.0392229	BIP	rs2952993	0.00046176	eGFRcrea
Pituitary	ENSG00000265519.1	CTD-3157E16.1	17	330	rs3901067	0.0392229	BIP	rs8072652	0.01963	eGFRcrea
Pituitary	ENSG00000266369.1	RP11-344E13.4	17	188	rs10468608	0.0392229	BIP	rs16941857	0.04173	eGFRcrea
Heart_Left_Ventricle	ENSG00000266903.1	CTB-171A8.1	19	431	rs3208856	0.039325	BIP	rs4420638	0.004862	eGFRcys
Prostate	ENSG00000283312.1	RP11-562I5.1	2	368	rs3731781	0.0394207	BIP	rs10181630	0.0249206	eGFRcrea
Cells_Cultured_fibroblasts	ENSG00000140848.16	CPNE2	16	517	rs2241770	0.0395345	BIP	rs7203984	0.00729274	eGFRcys
Prostate	ENSG00000280374.1	RP11-337N6.3	2	477	rs1398969	0.0395814	BIP	rs17647588	1.00427e-05	eGFRcrea
Stomach	ENSG00000273724.1	RP11-347C12.12	16	210	rs11150577	0.03962	BIP	rs11865086	0.00327022	eGFRcys
Stomach	ENSG00000274031.1	RP11-413H22.3	16	458	rs2241770	0.03962	BIP	rs7203984	0.0115464	eGFRcys
Brain_Cortex	ENSG00000170209.4	ANKK1	11	514	rs7946527	0.03977	BIP	rs12801450	2.46364e-10	eGFRcrea
Adipose_Visceral_Omentum	ENSG00000141580.15	WDR45B	17	398	rs6502124	0.0397895	BIP	rs11652189	7.87355e-05	BUN
Stomach	ENSG00000103253.17	HAGHL	16	469	rs36073541	0.0399896	BIP	rs4984903	0.015984	eGFRcys
Cells_Cultured_fibroblasts	ENSG00000103064.13	SLC7A6	16	290	rs1113232	0.0399965	BIP	rs7200210	2.874e-06	eGFRcys
Heart_Left_Ventricle	ENSG00000105705.15	SUGP1	19	364	rs1064395	0.0401186	BIP	rs10401969	0.0261405	eGFRcys
Brain_Frontal_Cortex_BA9	ENSG00000137860.11	SLC28A2	15	342	rs2443979	0.04028	BIP	rs16939752	4.58324e-06	BUN
Stomach	ENSG00000099365.10	STX1B	16	230	rs12926702	0.0403089	BIP	rs3764326	0.0281871	eGFRcys
Testis	ENSG00000216906.2	RP11-350J20.9	6	509	rs2064214	0.04081	BIP	rs7752089	0.0486954	eGFRcrea
Pituitary	ENSG00000266918.1	RP11-798G7.8	17	141	rs739454	0.0408375	BIP	rs2074292	6.4977e-86	eGFRcrea
Pituitary	ENSG00000266821.1	RP11-6N17.2	17	380	rs36080394	0.0408375	BIP	rs12602010	5.06385e-79	eGFRcrea
Lung	ENSG00000135052.16	GOLM1	9	312	rs1469203	0.04123	BIP	rs2183732	3.00048e-07	eGFRcrea
Brain_Hypothalamus	ENSG00000183891.5	TTC32	2	590	rs10204428	0.04151	BIP	rs6744463	0.001708	eGFRcys
Brain_Hippocampus	ENSG00000198515.13	CNGA1	4	407	rs10517218	0.0415762	BIP	rs7668401	0.0013299	eGFRcrea
Heart_Left_Ventricle	ENSG00000186020.12	ZNF529	19	302	rs2239509	0.04158	BIP	rs7257135	0.0439147	eGFRcys
Stomach	ENSG00000260136.5	CTD-2270L9.4	16	441	rs2072061	0.0417	BIP	rs7404739	0.0113395	eGFRcys
Heart_Left_Ventricle	ENSG00000182264.8	IZUMO1	19	429	rs1132054	0.041712	BIP	rs838133	1.584e-121	eGFRcys
Heart_Left_Ventricle	ENSG00000182013.17	PNMAL1	19	376	rs759293	0.041712	BIP	rs11672827	2.64e-70	eGFRcys
Adipose_Visceral_Omentum	ENSG00000170291.14	ELP5	17	472	rs8068222	0.041712	BIP	rs390200	1.00144e-06	BUN
Heart_Left_Ventricle	ENSG00000196263.7	ZNF471	19	497	rs2052242	0.0417488	BIP	rs12978999	0.000361885	eGFRcys
Adipose_Visceral_Omentum	ENSG00000262049.1	RP13-1032I1.7	17	319	rs8073897	0.04188	BIP	rs11653662	1.18173e-05	BUN
Ovary	ENSG00000280152.1	RP11-331F4.5	16	383	rs4493083	0.0420572	BIP	rs9925233	6.016e-06	eGFRcys
Ovary	ENSG00000278893.1	RP11-229O3.1	16	442	rs231031	0.0420572	BIP	rs4625747	2.23015e-05	eGFRcys
Cells_Cultured_fibroblasts	ENSG00000162039.14	MEIOB	16	450	rs1742450	0.0422417	BIP	rs3160	0.0380278	eGFRcys
Stomach	ENSG00000153060.7	TEKT5	16	530	rs4780337	0.0426345	BIP	rs1700820	0.0230062	eGFRcys
Thyroid	ENSG00000119383.19	PTPA	9	381	rs17457829	0.042665	BIP	rs1147372	3.28176e-12	eGFRcrea
Brain_Hypothalamus	ENSG00000137822.12	TUBGCP4	15	268	rs4924699	0.0428943	BIP	rs506120	4.77997e-13	eGFRcrea
Brain_Hypothalamus	ENSG00000137877.9	SPTBN5	15	414	rs1659215	0.0428943	BIP	rs1942	2.37712e-07	eGFRcrea
Brain_Hypothalamus	ENSG00000140319.10	SRP14	15	447	rs1869302	0.0428943	BIP	rs9672313	0.00304414	eGFRcrea
Testis	ENSG00000082293.12	COL19A1	6	507	rs12333060	0.04296	BIP	rs10755539	0.00243142	eGFRcrea
Testis	ENSG00000135318.11	NT5E	6	432	rs2842614	0.0430578	BIP	rs3812137	0.00107433	eGFRcrea
Adipose_Visceral_Omentum	ENSG00000274736.4	CCL23	17	295	rs4796224	0.0430931	BIP	rs1483544	0.00320336	BUN
Adipose_Visceral_Omentum	ENSG00000274767.1	AC131056.3	17	301	rs4251735	0.0430931	BIP	rs12601380	0.0183259	BUN
Brain_Caudate_basal_ganglia	ENSG00000263753.6	LINC00667	18	498	rs4389218	0.0431378	BIP	rs1785382	0.00102646	eGFRcrea
Brain_Frontal_Cortex_BA9	ENSG00000214575.9	CPEB1	15	262	rs698500	0.0431607	BIP	rs7163840	9.615e-70	BUN
Brain_Cortex	ENSG00000205035.8	RP11-707M1.1	11	206	rs7930322	0.0432133	BIP	rs1846285	0.0335212	eGFRcrea
Thyroid	ENSG00000272842.1	RP11-513M16.7	9	549	rs10514825	0.043296	BIP	rs7864646	0.00017248	eGFRcrea
Thyroid	ENSG00000272696.1	RP11-339B21.13	9	287	rs943392	0.043296	BIP	rs4837197	0.0263511	eGFRcrea
Adipose_Visceral_Omentum	ENSG00000160606.10	TLCD1	17	312	rs3744638	0.0434044	BIP	rs11567842	0.008721	BUN
Adipose_Visceral_Omentum	ENSG00000160551.11	TAOK1	17	325	rs3110496	0.0434044	BIP	rs11651505	0.037316	BUN
Cells_Cultured_fibroblasts	ENSG00000162104.9	ADCY9	16	362	rs399218	0.04342	BIP	rs3747575	0.0137179	eGFRcys
Lung	ENSG00000147894.14	C9orf72	9	714	rs4879470	0.0435127	BIP	rs10967959	4.04736e-06	eGFRcrea
Prostate	ENSG00000135968.20	GCC2	2	359	rs333228	0.043568	BIP	rs6722745	0.000688178	eGFRcrea
Prostate	ENSG00000135956.8	TMEM127	2	154	rs6746896	0.043568	BIP	rs893173	0.000689309	eGFRcrea
Brain_Frontal_Cortex_BA9	ENSG00000137806.8	NDUFAF1	15	300	rs1048166	0.043672	BIP	rs1210795	0.00209844	BUN
Brain_Cortex	ENSG00000145220.13	LYAR	4	377	rs28610504	0.0436747	BIP	rs6814552	0.0056118	BUN
Cells_Cultured_fibroblasts	ENSG00000178226.10	PRSS36	16	250	rs12926702	0.0436747	BIP	rs3751871	0.0107084	eGFRcys
Brain_Cortex	ENSG00000145287.10	PLAC8	4	450	rs4346637	0.0436747	BIP	rs9999564	0.0289691	BUN
Brain_Hippocampus	ENSG00000163281.11	GNPDA2	4	375	rs4695023	0.0438335	BIP	rs4535368	0.0123159	eGFRcrea
Adipose_Visceral_Omentum	ENSG00000175106.16	TVP23C	17	381	rs3901067	0.043845	BIP	rs11078324	4.884e-05	BUN
Brain_Cortex	ENSG00000081041.8	CXCL2	4	316	rs6853814	0.043888	BIP	rs1494881	2.70783e-05	BUN
Prostate	ENSG00000115993.12	TRAK2	2	361	rs7573217	0.043888	BIP	rs7583529	0.008229	eGFRcrea
Thyroid	ENSG00000137145.20	DENND4C	9	619	rs7874383	0.043888	BIP	rs7864646	0.0136095	eGFRcrea
Ovary	ENSG00000149922.10	TBX6	16	223	rs11150577	0.043992	BIP	rs11865086	0.003807	eGFRcys
Thyroid	ENSG00000159921.14	GNE	9	389	rs3780350	0.04403	BIP	rs12237915	0.00387818	eGFRcrea
Brain_Caudate_basal_ganglia	ENSG00000154845.15	PPP4R1	18	528	rs10513879	0.04407	BIP	rs8082842	0.0112884	eGFRcrea
Testis	ENSG00000112246.9	SIM1	6	365	rs3734354	0.0441444	BIP	rs1857859	0.0288556	eGFRcrea
Brain_Caudate_basal_ganglia	ENSG00000264247.1	LINC00909	18	544	rs7506051	0.04416	BIP	rs6566789	0.0445443	eGFRcrea
Testis	ENSG00000112304.10	ACOT13	6	614	rs6456608	0.0442754	BIP	rs9295619	0.040569	eGFRcrea
Adipose_Visceral_Omentum	ENSG00000129204.16	USP6	17	431	rs3865350	0.044298	BIP	rs16954357	2.35132e-16	BUN
Brain_Hippocampus	ENSG00000163629.12	PTPN13	4	327	rs9884770	0.0443372	BIP	rs3113494	0.00820309	eGFRcrea
Brain_Hypothalamus	ENSG00000115816.14	CEBPZ	2	475	rs11683907	0.0443836	BIP	rs3770781	3.09e-13	eGFRcys
Cells_Cultured_fibroblasts	ENSG00000166747.12	AP1G1	16	428	rs9938506	0.0444638	BIP	rs7500119	0.048901	eGFRcys
Prostate	ENSG00000242441.7	GTF2A1L	2	517	rs13026051	0.04466	BIP	rs10174620	0.00158182	eGFRcrea
Prostate	ENSG00000240344.8	PPIL3	2	448	rs12613347	0.04466	BIP	rs12470550	0.0482811	eGFRcrea
Brain_Frontal_Cortex_BA9	ENSG00000170776.21	AKAP13	15	568	rs12906879	0.04472	BIP	rs6497117	1.4872e-08	BUN
Pituitary	ENSG00000263164.1	RP11-333E1.2	17	465	rs887525	0.044766	BIP	rs10445262	0.0273	eGFRcrea
Adipose_Visceral_Omentum	ENSG00000108797.11	CNTNAP1	17	266	rs963987	0.0448	BIP	rs12942547	1.12427e-14	BUN
Adipose_Visceral_Omentum	ENSG00000108883.12	EFTUD2	17	366	rs739454	0.0448	BIP	rs8070447	1.46011e-05	BUN
Cells_Cultured_fibroblasts	ENSG00000260565.6	ERVK13-1	16	306	rs4149782	0.0448692	BIP	rs3160	0.00317964	eGFRcys
Stomach	ENSG00000205078.5	SYCE1L	16	725	rs7200951	0.0449523	BIP	rs1449203	0.0289921	eGFRcys
Pituitary	ENSG00000125409.12	TEKT3	17	471	rs7210007	0.0450522	BIP	rs9902455	0.0127895	eGFRcrea
Brain_Cortex	ENSG00000084207.15	GSTP1	11	256	rs7937611	0.0450529	BIP	rs36027301	5.66611e-06	eGFRcrea
Testis	ENSG00000135336.14	ORC3	6	442	rs2307373	0.0450575	BIP	rs4706299	0.0299349	eGFRcrea
Stomach	ENSG00000072864.14	NDE1	16	412	rs246214	0.045396	BIP	rs7206272	0.0321919	eGFRcys
Brain_Hippocampus	ENSG00000170801.9	HTRA3	4	593	rs3103082	0.04558	BIP	rs7437940	5.67948e-10	eGFRcrea
Brain_Hippocampus	ENSG00000164323.12	CFAP97	4	518	rs10012577	0.04558	BIP	rs6853087	8.745e-06	eGFRcrea
Brain_Hippocampus	ENSG00000169299.13	PGM2	4	667	rs11726893	0.04558	BIP	rs6531615	0.0376559	eGFRcrea
Cells_Cultured_fibroblasts	ENSG00000103194.15	USP10	16	850	rs8059088	0.045609	BIP	rs12149780	0.00029893	eGFRcys
Brain_Frontal_Cortex_BA9	ENSG00000183208.12	GDPGP1	15	395	rs10852133	0.0456243	BIP	rs16944518	2.7071e-08	BUN
Heart_Left_Ventricle	ENSG00000104805.15	NUCB1	19	419	rs1132054	0.0457309	BIP	rs838133	4.8323e-66	eGFRcys
Heart_Left_Ventricle	ENSG00000104848.1	KCNA7	19	421	rs12460535	0.0457309	BIP	rs838133	5.1188e-13	eGFRcys
Brain_Caudate_basal_ganglia	ENSG00000141391.13	PRELID3A	18	402	rs7244678	0.0458547	BIP	rs1020294	5.8905e-16	eGFRcrea
Adipose_Visceral_Omentum	ENSG00000262165.2	RP11-81A22.5	17	436	rs17824233	0.0458547	BIP	rs16954357	4.2007e-06	BUN
Brain_Hypothalamus	ENSG00000119812.18	FAM98A	2	644	rs10176704	0.045892	BIP	rs10204763	5.5902e-06	eGFRcys
Brain_Cortex	ENSG00000137760.14	ALKBH8	11	464	rs1490936	0.046035	BIP	rs4753820	3.09622e-10	eGFRcrea
Cells_Cultured_fibroblasts	ENSG00000198848.12	CES1	16	512	rs1420228	0.04617	BIP	rs1108656	0.0203645	eGFRcys
Heart_Left_Ventricle	ENSG00000198466.11	ZNF587	19	471	rs7248512	0.0464217	BIP	rs4801480	8.57478e-05	eGFRcys
Heart_Left_Ventricle	ENSG00000198464.13	ZNF480	19	500	rs1961205	0.0464217	BIP	rs2560878	0.000168057	eGFRcys
Thyroid	ENSG00000234771.3	SLC25A25-AS1	9	318	rs943392	0.0464423	BIP	rs4837197	0.0203354	eGFRcrea
Pituitary	ENSG00000037042.8	TUBG2	17	258	rs963987	0.0464629	BIP	rs7219739	1.07987e-50	eGFRcrea
Lung	ENSG00000188312.13	CENPP	9	408	rs12003273	0.0465305	BIP	rs3858097	3.37745e-17	eGFRcrea
Brain_Putamen_basal_ganglia	ENSG00000130714.15	POMT1	9	462	rs2994066	0.0467125	BIP	rs9802772	0.0405318	eGFRcrea
Brain_Putamen_basal_ganglia	ENSG00000130717.12	UCK1	9	459	rs2994066	0.0467125	BIP	rs9802772	0.0405318	eGFRcrea
Brain_Frontal_Cortex_BA9	ENSG00000136425.12	CIB2	15	409	rs17674205	0.047064	BIP	rs11635324	4.35564e-07	BUN
Brain_Cortex	ENSG00000145388.14	METTL14	4	347	rs12505156	0.047145	BIP	rs7695141	2.43582e-08	BUN
Brain_Cortex	ENSG00000145365.10	TIFA	4	394	rs6834538	0.047145	BIP	rs10516587	0.00374519	BUN
Brain_Cortex	ENSG00000148935.10	GAS2	11	396	rs2433474	0.0473786	BIP	rs10833806	8.1972e-10	eGFRcrea
Brain_Cortex	ENSG00000138642.14	HERC6	4	422	rs4148157	0.0473891	BIP	rs2231142	0.015088	BUN
Brain_Putamen_basal_ganglia	ENSG00000136932.13	TRMO	9	497	rs7855088	0.04752	BIP	rs10739496	0.0325111	eGFRcrea
Pituitary	ENSG00000108587.15	GOSR1	17	317	rs216466	0.047529	BIP	rs9915181	0.0349054	eGFRcrea
Artery_Coronary	ENSG00000156261.12	CCT8	21	428	rs2832233	0.047575	BIP	rs2243521	1.95758e-08	BUN
Lung	ENSG00000119487.16	MAPKAP1	9	355	rs2773374	0.0475755	BIP	rs5015933	0.0010626	eGFRcrea
Adipose_Visceral_Omentum	ENSG00000167881.14	SRP68	17	397	rs17581498	0.047742	BIP	rs820242	0.00669931	BUN
Brain_Caudate_basal_ganglia	ENSG00000167088.10	SNRPD1	18	248	rs8082856	0.0477727	BIP	rs11083274	0.0451198	eGFRcrea
Pituitary	ENSG00000214401.4	KANSL1-AS1	17	29	rs16940686	0.0477833	BIP	rs242924	0.00315395	eGFRcrea
Artery_Coronary	ENSG00000236384.7	LINC00479	21	785	rs9977571	0.04785	BIP	rs467477	0.004785	BUN
Artery_Coronary	ENSG00000142156.14	COL6A1	21	467	rs1007893	0.0479967	BIP	rs2839275	0.000896121	BUN
Pituitary	ENSG00000275720.1	CTB-75G16.3	17	318	rs211982	0.0481547	BIP	rs8068351	0.000395344	eGFRcrea
Thyroid	ENSG00000119314.15	PTBP3	9	456	rs10739349	0.0484338	BIP	rs2281788	5.92752e-08	eGFRcrea
Brain_Cortex	ENSG00000145428.14	RNF175	4	431	rs1530105	0.0486091	BIP	rs13105829	0.000297031	BUN
Brain_Cortex	ENSG00000151806.13	GUF1	4	371	rs4695023	0.0486091	BIP	rs13130484	0.00134076	BUN
Brain_Cortex	ENSG00000145451.12	GLRA3	4	391	rs4695808	0.0486091	BIP	rs4147100	0.00196142	BUN
Stomach	ENSG00000255185.5	PDXDC2P	16	188	rs4985407	0.048615	BIP	rs33063	0.0441008	eGFRcys
Pituitary	ENSG00000141527.16	CARD14	17	470	rs9897453	0.0486735	BIP	rs4889796	1.23107e-50	eGFRcrea
Thyroid	ENSG00000122729.18	ACO1	9	462	rs1409691	0.048772	BIP	rs10970997	0.000264036	eGFRcrea
Adipose_Visceral_Omentum	ENSG00000261222.2	CTD-2006K23.1	17	482	rs9906330	0.049	BIP	rs9915279	0.02989	BUN
Heart_Left_Ventricle	ENSG00000186026.6	ZNF284	19	488	rs12459186	0.0492583	BIP	rs8105647	0.0452581	eGFRcys
Brain_Hypothalamus	ENSG00000135976.17	ANKRD36	2	120	rs6746896	0.04935	BIP	rs1148591	2.961e-76	eGFRcys
Brain_Hypothalamus	ENSG00000135972.8	MRPS9	2	471	rs6714749	0.04935	BIP	rs4851754	2.585e-74	eGFRcys
Breast_Mammary_Tissue	ENSG00000101307.15	SIRPB1	20	623	rs6108702	0.04947	BIP	rs4505594	0.0230952	eGFRcys
Artery_Coronary	ENSG00000182240.15	BACE2	21	628	rs6517666	0.0494837	BIP	rs467477	1.86924e-57	BUN
Brain_Cortex	ENSG00000149201.9	CCDC81	11	549	rs12360932	0.049545	BIP	rs9971532	2.7918e-12	eGFRcrea
Testis	ENSG00000231769.2	RP1-8B1.4	6	502	rs9349322	0.0498775	BIP	rs1047153	0.00281	eGFRcrea
Cells_Cultured_fibroblasts	ENSG00000093144.18	ECHDC1	6	331	rs17054787	3.18516e-09	MDD	rs1936806	1.683e-05	BUN
Small_Intestine_Terminal_Ileum	ENSG00000250971.1	RP11-696F12.1	4	467	rs13105379	2.20813e-07	MDD	rs11729956	0.0487874	eGFRcrea
Brain_Frontal_Cortex_BA9	ENSG00000271964.1	RP11-415F23.2	3	552	rs1991419	1.0494e-06	MDD	rs17042300	7.26e-06	BUN
Pituitary	ENSG00000234537.1	RP11-100G15.7	9	451	rs1492682	1.4617e-06	MDD	rs3858097	2.12675e-25	eGFRcrea
Adipose_Visceral_Omentum	ENSG00000163431.12	LMOD1	1	477	rs7551784	1.71054e-06	MDD	rs705770	0.0199905	BUN
Artery_Tibial	ENSG00000116874.11	WARS2	1	415	rs838532	1.8748e-06	MDD	rs6680133	0.00157667	eGFRcrea
Adipose_Visceral_Omentum	ENSG00000167754.12	KLK5	19	554	rs1875421	1.8748e-06	MDD	rs3212855	0.00329348	BUN
Brain_Caudate_basal_ganglia	ENSG00000267419.2	CTC-559E9.6	19	301	rs7250100	2.508e-06	MDD	rs16996148	0.00330945	eGFRcrea
Esophagus_Gastroesophageal_Junction	ENSG00000122786.19	CALD1	7	540	rs4732067	3.36896e-06	MDD	rs4732060	0.000589726	eGFRcys
Esophagus_Mucosa	ENSG00000180638.17	SLC47A2	17	297	rs8064748	3.37844e-06	MDD	rs2440155	0.0424657	eGFRcys
Esophagus_Mucosa	ENSG00000170298.15	LGALS9B	17	177	rs16962469	3.53205e-06	MDD	rs12942716	0.00721537	eGFRcys
Brain_Cortex	ENSG00000228701.1	TNKS2-AS1	10	304	rs12775728	3.9372e-06	MDD	rs10882018	2.37712e-07	eGFRcys
Artery_Tibial	ENSG00000116830.11	TTF2	1	421	rs2767323	4.1624e-06	MDD	rs13505	2.68033e-05	eGFRcrea
Esophagus_Mucosa	ENSG00000159202.17	UBE2Z	17	396	rs2288277	4.716e-06	MDD	rs7217983	0.000267429	eGFRcys
Small_Intestine_Terminal_Ileum	ENSG00000250696.5	RP11-704M14.1	4	304	rs988672	5.5862e-06	MDD	rs13144303	0.000206701	eGFRcrea
Brain_Cortex	ENSG00000228570.7	NUTM2E	10	316	rs11002951	6.32075e-06	MDD	rs1556897	0.00874933	eGFRcys
Artery_Tibial	ENSG00000162688.16	AGL	1	455	rs1541042	7.611e-06	MDD	rs11166440	3.0503e-22	eGFRcrea
Pancreas	ENSG00000280135.1	RP1-47M23.3	6	436	rs9373951	7.9596e-06	MDD	rs909782	4.268e-06	eGFRcys
Artery_Tibial	ENSG00000237276.8	ANO7L1	1	324	rs12135073	8.1504e-06	MDD	rs964042	2.73701e-11	eGFRcrea
Pancreas	ENSG00000164938.13	TP53INP1	8	498	rs1470769	8.1504e-06	MDD	rs9297945	8.9145e-05	eGFRcys
Adipose_Visceral_Omentum	ENSG00000167747.13	C19orf48	19	534	rs1875421	8.82933e-06	MDD	rs3212855	2.86208e-07	BUN
Adipose_Visceral_Omentum	ENSG00000021488.12	SLC7A9	19	418	rs8104532	1.01996e-05	MDD	rs4805015	7.052e-06	BUN
Esophagus_Mucosa	ENSG00000159314.11	ARHGAP27	17	183	rs2878973	1.1718e-05	MDD	rs11657325	3.76364e-05	eGFRcys
Testis	ENSG00000217770.1	FEM1AP3	6	438	rs10499072	1.27712e-05	MDD	rs7453039	0.0300648	eGFRcys
Adipose_Visceral_Omentum	ENSG00000160961.11	ZNF333	19	454	rs1803768	1.28083e-05	MDD	rs11668633	0.0455096	BUN
Artery_Tibial	ENSG00000054523.17	KIF1B	1	351	rs935075	1.35705e-05	MDD	rs284321	0.0421596	eGFRcrea
Testis	ENSG00000272485.1	RP11-284J1.1	6	641	rs11242667	1.43936e-05	MDD	rs11242786	0.0232024	eGFRcys
Brain_Hypothalamus	ENSG00000105928.13	DFNA5	7	614	rs10486432	1.43936e-05	MDD	rs2529059	0.0260461	eGFRcrea
Cells_EBV-transformed_lymphocytes	ENSG00000261159.1	RP11-723O4.9	3	359	rs13070818	1.48143e-05	MDD	rs2713575	2.43155e-05	eGFRcys
Cells_EBV-transformed_lymphocytes	ENSG00000138744.14	NAAA	4	450	rs6823013	1.50528e-05	MDD	rs9992101	0.000214447	BUN
Adipose_Visceral_Omentum	ENSG00000117407.16	ARTN	1	412	rs3791041	1.69617e-05	MDD	rs2782640	5.7974e-09	BUN
Artery_Tibial	ENSG00000197915.5	HRNR	1	382	rs11581805	1.71656e-05	MDD	rs4845725	7.7486e-09	eGFRcrea
Cells_Cultured_fibroblasts	ENSG00000083097.14	DOPEY1	6	351	rs1040046	1.76396e-05	MDD	rs3734455	0.00635727	BUN
Cells_EBV-transformed_lymphocytes	ENSG00000215837.7	SDHAP2	3	286	rs823530	2.0331e-05	MDD	rs863582	5.4675e-05	eGFRcys
Cells_EBV-transformed_lymphocytes	ENSG00000138750.14	NUP54	4	484	rs6823013	2.3226e-05	MDD	rs4859682	1.4553e-06	BUN
Cells_EBV-transformed_lymphocytes	ENSG00000138780.14	GSTCD	4	396	rs2029513	2.3226e-05	MDD	rs2726486	9.96333e-06	BUN
Cells_EBV-transformed_lymphocytes	ENSG00000138685.13	FGF2	4	311	rs4833838	2.4255e-05	MDD	rs3804158	3.9445e-05	BUN
Artery_Tibial	ENSG00000237352.3	LINC01358	1	488	rs2764916	2.4621e-05	MDD	rs6587843	5.30625e-11	eGFRcrea
Pancreas	ENSG00000164941.13	INTS8	8	439	rs1470769	2.4621e-05	MDD	rs9297945	0.000566	eGFRcys
Adipose_Visceral_Omentum	ENSG00000117335.19	CD46	1	475	rs935307	2.6691e-05	MDD	rs2745954	0.00106728	BUN
Cells_EBV-transformed_lymphocytes	ENSG00000138495.6	COX17	3	505	rs3732359	3.05402e-05	MDD	rs2049500	2.50152e-08	eGFRcys
Esophagus_Mucosa	ENSG00000172301.10	COPRS	17	320	rs16967028	3.2585e-05	MDD	rs4795690	0.0148633	eGFRcys
Brain_Caudate_basal_ganglia	ENSG00000245598.6	DACT3-AS1	19	356	rs2099362	3.84338e-05	MDD	rs432157	1.05023e-08	eGFRcrea
Brain_Caudate_basal_ganglia	ENSG00000254004.6	ZNF260	19	316	rs3810449	3.84338e-05	MDD	rs8104919	5.87132e-07	eGFRcrea
Brain_Caudate_basal_ganglia	ENSG00000256087.6	ZNF432	19	571	rs321908	3.84338e-05	MDD	rs4801902	7.3408e-06	eGFRcrea
Adipose_Visceral_Omentum	ENSG00000142655.12	PEX14	1	403	rs7555879	3.92268e-05	MDD	rs4845840	0.0038081	BUN
Adipose_Visceral_Omentum	ENSG00000244682.7	FCGR2C	1	450	rs2501880	3.9444e-05	MDD	rs2099684	8.01979e-05	BUN
Cells_EBV-transformed_lymphocytes	ENSG00000127249.14	ATP13A4	3	471	rs11708365	3.96525e-05	MDD	rs4686671	1.57055e-08	eGFRcys
Artery_Tibial	ENSG00000143753.12	DEGS1	1	326	rs1153930	4.235e-05	MDD	rs6604728	9.55167e-09	eGFRcrea
Artery_Tibial	ENSG00000143786.7	CNIH3	1	369	rs892978	4.235e-05	MDD	rs1602707	1.34062e-06	eGFRcrea
Cells_EBV-transformed_lymphocytes	ENSG00000144647.5	POMGNT2	3	371	rs7650267	4.61317e-05	MDD	rs6791526	1.1818e-06	eGFRcys
Adipose_Visceral_Omentum	ENSG00000162415.6	ZSWIM5	1	288	rs41343546	4.6508e-05	MDD	rs28584711	8.56054e-09	BUN
Cells_Cultured_fibroblasts	ENSG00000146373.16	RNF217	6	493	rs1923728	4.72293e-05	MDD	rs7763214	4.55489e-06	BUN
Cells_Cultured_fibroblasts	ENSG00000146386.7	ABRACL	6	466	rs11155036	4.72293e-05	MDD	rs9385862	1.15088e-05	BUN
Cells_Cultured_fibroblasts	ENSG00000146282.17	RARS2	6	442	rs9359762	4.72293e-05	MDD	rs9294390	1.23911e-05	BUN
Esophagus_Mucosa	ENSG00000011028.13	MRC2	17	241	rs7213524	4.7922e-05	MDD	rs7210758	0.0250407	eGFRcys
Small_Intestine_Terminal_Ileum	ENSG00000251429.1	RP11-597D13.7	4	288	rs4234923	4.82205e-05	MDD	rs6815665	8.23438e-06	eGFRcrea
Cells_EBV-transformed_lymphocytes	ENSG00000131373.14	HACL1	3	391	rs17041442	4.89048e-05	MDD	rs1348981	1.57055e-08	eGFRcys
Artery_Tibial	ENSG00000123473.15	STIL	1	425	rs2245122	4.9704e-05	MDD	rs688540	0.000750889	eGFRcrea
Adipose_Visceral_Omentum	ENSG00000243970.1	PPIEL	1	387	rs6664244	5.13233e-05	MDD	rs2248221	8.18867e-13	BUN
Adipose_Visceral_Omentum	ENSG00000244094.1	SPRR2F	1	494	rs11583172	5.13233e-05	MDD	rs310117	1.3321e-12	BUN
Brain_Cortex	ENSG00000227877.6	MRLN	10	567	rs1340654	5.16e-05	MDD	rs1763895	0.0481094	eGFRcys
Brain_Nucleus_accumbens_basal_ganglia	ENSG00000228566.1	RP11-170M17.1	10	362	rs7907747	5.22e-05	MDD	rs12773283	0.00548238	eGFRcys
Artery_Tibial	ENSG00000284237.1	RP11-328D5.4	1	535	rs12046750	5.36445e-05	MDD	rs12080578	2.8392e-08	eGFRcrea
Testis	ENSG00000147457.13	CHMP7	8	622	rs1104873	5.6856e-05	MDD	rs10503726	9.47059e-05	BUN
Brain_Cortex	ENSG00000230555.2	RP11-517P14.2	10	449	rs11814409	5.96587e-05	MDD	rs11817723	1.0766e-08	eGFRcys
Brain_Cortex	ENSG00000230534.6	RP11-297A16.2	10	302	rs11009892	5.96587e-05	MDD	rs2985302	1.77882e-08	eGFRcys
Artery_Tibial	ENSG00000143858.11	SYT2	1	448	rs12048231	6.215e-05	MDD	rs17441087	7.44891e-07	eGFRcrea
Cells_EBV-transformed_lymphocytes	ENSG00000173950.15	XXYLT1	3	381	rs823530	6.3384e-05	MDD	rs863582	0.0407733	eGFRcys
Cells_EBV-transformed_lymphocytes	ENSG00000263776.1	SNORA4	3	569	rs710451	6.6218e-05	MDD	rs3821815	2.43155e-05	eGFRcys
Cells_EBV-transformed_lymphocytes	ENSG00000271161.1	BOLA2P2	3	138	rs10510752	6.6218e-05	MDD	rs12485875	2.8815e-05	eGFRcys
Testis	ENSG00000224371.5	RP11-235G24.1	6	497	rs12527649	6.7808e-05	MDD	rs376563	0.00892667	eGFRcys
Testis	ENSG00000147439.12	BIN3	8	509	rs12541504	7.1116e-05	MDD	rs9314261	0.000736	BUN
Artery_Coronary	ENSG00000255185.5	PDXDC2P	16	188	rs17882961	7.22293e-05	MDD	rs33063	5.00089e-06	eGFRcys
Esophagus_Gastroesophageal_Junction	ENSG00000182165.17	TP53TG1	7	431	rs7797095	7.3485e-05	MDD	rs6948767	5.20786e-09	eGFRcys
Esophagus_Gastroesophageal_Junction	ENSG00000185274.11	WBSCR17	7	489	rs1404747	7.3485e-05	MDD	rs2293509	0.0045678	eGFRcys
Artery_Tibial	ENSG00000122484.8	RPAP2	1	302	rs34202284	7.3575e-05	MDD	rs2770186	0.0295184	eGFRcrea
Brain_Caudate_basal_ganglia	ENSG00000256612.7	CYP2B7P	19	419	rs3869579	7.622e-05	MDD	rs4001941	2.92636e-09	eGFRcrea
Adipose_Visceral_Omentum	ENSG00000116793.15	PHTF1	1	494	rs1418609	8.0105e-05	MDD	rs10776771	3.39475e-07	BUN
Brain_Hypothalamus	ENSG00000224897.6	POT1-AS1	7	351	rs7811975	8.0642e-05	MDD	rs1181814	6.49669e-13	eGFRcrea
Brain_Hypothalamus	ENSG00000223705.9	NSUN5P1	7	171	rs4728147	8.0642e-05	MDD	rs17207196	1.83611e-12	eGFRcrea
Brain_Hypothalamus	ENSG00000223813.2	AC007255.8	7	630	rs12700978	8.0642e-05	MDD	rs2302626	1.08765e-11	eGFRcrea
Esophagus_Gastroesophageal_Junction	ENSG00000244560.6	RP4-800G7.2	7	385	rs17172922	8.5026e-05	MDD	rs354045	5.4612e-06	eGFRcys
Cells_Cultured_fibroblasts	ENSG00000197498.12	RPF2	6	320	rs3218600	8.6173e-05	MDD	rs2297939	8.8228e-09	BUN
Esophagus_Mucosa	ENSG00000159210.9	SNF8	17	399	rs2288277	8.685e-05	MDD	rs7217983	1.212e-05	eGFRcys
Cells_EBV-transformed_lymphocytes	ENSG00000174137.12	FAM53A	4	270	rs2236995	9.3411e-05	MDD	rs554399	3.104e-07	BUN
Cells_EBV-transformed_lymphocytes	ENSG00000197548.12	ATG7	3	515	rs1039201	9.378e-05	MDD	rs9310379	2.142e-05	eGFRcys
Artery_Coronary	ENSG00000251417.2	RP11-1348G14.4	16	182	rs17639997	9.43467e-05	MDD	rs28472312	2.57929e-07	eGFRcys
Adipose_Visceral_Omentum	ENSG00000154358.20	OBSCN	1	329	rs12058217	9.454e-05	MDD	rs10916258	0.00765897	BUN
Artery_Coronary	ENSG00000261656.5	BEAN1-AS1	16	487	rs13380550	9.972e-05	MDD	rs1862674	2.09455e-08	eGFRcys
Artery_Coronary	ENSG00000261819.1	RP11-680G24.4	16	106	rs153808	9.972e-05	MDD	rs153807	7.57946e-06	eGFRcys
Esophagus_Mucosa	ENSG00000267681.1	CTD-3199J23.6	17	252	rs1004357	0.000101376	MDD	rs9908678	0.0282311	eGFRcys
Adipose_Visceral_Omentum	ENSG00000105559.11	PLEKHA4	19	417	rs599486	0.000111954	MDD	rs838133	8.66509e-06	BUN
Brain_Hypothalamus	ENSG00000226002.1	GTF2IP14	7	230	rs10274919	0.000113472	MDD	rs1104867	0.000113031	eGFRcrea
Cells_EBV-transformed_lymphocytes	ENSG00000260261.1	RP11-480A16.1	3	283	rs823530	0.00011526	MDD	rs863582	0.000196832	eGFRcys
Testis	ENSG00000155115.6	GTF3C6	6	330	rs3218600	0.000120012	MDD	rs354527	2.96833e-13	eGFRcys
Brain_Hippocampus	ENSG00000271780.1	RP11-1017G21.5	14	335	rs7140555	0.000120186	MDD	rs11623574	0.0290011	eGFRcrea
Artery_Tibial	ENSG00000143815.14	LBR	1	406	rs17557867	0.00012705	MDD	rs6426067	2.85476e-07	eGFRcrea
Cells_Cultured_fibroblasts	ENSG00000112078.13	KCTD20	6	505	rs7747793	0.000127608	MDD	rs13196204	0.00886737	BUN
Cells_Cultured_fibroblasts	ENSG00000171217.5	CLDN20	6	500	rs9384296	0.000137258	MDD	rs34802160	0.00327458	BUN
Cells_Cultured_fibroblasts	ENSG00000230438.6	SERPINB9P1	6	664	rs12204336	0.000137994	MDD	rs4959195	0.0225067	BUN
Esophagus_Mucosa	ENSG00000213977.7	TAX1BP3	17	528	rs923376	0.000138361	MDD	rs3744678	5.3613e-07	eGFRcys
Cells_EBV-transformed_lymphocytes	ENSG00000174130.12	TLR6	4	514	rs716975	0.000139033	MDD	rs958633	2.18943e-08	BUN
Testis	ENSG00000270074.1	RP11-351I21.11	8	186	rs6980603	0.000141303	MDD	rs7823537	0.0483189	BUN
Brain_Hypothalamus	ENSG00000225264.3	ZNRF2P2	7	600	rs12700978	0.000142941	MDD	rs2302626	1.53974e-08	eGFRcrea
Brain_Hypothalamus	ENSG00000226468.2	AC018641.7	7	509	rs387575	0.000142941	MDD	rs6462432	0.000177014	eGFRcrea
Brain_Caudate_basal_ganglia	ENSG00000197933.12	ZNF823	19	325	rs10412492	0.00014976	MDD	rs2291516	0.0272093	eGFRcrea
Esophagus_Gastroesophageal_Junction	ENSG00000230733.2	AC092171.4	7	311	rs11983452	0.000151512	MDD	rs4724703	0.036226	eGFRcys
Artery_Tibial	ENSG00000162782.15	TDRD5	1	470	rs7530362	0.000161191	MDD	rs644412	0.0163046	eGFRcrea
Cells_EBV-transformed_lymphocytes	ENSG00000144455.13	SUMF1	3	644	rs2029665	0.000168977	MDD	rs6802929	9.82042e-08	eGFRcys
Esophagus_Gastroesophageal_Junction	ENSG00000185290.3	NUPR2	7	276	rs13225185	0.000191667	MDD	rs4948073	0.00116643	eGFRcys
Artery_Tibial	ENSG00000225265.1	TAF1A-AS1	1	332	rs3922772	0.000192146	MDD	rs4633296	1.76102e-10	eGFRcrea
Brain_Hypothalamus	ENSG00000223969.5	AC002456.2	7	445	rs802383	0.000199769	MDD	rs11563541	0.000575766	eGFRcrea
Testis	ENSG00000225549.3	RP11-210H10__A.1	6	381	rs6905813	0.0002037	MDD	rs7764093	8.036e-08	eGFRcys
Adipose_Visceral_Omentum	ENSG00000284237.1	RP11-328D5.4	1	535	rs12046750	0.000207427	MDD	rs2745954	1.2627e-08	BUN
Brain_Frontal_Cortex_BA9	ENSG00000168291.12	PDHB	3	430	rs1675385	0.000207444	MDD	rs13066766	0.0129463	BUN
Artery_Tibial	ENSG00000271895.2	RP4-635E18.8	1	375	rs1750861	0.00020875	MDD	rs205472	8.77943e-06	eGFRcrea
Testis	ENSG00000230648.1	RP3-406P24.3	6	616	rs1330800	0.000210789	MDD	rs9392011	0.0383797	eGFRcys
Small_Intestine_Terminal_Ileum	ENSG00000151834.15	GABRA2	4	263	rs279846	0.000212888	MDD	rs10805148	0.00496574	eGFRcrea
Cells_Cultured_fibroblasts	ENSG00000154548.8	SRSF12	6	404	rs1065657	0.000222836	MDD	rs12201016	0.0476732	BUN
Adipose_Visceral_Omentum	ENSG00000204653.9	ASPDH	19	462	rs3810278	0.000228	MDD	rs3212855	0.0149	BUN
Testis	ENSG00000255389.1	C6orf3	6	437	rs4947133	0.000229031	MDD	rs17704432	4.13098e-11	eGFRcys
Brain_Frontal_Cortex_BA9	ENSG00000243069.7	ARHGEF26-AS1	3	390	rs6781197	0.000229031	MDD	rs938989	0.000251033	BUN
Esophagus_Gastroesophageal_Junction	ENSG00000243679.1	RP11-274B21.3	7	357	rs17537088	0.000231684	MDD	rs4728142	0.01796	eGFRcys
Testis	ENSG00000156535.13	CD109	6	370	rs3764240	0.00024112	MDD	rs2351120	0.000310533	eGFRcys
Testis	ENSG00000003989.17	SLC7A2	8	782	rs1548353	0.00024624	MDD	rs1557598	0.0388465	BUN
Testis	ENSG00000147481.14	SNTG1	8	293	rs9643612	0.00024648	MDD	rs1674270	4.0132e-15	BUN
Testis	ENSG00000147535.16	PLPP5	8	283	rs7015566	0.00024648	MDD	rs328294	9.61167e-08	BUN
Artery_Tibial	ENSG00000143847.15	PPFIA4	1	521	rs12048231	0.00025025	MDD	rs17441087	0.0160041	eGFRcrea
Cells_Cultured_fibroblasts	ENSG00000080007.7	DDX43	6	377	rs3764240	0.00025025	MDD	rs3757105	0.0495	BUN
Brain_Nucleus_accumbens_basal_ganglia	ENSG00000107833.10	NPM3	10	261	rs17700149	0.00025272	MDD	rs752996	2.53959e-05	eGFRcys
Cells_EBV-transformed_lymphocytes	ENSG00000144559.10	TAMM41	3	489	rs3732700	0.000258821	MDD	rs7632481	1.38222e-07	eGFRcys
Cells_EBV-transformed_lymphocytes	ENSG00000144741.17	SLC25A26	3	406	rs9311952	0.000258821	MDD	rs17073902	1.82281e-05	eGFRcys
Artery_Coronary	ENSG00000280152.1	RP11-331F4.5	16	382	rs10514390	0.00026035	MDD	rs9925233	1.21138e-08	eGFRcys
Esophagus_Mucosa	ENSG00000141543.9	EIF4A3	17	464	rs2229221	0.00026448	MDD	rs3169601	0.0004788	eGFRcys
Testis	ENSG00000248347.3	RP11-1134I14.2	8	152	rs4536257	0.0002684	MDD	rs11993641	2.379e-30	BUN
Testis	ENSG00000248538.6	RP11-10A14.5	8	655	rs7844524	0.0002684	MDD	rs983309	4.83643e-07	BUN
Testis	ENSG00000248498.3	ASNSP1	8	156	rs2049451	0.0002684	MDD	rs11993641	5.185e-05	BUN
Cells_EBV-transformed_lymphocytes	ENSG00000138468.15	SENP7	3	368	rs12638134	0.000269326	MDD	rs3846092	5.82014e-06	eGFRcys
Artery_Coronary	ENSG00000166473.17	PKD1L2	16	708	rs2161297	0.00027334	MDD	rs2549887	2.88045e-15	eGFRcys
Artery_Coronary	ENSG00000166451.13	CENPN	16	662	rs11862807	0.00027334	MDD	rs2549887	6.80991e-08	eGFRcys
Artery_Coronary	ENSG00000166848.5	TERF2IP	16	400	rs10514390	0.00027334	MDD	rs12185206	1.17063e-07	eGFRcys
Cells_EBV-transformed_lymphocytes	ENSG00000144792.9	ZNF660	3	304	rs11707582	0.000279052	MDD	rs2011446	0.000180645	eGFRcys
Artery_Tibial	ENSG00000162704.15	ARPC5	1	519	rs2788060	0.00027966	MDD	rs2027084	4.64491e-08	eGFRcrea
Cells_Cultured_fibroblasts	ENSG00000155111.14	CDK19	6	393	rs1007274	0.0002825	MDD	rs2297939	0.00573071	BUN
Pituitary	ENSG00000205108.5	FAM205A	9	369	rs10972333	0.00028305	MDD	rs17258448	1.89e-08	eGFRcrea
Artery_Tibial	ENSG00000186301.8	MST1P2	1	260	rs1022579	0.00028676	MDD	rs964042	5.7888e-05	eGFRcrea
Artery_Tibial	ENSG00000198019.12	FCGR1B	1	21	rs6600673	0.0002924	MDD	rs2319969	1.12306e-09	eGFRcrea
Brain_Caudate_basal_ganglia	ENSG00000256771.3	ZNF253	19	297	rs7250100	0.00029415	MDD	rs16996148	5.54196e-06	eGFRcrea
Artery_Tibial	ENSG00000057468.6	MSH4	1	459	rs4949673	0.0002943	MDD	rs1249810	0.0460055	eGFRcrea
Artery_Tibial	ENSG00000055732.12	MCOLN3	1	574	rs7532792	0.0002943	MDD	rs1361714	0.0497653	eGFRcrea
Artery_Tibial	ENSG00000143643.12	TTC13	1	623	rs1341972	0.000295429	MDD	rs2790859	7.15e-07	eGFRcrea
Brain_Nucleus_accumbens_basal_ganglia	ENSG00000272140.2	RP11-574K11.29	10	250	rs7080350	0.00030929	MDD	rs7922894	3.28005e-15	eGFRcys
Brain_Nucleus_accumbens_basal_ganglia	ENSG00000273891.1	RP11-500G22.5	10	610	rs10510109	0.00030929	MDD	rs4751890	1.02743e-07	eGFRcys
Cells_Cultured_fibroblasts	ENSG00000111906.17	HDDC2	6	422	rs9401838	0.00030929	MDD	rs7763214	0.0397476	BUN
Cells_EBV-transformed_lymphocytes	ENSG00000174780.15	SRP72	4	437	rs720429	0.00031428	MDD	rs17087176	3.85844e-06	BUN
Minor_Salivary_Gland	ENSG00000257176.2	RP11-996F15.2	12	596	rs7301855	0.00031755	MDD	rs11050323	0.0296824	BUN
Esophagus_Gastroesophageal_Junction	ENSG00000204934.10	ATP6V0E2-AS1	7	261	rs17172922	0.00032849	MDD	rs354045	0.00368615	eGFRcys
Testis	ENSG00000133731.9	IMPA1	8	343	rs7016327	0.00033	MDD	rs7835094	0.0454545	BUN
Brain_Nucleus_accumbens_basal_ganglia	ENSG00000272572.1	RP11-179B2.2	10	423	rs1080358	0.000337527	MDD	rs752974	1.17041e-06	eGFRcys
Esophagus_Mucosa	ENSG00000154874.15	CCDC144B	17	239	rs2469847	0.00033885	MDD	rs2605142	0.0003585	eGFRcys
Artery_Tibial	ENSG00000058668.14	ATP2B4	1	487	rs10800919	0.000341066	MDD	rs2796433	0.023045	eGFRcrea
Adipose_Visceral_Omentum	ENSG00000213973.8	ZNF99	19	297	rs10410090	0.00034776	MDD	rs1230305	0.00130537	BUN
Cells_Cultured_fibroblasts	ENSG00000146409.10	SLC18B1	6	533	rs9800525	0.00035223	MDD	rs9321355	1.15088e-05	BUN
Artery_Tibial	ENSG00000197959.13	DNM3	1	473	rs235495	0.00035389	MDD	rs2207190	1.03982e-05	eGFRcrea
Testis	ENSG00000066855.15	MTFR1	8	366	rs4458912	0.000367987	MDD	rs11557049	6.25387e-14	BUN
Pituitary	ENSG00000204711.8	C9orf135	9	448	rs10867916	0.0003735	MDD	rs17520192	2.925e-08	eGFRcrea
Artery_Tibial	ENSG00000154429.10	CCSAP	1	473	rs9660826	0.00037761	MDD	rs710824	0.0028249	eGFRcrea
Testis	ENSG00000258256.1	RP11-219B4.5	8	241	rs28374574	0.00038493	MDD	rs2634051	0.00072072	BUN
Artery_Tibial	ENSG00000143632.14	ACTA1	1	450	rs9660826	0.000389425	MDD	rs710824	0.0112388	eGFRcrea
Testis	ENSG00000260418.1	RP3-406A7.7	6	337	rs9389431	0.00039427	MDD	rs811753	2.82191e-13	eGFRcys
Cells_EBV-transformed_lymphocytes	ENSG00000250326.1	RP11-284M14.1	4	291	rs6834625	0.00041888	MDD	rs10155434	0.00101049	BUN
Artery_Tibial	ENSG00000116863.10	ADPRHL2	1	299	rs272827	0.0004472	MDD	rs35343437	0.00979077	eGFRcrea
Esophagus_Gastroesophageal_Junction	ENSG00000197362.14	ZNF786	7	376	rs4726988	0.00046575	MDD	rs354031	0.0192906	eGFRcys
Brain_Frontal_Cortex_BA9	ENSG00000241288.7	RP11-379B18.5	3	409	rs1816949	0.00046716	MDD	rs2001911	0.003264	BUN
Brain_Frontal_Cortex_BA9	ENSG00000163938.16	GNL3	3	384	rs13091025	0.00047838	MDD	rs7614424	3.69982e-05	BUN
Brain_Nucleus_accumbens_basal_ganglia	ENSG00000119913.4	TECTB	10	453	rs2001737	0.00047838	MDD	rs2419627	0.0157809	eGFRcys
Cells_Cultured_fibroblasts	ENSG00000111981.4	ULBP1	6	536	rs12663022	0.00049276	MDD	rs2179368	0.0133773	BUN
Pituitary	ENSG00000198000.11	NOL8	9	405	rs1117670	0.00049276	MDD	rs3858097	0.0295311	eGFRcrea
Brain_Cortex	ENSG00000232229.5	LINC00865	10	493	rs2771213	0.0004932	MDD	rs10159774	0.04764	eGFRcys
Brain_Frontal_Cortex_BA9	ENSG00000163964.14	PIGX	3	403	rs11185547	0.00050031	MDD	rs13094241	0.000918	BUN
Brain_Caudate_basal_ganglia	ENSG00000267213.4	AC007773.2	19	411	rs8104532	0.00050046	MDD	rs8101881	7.98e-05	eGFRcrea
Testis	ENSG00000104412.7	EMC2	8	345	rs3019359	0.0005073	MDD	rs17425546	8.544e-05	BUN
Testis	ENSG00000272279.1	RP11-157J24.2	6	704	rs17771371	0.0005073	MDD	rs6596867	0.0202586	eGFRcys
Artery_Tibial	ENSG00000143442.21	POGZ	1	343	rs12038198	0.00050962	MDD	rs267738	0.00228748	eGFRcrea
Esophagus_Mucosa	ENSG00000141028.6	CDRT15P1	17	599	rs731096	0.000527325	MDD	rs1005395	0.0258624	eGFRcys
Brain_Frontal_Cortex_BA9	ENSG00000163320.10	CGGBP1	3	294	rs9837974	0.00052899	MDD	rs2163424	0.0197633	BUN
Testis	ENSG00000135549.14	PKIB	6	437	rs530928	0.0005382	MDD	rs556439	0.0495422	eGFRcys
Testis	ENSG00000120889.12	TNFRSF10B	8	613	rs1104873	0.00054282	MDD	rs10503726	8.99957e-08	BUN
Cells_Cultured_fibroblasts	ENSG00000197594.11	ENPP1	6	390	rs2608903	0.000563755	MDD	rs2246012	4.19372e-07	BUN
Brain_Nucleus_accumbens_basal_ganglia	ENSG00000107779.13	BMPR1A	10	339	rs17425463	0.000564525	MDD	rs733877	0.0015615	eGFRcys
Brain_Hippocampus	ENSG00000259775.1	RP11-45P15.4	14	354	rs11625397	0.000585755	MDD	rs17841064	1.45073e-05	eGFRcrea
Brain_Caudate_basal_ganglia	ENSG00000245680.9	ZNF585B	19	277	rs8107274	0.000592	MDD	rs35153242	2.23028e-07	eGFRcrea
Cells_Cultured_fibroblasts	ENSG00000171467.15	ZNF318	6	406	rs3805944	0.00059466	MDD	rs7742789	0.000423867	BUN
Adipose_Visceral_Omentum	ENSG00000224950.2	RP5-1086K13.1	1	400	rs10489634	0.000597204	MDD	rs1547110	0.00341382	BUN
Artery_Tibial	ENSG00000172456.17	FGGY	1	390	rs2764916	0.00060931	MDD	rs6587843	0.0188995	eGFRcrea
Artery_Coronary	ENSG00000233232.6	NPIPB7	16	213	rs4635350	0.0006119	MDD	rs28472312	8.8e-06	eGFRcys
Artery_Coronary	ENSG00000248124.7	RRN3P1	16	134	rs12923444	0.0006119	MDD	rs12920623	0.00621957	eGFRcys
Brain_Cortex	ENSG00000187553.8	CYP26C1	10	527	rs6583826	0.00062118	MDD	rs2068888	0.0158951	eGFRcys
Testis	ENSG00000253287.1	RP11-281N10.1	8	586	rs1035669	0.000623808	MDD	rs4263799	0.0082593	BUN
Testis	ENSG00000253235.1	RP11-434I12.4	8	505	rs6984772	0.000623808	MDD	rs7832342	0.0332824	BUN
Testis	ENSG00000253288.1	RP11-238K6.1	8	600	rs11166827	0.000623808	MDD	rs4909806	0.0484621	BUN
Testis	ENSG00000253260.1	RP11-379I19.1	8	296	rs16924684	0.000623808	MDD	rs11777176	0.0484621	BUN
Pituitary	ENSG00000135002.11	RFK	9	661	rs2297343	0.00063648	MDD	rs13288756	0.025755	eGFRcrea
Brain_Frontal_Cortex_BA9	ENSG00000178149.16	DALRD3	3	263	rs6446257	0.00065623	MDD	rs9818758	0.00450079	BUN
Artery_Tibial	ENSG00000134375.10	TIMM17A	1	474	rs7551784	0.00066619	MDD	rs12731187	0.00299026	eGFRcrea
Esophagus_Mucosa	ENSG00000121104.7	FAM117A	17	400	rs4794124	0.0006741	MDD	rs4794122	4.725e-05	eGFRcys
Artery_Tibial	ENSG00000186197.13	EDARADD	1	587	rs4659697	0.00067564	MDD	rs10924330	0.0429641	eGFRcrea
Artery_Tibial	ENSG00000213057.5	C1orf220	1	339	rs2811289	0.00068198	MDD	rs2746325	1.161e-15	eGFRcrea
Testis	ENSG00000003987.13	MTMR7	8	789	rs1548353	0.00068544	MDD	rs1557598	0.000506057	BUN
Brain_Frontal_Cortex_BA9	ENSG00000168297.15	PXK	3	454	rs1675385	0.00068676	MDD	rs17058639	0.0470927	BUN
Brain_Caudate_basal_ganglia	ENSG00000241015.2	TPM3P9	19	483	rs7251341	0.0006882	MDD	rs9304742	1.24479e-08	eGFRcrea
Brain_Nucleus_accumbens_basal_ganglia	ENSG00000228701.1	TNKS2-AS1	10	304	rs12775728	0.00069745	MDD	rs10882018	0.0254556	eGFRcys
Testis	ENSG00000255313.1	RP11-1082L8.2	8	495	rs7813190	0.0007068	MDD	rs9987342	0.0150593	BUN
Adipose_Visceral_Omentum	ENSG00000126247.10	CAPNS1	19	331	rs3810449	0.00072158	MDD	rs3814995	2.09854e-07	BUN
Brain_Nucleus_accumbens_basal_ganglia	ENSG00000120555.13	SEPT7P9	10	131	rs677565	0.000726	MDD	rs11011413	0.04202	eGFRcys
Testis	ENSG00000164751.14	PEX2	8	351	rs7836632	0.00073852	MDD	rs7846606	0.0035224	BUN
Adipose_Visceral_Omentum	ENSG00000117533.14	VAMP4	1	511	rs235495	0.00075981	MDD	rs2075537	0.0398382	BUN
Artery_Tibial	ENSG00000188460.4	ACTBP11	1	365	rs2404354	0.00076242	MDD	rs6604728	0.0383393	eGFRcrea
Esophagus_Gastroesophageal_Junction	ENSG00000182722.5	SEPHS1P1	7	267	rs575433	0.0007935	MDD	rs1589895	9.02476e-06	eGFRcys
Adipose_Visceral_Omentum	ENSG00000162437.14	RAVER2	1	452	rs17127415	0.0008003	MDD	rs17126915	1.98187e-07	BUN
Testis	ENSG00000178538.9	CA8	8	373	rs618190	0.0008033	MDD	rs10957157	0.036596	BUN
Artery_Tibial	ENSG00000143850.13	PLEKHA6	1	551	rs6667578	0.00081125	MDD	rs10900580	1.859e-06	eGFRcrea
Artery_Tibial	ENSG00000171729.13	TMEM51	1	556	rs6662685	0.000813345	MDD	rs4645989	3.99374e-05	eGFRcrea
Adipose_Visceral_Omentum	ENSG00000117226.11	GBP3	1	339	rs17489258	0.000820167	MDD	rs9427965	0.02394	BUN
Brain_Caudate_basal_ganglia	ENSG00000105072.8	C19orf44	19	381	rs2233146	0.00083142	MDD	rs8110418	0.042036	eGFRcrea
Artery_Tibial	ENSG00000186283.13	TOR3A	1	459	rs2811289	0.000844107	MDD	rs6425557	0.0006384	eGFRcrea
Artery_Tibial	ENSG00000116885.18	OSCP1	1	365	rs272827	0.000854267	MDD	rs35343437	2.05827e-06	eGFRcrea
Adipose_Visceral_Omentum	ENSG00000167785.8	ZNF558	19	414	rs10418864	0.000854267	MDD	rs12461770	8.61012e-05	BUN
Artery_Tibial	ENSG00000121769.7	FABP3	1	389	rs6680835	0.0008544	MDD	rs3795432	0.000258857	eGFRcrea
Artery_Tibial	ENSG00000121940.15	CLCC1	1	388	rs12409133	0.0008544	MDD	rs444387	0.00288	eGFRcrea
Cells_EBV-transformed_lymphocytes	ENSG00000272573.5	MUSTN1	3	378	rs13091025	0.0008544	MDD	rs13081028	0.004065	eGFRcys
Cells_EBV-transformed_lymphocytes	ENSG00000273486.1	RP11-731C17.2	3	336	rs1872240	0.0008544	MDD	rs6804194	0.0165333	eGFRcys
Pituitary	ENSG00000136810.12	TXN	9	645	rs9409099	0.000868465	MDD	rs3001125	1.7267e-05	eGFRcrea
Artery_Tibial	ENSG00000186160.4	CYP4Z1	1	386	rs632133	0.00088312	MDD	rs688540	0.0175969	eGFRcrea
Esophagus_Mucosa	ENSG00000266588.1	RP1-56K13.5	17	351	rs2429990	0.00090168	MDD	rs525989	6.494e-08	eGFRcys
Esophagus_Mucosa	ENSG00000263345.1	RP1-59D14.5	17	417	rs9909163	0.00092701	MDD	rs1048483	0.0474525	eGFRcys
Testis	ENSG00000123124.13	WWP1	8	404	rs16916239	0.00093541	MDD	rs41522048	0.00028175	BUN
Esophagus_Gastroesophageal_Junction	ENSG00000279168.2	RP11-514P8.10	7	203	rs803064	0.0009579	MDD	rs1725600	0.0210236	eGFRcys
Brain_Frontal_Cortex_BA9	ENSG00000243795.1	LINC02044	3	465	rs7617193	0.000958245	MDD	rs1795161	0.0484755	BUN
Esophagus_Mucosa	ENSG00000262879.5	RP11-156P1.3	17	299	rs6504622	0.000973307	MDD	rs1867237	0.0447073	eGFRcys
Cells_EBV-transformed_lymphocytes	ENSG00000174007.7	CEP19	3	403	rs11185547	0.00099385	MDD	rs1045075	0.0384335	eGFRcys
Brain_Caudate_basal_ganglia	ENSG00000129347.19	KRI1	19	357	rs3786721	0.00099415	MDD	rs12460981	0.00525414	eGFRcrea
Testis	ENSG00000166984.11	TCP10L2	6	510	rs6922071	0.00099415	MDD	rs12529876	0.00824118	eGFRcys
Artery_Tibial	ENSG00000171824.13	EXOSC10	1	357	rs2817594	0.00100844	MDD	rs205472	3.71735e-07	eGFRcrea
Brain_Frontal_Cortex_BA9	ENSG00000168038.10	ULK4	3	386	rs4602358	0.0010148	MDD	rs2083668	0.0228133	BUN
Testis	ENSG00000164930.11	FZD6	8	426	rs2304344	0.0010148	MDD	rs4734695	0.0261096	BUN
Adipose_Visceral_Omentum	ENSG00000253304.1	TMEM200B	1	384	rs419335	0.0010207	MDD	rs34330061	2.82462e-08	BUN
Adipose_Visceral_Omentum	ENSG00000027869.11	SH2D2A	1	455	rs1336149	0.00102604	MDD	rs2249790	0.0248668	BUN
Adipose_Visceral_Omentum	ENSG00000034971.16	MYOC	1	539	rs235495	0.00102604	MDD	rs926268	0.0282777	BUN
Artery_Tibial	ENSG00000272750.1	RP11-378J18.8	1	328	rs3922772	0.00102739	MDD	rs4633296	0.0278705	eGFRcrea
Adipose_Visceral_Omentum	ENSG00000188033.9	ZNF490	19	292	rs4926176	0.00102739	MDD	rs11670895	0.0278705	BUN
Testis	ENSG00000219553.2	RP1-281H8.3	6	432	rs4870054	0.00103165	MDD	rs3734295	1.8565e-05	eGFRcys
Artery_Tibial	ENSG00000237324.3	RP11-439H8.4	1	361	rs12239097	0.00103767	MDD	rs277351	2.31353e-12	eGFRcrea
Brain_Nucleus_accumbens_basal_ganglia	ENSG00000152455.15	SUV39H2	10	608	rs11259213	0.0010379	MDD	rs4237441	0.0171551	eGFRcys
Brain_Nucleus_accumbens_basal_ganglia	ENSG00000151892.14	GFRA1	10	534	rs4262646	0.0010379	MDD	rs10490916	0.0211783	eGFRcys
Artery_Tibial	ENSG00000117385.15	P3H1	1	415	rs3120045	0.00104445	MDD	rs1198975	0.00274994	eGFRcrea
Artery_Tibial	ENSG00000117450.13	PRDX1	1	283	rs41343546	0.00104445	MDD	rs518216	0.00986978	eGFRcrea
Artery_Tibial	ENSG00000117407.16	ARTN	1	411	rs3791041	0.00104445	MDD	rs11210982	0.0108455	eGFRcrea
Pituitary	ENSG00000225434.2	LINC01504	9	370	rs2589628	0.0010458	MDD	rs1663751	0.0036022	eGFRcrea
Brain_Hypothalamus	ENSG00000136235.15	GPNMB	7	413	rs2170681	0.0010458	MDD	rs12533936	0.0279829	eGFRcrea
Pancreas	ENSG00000272168.6	CASC15	6	486	rs9466090	0.00106572	MDD	rs6902505	2.61738e-05	eGFRcys
Small_Intestine_Terminal_Ileum	ENSG00000168936.10	TMEM129	4	260	rs2236995	0.0010725	MDD	rs2336081	0.0004345	eGFRcrea
Adipose_Visceral_Omentum	ENSG00000237188.3	RP11-337C18.8	1	371	rs1572825	0.0010725	MDD	rs604983	0.0176	BUN
Esophagus_Mucosa	ENSG00000125445.10	MRPS7	17	375	rs9912861	0.00108324	MDD	rs9944529	4.3605e-10	eGFRcys
Adipose_Visceral_Omentum	ENSG00000105372.6	RPS19	19	251	rs1864207	0.00109292	MDD	rs10421547	0.0353627	BUN
Adipose_Visceral_Omentum	ENSG00000130758.7	MAP3K10	19	390	rs9676677	0.00109906	MDD	rs10401344	0.00308327	BUN
Brain_Frontal_Cortex_BA9	ENSG00000163378.13	EOGT	3	447	rs13094584	0.0011088	MDD	rs11128110	0.00584711	BUN
Brain_Frontal_Cortex_BA9	ENSG00000163491.16	NEK10	3	365	rs2370994	0.0011088	MDD	rs2014047	0.006336	BUN
Adipose_Visceral_Omentum	ENSG00000086015.20	MAST2	1	306	rs41343546	0.00112037	MDD	rs28584711	0.0322753	BUN
Brain_Caudate_basal_ganglia	ENSG00000248098.11	BCKDHA	19	378	rs3786538	0.00113775	MDD	rs4001941	6.57521e-06	eGFRcrea
Brain_Caudate_basal_ganglia	ENSG00000254415.3	SIGLEC14	19	592	rs1875421	0.00113775	MDD	rs4801902	0.0194755	eGFRcrea
Esophagus_Gastroesophageal_Junction	ENSG00000187260.15	WDR86	7	521	rs7784512	0.001148	MDD	rs10224002	0.0298667	eGFRcys
Adipose_Visceral_Omentum	ENSG00000170604.4	IRF2BP1	19	401	rs11672660	0.0011495	MDD	rs11672660	0.0184617	BUN
Brain_Nucleus_accumbens_basal_ganglia	ENSG00000204147.9	ASAH2B	10	451	rs10995322	0.00115415	MDD	rs10821905	0.00731167	eGFRcys
Pituitary	ENSG00000225511.6	LINC00475	9	447	rs1117670	0.00117653	MDD	rs3858097	0.0133962	eGFRcrea
Brain_Hypothalamus	ENSG00000136243.16	NUPL2	7	426	rs2170681	0.00117653	MDD	rs12533936	0.0324443	eGFRcrea
Artery_Tibial	ENSG00000197147.13	LRRC8B	1	348	rs17489258	0.0011904	MDD	rs1744664	7.50643e-09	eGFRcrea
Brain_Caudate_basal_ganglia	ENSG00000277587.1	CTD-3116E22.8	19	337	rs1203010	0.00120553	MDD	rs12609243	0.000161677	eGFRcrea
Brain_Cortex	ENSG00000102882.11	MAPK3	16	227	rs4283241	0.0012245	MDD	rs4787491	0.031916	BUN
Minor_Salivary_Gland	ENSG00000247903.1	RP11-421F16.3	12	514	rs10842811	0.00124221	MDD	rs12581132	0.0032383	BUN
Minor_Salivary_Gland	ENSG00000250208.6	FZD10-AS1	12	693	rs264499	0.00124221	MDD	rs264492	0.0100544	BUN
Minor_Salivary_Gland	ENSG00000248265.1	FLJ12825	12	420	rs7970141	0.00124221	MDD	rs2365343	0.0102124	BUN
Pituitary	ENSG00000196305.17	IARS	9	406	rs1117670	0.00126225	MDD	rs3858097	9.3225e-09	eGFRcrea
Brain_Nucleus_accumbens_basal_ganglia	ENSG00000204152.10	TIMM23B	10	345	rs3739979	0.001271	MDD	rs1258173	0.012095	eGFRcys
Brain_Hypothalamus	ENSG00000127914.16	AKAP9	7	300	rs6465351	0.0013398	MDD	rs17164519	0.04081	eGFRcrea
Adipose_Visceral_Omentum	ENSG00000162517.12	PEF1	1	351	rs12132682	0.00134012	MDD	rs17440445	4.5904e-08	BUN
Artery_Tibial	ENSG00000116906.11	GNPAT	1	486	rs1769791	0.00134406	MDD	rs1765777	0.0214168	eGFRcrea
Testis	ENSG00000155111.14	CDK19	6	393	rs1007274	0.00136315	MDD	rs17071628	4.50143e-13	eGFRcys
Testis	ENSG00000154079.5	SDHAF4	6	499	rs1983761	0.00136315	MDD	rs651984	3.3702e-12	eGFRcys
Artery_Tibial	ENSG00000213516.9	RBMXL1	1	356	rs17489258	0.0013674	MDD	rs3806340	6.5532e-29	eGFRcrea
Artery_Tibial	ENSG00000229447.2	RP11-490K7.4	1	418	rs6425688	0.0013674	MDD	rs3795432	0.038055	eGFRcrea
Brain_Hippocampus	ENSG00000139998.14	RAB15	14	477	rs723594	0.00139685	MDD	rs10151094	0.0109241	eGFRcrea
Cells_EBV-transformed_lymphocytes	ENSG00000261786.1	RP4-555D20.2	3	332	rs11707582	0.00141702	MDD	rs9855433	0.002034	eGFRcys
Brain_Cortex	ENSG00000183604.14	SMG1P5	16	209	rs4283241	0.00141702	MDD	rs4787491	0.0475769	BUN
Adipose_Visceral_Omentum	ENSG00000272823.1	RP11-295M18.6	1	401	rs1577545	0.00142065	MDD	rs2642420	0.0251437	BUN
Esophagus_Mucosa	ENSG00000214174.8	AMZ2P1	17	292	rs7225402	0.00143856	MDD	rs1140409	6.993e-07	eGFRcys
Brain_Cortex	ENSG00000122367.19	LDB3	10	389	rs17425463	0.0014532	MDD	rs733877	0.0231696	eGFRcys
Artery_Tibial	ENSG00000198626.15	RYR2	1	687	rs4659697	0.00146931	MDD	rs12046163	0.007437	eGFRcrea
Adipose_Visceral_Omentum	ENSG00000105321.12	CCDC9	19	320	rs307896	0.00146931	MDD	rs10421978	0.0444712	BUN
Adipose_Visceral_Omentum	ENSG00000130803.14	ZNF317	19	419	rs10418864	0.00146959	MDD	rs12461770	0.008413	BUN
Testis	ENSG00000104760.16	FGL1	8	864	rs11777465	0.0014774	MDD	rs1557598	2.0086e-18	BUN
Testis	ENSG00000280277.1	RP1-72A23.4	6	448	rs1065657	0.00149281	MDD	rs854917	4.04096e-08	eGFRcys
Minor_Salivary_Gland	ENSG00000139620.12	KANSL2	12	377	rs7975385	0.00149876	MDD	rs11168644	0.0102109	BUN
Esophagus_Mucosa	ENSG00000141568.20	FOXK2	17	423	rs2248467	0.00149876	MDD	rs11077983	0.0322157	eGFRcys
Cells_Cultured_fibroblasts	ENSG00000271978.1	RP11-428J1.4	6	632	rs7760489	0.00150705	MDD	rs6928621	1.44056e-12	BUN
Esophagus_Mucosa	ENSG00000141556.20	TBCD	17	355	rs2248467	0.00152507	MDD	rs8076573	0.002394	eGFRcys
Brain_Caudate_basal_ganglia	ENSG00000254901.7	BORCS8	19	330	rs11666949	0.00153692	MDD	rs16996148	3.35312e-08	eGFRcrea
Adipose_Visceral_Omentum	ENSG00000161281.10	COX7A1	19	331	rs3810449	0.0015521	MDD	rs3814995	3.7774e-07	BUN
Adipose_Visceral_Omentum	ENSG00000161551.14	ZNF577	19	617	rs321908	0.0015521	MDD	rs6509552	2.66475e-06	BUN
Brain_Caudate_basal_ganglia	ENSG00000257103.8	LSM14A	19	406	rs17249376	0.00155929	MDD	rs11880329	1.67733e-08	eGFRcrea
Adipose_Visceral_Omentum	ENSG00000067533.5	RRP15	1	472	rs1764705	0.00155952	MDD	rs7556454	0.000759086	BUN
Artery_Tibial	ENSG00000143862.7	ARL8A	1	397	rs7551784	0.0015625	MDD	rs12731187	6.35e-05	eGFRcrea
Testis	ENSG00000254119.5	RP11-705O24.1	8	436	rs7836228	0.0015984	MDD	rs10957202	1.48114e-07	BUN
Brain_Caudate_basal_ganglia	ENSG00000269696.1	AC007228.11	19	491	rs12971579	0.0015984	MDD	rs10409531	0.0235008	eGFRcrea
Brain_Frontal_Cortex_BA9	ENSG00000164054.15	SHISA5	3	252	rs2109181	0.00160956	MDD	rs734071	0.00380314	BUN
Adipose_Visceral_Omentum	ENSG00000155363.18	MOV10	1	327	rs34476859	0.0016306	MDD	rs2027278	0.0088815	BUN
Artery_Tibial	ENSG00000197989.13	SNHG12	1	265	rs10794514	0.00166195	MDD	rs12129991	0.000371742	eGFRcrea
Cells_Cultured_fibroblasts	ENSG00000270362.1	HMGN3-AS1	6	429	rs1060419	0.00168435	MDD	rs4276463	1.39415e-08	BUN
Pituitary	ENSG00000196196.2	HRCT1	9	434	rs1890591	0.00169785	MDD	rs12237915	0.0401712	eGFRcrea
Cells_EBV-transformed_lymphocytes	ENSG00000109756.8	RAPGEF2	4	304	rs11728672	0.0017316	MDD	rs8396	0.00676853	BUN
Artery_Tibial	ENSG00000143776.18	CDC42BPA	1	453	rs2246221	0.00173938	MDD	rs3213436	2.4475e-07	eGFRcrea
Small_Intestine_Terminal_Ileum	ENSG00000125388.19	GRK4	4	377	rs12646808	0.00178217	MDD	rs16844401	0.000372643	eGFRcrea
Small_Intestine_Terminal_Ileum	ENSG00000118579.12	MED28	4	414	rs1013489	0.00178217	MDD	rs7660043	0.00193094	eGFRcrea
Adipose_Visceral_Omentum	ENSG00000280670.2	CCDC163	1	282	rs41343546	0.0018205	MDD	rs28584711	0.0155156	BUN
Small_Intestine_Terminal_Ileum	ENSG00000251600.5	RP11-673E1.1	4	254	rs5016159	0.00187461	MDD	rs28925904	0.0099133	eGFRcrea
Small_Intestine_Terminal_Ileum	ENSG00000251580.1	RP11-539L10.3	4	545	rs6831368	0.00187461	MDD	rs11934364	0.02821	eGFRcrea
Brain_Frontal_Cortex_BA9	ENSG00000164068.15	RNF123	3	313	rs2029591	0.0018768	MDD	rs12490944	0.00818856	BUN
Testis	ENSG00000135336.14	ORC3	6	442	rs9359762	0.00188355	MDD	rs9342120	0.00524486	eGFRcys
Testis	ENSG00000104738.16	MCM4	8	187	rs4536257	0.00191453	MDD	rs4873779	2.1082e-15	BUN
Brain_Cortex	ENSG00000196693.14	ZNF33B	10	316	rs210264	0.00196136	MDD	rs1800860	0.00448335	eGFRcys
Pituitary	ENSG00000130948.9	HSD17B3	9	386	rs667018	0.0019684	MDD	rs10989715	0.0373289	eGFRcrea
Brain_Hypothalamus	ENSG00000226380.9	AC058791.1	7	403	rs4445168	0.00198961	MDD	rs3800567	4.18633e-08	eGFRcrea
Artery_Tibial	ENSG00000196182.10	STK40	1	364	rs272827	0.00201112	MDD	rs35343437	0.0318253	eGFRcrea
Artery_Tibial	ENSG00000134198.9	TSPAN2	1	485	rs913202	0.0020416	MDD	rs17602729	0.0423747	eGFRcrea
Esophagus_Gastroesophageal_Junction	ENSG00000152926.14	ZNF117	7	257	rs11763981	0.002079	MDD	rs1589895	0.00417214	eGFRcys
Brain_Cortex	ENSG00000228261.1	RP11-127L20.3	10	428	rs731163	0.00213587	MDD	rs7095475	4.77997e-13	eGFRcys
Testis	ENSG00000253834.1	RP11-705O24.3	8	428	rs7836228	0.00213587	MDD	rs10957202	0.0334533	BUN
Pituitary	ENSG00000236680.1	RP11-296P7.4	9	641	rs10757008	0.00214056	MDD	rs7864646	0.0103553	eGFRcrea
Brain_Caudate_basal_ganglia	ENSG00000267353.1	CTD-2162K18.3	19	276	rs17707014	0.00216274	MDD	rs862234	4.84011e-13	eGFRcrea
Brain_Caudate_basal_ganglia	ENSG00000266916.5	ZNF793-AS1	19	275	rs10422527	0.00216274	MDD	rs35153242	4.84011e-13	eGFRcrea
Brain_Nucleus_accumbens_basal_ganglia	ENSG00000230555.2	RP11-517P14.2	10	450	rs11814409	0.00217927	MDD	rs11817723	0.00619016	eGFRcys
Brain_Nucleus_accumbens_basal_ganglia	ENSG00000230417.11	LINC00856	10	513	rs11594655	0.00217927	MDD	rs1720260	0.00988533	eGFRcys
Testis	ENSG00000218014.1	KRT19P1	6	445	rs9360492	0.00223087	MDD	rs982254	0.00191424	eGFRcys
Cells_Cultured_fibroblasts	ENSG00000146411.5	SLC2A12	6	432	rs1743939	0.00224017	MDD	rs2327429	9.28667e-07	BUN
Testis	ENSG00000173295.7	FAM86B3P	8	326	rs11784808	0.0022852	MDD	rs17149611	6.51385e-06	BUN
Artery_Tibial	ENSG00000134259.3	NGF	1	564	rs910625	0.002288	MDD	rs360589	0.03952	eGFRcrea
Testis	ENSG00000175806.14	MSRA	8	620	rs11249943	0.00229293	MDD	rs12547997	5.075e-07	BUN
Testis	ENSG00000175606.10	TMEM70	8	414	rs7822407	0.00229293	MDD	rs10113375	0.00613806	BUN
Adipose_Visceral_Omentum	ENSG00000243725.6	TTC4	1	528	rs608547	0.0023182	MDD	rs3795357	4.52568e-13	BUN
Pituitary	ENSG00000236184.1	TCEA1P4	9	489	rs10971422	0.002322	MDD	rs2067749	0.00034896	eGFRcrea
Artery_Tibial	ENSG00000052723.11	SIKE1	1	423	rs910625	0.00232725	MDD	rs17602729	0.018883	eGFRcrea
Adipose_Visceral_Omentum	ENSG00000213889.10	PPM1N	19	372	rs1049739	0.00232875	MDD	rs11672660	0.0017135	BUN
Brain_Caudate_basal_ganglia	ENSG00000279377.1	AC003973.3	19	295	rs12232841	0.00234488	MDD	rs2292986	0.001443	eGFRcrea
Cells_EBV-transformed_lymphocytes	ENSG00000114446.4	IFT57	3	407	rs6789170	0.00237693	MDD	rs13084160	0.00856377	eGFRcys
Artery_Tibial	ENSG00000150681.9	RGS18	1	356	rs12753442	0.002475	MDD	rs12082046	3.17059e-08	eGFRcrea
Artery_Tibial	ENSG00000196505.10	GDAP2	1	404	rs2767323	0.00248	MDD	rs319500	0.0156476	eGFRcrea
Artery_Tibial	ENSG00000116793.15	PHTF1	1	494	rs1418609	0.0025102	MDD	rs6679677	0.00516756	eGFRcrea
Brain_Cortex	ENSG00000103174.11	NAGPA	16	438	rs7188721	0.0025102	MDD	rs8059151	0.033307	BUN
Testis	ENSG00000253267.5	DLGAP2-AS1	8	725	rs11136390	0.00253935	MDD	rs11779237	0.034314	BUN
Esophagus_Mucosa	ENSG00000250506.7	CDK3	17	404	rs11651351	0.00255394	MDD	rs4073422	0.0238528	eGFRcys
Cells_EBV-transformed_lymphocytes	ENSG00000144852.17	NR1I2	3	486	rs3732359	0.00257093	MDD	rs3814056	2.50152e-08	eGFRcys
Cells_EBV-transformed_lymphocytes	ENSG00000145241.10	CENPC	4	403	rs6834618	0.00257653	MDD	rs1487383	1.08324e-05	BUN
Artery_Tibial	ENSG00000197780.9	TAF13	1	407	rs12409133	0.0026316	MDD	rs12145677	2.32574e-05	eGFRcrea
Adipose_Visceral_Omentum	ENSG00000163125.15	RPRD2	1	263	rs3754047	0.0026878	MDD	rs3767628	0.01208	BUN
Adipose_Visceral_Omentum	ENSG00000105323.16	HNRNPUL1	19	384	rs3869579	0.002747	MDD	rs11881124	1.48009e-08	BUN
Adipose_Visceral_Omentum	ENSG00000105355.8	PLIN3	19	422	rs2602710	0.002747	MDD	rs243352	0.000996261	BUN
Artery_Tibial	ENSG00000198715.11	GLMP	1	392	rs10737170	0.002747	MDD	rs2758609	0.007437	eGFRcrea
Testis	ENSG00000127589.4	TUBBP1	8	351	rs17566506	0.0027531	MDD	rs2915594	0.00532105	BUN
Cells_EBV-transformed_lymphocytes	ENSG00000151725.11	CENPU	4	527	rs3775553	0.002796	MDD	rs13115095	0.00235765	BUN
Pituitary	ENSG00000227388.2	RP11-112J3.16	9	414	rs1890591	0.00282633	MDD	rs12237915	0.0263994	eGFRcrea
Brain_Nucleus_accumbens_basal_ganglia	ENSG00000120008.15	WDR11	10	646	rs12251811	0.00285707	MDD	rs7071977	0.0179061	eGFRcys
Pituitary	ENSG00000215187.10	FAM166B	9	381	rs1890591	0.002895	MDD	rs10972524	8.15769e-06	eGFRcrea
Adipose_Visceral_Omentum	ENSG00000228452.1	RP5-994D16.9	1	416	rs3120045	0.00292716	MDD	rs2297972	0.0499537	BUN
Adipose_Visceral_Omentum	ENSG00000221953.5	C1orf229	1	473	rs12565595	0.0029733	MDD	rs4335342	0.0275435	BUN
Testis	ENSG00000156006.4	NAT2	8	856	rs11777465	0.0030149	MDD	rs13277605	1.19574e-06	BUN
Artery_Coronary	ENSG00000274478.1	RP11-58A18.2	16	879	rs4467084	0.0030498	MDD	rs12918243	3.20229e-16	eGFRcys
Artery_Tibial	ENSG00000171806.11	METTL18	1	555	rs4656745	0.0030745	MDD	rs533666	6.01484e-07	eGFRcrea
Adipose_Visceral_Omentum	ENSG00000116132.11	PRRX1	1	447	rs4656745	0.00308676	MDD	rs567852	0.0155357	BUN
Artery_Tibial	ENSG00000116514.16	RNF19B	1	303	rs4653051	0.00309737	MDD	rs7544329	0.049237	eGFRcrea
Artery_Tibial	ENSG00000134200.3	TSHB	1	480	rs913202	0.0031304	MDD	rs17602729	0.00493037	eGFRcrea
Artery_Tibial	ENSG00000116396.14	KCNC4	1	558	rs478761	0.0032107	MDD	rs617293	0.0346848	eGFRcrea
Esophagus_Gastroesophageal_Junction	ENSG00000186704.9	DTX2P1	7	255	rs10227258	0.00322	MDD	rs11770551	2.61118e-08	eGFRcys
Minor_Salivary_Gland	ENSG00000186897.4	C1QL4	12	294	rs833831	0.00322575	MDD	rs833480	0.0495576	BUN
Cells_EBV-transformed_lymphocytes	ENSG00000114857.17	NKTR	3	469	rs2278215	0.00323806	MDD	rs33534	6.69049e-05	eGFRcys
Cells_EBV-transformed_lymphocytes	ENSG00000119231.10	SENP5	3	429	rs6778889	0.00323806	MDD	rs7648887	0.00313468	eGFRcys
Pancreas	ENSG00000272223.1	RP1-20C7.6	6	370	rs6900726	0.0032742	MDD	rs7742789	4.98926e-07	eGFRcys
Testis	ENSG00000147432.6	CHRNB3	8	246	rs1868859	0.0032936	MDD	rs8178678	1.5272e-13	BUN
Cells_EBV-transformed_lymphocytes	ENSG00000153130.17	SCOC	4	433	rs10857325	0.003318	MDD	rs10519527	0.0164308	BUN
Cells_Cultured_fibroblasts	ENSG00000124587.13	PEX6	6	367	rs6900726	0.00335475	MDD	rs7742789	0.04686	BUN
Minor_Salivary_Gland	ENSG00000275476.1	RP11-996F15.4	12	597	rs7301855	0.003366	MDD	rs11050323	0.00342267	BUN
Brain_Cortex	ENSG00000120555.13	SEPT7P9	10	130	rs677565	0.00338388	MDD	rs11011413	0.0127117	eGFRcys
Testis	ENSG00000147526.19	TACC1	8	325	rs7845393	0.00347073	MDD	rs328294	0.00130087	BUN
Minor_Salivary_Gland	ENSG00000196668.3	LINC00173	12	415	rs17427318	0.00347119	MDD	rs7965160	0.000375058	BUN
Esophagus_Mucosa	ENSG00000108590.10	MED31	17	564	rs12453262	0.00357	MDD	rs11078642	2.69688e-07	eGFRcys
Esophagus_Mucosa	ENSG00000108591.9	DRG2	17	319	rs7225932	0.00357	MDD	rs2605142	2.69688e-07	eGFRcys
Minor_Salivary_Gland	ENSG00000196458.10	ZNF605	12	209	rs10870477	0.003674	MDD	rs1921533	0.0010905	BUN
Adipose_Visceral_Omentum	ENSG00000213988.10	ZNF90	19	271	rs6511099	0.00369939	MDD	rs6511105	0.000345986	BUN
Artery_Tibial	ENSG00000196189.12	SEMA4A	1	353	rs10737170	0.00370837	MDD	rs2758609	2.0305e-10	eGFRcrea
Esophagus_Gastroesophageal_Junction	ENSG00000005981.12	ASB4	7	475	rs10953151	0.003715	MDD	rs6959747	0.0039	eGFRcys
Brain_Frontal_Cortex_BA9	ENSG00000230102.7	LINC02028	3	493	rs7647261	0.00372051	MDD	rs10933711	8.41364e-06	BUN
Brain_Cortex	ENSG00000204033.9	LRIT2	10	540	rs7906260	0.00382727	MDD	rs7905426	0.0302216	eGFRcys
Esophagus_Mucosa	ENSG00000204650.14	LINC02210	17	92	rs12450413	0.00387945	MDD	rs11657325	0.0175618	eGFRcys
Minor_Salivary_Gland	ENSG00000255733.5	IFNG-AS1	12	604	rs764158	0.003933	MDD	rs7316826	0.0088578	BUN
Brain_Cortex	ENSG00000196932.11	TMEM26	10	394	rs4948288	0.00394875	MDD	rs3125326	0.000636218	eGFRcys
Adipose_Visceral_Omentum	ENSG00000132906.17	CASP9	1	505	rs12135073	0.00405767	MDD	rs7536482	0.0107712	BUN
Adipose_Visceral_Omentum	ENSG00000134248.13	LAMTOR5	1	561	rs478761	0.00405767	MDD	rs4839069	0.0461402	BUN
Testis	ENSG00000104497.13	SNX16	8	312	rs7016327	0.0040729	MDD	rs7835094	0.00550283	BUN
Artery_Tibial	ENSG00000188859.6	FAM78B	1	503	rs17431003	0.0040729	MDD	rs7522756	0.0474426	eGFRcrea
Esophagus_Gastroesophageal_Junction	ENSG00000273270.1	RP11-212P7.2	7	364	rs17537088	0.00409845	MDD	rs4728142	0.0001602	eGFRcys
Cells_EBV-transformed_lymphocytes	ENSG00000129055.12	ANAPC13	3	469	rs11920780	0.00411211	MDD	rs4955461	6.62171e-08	eGFRcys
Brain_Hypothalamus	ENSG00000170356.8	OR2A20P	7	303	rs2189874	0.004158	MDD	rs4725651	0.0425647	eGFRcrea
Adipose_Visceral_Omentum	ENSG00000135776.4	ABCB10	1	412	rs9660826	0.00416465	MDD	rs1931324	0.000417818	BUN
Adipose_Visceral_Omentum	ENSG00000063127.15	SLC6A16	19	376	rs2387769	0.00419616	MDD	rs1005061	0.0003782	BUN
Brain_Caudate_basal_ganglia	ENSG00000264515.5	CTC-525D6.1	19	509	rs2866068	0.00422505	MDD	rs12461902	0.00507617	eGFRcrea
Brain_Cortex	ENSG00000168418.7	KCNG4	16	918	rs554540	0.0042395	MDD	rs399047	0.0338813	BUN
Esophagus_Mucosa	ENSG00000266173.6	STRADA	17	314	rs4968772	0.00425425	MDD	rs6504204	1.15804e-21	eGFRcys
Testis	ENSG00000221947.7	XKR9	8	308	rs2926702	0.0042642	MDD	rs17748913	0.00634359	BUN
Adipose_Visceral_Omentum	ENSG00000168813.16	ZNF507	19	405	rs8104532	0.0043	MDD	rs3893577	2.7047e-09	BUN
Cells_EBV-transformed_lymphocytes	ENSG00000196981.3	WDR5B	3	460	rs9740	0.00440486	MDD	rs874742	0.00639692	eGFRcys
Cells_EBV-transformed_lymphocytes	ENSG00000189366.9	ALG1L	3	425	rs1816949	0.00440486	MDD	rs17273179	0.0193585	eGFRcys
Testis	ENSG00000204052.4	LRRC73	6	425	rs3805944	0.0044298	MDD	rs9369425	0.0141549	eGFRcys
Esophagus_Mucosa	ENSG00000266208.1	CTD-2267D19.3	17	351	rs2715554	0.0044421	MDD	rs12150079	9.13467e-17	eGFRcys
Testis	ENSG00000219700.1	PTCHD3P3	6	392	rs13195517	0.0046765	MDD	rs1407620	1.47267e-05	eGFRcys
Testis	ENSG00000164924.17	YWHAZ	8	478	rs2514627	0.0047128	MDD	rs11990620	0.0321067	BUN
Testis	ENSG00000272288.5	RP11-140K17.3	6	339	rs16889706	0.004752	MDD	rs2814984	0.003456	eGFRcys
Brain_Cortex	ENSG00000261061.1	RP11-303E16.2	16	680	rs2012766	0.0048178	MDD	rs9925780	8.96773e-07	BUN
Brain_Cortex	ENSG00000261286.1	RP11-517C16.2	16	889	rs7205535	0.0048178	MDD	rs11643870	2.29221e-06	BUN
Brain_Cortex	ENSG00000261173.1	RP11-169E6.1	16	158	rs2052236	0.0048178	MDD	rs11865790	0.00522664	BUN
Brain_Hippocampus	ENSG00000133983.14	COX16	14	564	rs12147825	0.00483525	MDD	rs12434413	0.0109241	eGFRcrea
Adipose_Visceral_Omentum	ENSG00000117222.13	RBBP5	1	590	rs17335469	0.00495425	MDD	rs12036780	0.000317154	BUN
Brain_Hippocampus	ENSG00000015133.18	CCDC88C	14	392	rs2665348	0.00498929	MDD	rs1704695	2.2225e-05	eGFRcrea
Brain_Cortex	ENSG00000095485.16	CWF19L1	10	399	rs11190298	0.00501693	MDD	rs12269237	0.0111019	eGFRcys
Testis	ENSG00000248762.2	RP11-31K23.2	8	554	rs1444569	0.00507795	MDD	rs11988533	0.0318388	BUN
Testis	ENSG00000249050.1	RP11-375N15.1	8	590	rs11249943	0.00507795	MDD	rs983309	0.0482229	BUN
Adipose_Visceral_Omentum	ENSG00000134184.12	GSTM1	1	449	rs3738772	0.00509128	MDD	rs646776	0.0170172	BUN
Pancreas	ENSG00000104660.17	LEPROTL1	8	377	rs7838088	0.0050941	MDD	rs3116010	0.03212	eGFRcys
Minor_Salivary_Gland	ENSG00000163902.11	RPN1	3	310	rs13070818	0.0051992	MDD	rs6806480	0.00506349	eGFRcrea
Brain_Cortex	ENSG00000259954.1	IL21R-AS1	16	516	rs232068	0.0052884	MDD	rs938355	2.952e-08	BUN
Esophagus_Gastroesophageal_Junction	ENSG00000155660.10	PDIA4	7	386	rs4726988	0.0052965	MDD	rs6955192	0.009416	eGFRcys
Adipose_Visceral_Omentum	ENSG00000227001.3	NBPF2P	1	381	rs921847	0.0054053	MDD	rs4654748	3.09728e-08	BUN
Artery_Tibial	ENSG00000213062.4	RP1-206D15.6	1	562	rs6427229	0.005418	MDD	rs1320976	2.28072e-15	eGFRcrea
Cells_Cultured_fibroblasts	ENSG00000124593.15	RP11-298J23.10	6	502	rs4714586	0.0054315	MDD	rs9462739	0.00332911	BUN
Cells_Cultured_fibroblasts	ENSG00000124588.19	NQO2	6	678	rs7758842	0.0054315	MDD	rs4959195	0.00761636	BUN
Artery_Tibial	ENSG00000162601.9	MYSM1	1	560	rs17117430	0.005459	MDD	rs6587843	0.00218118	eGFRcrea
Adipose_Visceral_Omentum	ENSG00000069275.12	NUCKS1	1	441	rs6679073	0.0055512	MDD	rs12036780	0.00044928	BUN
Adipose_Visceral_Omentum	ENSG00000077585.13	GPR137B	1	515	rs4659697	0.0055512	MDD	rs12041492	0.0376761	BUN
Artery_Tibial	ENSG00000134222.16	PSRC1	1	442	rs12409133	0.005616	MDD	rs12145677	5.86182e-05	eGFRcrea
Brain_Cortex	ENSG00000099377.13	HSD3B7	16	234	rs34599648	0.00561868	MDD	rs8050588	0.00356892	BUN
Artery_Coronary	ENSG00000262468.5	LINC01569	16	379	rs2238455	0.005634	MDD	rs3747575	8.80105e-06	eGFRcys
Brain_Cortex	ENSG00000230869.1	AGAP10P	10	233	rs892691	0.0056448	MDD	rs10761581	2.40178e-08	eGFRcys
Minor_Salivary_Gland	ENSG00000283138.1	RP3-488M23.3	12	626	rs10219509	0.0057104	MDD	rs12316652	0.00847859	BUN
Pituitary	ENSG00000204930.9	FAM221B	9	424	rs1890591	0.00576	MDD	rs12237915	9.72581e-08	eGFRcrea
Pancreas	ENSG00000147408.14	CSGALNACT1	8	673	rs3779672	0.00582048	MDD	rs1441778	0.028165	eGFRcys
Testis	ENSG00000255495.1	AC145124.2	8	202	rs1293288	0.005824	MDD	rs904006	0.003367	BUN
Adipose_Visceral_Omentum	ENSG00000163239.12	TDRD10	1	403	rs12059540	0.00585125	MDD	rs4578216	0.0345622	BUN
Testis	ENSG00000218358.2	RAET1K	6	550	rs12663022	0.0058944	MDD	rs590179	0.00011973	eGFRcys
Adipose_Visceral_Omentum	ENSG00000035687.9	ADSS	1	460	rs3005928	0.00593983	MDD	rs7555859	0.0021396	BUN
Adipose_Visceral_Omentum	ENSG00000042753.11	AP2S1	19	330	rs2099362	0.005952	MDD	rs1862348	0.000845184	BUN
Adipose_Visceral_Omentum	ENSG00000073050.11	XRCC1	19	383	rs3213266	0.005952	MDD	rs17724968	0.000845184	BUN
Minor_Salivary_Gland	ENSG00000256310.1	NDUFA5P6	12	586	rs7309305	0.00601917	MDD	rs1029784	0.0243754	BUN
Artery_Tibial	ENSG00000232022.7	FAAHP1	1	334	rs1267305	0.00606182	MDD	rs785475	0.0360329	eGFRcrea
Adipose_Visceral_Omentum	ENSG00000130255.12	RPL36	19	400	rs4643459	0.0061344	MDD	rs7259497	7.81e-15	BUN
Esophagus_Mucosa	ENSG00000263004.1	RP11-166P13.3	17	519	rs11649830	0.006137	MDD	rs792379	0.00349558	eGFRcys
Artery_Tibial	ENSG00000116977.18	LGALS8	1	633	rs4659697	0.006201	MDD	rs10924330	3.56014e-07	eGFRcrea
Pituitary	ENSG00000236404.8	VLDLR-AS1	9	761	rs10965177	0.0062208	MDD	rs10812321	0.00048384	eGFRcrea
Artery_Coronary	ENSG00000262700.1	RP11-266L9.3	16	397	rs7189168	0.00622286	MDD	rs7185291	3.72522e-08	eGFRcys
Artery_Tibial	ENSG00000116791.13	CRYZ	1	381	rs12239097	0.00627165	MDD	rs277351	0.000105336	eGFRcrea
Artery_Tibial	ENSG00000171943.11	SRGAP2C	1	21	rs6600673	0.006278	MDD	rs2319969	0.0375193	eGFRcrea
Cells_Cultured_fibroblasts	ENSG00000112186.11	CAP2	6	377	rs4712300	0.0063063	MDD	rs9477414	0.000903576	BUN
Testis	ENSG00000111859.16	NEDD9	6	619	rs10485417	0.006327	MDD	rs4713981	6.84315e-09	eGFRcys
Esophagus_Gastroesophageal_Junction	ENSG00000146574.15	CCZ1B	7	404	rs6943933	0.00634833	MDD	rs6954172	2.42e-07	eGFRcys
Adipose_Visceral_Omentum	ENSG00000269845.1	RP11-420K14.6	19	293	rs12232841	0.0063648	MDD	rs8112960	0.00132742	BUN
Adipose_Visceral_Omentum	ENSG00000269867.1	CTD-2583A14.8	19	463	rs2229375	0.0063648	MDD	rs11665675	0.005148	BUN
Adipose_Visceral_Omentum	ENSG00000269834.5	ZNF528-AS1	19	462	rs13345475	0.0063648	MDD	rs12327639	0.0399697	BUN
Esophagus_Gastroesophageal_Junction	ENSG00000235436.10	DPY19L2P4	7	463	rs6465273	0.006369	MDD	rs2079890	0.00019201	eGFRcys
Brain_Hypothalamus	ENSG00000218672.1	AC008060.7	7	563	rs4568502	0.006369	MDD	rs172310	0.00114457	eGFRcrea
Artery_Tibial	ENSG00000143164.15	DCAF6	1	534	rs2995093	0.00642005	MDD	rs12039995	0.00276987	eGFRcrea
Adipose_Visceral_Omentum	ENSG00000161643.12	SIGLEC16	19	336	rs3810278	0.006453	MDD	rs3745473	0.0004374	BUN
Brain_Frontal_Cortex_BA9	ENSG00000163389.10	POGLUT1	3	510	rs3732359	0.00645333	MDD	rs579809	0.003674	BUN
Esophagus_Gastroesophageal_Junction	ENSG00000233028.1	RP4-725G10.4	7	279	rs13225185	0.006474	MDD	rs4948073	0.0180525	eGFRcys
Esophagus_Mucosa	ENSG00000108840.15	HDAC5	17	365	rs17741747	0.0064752	MDD	rs17741747	0.000569775	eGFRcys
Testis	ENSG00000055211.12	GINM1	6	425	rs4870054	0.0064935	MDD	rs3734295	3.1525e-07	eGFRcys
Testis	ENSG00000225177.5	RP11-390P2.4	6	441	rs7746523	0.006615	MDD	rs3777677	1.911e-30	eGFRcys
Cells_Cultured_fibroblasts	ENSG00000255389.1	C6orf3	6	437	rs4947133	0.00663	MDD	rs174399	0.0275557	BUN
Minor_Salivary_Gland	ENSG00000241313.2	WWTR1-AS1	3	479	rs2278476	0.0066612	MDD	rs9859433	0.001105	eGFRcrea
Adipose_Visceral_Omentum	ENSG00000267470.5	ZNF571-AS1	19	282	rs10422527	0.00666773	MDD	rs8105305	0.00540627	BUN
Esophagus_Gastroesophageal_Junction	ENSG00000127947.15	PTPN12	7	371	rs10227258	0.00666773	MDD	rs10270542	0.008695	eGFRcys
Cells_Cultured_fibroblasts	ENSG00000154079.5	SDHAF4	6	502	rs1983761	0.006785	MDD	rs17764105	0.00944643	BUN
Brain_Nucleus_accumbens_basal_ganglia	ENSG00000122912.14	SLC25A16	10	403	rs6480305	0.00687225	MDD	rs863874	0.0271765	eGFRcys
Brain_Frontal_Cortex_BA9	ENSG00000160796.16	NBEAL2	3	287	rs9817508	0.00687225	MDD	rs17030627	0.0453115	BUN
Brain_Cortex	ENSG00000185532.15	PRKG1	10	450	rs7099142	0.006902	MDD	rs10821905	0.0385826	eGFRcys
Brain_Hippocampus	ENSG00000129467.13	ADCY4	14	519	rs2277483	0.00703	MDD	rs10146906	0.00526958	eGFRcrea
Artery_Tibial	ENSG00000171502.14	COL24A1	1	482	rs2734700	0.00706736	MDD	rs3737672	0.00702743	eGFRcrea
Pancreas	ENSG00000270761.1	RP11-385F7.1	6	496	rs10948391	0.0070834	MDD	rs9369756	0.0101986	eGFRcys
Adipose_Visceral_Omentum	ENSG00000268751.1	SCGB1B2P	19	394	rs35879596	0.0071449	MDD	rs4806073	1.76861e-05	BUN
Artery_Coronary	ENSG00000166509.10	CLEC3A	16	875	rs11150075	0.00715067	MDD	rs1449203	1.6781e-16	eGFRcys
Artery_Coronary	ENSG00000167526.13	RPL13	16	449	rs7498985	0.00715067	MDD	rs4785728	2.67573e-06	eGFRcys
Adipose_Visceral_Omentum	ENSG00000129354.11	AP1M2	19	357	rs3786721	0.007171	MDD	rs4804528	1.99155e-14	BUN
Esophagus_Mucosa	ENSG00000136478.7	TEX2	17	257	rs2041277	0.007209	MDD	rs6504204	0.0323926	eGFRcys
Artery_Tibial	ENSG00000117228.9	GBP1	1	349	rs17489258	0.00734429	MDD	rs3806340	0.0181416	eGFRcrea
Artery_Coronary	ENSG00000228146.7	CASP16P	16	391	rs12599113	0.00744333	MDD	rs9790	0.0134904	eGFRcys
Artery_Coronary	ENSG00000246379.6	RP11-461O7.1	16	478	rs7206796	0.00744333	MDD	rs1108656	0.0408762	eGFRcys
Esophagus_Gastroesophageal_Junction	ENSG00000157240.3	FZD1	7	405	rs802383	0.007587	MDD	rs7777741	0.00023727	eGFRcys
Esophagus_Gastroesophageal_Junction	ENSG00000157800.17	SLC37A3	7	432	rs1267673	0.007587	MDD	rs12155423	0.00046035	eGFRcys
Adipose_Visceral_Omentum	ENSG00000213290.4	PGK1P2	19	285	rs4926176	0.00759172	MDD	rs11670895	0.0114522	BUN
Esophagus_Gastroesophageal_Junction	ENSG00000197008.9	ZNF138	7	276	rs575433	0.00759172	MDD	rs11766353	0.0253271	eGFRcys
Brain_Caudate_basal_ganglia	ENSG00000134815.18	DHX34	19	348	rs3848534	0.00763375	MDD	rs8107443	0.0361167	eGFRcrea
Brain_Frontal_Cortex_BA9	ENSG00000243429.1	OR7E29P	3	346	rs4679208	0.0076639	MDD	rs2001911	7.94236e-05	BUN
Testis	ENSG00000260273.1	RP11-425D10.10	6	384	rs13195517	0.0076639	MDD	rs1407620	0.00128085	eGFRcys
Adipose_Visceral_Omentum	ENSG00000135750.14	KCNK1	1	599	rs7546393	0.007665	MDD	rs1294259	0.0340218	BUN
Minor_Salivary_Gland	ENSG00000283426.1	RP11-141C7.2	3	288	rs823530	0.00767743	MDD	rs34468408	0.000367454	eGFRcrea
Pancreas	ENSG00000164944.11	KIAA1429	8	452	rs13256327	0.0076976	MDD	rs9297945	1.3301e-06	eGFRcys
Artery_Tibial	ENSG00000237624.1	OXCT2P1	1	364	rs6664244	0.0076976	MDD	rs260969	0.00742875	eGFRcrea
Small_Intestine_Terminal_Ileum	ENSG00000250673.2	RP11-6L6.2	4	354	rs11930385	0.00772933	MDD	rs7679276	0.000206701	eGFRcrea
Small_Intestine_Terminal_Ileum	ENSG00000250596.1	RP11-440I14.2	4	448	rs6845431	0.00772933	MDD	rs10520268	0.000206701	eGFRcrea
Artery_Tibial	ENSG00000162885.12	B3GALNT2	1	327	rs35729322	0.0077312	MDD	rs4412584	0.00212155	eGFRcrea
Pancreas	ENSG00000120440.13	TTLL2	6	416	rs6922071	0.0077775	MDD	rs12529876	0.0109983	eGFRcys
Small_Intestine_Terminal_Ileum	ENSG00000273389.1	RP13-514E23.2	4	412	rs4640664	0.00782427	MDD	rs346498	0.0145291	eGFRcrea
Cells_Cultured_fibroblasts	ENSG00000270638.1	RP3-466P17.1	6	300	rs581088	0.00791283	MDD	rs4896857	2.90575e-06	BUN
Minor_Salivary_Gland	ENSG00000185847.7	LINC01405	12	238	rs11065687	0.00792	MDD	rs6490029	0.0067925	BUN
Esophagus_Mucosa	ENSG00000154945.6	ANKRD40	17	428	rs2103273	0.00801	MDD	rs739924	0.00249231	eGFRcys
Cells_Cultured_fibroblasts	ENSG00000111886.10	GABRR2	6	443	rs1065657	0.00802775	MDD	rs9451268	0.0182407	BUN
Esophagus_Gastroesophageal_Junction	ENSG00000157214.13	STEAP2	7	485	rs6465273	0.0080685	MDD	rs1011429	9.207e-05	eGFRcys
Adipose_Visceral_Omentum	ENSG00000227082.1	CH17-437K3.1	1	21	rs6600673	0.0080938	MDD	rs6600667	4.4997e-19	BUN
Testis	ENSG00000236173.1	RP1-182D15.2	6	432	rs7763013	0.0081104	MDD	rs10806670	0.0125736	eGFRcys
Brain_Cortex	ENSG00000169740.13	ZNF32	10	463	rs11814409	0.008162	MDD	rs11817723	4.30302e-05	eGFRcys
Brain_Cortex	ENSG00000165863.16	C10orf82	10	453	rs11593856	0.008162	MDD	rs1626678	0.000125048	eGFRcys
Brain_Cortex	ENSG00000165650.11	PDZD8	10	538	rs181676	0.008162	MDD	rs719012	0.000874838	eGFRcys
Adipose_Visceral_Omentum	ENSG00000164008.14	C1orf50	1	415	rs3120045	0.00832065	MDD	rs2297972	1.06817e-08	BUN
Esophagus_Mucosa	ENSG00000198231.12	DDX42	17	316	rs4968772	0.00836256	MDD	rs6504204	2.03123e-05	eGFRcys
Small_Intestine_Terminal_Ileum	ENSG00000250656.2	ST3GAL1P1	4	399	rs4455473	0.00839146	MDD	rs4860262	0.00043214	eGFRcrea
Esophagus_Gastroesophageal_Junction	ENSG00000146555.18	SDK1	7	568	rs10274465	0.00840125	MDD	rs11765386	1.18733e-06	eGFRcys
Brain_Nucleus_accumbens_basal_ganglia	ENSG00000272933.1	RP11-47A8.5	10	362	rs12413409	0.00840533	MDD	rs2486758	3.1323e-33	eGFRcys
Adipose_Visceral_Omentum	ENSG00000163131.10	CTSS	1	301	rs28730724	0.008456	MDD	rs12068365	0.0267773	BUN
Adipose_Visceral_Omentum	ENSG00000130244.12	FAM98C	19	379	rs8103619	0.00848957	MDD	rs8105305	4.52625e-08	BUN
Adipose_Visceral_Omentum	ENSG00000105568.17	PPP2R1A	19	548	rs7260122	0.0084976	MDD	rs12327639	2.82e-06	BUN
Testis	ENSG00000221818.8	EBF2	8	559	rs1825183	0.0085078	MDD	rs13257034	0.0136843	BUN
Esophagus_Gastroesophageal_Junction	ENSG00000158517.13	NCF1	7	129	rs7790414	0.00854446	MDD	rs35785930	1.91565e-06	eGFRcys
Pancreas	ENSG00000104611.11	SH2D4A	8	752	rs12545227	0.00878114	MDD	rs17091266	0.00188015	eGFRcys
Artery_Tibial	ENSG00000182183.14	FAM159A	1	325	rs6588459	0.008843	MDD	rs3820201	5.53943e-05	eGFRcrea
Artery_Tibial	ENSG00000182134.15	TDRKH	1	335	rs11581805	0.008843	MDD	rs1780586	0.00240836	eGFRcrea
Artery_Tibial	ENSG00000182109.7	RP11-69E11.4	1	372	rs6664244	0.008843	MDD	rs260969	0.0169006	eGFRcrea
Artery_Coronary	ENSG00000261707.1	RP11-264M12.2	16	883	rs719743	0.00886154	MDD	rs1449203	0.000247304	eGFRcys
Esophagus_Mucosa	ENSG00000108963.17	DPH1	17	463	rs9909163	0.00886154	MDD	rs1048483	0.0494667	eGFRcys
Esophagus_Mucosa	ENSG00000173818.16	ENDOV	17	486	rs2229221	0.00887357	MDD	rs3169601	0.000694046	eGFRcys
Esophagus_Mucosa	ENSG00000174231.16	PRPF8	17	431	rs9909163	0.00887357	MDD	rs1048483	0.0027186	eGFRcys
Esophagus_Mucosa	ENSG00000173838.11	44995	17	236	rs7213524	0.00887357	MDD	rs7210758	0.0203567	eGFRcys
Testis	ENSG00000177710.5	SLC35G5	8	638	rs1809356	0.00890093	MDD	rs2163379	0.0303441	BUN
Adipose_Visceral_Omentum	ENSG00000074800.13	ENO1	1	398	rs17032907	0.008964	MDD	rs6577532	1.34064e-05	BUN
Esophagus_Mucosa	ENSG00000266714.6	MYO15B	17	346	rs11651351	0.0089893	MDD	rs9944529	0.000150109	eGFRcys
Esophagus_Mucosa	ENSG00000266918.1	RP11-798G7.8	17	143	rs12450413	0.0089893	MDD	rs11657325	0.000150109	eGFRcys
Esophagus_Gastroesophageal_Junction	ENSG00000157259.6	GATAD1	7	307	rs6465351	0.00899486	MDD	rs2188513	0.00112436	eGFRcys
Brain_Cortex	ENSG00000103042.8	SLC38A7	16	469	rs7185970	0.0090275	MDD	rs12447151	0.0138	BUN
Artery_Tibial	ENSG00000186790.5	FOXE3	1	451	rs2506991	0.0090644	MDD	rs688540	0.000439842	eGFRcrea
Pituitary	ENSG00000215441.3	CTAGE12P	9	725	rs13302855	0.00916364	MDD	rs10967959	0.0145141	eGFRcrea
Artery_Tibial	ENSG00000162595.5	DIRAS3	1	591	rs12040310	0.00923137	MDD	rs12119894	0.000732092	eGFRcrea
Cells_Cultured_fibroblasts	ENSG00000112033.13	PPARD	6	440	rs9688674	0.00926027	MDD	rs2071920	0.00305744	BUN
Cells_Cultured_fibroblasts	ENSG00000112039.3	FANCE	6	428	rs9688674	0.00926027	MDD	rs2071920	0.00343452	BUN
Adipose_Visceral_Omentum	ENSG00000090621.13	PABPC4	1	385	rs6664244	0.0092628	MDD	rs2248221	0.0121042	BUN
Esophagus_Mucosa	ENSG00000177294.6	FBXO39	17	518	rs12453262	0.009265	MDD	rs11078642	0.0199055	eGFRcys
Esophagus_Mucosa	ENSG00000279744.1	RP13-20L14.10	17	400	rs2248467	0.00927	MDD	rs11077983	0.018025	eGFRcys
Brain_Nucleus_accumbens_basal_ganglia	ENSG00000272983.1	RP11-508N22.12	10	216	rs200932	0.00930825	MDD	rs11011413	3.63137e-29	eGFRcys
Esophagus_Mucosa	ENSG00000214425.7	LRRC37A4P	17	136	rs12450413	0.009324	MDD	rs11657325	0.00060495	eGFRcys
Brain_Caudate_basal_ganglia	ENSG00000126266.3	FFAR1	19	485	rs11667696	0.00938545	MDD	rs3814995	0.0428215	eGFRcrea
Artery_Tibial	ENSG00000143156.13	NME7	1	591	rs3795611	0.0093925	MDD	rs1320976	0.0001105	eGFRcrea
Artery_Tibial	ENSG00000143162.7	CREG1	1	584	rs2995093	0.0093925	MDD	rs12039995	0.00581672	eGFRcrea
Cells_EBV-transformed_lymphocytes	ENSG00000236297.1	RP11-175P19.2	3	462	rs614498	0.00940333	MDD	rs9855959	0.0141188	eGFRcys
Pituitary	ENSG00000164989.16	CCDC171	9	452	rs2506759	0.009432	MDD	rs585002	0.000850492	eGFRcrea
Pancreas	ENSG00000272356.1	RP5-1112D6.8	6	402	rs3904923	0.009432	MDD	rs17704432	0.00738513	eGFRcys
Esophagus_Gastroesophageal_Junction	ENSG00000241134.3	BET1P1	7	504	rs2058446	0.0094896	MDD	rs4725956	0.00808615	eGFRcys
Cells_Cultured_fibroblasts	ENSG00000146350.13	TBC1D32	6	341	rs218856	0.00950778	MDD	rs9401410	0.000122584	BUN
Cells_EBV-transformed_lymphocytes	ENSG00000223387.6	LINC02068	3	476	rs16845879	0.00952679	MDD	rs520418	3.525e-05	eGFRcys
Brain_Nucleus_accumbens_basal_ganglia	ENSG00000108187.15	PBLD	10	383	rs6480305	0.0095511	MDD	rs863874	0.0272618	eGFRcys
Cells_EBV-transformed_lymphocytes	ENSG00000223797.5	ENTPD3-AS1	3	313	rs6790578	0.00975333	MDD	rs9861194	3.025e-05	eGFRcys
Testis	ENSG00000225730.1	RP3-365O12.2	6	564	rs9381454	0.009828	MDD	rs7759681	1.533e-05	eGFRcys
Artery_Tibial	ENSG00000224468.3	RP11-181K3.4	1	443	rs2788060	0.00984345	MDD	rs12138053	1.82584e-07	eGFRcrea
Adipose_Visceral_Omentum	ENSG00000126251.6	GPR42	19	482	rs11667696	0.00985644	MDD	rs3814995	2.09854e-07	BUN
Pancreas	ENSG00000272279.1	RP11-157J24.2	6	704	rs17771371	0.009858	MDD	rs6596867	0.00451136	eGFRcys
Cells_Cultured_fibroblasts	ENSG00000091844.7	RGS17	6	529	rs4869781	0.0098648	MDD	rs9384022	3.70975e-39	BUN
Esophagus_Gastroesophageal_Junction	ENSG00000253552.7	HOXA-AS2	7	407	rs11771265	0.0098901	MDD	rs3757639	4.4918e-07	eGFRcys
Brain_Hippocampus	ENSG00000119599.16	DCAF4	14	464	rs125505	0.0099715	MDD	rs3814864	0.0308	eGFRcrea
Adipose_Visceral_Omentum	ENSG00000240522.1	RPL7AP10	19	280	rs16997102	0.00998617	MDD	rs8112960	0.00134978	BUN
Testis	ENSG00000120915.13	EPHX2	8	636	rs1873933	0.00998617	MDD	rs919493	0.0121772	BUN
Testis	ENSG00000120910.14	PPP3CC	8	523	rs12541504	0.00998617	MDD	rs4242435	0.0317107	BUN
Artery_Tibial	ENSG00000116473.14	RAP1A	1	667	rs817974	0.009991	MDD	rs1890548	3.8315e-05	eGFRcrea
Artery_Tibial	ENSG00000116406.18	EDEM3	1	425	rs1200610	0.009991	MDD	rs234635	0.006014	eGFRcrea
Artery_Tibial	ENSG00000116353.15	MECR	1	437	rs419335	0.009991	MDD	rs547976	0.0137352	eGFRcrea
Brain_Caudate_basal_ganglia	ENSG00000262874.1	C19orf84	19	656	rs1875421	0.0101332	MDD	rs1433082	0.0235165	eGFRcrea
Testis	ENSG00000236700.5	LINC01010	6	452	rs9376068	0.0101454	MDD	rs2758150	0.000134815	eGFRcys
Testis	ENSG00000237987.1	RP11-503C24.2	6	614	rs1473500	0.0101454	MDD	rs9456259	0.000647016	eGFRcys
Esophagus_Gastroesophageal_Junction	ENSG00000106069.21	CHN2	7	724	rs160360	0.0101454	MDD	rs2687640	0.00335796	eGFRcys
Pancreas	ENSG00000118507.15	AKAP7	6	414	rs2608903	0.010165	MDD	rs7768048	0.0003781	eGFRcys
Esophagus_Mucosa	ENSG00000006788.13	MYH13	17	569	rs8073468	0.010165	MDD	rs4791906	0.00067925	eGFRcys
Artery_Tibial	ENSG00000085832.16	EPS15	1	203	rs2842586	0.0101813	MDD	rs7538988	0.0042688	eGFRcrea
Cells_EBV-transformed_lymphocytes	ENSG00000144791.9	LIMD1	3	514	rs854192	0.010236	MDD	rs2372857	0.00013684	eGFRcys
Adipose_Visceral_Omentum	ENSG00000000460.16	C1orf112	1	531	rs7521273	0.0102816	MDD	rs516935	0.04401	BUN
Esophagus_Mucosa	ENSG00000264364.2	DYNLL2	17	466	rs11650583	0.0102845	MDD	rs2680691	0.034572	eGFRcys
Esophagus_Gastroesophageal_Junction	ENSG00000204946.9	ZNF783	7	385	rs13247657	0.0103433	MDD	rs354045	0.02996	eGFRcys
Testis	ENSG00000236324.1	RP3-403L10.3	6	536	rs644637	0.010412	MDD	rs9355333	0.0136578	eGFRcys
Artery_Coronary	ENSG00000157322.17	CLEC18A	16	209	rs4783722	0.0104235	MDD	rs33063	8.49233e-08	eGFRcys
Artery_Coronary	ENSG00000158805.11	ZNF276	16	406	rs7498985	0.0104235	MDD	rs164741	0.000472068	eGFRcys
Testis	ENSG00000238055.1	RP1-128O3.6	6	378	rs9486902	0.0104235	MDD	rs12206094	0.0351685	eGFRcys
Artery_Tibial	ENSG00000223804.5	AC244669.1	1	57	rs699780	0.0104422	MDD	rs10923916	3.9153e-05	eGFRcrea
Esophagus_Gastroesophageal_Junction	ENSG00000243317.7	C7orf73	7	459	rs6467606	0.0104625	MDD	rs4073627	0.0385364	eGFRcys
Brain_Cortex	ENSG00000155592.15	ZKSCAN2	16	431	rs7189168	0.0104698	MDD	rs12930727	3.15845e-06	BUN
Brain_Cortex	ENSG00000153774.8	CFDP1	16	343	rs10514390	0.0104698	MDD	rs8056814	3.25888e-06	BUN
Small_Intestine_Terminal_Ileum	ENSG00000275426.1	CH17-262A2.1	4	155	rs12719770	0.0105789	MDD	rs4624610	0.0357637	eGFRcrea
Pituitary	ENSG00000136908.17	DPM2	9	340	rs2502817	0.0107184	MDD	rs4837197	0.0294583	eGFRcrea
Adipose_Visceral_Omentum	ENSG00000227533.5	SLC2A1-AS1	1	434	rs3120045	0.010754	MDD	rs839760	3.37477e-26	BUN
Testis	ENSG00000182307.12	C8orf33	8	127	rs2979107	0.0107595	MDD	rs1209874	0.0440255	BUN
Testis	ENSG00000249188.1	ENPP7P1	8	284	rs11784808	0.01078	MDD	rs17149611	0.000978863	BUN
Artery_Tibial	ENSG00000116783.14	TNNI3K	1	359	rs1874731	0.01078	MDD	rs17095295	0.0233254	eGFRcrea
Artery_Tibial	ENSG00000116785.13	CFHR3	1	229	rs1329423	0.01078	MDD	rs6663083	0.0293627	eGFRcrea
Pancreas	ENSG00000070718.11	AP3M2	8	357	rs4266635	0.0109395	MDD	rs2974342	0.006435	eGFRcys
Brain_Nucleus_accumbens_basal_ganglia	ENSG00000228261.1	RP11-127L20.3	10	424	rs731163	0.0109475	MDD	rs7095475	0.0419647	eGFRcys
Cells_Cultured_fibroblasts	ENSG00000008018.8	PSMB1	6	264	rs3013267	0.0109475	MDD	rs2983227	0.0421467	BUN
Pituitary	ENSG00000213612.3	FAM220CP	9	293	rs7855669	0.0109875	MDD	rs10817781	3.75e-08	eGFRcrea
Adipose_Visceral_Omentum	ENSG00000163393.12	SLC22A15	1	475	rs2811572	0.0110489	MDD	rs1547110	6.9091e-07	BUN
Brain_Caudate_basal_ganglia	ENSG00000267422.1	CTD-2554C21.1	19	306	rs856299	0.01105	MDD	rs35153242	0.0125493	eGFRcrea
Testis	ENSG00000272192.1	CTD-2532N20.1	8	369	rs14213	0.0110605	MDD	rs11557049	0.0137896	BUN
Esophagus_Mucosa	ENSG00000176681.14	LRRC37A	17	78	rs11658976	0.0110689	MDD	rs17698176	0.0423692	eGFRcys
Cells_Cultured_fibroblasts	ENSG00000112031.15	MTRF1L	6	540	rs4869781	0.0110857	MDD	rs9384022	0.00144235	BUN
Pituitary	ENSG00000148143.12	ZNF462	9	497	rs11789013	0.011115	MDD	rs10739235	0.00340167	eGFRcrea
Minor_Salivary_Gland	ENSG00000255837.1	TAS2R20	12	382	rs17809806	0.011184	MDD	rs2305849	0.0243754	BUN
Artery_Coronary	ENSG00000261556.9	SMG1P7	16	201	rs13332334	0.011304	MDD	rs1500337	1.85625e-06	eGFRcys
Testis	ENSG00000253848.1	RP11-10N23.5	8	438	rs12675188	0.0113098	MDD	rs4452775	0.00262963	BUN
Brain_Cortex	ENSG00000229870.1	RPL21P89	10	336	rs4253200	0.0113098	MDD	rs1258173	0.0157416	eGFRcys
Testis	ENSG00000254100.1	RP11-675F6.4	8	312	rs7845393	0.011376	MDD	rs328294	2.556e-18	BUN
Artery_Tibial	ENSG00000143157.11	POGK	1	600	rs6690192	0.0113815	MDD	rs10918613	0.00048399	eGFRcrea
Brain_Cortex	ENSG00000103051.18	COG4	16	153	rs13332334	0.011408	MDD	rs12325419	1.78633e-05	BUN
Artery_Tibial	ENSG00000272030.1	RP1-178F15.4	1	404	rs3791187	0.0114514	MDD	rs9426891	3.45876e-05	eGFRcrea
Artery_Tibial	ENSG00000272084.1	RP5-1126H10.2	1	506	rs10917454	0.0114514	MDD	rs7528035	0.00369874	eGFRcrea
Adipose_Visceral_Omentum	ENSG00000117174.10	ZNHIT6	1	534	rs4949917	0.0114851	MDD	rs417887	0.00281615	BUN
Artery_Tibial	ENSG00000049239.12	H6PD	1	430	rs2765512	0.011513	MDD	rs2275458	0.0031755	eGFRcrea
Artery_Tibial	ENSG00000053371.12	AKR7A2	1	487	rs10917454	0.011513	MDD	rs7528035	0.0144608	eGFRcrea
Artery_Coronary	ENSG00000262587.2	RP11-266L9.4	16	400	rs7189168	0.01152	MDD	rs7185291	0.0005544	eGFRcys
Esophagus_Mucosa	ENSG00000108883.12	EFTUD2	17	368	rs2878973	0.0115493	MDD	rs11657325	0.000176648	eGFRcys
Brain_Cortex	ENSG00000198373.12	WWP2	16	252	rs4783722	0.0115493	MDD	rs12447326	0.0366407	BUN
Brain_Hypothalamus	ENSG00000226278.1	PSPHP1	7	353	rs13225185	0.0116147	MDD	rs4543497	2.9114e-07	eGFRcrea
Testis	ENSG00000120526.10	NUDCD1	8	351	rs7008687	0.01162	MDD	rs4639483	3.3034e-33	BUN
Brain_Caudate_basal_ganglia	ENSG00000278611.1	CTC-543D15.8	19	347	rs7258981	0.0116272	MDD	rs8109935	0.00057122	eGFRcrea
Esophagus_Gastroesophageal_Junction	ENSG00000235314.1	LINC00957	7	344	rs10215311	0.0118116	MDD	rs10248844	6.68607e-05	eGFRcys
Esophagus_Gastroesophageal_Junction	ENSG00000235349.1	RP11-561N12.6	7	312	rs10949887	0.0118116	MDD	rs1589895	8.67365e-05	eGFRcys
Pituitary	ENSG00000205808.5	PLPP6	9	688	rs10974832	0.0118385	MDD	rs7041847	0.000972321	eGFRcrea
Cells_Cultured_fibroblasts	ENSG00000111850.10	SMIM8	6	406	rs7751022	0.011891	MDD	rs9294390	0.0009776	BUN
Cells_Cultured_fibroblasts	ENSG00000112242.14	E2F3	6	510	rs10946352	0.012012	MDD	rs9368222	0.000111847	BUN
Pituitary	ENSG00000123975.4	CKS2	9	493	rs10867125	0.0120469	MDD	rs11265853	8.8976e-16	eGFRcrea
Pituitary	ENSG00000107186.16	MPDZ	9	503	rs13301366	0.0120469	MDD	rs9298689	1.53669e-09	eGFRcrea
Pituitary	ENSG00000122733.12	PHF24	9	348	rs34952984	0.0120469	MDD	rs928150	3.8595e-06	eGFRcrea
Testis	ENSG00000112425.14	EPM2A	6	294	rs581088	0.0120469	MDD	rs9485017	0.0019671	eGFRcys
Testis	ENSG00000112599.8	GUCA1B	6	402	rs6900726	0.0120469	MDD	rs4541741	0.0108038	eGFRcys
Testis	ENSG00000112365.4	ZBTB24	6	399	rs947216	0.0120469	MDD	rs1407620	0.0158032	eGFRcys
Pituitary	ENSG00000119411.10	BSPRY	9	598	rs7875727	0.0120469	MDD	rs10981819	0.0220327	eGFRcrea
Adipose_Visceral_Omentum	ENSG00000083807.9	SLC27A5	19	258	rs2229375	0.01215	MDD	rs12462540	0.00636136	BUN
Brain_Caudate_basal_ganglia	ENSG00000180257.13	ZNF816	19	455	rs13345475	0.012208	MDD	rs7254555	3.2592e-17	eGFRcrea
Esophagus_Mucosa	ENSG00000176974.19	SHMT1	17	249	rs7225932	0.012274	MDD	rs2605142	0.0002567	eGFRcys
Adipose_Visceral_Omentum	ENSG00000132122.11	SPATA6	1	463	rs3121537	0.0123507	MDD	rs12086219	4.04013e-06	BUN
Adipose_Visceral_Omentum	ENSG00000130770.17	ATPIF1	1	254	rs10794514	0.0123507	MDD	rs4654320	0.000129002	BUN
Adipose_Visceral_Omentum	ENSG00000131236.16	CAP1	1	408	rs6664244	0.0123507	MDD	rs2248221	0.000302918	BUN
Small_Intestine_Terminal_Ileum	ENSG00000279943.1	FLJ38576	4	581	rs10008621	0.0123507	MDD	rs6552923	0.00099224	eGFRcrea
Brain_Frontal_Cortex_BA9	ENSG00000004534.14	RBM6	3	315	rs2029591	0.0123507	MDD	rs709210	0.0101436	BUN
Adipose_Visceral_Omentum	ENSG00000228238.1	GS1-304P7.2	1	386	rs10798080	0.0123868	MDD	rs6681138	0.00302942	BUN
Pancreas	ENSG00000164796.17	CSMD3	8	344	rs2355754	0.01242	MDD	rs1021877	0.00515769	eGFRcys
Esophagus_Gastroesophageal_Junction	ENSG00000186088.15	GSAP	7	323	rs10227258	0.0124392	MDD	rs10270542	0.00204909	eGFRcys
Brain_Cortex	ENSG00000232196.3	MTRNR2L4	16	362	rs9921749	0.0124425	MDD	rs224200	2.12135e-05	BUN
Brain_Cortex	ENSG00000233232.6	NPIPB7	16	215	rs4635350	0.0124425	MDD	rs34837	0.00513356	BUN
Testis	ENSG00000214050.7	FBXO16	8	444	rs13253910	0.01248	MDD	rs4732830	0.00028236	BUN
Brain_Cortex	ENSG00000198105.13	ZNF248	10	298	rs200932	0.0125216	MDD	rs2505688	0.0004995	eGFRcys
Artery_Tibial	ENSG00000134202.10	GSTM3	1	439	rs2174309	0.0125493	MDD	rs12145677	0.0192094	eGFRcrea
Testis	ENSG00000177570.13	SAMD12	8	547	rs4876796	0.0126035	MDD	rs10464861	0.0281054	BUN
Adipose_Visceral_Omentum	ENSG00000131238.16	PPT1	1	416	rs6664244	0.0126049	MDD	rs2248221	0.000324467	BUN
Cells_EBV-transformed_lymphocytes	ENSG00000132170.19	PPARG	3	486	rs3732700	0.0126888	MDD	rs7632481	9.82042e-08	eGFRcys
Artery_Tibial	ENSG00000213625.8	LEPROT	1	443	rs4655557	0.012814	MDD	rs6667615	5.3148e-33	eGFRcrea
Artery_Tibial	ENSG00000213047.12	DENND1B	1	335	rs4915564	0.012814	MDD	rs10922326	1.23969e-29	eGFRcrea
Artery_Tibial	ENSG00000272668.1	RP11-190A12.8	1	513	rs6660528	0.01298	MDD	rs4656252	0.034887	eGFRcrea
Brain_Caudate_basal_ganglia	ENSG00000169515.5	CCDC8	19	384	rs2099362	0.0130854	MDD	rs432157	0.000249265	eGFRcrea
Brain_Frontal_Cortex_BA9	ENSG00000127249.14	ATP13A4	3	471	rs11708365	0.0131171	MDD	rs4686671	0.0037575	BUN
Brain_Frontal_Cortex_BA9	ENSG00000119231.10	SENP5	3	428	rs6778889	0.0131171	MDD	rs13094241	0.0309814	BUN
Adipose_Visceral_Omentum	ENSG00000279108.1	CTC-490E21.11	19	427	rs3869579	0.013156	MDD	rs11881124	0.00553184	BUN
Adipose_Visceral_Omentum	ENSG00000159871.14	LYPD5	19	430	rs3213266	0.013216	MDD	rs17724968	0.00261908	BUN
Brain_Cortex	ENSG00000166228.8	PCBD1	10	680	rs7087539	0.0132594	MDD	rs947364	0.000713533	eGFRcys
Artery_Tibial	ENSG00000169641.13	LUZP1	1	366	rs7532266	0.0132598	MDD	rs2849025	0.0008684	eGFRcrea
Pancreas	ENSG00000134020.7	PEBP4	8	579	rs1104873	0.013282	MDD	rs13264187	0.00543875	eGFRcys
Brain_Cortex	ENSG00000227165.7	WDR11-AS1	10	646	rs12251811	0.0133386	MDD	rs7071977	0.0437525	eGFRcys
Brain_Frontal_Cortex_BA9	ENSG00000243477.5	NAT6	3	303	rs1996664	0.0134377	MDD	rs709210	0.000172249	BUN
Testis	ENSG00000256162.2	SMLR1	6	465	rs6938019	0.0134377	MDD	rs7768048	0.000305437	eGFRcys
Brain_Frontal_Cortex_BA9	ENSG00000243321.3	LINC01998	3	410	rs1012583	0.0134377	MDD	rs10513375	0.0437463	BUN
Pituitary	ENSG00000261447.1	RP11-109D9.4	9	494	rs10867916	0.0134478	MDD	rs11138012	2.86278e-06	eGFRcrea
Brain_Cortex	ENSG00000166024.13	R3HCC1L	10	531	rs10509718	0.013475	MDD	rs482787	0.000133066	eGFRcys
Artery_Tibial	ENSG00000116741.7	RGS2	1	356	rs10801184	0.0134925	MDD	rs7517778	0.0281129	eGFRcrea
Adipose_Visceral_Omentum	ENSG00000117597.17	DIEXF	1	523	rs7528698	0.0135468	MDD	rs227222	0.011064	BUN
Artery_Tibial	ENSG00000143158.10	MPC2	1	533	rs2995093	0.0135915	MDD	rs12039995	0.000522364	eGFRcrea
Artery_Tibial	ENSG00000137992.14	DBT	1	404	rs1541042	0.013871	MDD	rs11166440	0.00306936	eGFRcrea
Brain_Cortex	ENSG00000259972.2	AC009120.6	16	356	rs8048310	0.0138996	MDD	rs6564984	1.521e-10	BUN
Brain_Hypothalamus	ENSG00000129103.17	SUMF2	7	279	rs13225185	0.0139342	MDD	rs4543497	7.3975e-06	eGFRcrea
Cells_Cultured_fibroblasts	ENSG00000120438.11	TCP1	6	561	rs5746151	0.0140947	MDD	rs2619275	0.0010106	BUN
Esophagus_Gastroesophageal_Junction	ENSG00000279086.1	RP11-667F14.1	7	365	rs2237710	0.0140947	MDD	rs6946058	0.00369464	eGFRcys
Testis	ENSG00000112249.13	ASCC3	6	303	rs12524934	0.0141113	MDD	rs3778037	0.00181083	eGFRcys
Testis	ENSG00000112246.9	SIM1	6	365	rs4840160	0.0141113	MDD	rs9496614	0.0458136	eGFRcys
Esophagus_Mucosa	ENSG00000141576.14	RNF157	17	421	rs11651351	0.0141737	MDD	rs11539879	0.0137945	eGFRcys
Testis	ENSG00000283480.1	RP11-204E9.3	6	493	rs7750461	0.0142065	MDD	rs4527692	5.44019e-07	eGFRcys
Brain_Caudate_basal_ganglia	ENSG00000269486.2	CTC-360G5.9	19	393	rs7250361	0.014208	MDD	rs10426809	0.00739705	eGFRcrea
Testis	ENSG00000147533.16	GOLGA7	8	433	rs7827050	0.01422	MDD	rs17598654	9.5432e-32	BUN
Cells_Cultured_fibroblasts	ENSG00000007866.19	TEAD3	6	430	rs9688674	0.014326	MDD	rs2071920	0.00139635	BUN
Esophagus_Gastroesophageal_Junction	ENSG00000273329.1	RP11-448A19.1	7	337	rs17558874	0.014418	MDD	rs11556924	0.0100792	eGFRcys
Testis	ENSG00000135547.8	HEY2	6	332	rs9401838	0.01443	MDD	rs6900852	0.0498136	eGFRcys
Brain_Cortex	ENSG00000103154.9	NECAB2	16	967	rs9928439	0.0145667	MDD	rs399047	0.000629364	BUN
Artery_Coronary	ENSG00000270020.1	RP11-463O9.9	16	930	rs4467084	0.0146211	MDD	rs12918243	0.00973886	eGFRcys
Esophagus_Mucosa	ENSG00000124422.11	USP22	17	217	rs11867648	0.0146475	MDD	rs12942716	0.00799105	eGFRcys
Brain_Cortex	ENSG00000260136.5	CTD-2270L9.4	16	441	rs8047644	0.014703	MDD	rs889299	6.1542e-31	BUN
Brain_Cortex	ENSG00000166033.11	HTRA1	10	615	rs2420995	0.0147603	MDD	rs2672590	0.0008085	eGFRcys
Brain_Cortex	ENSG00000166272.16	WBP1L	10	358	rs12413409	0.0147603	MDD	rs2486758	0.0008085	eGFRcys
Pancreas	ENSG00000203727.3	SAMD5	6	482	rs9373535	0.014805	MDD	rs7751770	0.000926571	eGFRcys
Testis	ENSG00000261437.1	RP11-22C11.2	8	430	rs1470769	0.015045	MDD	rs10111154	2.17227e-05	BUN
Brain_Frontal_Cortex_BA9	ENSG00000120756.12	PLS1	3	335	rs6440128	0.0150857	MDD	rs9847059	0.0309814	BUN
Adipose_Visceral_Omentum	ENSG00000228106.5	RP11-452F19.3	1	354	rs3922772	0.0151548	MDD	rs4459116	0.00175532	BUN
Brain_Hippocampus	ENSG00000126775.8	ATG14	14	433	rs1188077	0.0151947	MDD	rs946067	0.00156172	eGFRcrea
Testis	ENSG00000259820.1	AC083843.1	8	562	rs7013345	0.015197	MDD	rs1480811	0.00552067	BUN
Testis	ENSG00000105339.10	DENND3	8	427	rs1510585	0.0153273	MDD	rs11167039	3.34767e-12	BUN
Artery_Tibial	ENSG00000125703.14	ATG4C	1	506	rs1887808	0.015351	MDD	rs1748199	0.00010707	eGFRcrea
Adipose_Visceral_Omentum	ENSG00000226944.1	RP1-120G22.11	1	444	rs11122109	0.0154235	MDD	rs12061902	8.92393e-30	BUN
Testis	ENSG00000254101.5	LINC02055	8	460	rs875367	0.015444	MDD	rs2317731	8.5536e-30	BUN
Artery_Tibial	ENSG00000271427.1	RP11-188D8.1	1	483	rs2767323	0.0155267	MDD	rs319500	1.28095e-31	eGFRcrea
Artery_Tibial	ENSG00000175279.21	CENPS	1	385	rs284277	0.0155481	MDD	rs205472	0.0127569	eGFRcrea
Cells_Cultured_fibroblasts	ENSG00000178199.13	ZC3H12D	6	436	rs4870054	0.0155978	MDD	rs2179368	0.03006	BUN
Brain_Frontal_Cortex_BA9	ENSG00000241416.1	KRT8P13	3	360	rs1011295	0.0156843	MDD	rs9875793	0.0151131	BUN
Artery_Tibial	ENSG00000116641.17	DOCK7	1	533	rs1887808	0.0159105	MDD	rs1748199	0.049237	eGFRcrea
Adipose_Visceral_Omentum	ENSG00000131791.7	PRKAB2	1	371	rs1572825	0.0159355	MDD	rs604983	4.06316e-05	BUN
Testis	ENSG00000096401.7	CDC5L	6	533	rs9462971	0.0159364	MDD	rs833805	0.00169304	eGFRcys
Artery_Tibial	ENSG00000143155.12	TIPRL	1	464	rs858120	0.0159522	MDD	rs203782	1.4586e-05	eGFRcrea
Brain_Cortex	ENSG00000178226.10	PRSS36	16	250	rs1143682	0.0159826	MDD	rs8050588	0.000725573	BUN
Brain_Cortex	ENSG00000177238.13	TRIM72	16	261	rs1143682	0.0159826	MDD	rs8050588	0.00136045	BUN
Brain_Cortex	ENSG00000178952.10	TUFM	16	184	rs17639997	0.0159826	MDD	rs9929750	0.00233783	BUN
Pancreas	ENSG00000145979.17	TBC1D7	6	504	rs4712032	0.0159826	MDD	rs4714990	0.00498237	eGFRcys
Pancreas	ENSG00000146192.14	FGD2	6	524	rs195432	0.0159826	MDD	rs10947659	0.00995465	eGFRcys
Pancreas	ENSG00000146039.10	SLC17A4	6	648	rs13198474	0.0159826	MDD	rs1980449	0.00995465	eGFRcys
Artery_Coronary	ENSG00000237296.9	SMG1P1	16	249	rs8059570	0.0160853	MDD	rs11074528	3.49547e-05	eGFRcys
Cells_Cultured_fibroblasts	ENSG00000234426.1	RP11-459O1.2	6	427	rs9359762	0.016102	MDD	rs489468	3.99894e-85	BUN
Pituitary	ENSG00000119471.14	HSDL2	9	454	rs12338324	0.016102	MDD	rs2281788	6.75067e-13	eGFRcrea
Cells_Cultured_fibroblasts	ENSG00000234155.1	RP11-30P6.6	6	444	rs521621	0.016102	MDD	rs313230	0.030378	BUN
Testis	ENSG00000237234.7	RP1-142L7.5	6	486	rs2048471	0.0161473	MDD	rs17704432	0.000134815	eGFRcys
Testis	ENSG00000237742.6	RP11-624M8.1	6	329	rs9401838	0.0161473	MDD	rs6900852	0.000687785	eGFRcys
Esophagus_Gastroesophageal_Junction	ENSG00000106113.18	CRHR2	7	472	rs10227405	0.0161473	MDD	rs42599	0.00228769	eGFRcys
Brain_Frontal_Cortex_BA9	ENSG00000180914.10	OXTR	3	733	rs2648521	0.0161902	MDD	rs359039	3.10751e-14	BUN
Cells_Cultured_fibroblasts	ENSG00000112237.12	CCNC	6	445	rs9402648	0.016198	MDD	rs12201198	0.000819	BUN
Cells_Cultured_fibroblasts	ENSG00000168405.15	CMAHP	6	613	rs6940230	0.0162138	MDD	rs7762537	0.00803915	BUN
Cells_Cultured_fibroblasts	ENSG00000170542.5	SERPINB9	6	669	rs12204336	0.0162138	MDD	rs4959195	0.039952	BUN
Brain_Frontal_Cortex_BA9	ENSG00000178467.17	P4HTM	3	260	rs6446257	0.016286	MDD	rs9818758	2.61055e-72	BUN
Esophagus_Gastroesophageal_Junction	ENSG00000164778.4	EN2	7	577	rs6597484	0.01632	MDD	rs288761	0.0111402	eGFRcys
Brain_Caudate_basal_ganglia	ENSG00000174652.17	ZNF266	19	389	rs10418864	0.01635	MDD	rs8109935	0.0077935	eGFRcrea
Testis	ENSG00000164941.13	INTS8	8	440	rs1470769	0.01635	MDD	rs10111154	0.0301008	BUN
Small_Intestine_Terminal_Ileum	ENSG00000169026.12	MFSD7	4	385	rs12719770	0.0164588	MDD	rs4647939	1.45695e-16	eGFRcrea
Small_Intestine_Terminal_Ileum	ENSG00000170509.11	HSD17B13	4	415	rs236996	0.0164588	MDD	rs4693173	4.03425e-16	eGFRcrea
Adipose_Visceral_Omentum	ENSG00000237624.1	OXCT2P1	1	371	rs6664244	0.0164588	MDD	rs2248221	1.8315e-06	BUN
Adipose_Visceral_Omentum	ENSG00000237435.9	RP11-147C23.1	1	427	rs11583841	0.0164588	MDD	rs6658131	2.49857e-06	BUN
Cells_Cultured_fibroblasts	ENSG00000096063.15	SRPK1	6	420	rs7747793	0.0165342	MDD	rs9394299	1.28535e-51	BUN
Cells_Cultured_fibroblasts	ENSG00000081087.14	OSTM1	6	392	rs9486902	0.0165342	MDD	rs1629910	2.2154e-42	BUN
Cells_Cultured_fibroblasts	ENSG00000096070.19	BRPF3	6	406	rs7747793	0.0165342	MDD	rs13196204	1.15182e-31	BUN
Brain_Nucleus_accumbens_basal_ganglia	ENSG00000122882.10	ECD	10	224	rs16930168	0.016599	MDD	rs11000433	0.0262763	eGFRcys
Brain_Frontal_Cortex_BA9	ENSG00000161217.11	PCYT1A	3	383	rs11185547	0.016599	MDD	rs34468408	0.028545	BUN
Cells_EBV-transformed_lymphocytes	ENSG00000197980.12	LEKR1	3	440	rs6441061	0.01662	MDD	rs900399	8.262e-06	eGFRcys
Esophagus_Mucosa	ENSG00000262943.7	ALOX12P2	17	524	rs12453262	0.0166524	MDD	rs11078642	0.00260763	eGFRcys
Artery_Tibial	ENSG00000078618.21	NRDC	1	203	rs2842586	0.016675	MDD	rs7553078	0.000659813	eGFRcrea
Brain_Caudate_basal_ganglia	ENSG00000105135.15	ILVBL	19	464	rs3803927	0.0166935	MDD	rs7257156	0.041075	eGFRcrea
Brain_Hypothalamus	ENSG00000128602.9	SMO	7	366	rs9656375	0.0168125	MDD	rs7779637	3.99465e-07	eGFRcrea
Testis	ENSG00000112146.16	FBXO9	6	517	rs9382120	0.0168275	MDD	rs2608629	0.0210848	eGFRcys
Artery_Tibial	ENSG00000162722.8	TRIM58	1	452	rs10925019	0.0168347	MDD	rs4523547	1.23507e-08	eGFRcrea
Brain_Nucleus_accumbens_basal_ganglia	ENSG00000122367.19	LDB3	10	390	rs17425463	0.0168347	MDD	rs733877	9.36133e-05	eGFRcys
Esophagus_Mucosa	ENSG00000108932.11	SLC16A6	17	380	rs10491176	0.0168507	MDD	rs3764855	0.000601412	eGFRcys
Brain_Cortex	ENSG00000197302.10	ZNF720	16	209	rs1143682	0.0168507	MDD	rs9674389	0.000804667	BUN
Esophagus_Mucosa	ENSG00000108861.8	DUSP3	17	353	rs1004357	0.0168507	MDD	rs9908678	0.0023572	eGFRcys
Brain_Cortex	ENSG00000198848.12	CES1	16	512	rs5568	0.0168507	MDD	rs7197377	0.034031	BUN
Artery_Tibial	ENSG00000186715.10	MST1L	1	292	rs1022579	0.016864	MDD	rs4661733	2.0026e-05	eGFRcrea
Artery_Tibial	ENSG00000047410.13	TPR	1	345	rs682568	0.0168834	MDD	rs10911877	0.00212063	eGFRcrea
Brain_Cortex	ENSG00000227253.3	RP11-166N17.1	10	338	rs7915146	0.0168873	MDD	rs2479351	0.0183467	eGFRcys
Brain_Cortex	ENSG00000230989.6	HSBP1	16	930	rs9928439	0.0169589	MDD	rs399047	0.001995	BUN
Brain_Nucleus_accumbens_basal_ganglia	ENSG00000079332.14	SAR1A	10	698	rs10999211	0.016992	MDD	rs4747042	0.000371368	eGFRcys
Minor_Salivary_Gland	ENSG00000272656.1	RP11-219D15.3	3	418	rs6807857	0.016999	MDD	rs11920622	0.000108106	eGFRcrea
Minor_Salivary_Gland	ENSG00000275340.1	FGD5P1	3	517	rs2163911	0.016999	MDD	rs6768050	0.000270516	eGFRcrea
Adipose_Visceral_Omentum	ENSG00000143437.20	ARNT	1	302	rs28730724	0.0170016	MDD	rs12068365	0.0199718	BUN
Artery_Tibial	ENSG00000162614.18	NEXN	1	352	rs942100	0.0170568	MDD	rs7536433	0.00062315	eGFRcrea
Pituitary	ENSG00000197816.13	CCDC180	9	327	rs1512261	0.0170775	MDD	rs10739496	0.006939	eGFRcrea
Brain_Cortex	ENSG00000175643.8	RMI2	16	513	rs12928665	0.0171535	MDD	rs4781003	0.000622483	BUN
Pancreas	ENSG00000146038.11	DCDC2	6	602	rs6923278	0.0171535	MDD	rs793674	0.000923867	eGFRcys
Artery_Tibial	ENSG00000273129.1	PACERR	1	382	rs10798080	0.017238	MDD	rs10911877	2.43984e-73	eGFRcrea
Adipose_Visceral_Omentum	ENSG00000163568.14	AIM2	1	471	rs6682753	0.017238	MDD	rs856099	1.25307e-15	BUN
Adipose_Visceral_Omentum	ENSG00000163875.15	MEAF6	1	453	rs12027970	0.017238	MDD	rs2036637	3.34152e-08	BUN
Esophagus_Mucosa	ENSG00000083290.19	ULK2	17	306	rs8064748	0.0172731	MDD	rs2440155	0.0439485	eGFRcys
Minor_Salivary_Gland	ENSG00000163820.14	FYCO1	3	448	rs1042073	0.0173051	MDD	rs3181039	7.01394e-08	eGFRcrea
Minor_Salivary_Gland	ENSG00000163320.10	CGGBP1	3	294	rs9837974	0.0173051	MDD	rs6795028	0.000548369	eGFRcrea
Testis	ENSG00000111834.12	RSPH4A	6	355	rs9398444	0.017316	MDD	rs6914678	6.41358e-05	eGFRcys
Esophagus_Gastroesophageal_Junction	ENSG00000146535.13	GNA12	7	561	rs4416733	0.0173875	MDD	rs11765386	3.01889e-08	eGFRcys
Brain_Cortex	ENSG00000156521.13	TYSND1	10	717	rs10999211	0.0174585	MDD	rs4747042	0.00332898	eGFRcys
Adipose_Visceral_Omentum	ENSG00000268912.1	CTD-2619J13.17	19	301	rs2229375	0.0174699	MDD	rs12462540	0.000422531	BUN
Esophagus_Mucosa	ENSG00000173917.10	HOXB2	17	410	rs2288277	0.0174936	MDD	rs7217983	0.0439668	eGFRcys
Testis	ENSG00000129696.12	TTI2	8	253	rs1996363	0.017556	MDD	rs13258143	0.00986417	BUN
Artery_Tibial	ENSG00000187048.12	CYP4A11	1	356	rs632133	0.0176018	MDD	rs6700838	9.0117e-12	eGFRcrea
Adipose_Visceral_Omentum	ENSG00000116260.16	QSOX1	1	478	rs7530362	0.0176532	MDD	rs7528811	0.0430123	BUN
Testis	ENSG00000104490.17	NCALD	8	483	rs2436890	0.0176675	MDD	rs2511759	0.000789467	BUN
Brain_Cortex	ENSG00000079332.14	SAR1A	10	700	rs10999211	0.0176675	MDD	rs4747042	0.0093972	eGFRcys
Artery_Tibial	ENSG00000134245.17	WNT2B	1	404	rs12049266	0.01768	MDD	rs12144044	0.00832	eGFRcrea
Pancreas	ENSG00000272316.1	XXbac-BPGBPG55C20.2	6	99	rs12524040	0.017816	MDD	rs17091863	1.5589e-06	eGFRcys
Pituitary	ENSG00000160539.4	PLPP7	9	491	rs4740214	0.017816	MDD	rs9802772	0.000657183	eGFRcrea
Esophagus_Mucosa	ENSG00000263503.1	MAPK8IP1P2	17	110	rs12450413	0.017824	MDD	rs11657325	0.00218026	eGFRcys
Testis	ENSG00000272316.1	XXbac-BPGBPG55C20.2	6	99	rs12524040	0.017919	MDD	rs17091863	0.002772	eGFRcys
Adipose_Visceral_Omentum	ENSG00000152439.12	ZNF773	19	487	rs10402091	0.0179375	MDD	rs862703	0.00610217	BUN
Cells_Cultured_fibroblasts	ENSG00000198087.7	CD2AP	6	495	rs10948391	0.0180155	MDD	rs2105005	6.12471e-08	BUN
Brain_Nucleus_accumbens_basal_ganglia	ENSG00000107672.14	NSMCE4A	10	613	rs10510109	0.018135	MDD	rs2672590	0.0313902	eGFRcys
Adipose_Visceral_Omentum	ENSG00000117400.16	MPL	1	464	rs3120045	0.0181384	MDD	rs2782640	9.97325e-13	BUN
Testis	ENSG00000147459.17	DOCK5	8	483	rs2433130	0.01817	MDD	rs2468896	7.347e-07	BUN
Esophagus_Mucosa	ENSG00000197566.9	ZNF624	17	331	rs8079010	0.0181713	MDD	rs9894637	0.000281562	eGFRcys
Pancreas	ENSG00000279968.1	GVQW2	6	433	rs7746523	0.0182655	MDD	rs3777677	2.607e-05	eGFRcys
Esophagus_Mucosa	ENSG00000275832.4	ARHGAP23	17	219	rs4795294	0.0182792	MDD	rs525989	0.022265	eGFRcys
Cells_Cultured_fibroblasts	ENSG00000085382.11	HACE1	6	372	rs314268	0.018316	MDD	rs2756320	8.4436e-74	BUN
Cells_Cultured_fibroblasts	ENSG00000083099.10	LYRM2	6	488	rs3857498	0.018316	MDD	rs9362699	1.62423e-40	BUN
Adipose_Visceral_Omentum	ENSG00000039650.11	PNKP	19	346	rs283533	0.018352	MDD	rs3745473	0.000293632	BUN
Esophagus_Mucosa	ENSG00000198336.9	MYL4	17	339	rs6504622	0.0184657	MDD	rs1867237	0.000642787	eGFRcys
Cells_EBV-transformed_lymphocytes	ENSG00000083937.8	CHMP2B	3	329	rs2048286	0.01848	MDD	rs3804602	9.3984e-86	eGFRcys
Brain_Cortex	ENSG00000095787.21	WAC	10	581	rs2887372	0.018483	MDD	rs332144	8.54e-30	eGFRcys
Cells_Cultured_fibroblasts	ENSG00000111843.13	TMEM14C	6	469	rs7749938	0.0184992	MDD	rs13204330	0.0009776	BUN
Brain_Hypothalamus	ENSG00000127993.15	RBM48	7	312	rs6465351	0.0185072	MDD	rs2188513	0.00041695	eGFRcrea
Cells_Cultured_fibroblasts	ENSG00000256980.4	KHDC1L	6	387	rs2124006	0.0185529	MDD	rs3757105	2.418e-05	BUN
Cells_Cultured_fibroblasts	ENSG00000240050.5	RP1-93H18.1	6	367	rs9398444	0.0185529	MDD	rs1338668	3.419e-05	BUN
Cells_Cultured_fibroblasts	ENSG00000255587.7	RAB44	6	549	rs7747793	0.0185529	MDD	rs7747793	0.000109688	BUN
Cells_Cultured_fibroblasts	ENSG00000259828.1	RP11-63E9.1	6	271	rs12204830	0.0185529	MDD	rs11754251	0.00182591	BUN
Artery_Tibial	ENSG00000248485.1	PCP4L1	1	422	rs2501880	0.018561	MDD	rs1891018	0.00884572	eGFRcrea
Artery_Tibial	ENSG00000143819.12	EPHX1	1	407	rs10753418	0.0186029	MDD	rs6682659	0.0363697	eGFRcrea
Artery_Tibial	ENSG00000058799.14	YIPF1	1	500	rs6672989	0.0186303	MDD	rs1183394	0.0443639	eGFRcrea
Adipose_Visceral_Omentum	ENSG00000282057.1	RP4-621F18.2	1	518	rs7532792	0.0186405	MDD	rs417887	0.0146337	BUN
Artery_Tibial	ENSG00000182827.8	ACBD3	1	419	rs603609	0.018648	MDD	rs3754390	0.00731712	eGFRcrea
Adipose_Visceral_Omentum	ENSG00000269054.1	CTD-2619J13.3	19	323	rs2229375	0.018777	MDD	rs12462540	0.0231508	BUN
Pituitary	ENSG00000148337.20	CIZ1	9	313	rs2502817	0.0187797	MDD	rs4837197	4.83652e-85	eGFRcrea
Artery_Tibial	ENSG00000243709.1	LEFTY1	1	376	rs10753418	0.01883	MDD	rs6682659	1.81127e-07	eGFRcrea
Brain_Cortex	ENSG00000203791.14	METTL10	10	560	rs11245450	0.01891	MDD	rs10901812	0.004774	eGFRcys
Testis	ENSG00000219433.2	BTBD10P2	6	460	rs12663022	0.018941	MDD	rs3734295	9.60889e-05	eGFRcys
Pancreas	ENSG00000104537.16	ANXA13	8	491	rs12548263	0.018964	MDD	rs13248086	0.007986	eGFRcys
Cells_Cultured_fibroblasts	ENSG00000112619.7	PRPH2	6	364	rs6900726	0.0190045	MDD	rs9394925	0.0341309	BUN
Artery_Tibial	ENSG00000134201.10	GSTM5	1	433	rs3738772	0.01904	MDD	rs12145677	0.0494	eGFRcrea
Brain_Hippocampus	ENSG00000129484.13	PARP2	14	617	rs1713417	0.0192938	MDD	rs1713459	0.0341796	eGFRcrea
Brain_Frontal_Cortex_BA9	ENSG00000236411.1	NDUFAF4P3	3	412	rs2555240	0.019393	MDD	rs6800173	0.00706567	BUN
Artery_Tibial	ENSG00000204084.12	INPP5B	1	459	rs2126585	0.019398	MDD	rs17732770	0.000692533	eGFRcrea
Cells_Cultured_fibroblasts	ENSG00000009413.15	REV3L	6	423	rs3904923	0.0194093	MDD	rs174399	0.00127781	BUN
Adipose_Visceral_Omentum	ENSG00000179163.11	FUCA1	1	371	rs6700245	0.0194247	MDD	rs3218177	0.000189995	BUN
Testis	ENSG00000247081.7	BAALC-AS1	8	426	rs2304344	0.0194861	MDD	rs4734695	1.32167e-26	BUN
Pancreas	ENSG00000253741.1	CTD-2292P10.4	8	400	rs11136268	0.0196714	MDD	rs4301486	0.000745167	eGFRcys
Testis	ENSG00000247925.2	RP3-510L9.1	6	512	rs10485417	0.0197025	MDD	rs2064111	0.0480848	eGFRcys
Brain_Cortex	ENSG00000205078.5	SYCE1L	16	726	rs439312	0.0199155	MDD	rs4888633	1.9454e-13	BUN
Adipose_Visceral_Omentum	ENSG00000162769.12	FLVCR1	1	414	rs7511930	0.0199954	MDD	rs7520772	0.000595705	BUN
Pituitary	ENSG00000235387.2	SPAAR	9	435	rs1890591	0.0199954	MDD	rs12237915	0.0086976	eGFRcrea
Pancreas	ENSG00000271945.1	RP11-354K4.2	6	368	rs7765653	0.0201355	MDD	rs9361116	0.0321	eGFRcys
Esophagus_Mucosa	ENSG00000198496.10	NBR2	17	242	rs1004357	0.020232	MDD	rs9908678	0.00079804	eGFRcys
Esophagus_Mucosa	ENSG00000159111.12	MRPL10	17	384	rs8076527	0.0203143	MDD	rs41336845	0.0043632	eGFRcys
Esophagus_Mucosa	ENSG00000089685.14	BIRC5	17	510	rs894546	0.0203556	MDD	rs8081039	3.2289e-19	eGFRcys
Brain_Hypothalamus	ENSG00000273720.1	RP11-613E4.4	7	354	rs13225185	0.020368	MDD	rs4543497	0.012559	eGFRcrea
[truncated: 479 more rows]
