# Supplementary material for: Shared genetic effect of kidney function on bipolar and major depressive disorders: a large-scale genome-wide cross-trait analysis
Source: Hum Genomics. 2024 Jun 11;18:60. doi: 10.1186/s40246-024-00627-3 (PMC11165782; doi:10.1186/s40246-024-00627-3)
Supplement: Supplementary file 7 — Additional file 7. Supplementary Table 5. Transcriptal-wide association analysis forBIP and MDD using GTEx tissue expression (FDR<0.05). [file 40246_2024_627_MOESM7_ESM.xlsx]

## Sheet: Table S5
Supplementary Table 5. Transcriptal-wide association analysis forBIP and MDD using GTEx tissue expression (FDR <0.05).
Traits	Tissue	ID	CHR	P0	P1	HSQ	BEST.GWAS.ID	BEST.GWAS.Z	EQTL.ID	EQTL.R2	EQTL.Z	EQTL.GWAS.Z	NSNP	NWGT	MODEL	MODELCV.PV	MODELCV.R2	TWAS.Z	TWAS.P	FDR
BIP	Heart_Left_Ventricle	ENSG00000281100.1	3	36825157	36825158	0.1185	rs9834970	-7.52	rs9834970	0.005202	3.51	-7.519	401	1	top1	0.1	0.0052	-7.519	5.52e-14	1.84368e-11
BIP	Skin_Not_Sun_Exposed_Suprapubic	ENSG00000163673.7	3	36764348	36764349	0.1407	rs9834970	-7.52	rs9834970	0.0779	-5.98	-7.519	419	1	top1	2.3e-09	0.078	7.519	5.52e-14	2.9808e-11
BIP	Thyroid	ENSG00000171174.13	2	27891097	27891098	0.0819	rs2305929	5.4	rs2305929	0.00148	3.87	5.403	311	25	enet	0.00013	0.028	6.9442	3.81e-12	3.18516e-09
BIP	Breast_Mammary_Tissue	ENSG00000168016.13	3	36945056	36945057	0.1273	rs9834970	-7.52	rs12637912	0.023347	5.08	6.182	395	395	susie	6.3e-05	0.045	6.19338	5.89e-10	2.09095e-07
BIP	Muscle_Skeletal	ENSG00000162267.12	3	52794767	52794768	0.0399	rs2071044	-5.75	rs2256332	0.020884	5.19	-5.363	395	19	enet	4.4e-05	0.026	-6.24688	4.19e-10	2.20813e-07
BIP	Vagina	ENSG00000078814.15	20	34975402	34975403	0.1693	rs3818253	4.79	rs6120777	0.00749	3.41	4.256	347	347	susie	0.11	0.013	5.8559	4.75e-09	2.2325e-07
BIP	Ovary	ENSG00000250067.11	19	19529363	19529364	0.188	rs1064395	6.11	rs739461	0.014064	-3.84	4.544	348	348	susie	0.024	0.03	-6.0564	1.39e-09	3.1553e-07
BIP	Esophagus_Mucosa	ENSG00000187664.8	19	19262795	19262796	0.0398	rs1064395	6.11	rs1064395	0.029463	4.22	6.114	352	1	top1	0.00028	0.029	6.114	9.72e-10	6.20136e-07
BIP	Skin_Not_Sun_Exposed_Suprapubic	ENSG00000250067.11	19	19529363	19529364	0.2221	rs1064395	6.11	rs1036215	0.206	-10.06	5.506	351	43	enet	7.4e-28	0.24	-6.11719	9.52e-10	6.53072e-07
BIP	Lung	ENSG00000160161.9	19	19538247	19538248	0.0393	rs1064395	6.11	rs2011503	0.0167	4.4	6.098	354	1	top1	0.0039	0.017	6.098	1.07e-09	6.9657e-07
BIP	Uterus	ENSG00000149485.18	11	61829317	61829318	0.337	rs174577	5.29	rs4246215	0.066383	-4.56	4.834	421	16	enet	0.00011	0.12	-5.76949	7.95e-09	1.0494e-06
BIP	Thyroid	ENSG00000279727.1	3	36822497	36822498	0.046	rs9834970	-7.52	rs7622114	0.0163	-5.04	-5.611	398	7	enet	0.0015	0.019	6.00482	1.92e-09	1.26912e-06
BIP	Brain_Spinal_cord_cervical_c-1	ENSG00000205334.2	2	27715731	27715732	0.243	rs2305929	5.4	rs6709355	-0.008848	-2.93	-2.857	286	8	lasso	0.23	0.004	5.81085	6.22e-09	1.4617e-06
BIP	Heart_Left_Ventricle	ENSG00000105705.15	19	19320679	19320680	0.0724	rs1064395	6.11	rs4808934	0.0595	-5.08	5.886	364	1	top1	4.9e-06	0.059	-5.886	3.96e-09	1.65924e-06
BIP	Skin_Not_Sun_Exposed_Suprapubic	ENSG00000114988.11	2	96740063	96740064	0.1925	rs6746896	-5.79	rs6746896	0.118	7.31	-5.792	189	7	enet	9.3e-15	0.13	-5.95622	2.58e-09	1.71054e-06
BIP	Brain_Spinal_cord_cervical_c-1	ENSG00000163938.16	3	52681155	52681156	0.1107	rs2071044	-5.75	rs1108842	0.000973	3.74	5.49	384	384	susie	0.053	0.024	5.7379	9.59e-09	1.71661e-06
BIP	Cells_EBV-transformed_lymphocytes	ENSG00000163938.16	3	52681155	52681156	0.18	rs2071044	-5.75	rs4481150	0.054787	3.54	5.716	379	1	top1	0.0072	0.055	5.716	1.09e-08	1.8748e-06
BIP	Pancreas	ENSG00000250067.11	19	19529363	19529364	0.3039	rs1064395	6.11	rs17216041	0.213092	-7.52	5.876	350	350	susie	8.6e-15	0.22	-5.83216	5.47e-09	2.19347e-06
BIP	Stomach	ENSG00000178093.13	19	19515684	19515685	0.0967	rs1064395	6.11	rs16996127	0.082429	5.67	5.506	356	356	susie	2.6e-07	0.094	5.76001	8.41e-09	2.3625e-06
BIP	Stomach	ENSG00000250067.11	19	19529363	19529364	0.1955	rs1064395	6.11	rs2011503	0.142227	-7.22	6.098	352	352	susie	1e-13	0.19	-5.6932	1.25e-08	2.3625e-06
BIP	Artery_Aorta	ENSG00000187664.8	19	19262795	19262796	0.1562	rs1064395	6.11	rs2011503	0.204782	8.78	6.098	352	352	susie	9.8e-19	0.21	5.6851	1.31e-08	2.3715e-06
BIP	Artery_Aorta	ENSG00000213996.12	19	19273390	19273391	0.0693	rs1064395	6.11	rs998732	0.065896	5.56	5.679	356	1	top1	1.4e-06	0.066	5.679	1.35e-08	2.3715e-06
BIP	Artery_Aorta	ENSG00000178093.13	19	19515684	19515685	0.0615	rs1064395	6.11	rs11668721	0.053151	5.12	4.87	354	354	susie	1.6e-06	0.065	5.7607	8.38e-09	2.3715e-06
BIP	Brain_Putamen_basal_ganglia	ENSG00000163938.16	3	52681155	52681156	0.2715	rs2071044	-5.75	rs187084	0.118	-5.21	-4.942	384	13	enet	9.6e-09	0.19	5.7278	1.02e-08	2.4174e-06
BIP	Artery_Aorta	ENSG00000279144.1	3	52848552	52848553	0.0589	rs2071044	-5.75	rs2071044	0.0463	4.46	-5.747	385	1	top1	5e-05	0.046	-5.747	9.08e-09	2.508e-06
BIP	Artery_Aorta	ENSG00000213533.11	3	52897595	52897596	0.2154	rs2071044	-5.75	rs4687657	0.162	8.36	-4.784	378	18	enet	7.6e-19	0.21	-5.71383	1.1e-08	2.508e-06
BIP	Brain_Amygdala	ENSG00000178093.13	19	19515684	19515685	0.2515	rs1064395	6.11	rs16996127	0.0543	4.2	5.506	356	356	susie	0.0026	0.067	5.65844	1.53e-08	2.5857e-06
BIP	Brain_Putamen_basal_ganglia	ENSG00000160161.9	19	19538247	19538248	0.2533	rs1064395	6.11	rs2965190	0.208995	6.49	6.035	351	351	susie	8.8e-11	0.24	5.73799	9.58e-09	2.70156e-06
BIP	Artery_Tibial	ENSG00000254510.1	11	66409157	66409158	0.0487	rs7122539	-5.18	rs1785631	-0.002008	-3.51	2.948	287	287	susie	0.058	0.0055	-5.8496	4.93e-09	2.73122e-06
BIP	Testis	ENSG00000250067.11	19	19529363	19529364	0.1149	rs1064395	6.11	rs166018	0.03278	4.01	-0.782	352	352	susie	0.0016	0.033	-5.8675	4.42e-09	3.02328e-06
BIP	Minor_Salivary_Gland	ENSG00000100372.14	22	40819398	40819399	0.174	rs138312	-5.52	rs138312	-0.000892	-3.16	-5.519	277	1	top1	0.35	-0.00089	5.519	3.41e-08	3.069e-06
BIP	Minor_Salivary_Gland	ENSG00000100372.14	22	40819398	40819399	0.174	rs138312	-5.52	rs138312	-0.000892	-3.16	-5.519	277	1	top1	0.35	-0.00089	5.519	3.41e-08	3.069e-06
BIP	Artery_Coronary	ENSG00000187664.8	19	19262795	19262796	0.128	rs1064395	6.11	rs4808934	0.090965	4.83	5.886	353	353	susie	1.5e-05	0.098	5.69302	1.25e-08	3.125e-06
BIP	Skin_Sun_Exposed_Lower_leg	ENSG00000114988.11	2	96740063	96740064	0.1244	rs6746896	-5.79	rs2271893	0.115	7.79	-5.605	189	189	susie	1.5e-15	0.12	-5.86555	4.48e-09	3.36896e-06
BIP	Brain_Nucleus_accumbens_basal_ganglia	ENSG00000160161.9	19	19538247	19538248	0.1462	rs1064395	6.11	rs16996127	0.193395	6.48	5.506	355	355	susie	2.7e-10	0.2	5.73952	9.49e-09	3.37844e-06
BIP	Spleen	ENSG00000129933.20	19	19320844	19320845	0.1126	rs1064395	6.11	rs4808931	0.029458	3.98	3.922	364	364	susie	0.0035	0.042	5.65122	1.59e-08	3.41055e-06
BIP	Spleen	ENSG00000181896.11	19	19668795	19668796	0.1181	rs1064395	6.11	rs2965201	0.013409	-3.43	5.384	332	332	susie	0.012	0.03	-5.65676	1.54e-08	3.41055e-06
BIP	Brain_Cortex	ENSG00000124107.5	20	45254563	45254564	0.145	rs6130764	-5	rs734784	0.02442	-3.87	-4.665	476	4	lasso	0.0041	0.039	5.57293	2.5e-08	3.5e-06
BIP	Adipose_Subcutaneous	ENSG00000114988.11	2	96740063	96740064	0.096	rs6746896	-5.79	rs6746896	0.028204	5.68	-5.792	189	6	lasso	1.9e-07	0.053	-5.84698	5.01e-09	3.53205e-06
BIP	Small_Intestine_Terminal_Ileum	ENSG00000163938.16	3	52681155	52681156	0.1843	rs2071044	-5.75	rs6765687	0.051751	4.15	3.7523	385	385	susie	0.0011	0.067	5.60823	2.04e-08	3.9372e-06
BIP	Whole_Blood	ENSG00000114988.11	2	96740063	96740064	0.0359	rs6746896	-5.79	rs6746896	0.0339	4.7	-5.792	189	1	top1	7e-06	0.034	-5.792	6.96e-09	3.9672e-06
BIP	Heart_Left_Ventricle	ENSG00000178093.13	19	19515684	19515685	0.0599	rs1064395	6.11	rs2011503	0.0459	4.48	6.098	356	356	susie	4.8e-05	0.047	5.61967	1.91e-08	4.00145e-06
BIP	Artery_Coronary	ENSG00000250067.11	19	19529363	19529364	0.196	rs1064395	6.11	rs739461	-0.000298	-3.61	4.544	351	351	susie	0.0011	0.055	-5.52845	3.23e-08	4.0375e-06
BIP	Whole_Blood	ENSG00000178093.13	19	19515684	19515685	0.0731	rs1064395	6.11	rs998732	0.0484	5.71	5.679	356	1	top1	9.1e-08	0.048	5.679	1.35e-08	4.1175e-06
BIP	Whole_Blood	ENSG00000250067.11	19	19529363	19529364	0.0749	rs1064395	6.11	rs2011503	0.0396	-6.03	6.098	352	29	enet	5.5e-10	0.065	-5.7447	9.21e-09	4.1175e-06
BIP	Cells_EBV-transformed_lymphocytes	ENSG00000016864.18	3	52705634	52705635	0.112	rs2071044	-5.75	rs2255107	0.025481	-3.93	-4.853	376	376	susie	0.0014	0.08	5.45709	4.84e-08	4.1624e-06
BIP	Spleen	ENSG00000250067.11	19	19529363	19529364	0.2525	rs1064395	6.11	rs2288865	0.161528	-6.26	4.482	352	3	lasso	3.4e-10	0.2	-5.54581	2.93e-08	4.1899e-06
BIP	Pituitary	ENSG00000163938.16	3	52681155	52681156	0.1179	rs2071044	-5.75	rs1060330	0.086395	5.49	4.855	385	23	enet	1.1e-06	0.1	5.68416	1.31e-08	4.716e-06
BIP	Artery_Coronary	ENSG00000066248.14	2	233013271	233013272	0.4993	rs2675960	4.35	rs2004203	0.265009	6.88	4.302	471	20	enet	1.9e-14	0.28	5.6397	1.7e-08	5.1e-06
BIP	Muscle_Skeletal	ENSG00000114904.12	3	52770948	52770949	0.0528	rs2071044	-5.75	rs17052256	0.057716	-6.21	-5.086	393	12	lasso	8.9e-10	0.061	5.60187	2.12e-08	5.5862e-06
BIP	Brain_Nucleus_accumbens_basal_ganglia	ENSG00000196236.12	22	40857096	40857097	0.131	rs138312	-5.52	rs138312	0.07551	-4.28	-5.519	287	1	top1	0.00011	0.076	5.519	3.41e-08	5.6265e-06
BIP	Brain_Nucleus_accumbens_basal_ganglia	ENSG00000196236.12	22	40857096	40857097	0.131	rs138312	-5.52	rs138312	0.07551	-4.28	-5.519	287	1	top1	0.00011	0.076	5.519	3.41e-08	5.6265e-06
BIP	Liver	ENSG00000250067.11	19	19529363	19529364	0.2467	rs1064395	6.11	rs2965201	0.128	-5.58	5.384	352	352	susie	3e-08	0.16	-5.58351	2.36e-08	5.6404e-06
BIP	Brain_Cortex	ENSG00000114902.13	3	52704954	52704955	0.109	rs2071044	-5.75	rs3617	0.05718	4.37	-5.627	382	1	top1	0.00065	0.057	-5.627	1.83e-08	5.6547e-06
BIP	Small_Intestine_Terminal_Ileum	ENSG00000114904.12	3	52770948	52770949	0.0926	rs2071044	-5.75	rs2071042	0.088087	-3.96	-5.403	393	1	top1	0.00021	0.088	5.403	6.55e-08	6.32075e-06
BIP	Brain_Hippocampus	ENSG00000196236.12	22	40857096	40857097	0.272	rs138312	-5.52	rs138312	0.163377	-5.4	-5.519	285	285	susie	1.3e-07	0.17	5.45997	4.76e-08	6.3308e-06
BIP	Brain_Hippocampus	ENSG00000196236.12	22	40857096	40857097	0.272	rs138312	-5.52	rs138312	0.163377	-5.4	-5.519	285	285	susie	1.3e-07	0.17	5.45997	4.76e-08	6.3308e-06
BIP	Artery_Tibial	ENSG00000178093.13	19	19515684	19515685	0.0547	rs1064395	6.11	rs6511027	0.0268	4.71	5.476	356	356	susie	2e-05	0.036	5.61061	2.02e-08	6.4842e-06
BIP	Artery_Tibial	ENSG00000160161.9	19	19538247	19538248	0.0593	rs1064395	6.11	rs16996127	0.066	6.47	5.506	355	355	susie	1.3e-09	0.073	5.70779	1.14e-08	6.4842e-06
BIP	Brain_Cortex	ENSG00000128285.4	22	40678749	40678750	0.138	rs138312	-5.52	rs138312	0.09046	5.03	-5.519	285	285	susie	9.4e-06	0.098	-5.51218	3.54e-08	6.5844e-06
BIP	Brain_Cortex	ENSG00000128285.4	22	40678749	40678750	0.138	rs138312	-5.52	rs138312	0.09046	5.03	-5.519	285	285	susie	9.4e-06	0.098	-5.51218	3.54e-08	6.5844e-06
BIP	Brain_Cerebellar_Hemisphere	ENSG00000196236.12	22	40857096	40857097	0.1689	rs138312	-5.52	rs138312	0.14014	-5.26	-5.519	287	1	top1	8.2e-07	0.14	5.519	3.41e-08	6.6495e-06
BIP	Brain_Cerebellar_Hemisphere	ENSG00000196236.12	22	40857096	40857097	0.1689	rs138312	-5.52	rs138312	0.14014	-5.26	-5.519	287	1	top1	8.2e-07	0.14	5.519	3.41e-08	6.6495e-06
BIP	Prostate	ENSG00000250067.11	19	19529363	19529364	0.2076	rs1064395	6.11	rs16996127	0.114	-5.5	5.506	352	352	susie	1.3e-07	0.14	-5.59997	2.14e-08	6.9336e-06
BIP	Artery_Tibial	ENSG00000163938.16	3	52681155	52681156	0.1324	rs2071044	-5.75	rs13083798	0.0803	7.3	5.378	386	36	enet	1.7e-12	0.098	5.6394	1.71e-08	7.44523e-06
BIP	Artery_Tibial	ENSG00000114904.12	3	52770948	52770949	0.0936	rs2071044	-5.75	rs2577831	0.0913	7.59	5.447	394	394	susie	5.3e-13	0.1	5.5018	3.76e-08	7.44523e-06
BIP	Artery_Tibial	ENSG00000055957.10	3	52777591	52777592	0.0301	rs2071044	-5.75	rs2710323	0.00739	3.94	5.733	393	393	susie	0.0016	0.019	5.4904	4.01e-08	7.44523e-06
BIP	Spleen	ENSG00000173621.8	11	66856646	66856647	0.2939	rs7122539	-5.18	rs7122539	0.094144	-5.24	-5.179	230	30	enet	2.5e-07	0.14	5.593	2.23e-08	7.5151e-06
BIP	Stomach	ENSG00000078814.15	20	34975402	34975403	0.0753	rs3818253	4.79	rs6088662	0.007472	3.63	4.779	352	352	susie	0.017	0.018	5.4057	6.45e-08	7.611e-06
BIP	Vagina	ENSG00000177082.12	15	84654342	84654343	0.231	rs12912934	-5.36	rs11638290	0.0772	-4.33	-5.203	343	343	susie	2.6e-05	0.13	5.3204	1.04e-07	7.6145e-06
BIP	Vagina	ENSG00000259295.6	15	85191437	85191438	0.297	rs12910012	-5.34	rs4643294	0.01532	4.47	-5.171	509	23	enet	5.9e-05	0.12	-5.2441	1.57e-07	7.6145e-06
BIP	Colon_Sigmoid	ENSG00000178093.13	19	19515684	19515685	0.131	rs1064395	6.11	rs2010506	0.073031	4.78	5.641	356	1	top1	4.6e-06	0.073	5.641	1.69e-08	7.6895e-06
BIP	Brain_Nucleus_accumbens_basal_ganglia	ENSG00000114988.11	2	96740063	96740064	0.1828	rs6746896	-5.79	rs2271893	0.094	4.94	-5.605	189	1	top1	1.6e-05	0.094	-5.605	2.08e-08	7.7584e-06
BIP	Muscle_Skeletal	ENSG00000105705.15	19	19320679	19320680	0.1088	rs1064395	6.11	rs998732	0.182	-10.39	5.679	364	1	top1	1.2e-27	0.18	-5.679	1.35e-08	7.938e-06
BIP	Brain_Hippocampus	ENSG00000163938.16	3	52681155	52681156	0.1437	rs2071044	-5.75	rs1108842	0.060056	4.13	5.49	384	1	top1	0.0015	0.06	5.49	4.02e-08	7.9596e-06
BIP	Stomach	ENSG00000114904.12	3	52770948	52770949	0.0508	rs2071044	-5.75	rs11915851	0.007556	-3.68	-4.813	393	393	susie	0.034	0.013	5.5488	2.88e-08	8.1504e-06
BIP	Spleen	ENSG00000114988.11	2	96740063	96740064	0.1185	rs6746896	-5.79	rs6727384	0.031784	3.94	-5.124	188	20	enet	0.0034	0.042	-5.62345	1.87e-08	8.4524e-06
BIP	Heart_Atrial_Appendage	ENSG00000178093.13	19	19515684	19515685	0.0547	rs1064395	6.11	rs16996127	0.0533	4.56	5.506	356	1	top1	2e-05	0.053	5.506	3.67e-08	8.45935e-06
BIP	Heart_Atrial_Appendage	ENSG00000160161.9	19	19538247	19538248	0.2086	rs1064395	6.11	rs2965190	0.264	9.35	6.035	355	355	susie	2.5e-23	0.27	5.60912	2.03e-08	8.45935e-06
BIP	Breast_Mammary_Tissue	ENSG00000250067.11	19	19529363	19529364	0.1309	rs1064395	6.11	rs2965201	0.0915	-5.91	5.384	351	351	susie	4.3e-09	0.097	-5.5993	2.15e-08	8.6979e-06
BIP	Breast_Mammary_Tissue	ENSG00000160161.9	19	19538247	19538248	0.0472	rs1064395	6.11	rs1036215	0.0541	4.35	5.506	354	1	top1	1.2e-05	0.054	5.506	3.67e-08	8.6979e-06
BIP	Esophagus_Gastroesophageal_Junction	ENSG00000163938.16	3	52681155	52681156	0.0742	rs2071044	-5.75	rs610060	0.030094	4.96	5.118	385	385	susie	8.7e-05	0.051	5.59092	2.26e-08	8.7236e-06
BIP	Cells_EBV-transformed_lymphocytes	ENSG00000055955.15	3	52830738	52830739	0.304	rs2071044	-5.75	rs2256332	0.233653	5.6	-5.363	381	5	lasso	1.5e-09	0.28	-5.24816	1.54e-07	8.82933e-06
BIP	Thyroid	ENSG00000105705.15	19	19320679	19320680	0.0677	rs1064395	6.11	rs8113682	0.013998	-4.65	4.66	363	363	susie	0.0009	0.021	-5.71288	1.11e-08	8.9466e-06
BIP	Skin_Sun_Exposed_Lower_leg	ENSG00000124134.8	20	45101111	45101112	0.0364	rs6130764	-5	rs17420378	0.032773	4.69	-4.968	461	5	lasso	2.5e-06	0.041	-5.5235	3.32e-08	9.3956e-06
BIP	Brain_Putamen_basal_ganglia	ENSG00000275956.1	3	52732546	52732547	0.1072	rs2071044	-5.75	rs1014969	0.0791	-3.88	-5.357	389	1	top1	0.00025	0.079	5.357	8.46e-08	1.00251e-05
BIP	Ovary	ENSG00000163938.16	3	52681155	52681156	0.1066	rs2071044	-5.75	rs2590838	0.031176	3.96	5.421	385	1	top1	0.022	0.031	5.421	5.93e-08	1.01996e-05
BIP	Breast_Mammary_Tissue	ENSG00000114904.12	3	52770948	52770949	0.1995	rs2071044	-5.75	rs2590838	0.115568	6.29	5.421	393	1	top1	1.5e-10	0.12	5.421	5.93e-08	1.05257e-05
BIP	Small_Intestine_Terminal_Ileum	ENSG00000197696.9	15	84658562	84658563	0.2441	rs12912934	-5.36	rs11635505	0.197637	-5.95	-5.147	347	5	lasso	1.1e-09	0.23	5.3766	7.59e-08	1.0626e-05
BIP	Esophagus_Muscularis	ENSG00000178093.13	19	19515684	19515685	0.0684	rs1064395	6.11	rs8102502	0.0478	5.28	5.336	356	356	susie	3.1e-06	0.053	5.63336	1.77e-08	1.07616e-05
BIP	Pituitary	ENSG00000178093.13	19	19515684	19515685	0.1339	rs1064395	6.11	rs16996127	0.04928	5.01	5.506	356	356	susie	8.4e-05	0.065	5.57563	2.47e-08	1.15349e-05
BIP	Pituitary	ENSG00000168268.10	3	52535053	52535054	0.0835	rs2071044	-5.75	rs1010553	0.001792	3.82	3.853	369	369	susie	0.012	0.024	5.40416	6.51e-08	1.1718e-05
BIP	Adrenal_Gland	ENSG00000196236.12	22	40857096	40857097	0.2483	rs138312	-5.52	rs138354	0.060654	-4.52	-5.044	287	20	enet	1.4e-05	0.089	5.3626	8.2e-08	1.23e-05
BIP	Adrenal_Gland	ENSG00000196236.12	22	40857096	40857097	0.2483	rs138312	-5.52	rs138354	0.060654	-4.52	-5.044	287	20	enet	1.4e-05	0.089	5.3626	8.2e-08	1.23e-05
BIP	Uterus	ENSG00000196236.12	22	40857096	40857097	0.292	rs138312	-5.52	rs138354	0.272229	-5.78	-5.044	276	5	enet	6.4e-10	0.3	5.2706	1.36e-07	1.2376e-05
BIP	Uterus	ENSG00000196236.12	22	40857096	40857097	0.292	rs138312	-5.52	rs138354	0.272229	-5.78	-5.044	276	5	enet	6.4e-10	0.3	5.2706	1.36e-07	1.2376e-05
BIP	Muscle_Skeletal	ENSG00000114988.11	2	96740063	96740064	0.2577	rs6746896	-5.79	rs2271893	0.209	11.21	-5.605	189	1	top1	6.1e-32	0.21	-5.605	2.08e-08	1.27712e-05
BIP	Brain_Caudate_basal_ganglia	ENSG00000160161.9	19	19538247	19538248	0.2036	rs1064395	6.11	rs16996127	0.182248	5.93	5.506	355	1	top1	3.1e-09	0.18	5.506	3.67e-08	1.28083e-05
BIP	Skin_Sun_Exposed_Lower_leg	ENSG00000250067.11	19	19529363	19529364	0.1515	rs1064395	6.11	rs2965190	0.194	-10.3	6.035	352	352	susie	1.5e-26	0.2	-5.63308	1.77e-08	1.30803e-05
BIP	Vagina	ENSG00000259728.5	15	84570923	84570924	0.304	rs12912934	-5.36	rs3860265	0.2361	6.13	-4.735	320	320	susie	4.3e-10	0.28	-5.0663	4.06e-07	1.31273e-05
BIP	Esophagus_Mucosa	ENSG00000114988.11	2	96740063	96740064	0.1928	rs6746896	-5.79	rs2271893	0.136248	7.72	-5.605	188	1	top1	6.2e-15	0.14	-5.605	2.08e-08	1.33536e-05
BIP	Pituitary	ENSG00000174851.15	11	66289169	66289170	0.0992	rs10791855	-5.14	rs622779	0.0119	3.46	2.937	314	314	susie	0.026	0.018	5.4843	4.15e-08	1.35705e-05
BIP	Brain_Caudate_basal_ganglia	ENSG00000239415.1	21	46254132	46254133	0.3301	rs1007893	-4.64	rs2839169	0.01579	4.54	3.605	472	472	susie	0.0035	0.043	5.2155	1.83e-07	1.3725e-05
BIP	Cells_Cultured_fibroblasts	ENSG00000114988.11	2	96740063	96740064	0.2508	rs6746896	-5.79	rs2271893	0.204	9.31	-5.605	189	1	top1	6.9e-22	0.2	-5.605	2.08e-08	1.43936e-05
BIP	Artery_Tibial	ENSG00000279144.1	3	52848552	52848553	0.1654	rs2071044	-5.75	rs11130331	0.119	7.94	-5.166	386	386	susie	4.4e-15	0.12	-5.3171	1.05e-07	1.46212e-05
BIP	Brain_Cerebellar_Hemisphere	ENSG00000163938.16	3	52681155	52681156	0.3181	rs2071044	-5.75	rs1108842	0.276	7.05	5.49	385	385	susie	8.7e-14	0.3	5.47528	4.37e-08	1.48143e-05
BIP	Brain_Nucleus_accumbens_basal_ganglia	ENSG00000163938.16	3	52681155	52681156	0.1198	rs2071044	-5.75	rs2577831	0.12562	4.96	5.447	384	1	top1	5.9e-07	0.13	5.447	5.12e-08	1.50528e-05
BIP	Small_Intestine_Terminal_Ileum	ENSG00000225151.10	15	84230135	84230136	0.2859	rs12912934	-5.36	rs950169	0.128527	-4.48	-4.934	199	4	lasso	9.1e-07	0.15	5.1244	2.99e-07	1.50733e-05
BIP	Small_Intestine_Terminal_Ileum	ENSG00000275120.2	15	84633822	84633823	0.1621	rs12912934	-5.36	rs4842939	0.069763	4.19	-4.905	338	338	susie	0.00027	0.085	-5.1097	3.23e-07	1.50733e-05
BIP	Muscle_Skeletal	ENSG00000160294.10	21	46286296	46286297	0.1393	rs1007893	-4.64	rs4818826	0.055603	-7.5	3.54	461	25	enet	1.8e-15	0.1	-5.2624	1.42e-07	1.562e-05
BIP	Brain_Frontal_Cortex_BA9	ENSG00000163938.16	3	52681155	52681156	0.2034	rs2071044	-5.75	rs2590838	0.222816	6.11	5.421	384	1	top1	2.6e-10	0.22	5.421	5.93e-08	1.59517e-05
BIP	Brain_Hypothalamus	ENSG00000163938.16	3	52681155	52681156	0.2639	rs2071044	-5.75	rs13083798	0.186	5.5	5.378	383	1	top1	1.2e-08	0.19	5.378	7.53e-08	1.60389e-05
BIP	Brain_Caudate_basal_ganglia	ENSG00000163938.16	3	52681155	52681156	0.138	rs2071044	-5.75	rs2577831	0.020616	4.23	5.447	383	383	susie	0.0024	0.047	5.4216	5.91e-08	1.69617e-05
BIP	Artery_Coronary	ENSG00000259295.6	15	85191437	85191438	0.232	rs12910012	-5.34	rs17599989	0.10088	4.58	-5.327	511	1	top1	1.1e-05	0.1	-5.327	9.98e-08	1.71656e-05
BIP	Pancreas	ENSG00000168237.17	3	52287088	52287089	0.0717	rs2710323	5.73	rs353547	-0.00194	-3.86	-4.619	336	336	susie	0.3	0.00041	5.44723	5.12e-08	1.7408e-05
BIP	Thyroid	ENSG00000114988.11	2	96740063	96740064	0.1728	rs6746896	-5.79	rs6746896	0.129	8.45	-5.792	189	5	lasso	1.6e-18	0.15	-5.48144	4.22e-08	1.76396e-05
BIP	Testis	ENSG00000186010.18	19	19515735	19515736	0.4552	rs1064395	6.11	rs16996127	0.634208	-13.2	5.506	356	356	susie	1.3e-61	0.64	-5.43279	5.55e-08	1.8981e-05
BIP	Esophagus_Mucosa	ENSG00000168237.17	3	52287088	52287089	0.1573	rs2710323	5.73	rs7614727	0.15	7.98	4.847	336	22	enet	6.6e-18	0.16	5.38434	7.27e-08	1.93018e-05
BIP	Esophagus_Mucosa	ENSG00000114904.12	3	52770948	52770949	0.0697	rs2071044	-5.75	rs34017441	0.0694	-6.46	-5.001	393	393	susie	4.6e-10	0.088	5.43747	5.4e-08	1.93018e-05
BIP	Whole_Blood	ENSG00000279144.1	3	52848552	52848553	0.0199	rs2071044	-5.75	rs11922961	0.0059	3.9	-5.362	385	385	susie	0.0038	0.013	-5.46332	4.67e-08	1.97074e-05
BIP	Testis	ENSG00000196236.12	22	40857096	40857097	0.1959	rs138312	-5.52	rs5758064	0.0306	-4.49	-5.333	277	277	susie	0.00065	0.039	5.41379	6.17e-08	2.01142e-05
BIP	Testis	ENSG00000196236.12	22	40857096	40857097	0.1959	rs138312	-5.52	rs5758064	0.0306	-4.49	-5.333	277	277	susie	0.00065	0.039	5.41379	6.17e-08	2.01142e-05
BIP	Skin_Not_Sun_Exposed_Suprapubic	ENSG00000243224.1	3	52239260	52239261	0.0307	rs1108842	5.49	rs13083798	0.0376	4.35	5.378	322	1	top1	3e-05	0.038	5.378	7.53e-08	2.0331e-05
BIP	Minor_Salivary_Gland	ENSG00000196236.12	22	40857096	40857097	0.275	rs138312	-5.52	rs138354	0.179716	-4.7	-5.044	275	1	top1	1.6e-06	0.18	5.044	4.56e-07	2.052e-05
BIP	Minor_Salivary_Gland	ENSG00000196236.12	22	40857096	40857097	0.275	rs138312	-5.52	rs138354	0.179716	-4.7	-5.044	275	1	top1	1.6e-06	0.18	5.044	4.56e-07	2.052e-05
BIP	Small_Intestine_Terminal_Ileum	ENSG00000250067.11	19	19529363	19529364	0.3679	rs1064395	6.11	rs8102502	0.208136	-5.86	5.336	349	1	top1	7.8e-09	0.21	-5.336	9.5e-08	2.09e-05
BIP	Colon_Transverse	ENSG00000248746.5	11	66546394	66546395	0.202	rs7122539	-5.18	rs1815739	0.223	-8.33	3.94	264	264	susie	6.8e-19	0.23	-5.4171	6.06e-08	2.13312e-05
BIP	Colon_Transverse	ENSG00000259295.6	15	85191437	85191438	0.2479	rs12910012	-5.34	rs11637142	0.060288	5.74	-5.33	509	28	enet	3.3e-10	0.12	-5.3549	8.56e-08	2.23416e-05
BIP	Vagina	ENSG00000189136.8	15	84570794	84570795	0.34	rs12912934	-5.36	rs3860265	0.08314	4.92	-4.735	320	8	lasso	2.9e-06	0.16	-4.9064	9.28e-07	2.2504e-05
BIP	Cells_Cultured_fibroblasts	ENSG00000163939.18	3	52685916	52685917	0.0707	rs2071044	-5.75	rs2590838	0.058096	5.34	5.421	387	1	top1	5.8e-07	0.058	5.421	5.93e-08	2.2973e-05
BIP	Cells_Cultured_fibroblasts	ENSG00000213533.11	3	52897595	52897596	0.1405	rs2071044	-5.75	rs2256332	0.098105	6.87	-5.363	378	1	top1	7.6e-11	0.098	-5.363	8.19e-08	2.2973e-05
BIP	Brain_Nucleus_accumbens_basal_ganglia	ENSG00000168237.17	3	52287088	52287089	0.0783	rs2710323	5.73	rs9311474	0.018737	4	4.89	334	334	susie	0.0057	0.037	5.19549	2.04e-07	2.3226e-05
BIP	Brain_Nucleus_accumbens_basal_ganglia	ENSG00000275956.1	3	52732546	52732547	0.0925	rs2071044	-5.75	rs13083798	0.003653	3.95	5.378	389	389	susie	0.0029	0.043	5.16806	2.37e-07	2.3226e-05
BIP	Artery_Tibial	ENSG00000177082.12	15	84654342	84654343	0.1527	rs12912934	-5.36	rs7237	0.161293	-8.95	-4.93	344	18	enet	2.1e-20	0.16	5.30695	1.11e-07	2.3246e-05
BIP	Artery_Tibial	ENSG00000259295.6	15	85191437	85191438	0.3798	rs12910012	-5.34	rs35316992	0.22816	10.46	-5.171	510	52	enet	1.6e-34	0.27	-5.29593	1.18e-07	2.3246e-05
BIP	Kidney_Cortex	ENSG00000225151.10	15	84230135	84230136	0.394	rs12912934	-5.36	rs34591918	0.0758	-4.06	-4.516	199	199	susie	5.1e-05	0.22	5.068	4.02e-07	2.3316e-05
BIP	Lung	ENSG00000186010.18	19	19515735	19515736	0.0408	rs1064395	6.11	rs2965201	0.00608	3.99	5.384	355	1	top1	0.056	0.0061	5.384	7.28e-08	2.36964e-05
BIP	Esophagus_Mucosa	ENSG00000189136.8	15	84570794	84570795	0.4469	rs12912934	-5.36	rs11633534	0.423	13.23	-5.139	322	322	susie	1e-59	0.48	-5.39246	6.95e-08	2.3908e-05
BIP	Heart_Left_Ventricle	ENSG00000197696.9	15	84658562	84658563	0.0733	rs12912934	-5.36	rs17599989	0.0491	-4.68	-5.327	348	1	top1	3.1e-05	0.049	5.327	9.98e-08	2.3952e-05
BIP	Brain_Nucleus_accumbens_basal_ganglia	ENSG00000016864.18	3	52705634	52705635	0.0708	rs2071044	-5.75	rs2300149	0.009494	-3.74	-4.781	382	382	susie	0.011	0.031	5.10569	3.3e-07	2.4255e-05
BIP	Muscle_Skeletal	ENSG00000055955.15	3	52830738	52830739	0.1677	rs2071044	-5.75	rs13083728	0.144325	9.94	-4.037	387	27	enet	2.6e-26	0.17	-5.26494	1.4e-07	2.45933e-05
BIP	Stomach	ENSG00000168268.10	3	52535053	52535054	0.1079	rs2071044	-5.75	rs4475032	0.001607	-3.27	-3.624	369	369	susie	0.026	0.015	5.2252	1.74e-07	2.4621e-05
BIP	Colon_Transverse	ENSG00000250067.11	19	19529363	19529364	0.2521	rs1064395	6.11	rs739461	0.213301	-8.08	4.544	349	34	enet	7.4e-18	0.22	-5.4381	5.38e-08	2.4748e-05
BIP	Esophagus_Gastroesophageal_Junction	ENSG00000126226.21	13	113208692	113208693	0.1051	rs9549695	-4.7	rs11164137	0.007215	-3.45	2.449	419	419	susie	0.0018	0.032	-5.1821	2.19e-07	2.5623e-05
BIP	Esophagus_Mucosa	ENSG00000196236.12	22	40857096	40857097	0.1291	rs138312	-5.52	rs138354	0.127212	-7.33	-5.044	286	5	lasso	1.6e-14	0.13	5.33291	9.67e-08	2.56255e-05
BIP	Esophagus_Mucosa	ENSG00000196236.12	22	40857096	40857097	0.1291	rs138312	-5.52	rs138354	0.127212	-7.33	-5.044	286	5	lasso	1.6e-14	0.13	5.33291	9.67e-08	2.56255e-05
BIP	Prostate	ENSG00000259728.5	15	84570923	84570924	0.2683	rs12912934	-5.36	rs11633534	0.216587	6.62	-5.139	320	1	top1	2.5e-11	0.22	-5.139	2.76e-07	2.5905e-05
BIP	Prostate	ENSG00000197696.9	15	84658562	84658563	0.1568	rs12912934	-5.36	rs11634320	0.087825	-5.11	-4.791	346	346	susie	2.2e-06	0.11	5.1149	3.14e-07	2.5905e-05
BIP	Pancreas	ENSG00000055955.15	3	52830738	52830739	0.2257	rs2071044	-5.75	rs9860296	0.203075	-7.53	-4.924	387	387	susie	3.9e-14	0.21	5.24883	1.53e-07	2.601e-05
BIP	Testis	ENSG00000163938.16	3	52681155	52681156	0.1686	rs2071044	-5.75	rs1961958	0.141	-7.69	-4.885	385	37	enet	2.2e-13	0.18	5.48805	4.06e-08	2.60652e-05
BIP	Artery_Aorta	ENSG00000085788.13	8	38225217	38225218	0.1905	rs2306899	-4.67	rs2306899	0.191013	8.33	-4.666	275	5	lasso	9.3e-21	0.23	-5.27588	1.32e-07	2.6404e-05
BIP	Artery_Aorta	ENSG00000272092.1	8	38382363	38382364	0.075	rs12677998	-4.88	rs10958700	0.016233	-3.54	-4.542	270	270	susie	0.0051	0.021	5.21521	1.84e-07	2.6404e-05
BIP	Brain_Caudate_basal_ganglia	ENSG00000010322.15	3	52455117	52455118	0.1724	rs2071044	-5.75	rs2577831	0.02078	3.73	5.447	360	360	susie	0.018	0.027	5.21292	1.86e-07	2.6691e-05
BIP	Adipose_Visceral_Omentum	ENSG00000259295.6	15	85191437	85191438	0.3291	rs12910012	-5.34	rs35316992	0.163254	8.24	-5.171	511	14	enet	3.8e-18	0.17	-5.34272	9.16e-08	2.71136e-05
BIP	Adipose_Subcutaneous	ENSG00000250067.11	19	19529363	19529364	0.1549	rs1064395	6.11	rs2965201	0.123	-8.25	5.384	352	352	susie	5.4e-16	0.13	-5.47998	4.25e-08	2.771e-05
BIP	Nerve_Tibial	ENSG00000178093.13	19	19515684	19515685	0.1224	rs1064395	6.11	rs1036215	0.13143	7.9	5.506	355	1	top1	2.9e-15	0.13	5.506	3.67e-08	2.79287e-05
BIP	Esophagus_Muscularis	ENSG00000078814.15	20	34975402	34975403	0.2051	rs3818253	4.79	rs752448	0.083004	6.06	4.699	352	22	enet	4.1e-10	0.095	5.28871	1.23e-07	2.8782e-05
BIP	Thyroid	ENSG00000178093.13	19	19515684	19515685	0.0614	rs1064395	6.11	rs2965201	0.021271	3.97	5.384	355	1	top1	0.00077	0.021	5.384	7.28e-08	2.93384e-05
BIP	Esophagus_Muscularis	ENSG00000163938.16	3	52681155	52681156	0.1035	rs2071044	-5.75	rs2590838	0.101072	6.99	5.421	385	1	top1	1e-10	0.1	5.421	5.93e-08	3.00651e-05
BIP	Heart_Atrial_Appendage	ENSG00000250067.11	19	19529363	19529364	0.1058	rs1064395	6.11	rs12983292	0.0397	-5.04	3.851	352	26	enet	2.1e-05	0.053	-5.20238	1.97e-07	3.02723e-05
BIP	Artery_Aorta	ENSG00000259295.6	15	85191437	85191438	0.2905	rs12910012	-5.34	rs11637142	0.217376	8.63	-5.33	509	1	top1	2.2e-19	0.22	-5.33	9.82e-08	3.05402e-05
BIP	Colon_Sigmoid	ENSG00000259683.1	15	84389728	84389729	0.428	rs12912934	-5.36	rs3860265	0.404	10.46	-4.735	236	28	enet	2.4e-33	0.42	-5.06752	4.03e-07	3.06675e-05
BIP	Colon_Sigmoid	ENSG00000244056.3	15	84394071	84394072	0.3078	rs12912934	-5.36	rs3860265	0.24	8.37	-4.735	241	18	enet	2.7e-21	0.29	-5.0383	4.7e-07	3.06675e-05
BIP	Colon_Sigmoid	ENSG00000235370.6	15	84411700	84411701	0.2939	rs12912934	-5.36	rs11633075	0.263	8.4	-5.015	260	17	enet	1.3e-21	0.29	-5.04036	4.65e-07	3.06675e-05
BIP	Colon_Sigmoid	ENSG00000259295.6	15	85191437	85191438	0.2361	rs12910012	-5.34	rs17599989	0.128	6.26	-5.327	510	510	susie	5.8e-10	0.13	-5.16615	2.39e-07	3.06675e-05
BIP	Brain_Hypothalamus	ENSG00000275956.1	3	52732546	52732547	0.1053	rs2071044	-5.75	rs6778735	0.0722	4.26	4.054	388	388	susie	0.00018	0.081	5.1275	2.94e-07	3.1311e-05
BIP	Adipose_Visceral_Omentum	ENSG00000114988.11	2	96740063	96740064	0.1761	rs6746896	-5.79	rs6727384	0.0602	6.17	-5.124	189	189	susie	6.2e-08	0.07	-5.4334	5.53e-08	3.16316e-05
BIP	Skin_Not_Sun_Exposed_Suprapubic	ENSG00000178093.13	19	19515684	19515685	0.0557	rs1064395	6.11	rs8102502	0.072	5.91	5.336	355	1	top1	9.4e-09	0.072	5.336	9.5e-08	3.2585e-05
BIP	Kidney_Cortex	ENSG00000148700.14	10	109996367	109996368	0.486	rs4595478	5.21	rs12263484	0.071139	4.21	4.964	332	332	susie	0.00012	0.2	4.9823	6.28e-07	3.2656e-05
BIP	Nerve_Tibial	ENSG00000177082.12	15	84654342	84654343	0.202	rs12912934	-5.36	rs35316992	0.198	-9.79	-5.171	345	345	susie	3e-24	0.21	5.25165	1.51e-07	3.2767e-05
BIP	Nerve_Tibial	ENSG00000259295.6	15	85191437	85191438	0.3082	rs12910012	-5.34	rs11637142	0.189	9.36	-5.33	511	9	lasso	4.1e-24	0.21	-5.30163	1.15e-07	3.2767e-05
BIP	Esophagus_Gastroesophageal_Junction	ENSG00000259570.1	15	84394511	84394512	0.1103	rs12912934	-5.36	rs11635505	0.0405	5.53	-5.147	239	239	susie	4.7e-06	0.071	-5.1484	2.63e-07	3.5224e-05
BIP	Esophagus_Gastroesophageal_Junction	ENSG00000197696.9	15	84658562	84658563	0.1484	rs12912934	-5.36	rs3748376	0.145	-6.46	-5.142	346	1	top1	3.9e-11	0.14	5.142	2.72e-07	3.5224e-05
BIP	Esophagus_Muscularis	ENSG00000168268.10	3	52535053	52535054	0.0315	rs2071044	-5.75	rs1010554	0.005271	3.93	3.82	369	369	susie	0.009	0.015	5.25645	1.47e-07	3.72645e-05
BIP	Nerve_Tibial	ENSG00000064547.13	19	19628929	19628930	0.1869	rs1064395	6.11	rs8113682	0.129976	-8.27	4.66	344	24	enet	4.4e-17	0.15	-5.32501	1.01e-07	3.84305e-05
BIP	Stomach	ENSG00000180979.9	15	42548801	42548802	0.4196	rs11632169	5.31	rs34359922	0.280023	8.57	4.928	323	1	top1	2.2e-20	0.28	4.928	8.31e-07	3.84338e-05
BIP	Stomach	ENSG00000259683.1	15	84389728	84389729	0.0908	rs12912934	-5.36	rs11635505	0.03404	4.13	-5.147	236	236	susie	0.0014	0.035	-5.1089	3.24e-07	3.84338e-05
BIP	Stomach	ENSG00000235370.6	15	84411700	84411701	0.0754	rs12912934	-5.36	rs950169	0.073242	4.53	-4.934	260	1	lasso	5.5e-06	0.074	-4.934	8.06e-07	3.84338e-05
BIP	Stomach	ENSG00000177082.12	15	84654342	84654343	0.1402	rs12912934	-5.36	rs11635597	0.106066	-5.72	-4.739	344	344	susie	2e-08	0.11	5.0056	5.57e-07	3.84338e-05
BIP	Prostate	ENSG00000277595.1	12	110032244	110032245	0.1931	rs17680262	4.5	rs17680262	0.0457	-3.8	4.503	302	14	enet	0.002	0.047	-5.2036	1.96e-07	3.8808e-05
BIP	Testis	ENSG00000108344.14	17	39980796	39980797	0.1416	rs10305278	-5.52	rs4795405	0.026	4.55	-4.309	301	25	enet	4.2e-08	0.1	-5.42421	5.82e-08	3.92268e-05
BIP	Brain_Frontal_Cortex_BA9	ENSG00000148700.14	10	109996367	109996368	0.129	rs4595478	5.21	rs7906904	0.123	4.95	4.983	333	6	enet	9.1e-07	0.14	5.19469	2.05e-07	3.936e-05
BIP	Colon_Transverse	ENSG00000168237.17	3	52287088	52287089	0.0608	rs2710323	5.73	rs610060	0.0386	4.46	5.118	336	12	enet	0.00016	0.044	5.30245	1.14e-07	3.9444e-05
BIP	Skin_Sun_Exposed_Lower_leg	ENSG00000136383.6	15	84816679	84816680	0.0609	rs12912934	-5.36	rs11637142	0.0393	5.01	-5.33	377	1	top1	4e-06	0.039	-5.33	9.82e-08	3.94764e-05
BIP	Artery_Aorta	ENSG00000177082.12	15	84654342	84654343	0.1159	rs12912934	-5.36	rs17532346	0.128476	-7.23	-4.748	343	343	susie	9.1e-13	0.14	5.15413	2.55e-07	3.96525e-05
BIP	Brain_Spinal_cord_cervical_c-1	ENSG00000196236.12	22	40857096	40857097	0.251	rs138312	-5.52	rs138354	0.25661	-5.62	-5.044	284	1	top1	4.6e-09	0.26	5.044	4.56e-07	3.9672e-05
BIP	Brain_Spinal_cord_cervical_c-1	ENSG00000196236.12	22	40857096	40857097	0.251	rs138312	-5.52	rs138354	0.25661	-5.62	-5.044	284	1	top1	4.6e-09	0.26	5.044	4.56e-07	3.9672e-05
BIP	Adipose_Visceral_Omentum	ENSG00000197696.9	15	84658562	84658563	0.0856	rs12912934	-5.36	rs3748376	0.054975	-5.12	-5.142	348	1	top1	1.6e-06	0.055	5.142	2.72e-07	4.0256e-05
BIP	Whole_Blood	ENSG00000181896.11	19	19668795	19668796	0.0504	rs1064395	6.11	rs247792	-0.000835	3.52	-0.374	332	332	susie	0.15	0.002	-5.19521	2.04e-07	4.148e-05
BIP	Brain_Hippocampus	ENSG00000008838.19	17	40061214	40061215	0.294	rs2302776	-4.91	rs6503534	0.0683	5.09	3.178	301	23	enet	9.7e-07	0.14	5.21	1.89e-07	4.158e-05
BIP	Spleen	ENSG00000196236.12	22	40857096	40857097	0.2877	rs138312	-5.52	rs138354	0.282437	-7.14	-5.044	277	2	lasso	8.8e-15	0.28	5.1978	2.02e-07	4.1814e-05
BIP	Spleen	ENSG00000196236.12	22	40857096	40857097	0.2877	rs138312	-5.52	rs138354	0.282437	-7.14	-5.044	277	2	lasso	8.8e-15	0.28	5.1978	2.02e-07	4.1814e-05
BIP	Colon_Sigmoid	ENSG00000259570.1	15	84394511	84394512	0.1864	rs12912934	-5.36	rs950169	0.174	7.11	-4.934	240	1	top1	7.3e-13	0.17	-4.934	8.06e-07	4.20732e-05
BIP	Colon_Transverse	ENSG00000259570.1	15	84394511	84394512	0.1666	rs12912934	-5.36	rs11633534	0.101675	5.57	-5.139	239	2	lasso	1.3e-08	0.1	-5.0326	4.84e-07	4.2108e-05
BIP	Colon_Transverse	ENSG00000177082.12	15	84654342	84654343	0.1056	rs12912934	-5.36	rs2271431	0.060339	-5.25	-4.766	343	343	susie	7.6e-06	0.063	5.0585	4.23e-07	4.2108e-05
BIP	Heart_Atrial_Appendage	ENSG00000235370.6	15	84411700	84411701	0.0879	rs12912934	-5.36	rs11635505	0.042521	4.39	-5.147	261	1	top1	0.00013	0.043	-5.147	2.65e-07	4.235e-05
BIP	Heart_Atrial_Appendage	ENSG00000177082.12	15	84654342	84654343	0.0712	rs12912934	-5.36	rs7237	0.036293	-4.75	-4.93	345	345	susie	3.2e-05	0.051	5.11879	3.08e-07	4.235e-05
BIP	Lung	ENSG00000242797.3	3	52299023	52299024	0.0613	rs2710323	5.73	rs11717383	0.0254	4.93	4.783	348	12	enet	1.5e-05	0.04	5.34879	8.85e-08	4.29225e-05
BIP	Esophagus_Muscularis	ENSG00000259570.1	15	84394511	84394512	0.0821	rs12912934	-5.36	rs11638290	0.042221	5.67	-5.203	240	240	susie	1.4e-07	0.068	-5.25284	1.5e-07	4.43325e-05
BIP	Esophagus_Muscularis	ENSG00000177082.12	15	84654342	84654343	0.121	rs12912934	-5.36	rs7237	0.105446	-7.07	-4.93	344	344	susie	1.5e-11	0.11	5.15247	2.57e-07	4.43325e-05
BIP	Brain_Cortex	ENSG00000275956.1	3	52732546	52732547	0.0644	rs2071044	-5.75	rs1866268	0.04724	-4.34	-5.101	389	389	susie	0.00012	0.073	5.13058	2.89e-07	4.46505e-05
BIP	Vagina	ENSG00000196236.12	22	40857096	40857097	0.22	rs138312	-5.52	rs138354	0.17405	-4.78	-5.044	286	1	top1	1.3e-06	0.17	5.044	4.56e-07	4.4688e-05
BIP	Vagina	ENSG00000196236.12	22	40857096	40857097	0.22	rs138312	-5.52	rs138354	0.17405	-4.78	-5.044	286	1	top1	1.3e-06	0.17	5.044	4.56e-07	4.4688e-05
BIP	Pituitary	ENSG00000235370.6	15	84411700	84411701	0.2239	rs12912934	-5.36	rs4842978	0.0447	4.66	-3.8	258	258	susie	0.00035	0.053	-5.2146	1.84e-07	4.508e-05
BIP	Artery_Aorta	ENSG00000259570.1	15	84394511	84394512	0.1853	rs12912934	-5.36	rs11633534	0.160411	7.4	-5.139	239	239	susie	2.5e-14	0.16	-5.04855	4.45e-07	4.61317e-05
BIP	Brain_Hippocampus	ENSG00000177082.12	15	84654342	84654343	0.1271	rs12912934	-5.36	rs17532346	0.082181	-4.57	-4.748	335	335	susie	5.7e-05	0.098	5.11872	3.08e-07	4.6508e-05
BIP	Colon_Sigmoid	ENSG00000180979.9	15	42548801	42548802	0.1201	rs11632169	5.31	rs4924687	0.116	5.78	4.876	331	1	top1	7.5e-09	0.12	4.876	1.08e-06	4.698e-05
BIP	Heart_Atrial_Appendage	ENSG00000163938.16	3	52681155	52681156	0.0509	rs2071044	-5.75	rs1866268	0.0294	-4.68	-5.101	385	385	susie	3.4e-05	0.05	5.0909	3.56e-07	4.72293e-05
BIP	Heart_Atrial_Appendage	ENSG00000114904.12	3	52770948	52770949	0.1326	rs2071044	-5.75	rs13083798	0.131	6.97	5.378	393	393	susie	7e-13	0.15	5.1593	2.48e-07	4.72293e-05
BIP	Heart_Atrial_Appendage	ENSG00000055957.10	3	52777591	52777592	0.0511	rs2071044	-5.75	rs1042779	0.00636	-4.18	-4.997	392	392	susie	0.00027	0.038	5.2384	1.62e-07	4.72293e-05
BIP	Pancreas	ENSG00000196236.12	22	40857096	40857097	0.2038	rs138312	-5.52	rs138354	0.168862	-7.11	-5.044	287	13	enet	4.2e-13	0.19	5.14807	2.63e-07	4.7603e-05
BIP	Pancreas	ENSG00000196236.12	22	40857096	40857097	0.2038	rs138312	-5.52	rs138354	0.168862	-7.11	-5.044	287	13	enet	4.2e-13	0.19	5.14807	2.63e-07	4.7603e-05
BIP	Pituitary	ENSG00000198646.13	20	34825648	34825649	0.0642	rs3818253	4.79	rs6060017	0.021555	3.6	-4.591	346	346	susie	0.00072	0.047	-5.1076	3.26e-07	4.7922e-05
BIP	Colon_Sigmoid	ENSG00000148700.14	10	109996367	109996368	0.242	rs4595478	5.21	rs4595478	0.21611	7.74	5.207	333	6	lasso	1.3e-17	0.24	5.22034	1.79e-07	4.8151e-05
BIP	Muscle_Skeletal	ENSG00000163938.16	3	52681155	52681156	0.0936	rs2071044	-5.75	rs17052256	0.105705	-8.21	-5.086	385	1	top1	3.7e-16	0.11	5.086	3.66e-07	4.82205e-05
BIP	Artery_Aorta	ENSG00000197696.9	15	84658562	84658563	0.2216	rs12912934	-5.36	rs1051168	0.191762	-8.28	-4.982	346	1	top1	4.6e-17	0.19	4.982	6.29e-07	4.89048e-05
BIP	Nerve_Tibial	ENSG00000168016.13	3	36945056	36945057	0.1786	rs9834970	-7.52	rs12637912	0.041088	5.6	6.182	395	395	susie	5.6e-10	0.082	5.25698	1.46e-07	4.94187e-05
BIP	Nerve_Tibial	ENSG00000243224.1	3	52239260	52239261	0.1364	rs1108842	5.49	rs7614727	0.066596	6.32	4.847	322	26	enet	1.4e-10	0.088	5.1869	2.14e-07	4.94187e-05
BIP	Nerve_Tibial	ENSG00000114904.12	3	52770948	52770949	0.1048	rs2071044	-5.75	rs34017441	0.128393	-8.02	-5.001	393	12	enet	2.1e-16	0.14	5.17668	2.26e-07	4.94187e-05
BIP	Brain_Frontal_Cortex_BA9	ENSG00000114902.13	3	52704954	52704955	0.1843	rs2071044	-5.75	rs2239551	0.002594	4.03	-4.819	382	382	susie	0.0082	0.038	-5.08482	3.68e-07	4.9496e-05
BIP	Cells_EBV-transformed_lymphocytes	ENSG00000250067.11	19	19529363	19529364	0.1849	rs1064395	6.11	rs739461	0.048253	-3.87	4.544	350	350	susie	0.00083	0.088	-5.11028	3.22e-07	4.9588e-05
BIP	Colon_Transverse	ENSG00000196236.12	22	40857096	40857097	0.1584	rs138312	-5.52	rs138354	0.150506	-6.89	-5.044	286	1	top1	3.2e-12	0.15	5.044	4.56e-07	4.9704e-05
BIP	Colon_Transverse	ENSG00000237214.3	22	41064051	41064052	0.1272	rs138312	-5.52	rs1005402	-0.000438	3.2	4.252	279	279	susie	0.038	0.011	5.10365	3.33e-07	4.9704e-05
BIP	Colon_Transverse	ENSG00000196236.12	22	40857096	40857097	0.1584	rs138312	-5.52	rs138354	0.150506	-6.89	-5.044	286	1	top1	3.2e-12	0.15	5.044	4.56e-07	4.9704e-05
BIP	Colon_Transverse	ENSG00000237214.3	22	41064051	41064052	0.1272	rs138312	-5.52	rs1005402	-0.000438	3.2	4.252	279	279	susie	0.038	0.011	5.10365	3.33e-07	4.9704e-05
BIP	Small_Intestine_Terminal_Ileum	ENSG00000196236.12	22	40857096	40857097	0.429	rs138312	-5.52	rs138354	0.278898	-6.43	-5.044	276	1	top1	1e-11	0.28	5.044	4.56e-07	5.1072e-05
BIP	Small_Intestine_Terminal_Ileum	ENSG00000196236.12	22	40857096	40857097	0.429	rs138312	-5.52	rs138354	0.278898	-6.43	-5.044	276	1	top1	1e-11	0.28	5.044	4.56e-07	5.1072e-05
BIP	Colon_Transverse	ENSG00000163938.16	3	52681155	52681156	0.072	rs2071044	-5.75	rs1866268	0.0693	-5.44	-5.101	385	385	susie	7.1e-08	0.092	5.07751	3.82e-07	5.13233e-05
BIP	Colon_Transverse	ENSG00000114904.12	3	52770948	52770949	0.0871	rs2071044	-5.75	rs2878628	0.0733	-5.41	-5.066	393	393	susie	4.5e-07	0.081	5.04882	4.45e-07	5.13233e-05
BIP	Skin_Not_Sun_Exposed_Suprapubic	ENSG00000198646.13	20	34825648	34825649	0.0878	rs3818253	4.79	rs4911154	0.045864	5.33	-4.185	348	348	susie	2e-06	0.049	-5.1991	2e-07	5.16e-05
BIP	Brain_Frontal_Cortex_BA9	ENSG00000128285.4	22	40678749	40678750	0.102	rs138312	-5.52	rs7292804	0.02085	3.98	-3.575	293	10	enet	0.0047	0.044	-5.08896	3.6e-07	5.22e-05
BIP	Brain_Frontal_Cortex_BA9	ENSG00000128285.4	22	40678749	40678750	0.102	rs138312	-5.52	rs7292804	0.02085	3.98	-3.575	293	10	enet	0.0047	0.044	-5.08896	3.6e-07	5.22e-05
BIP	Brain_Hypothalamus	ENSG00000093167.17	3	37176531	37176532	0.2202	rs9834970	-7.52	rs7619689	0.0116	-4.09	-3.926	426	9	lasso	0.0017	0.056	4.9493	7.45e-07	5.2895e-05
BIP	Artery_Tibial	ENSG00000163939.18	3	52685916	52685917	0.1081	rs2071044	-5.75	rs2159644	0.166	9.2	-5.069	388	388	susie	4.3e-21	0.17	-5.0349	4.78e-07	5.32492e-05
BIP	Nerve_Tibial	ENSG00000171174.13	2	27891097	27891098	0.0597	rs2305929	5.4	rs2305929	0.0338	4.03	5.403	311	1	top1	6.4e-05	0.034	5.403	6.55e-08	5.36445e-05
BIP	Esophagus_Gastroesophageal_Junction	ENSG00000180979.9	15	42548801	42548802	0.1755	rs11632169	5.31	rs34359922	0.112	5.82	4.928	330	1	top1	7.2e-09	0.11	4.928	8.31e-07	5.38072e-05
BIP	Esophagus_Gastroesophageal_Junction	ENSG00000259774.1	15	84422617	84422618	0.0679	rs12912934	-5.36	rs950169	0.00695	-3.72	-4.934	264	1	top1	0.089	0.0069	4.934	8.06e-07	5.38072e-05
BIP	Thyroid	ENSG00000174080.10	11	66568840	66568841	0.1443	rs7122539	-5.18	rs678397	0.129	-8.06	4.575	259	259	susie	1.6e-20	0.16	-5.3525	8.67e-08	5.38407e-05
BIP	Adipose_Visceral_Omentum	ENSG00000225151.10	15	84230135	84230136	0.3043	rs12912934	-5.36	rs3860265	0.189215	-8.84	-4.735	199	199	susie	3.8e-23	0.22	5.00904	5.47e-07	5.39707e-05
BIP	Adrenal_Gland	ENSG00000129353.14	19	10602456	10602457	0.2002	rs3843751	-5.24	rs12463204	0.021489	4.3	-3.865	356	356	susie	0.0035	0.039	-5.25311	1.5e-07	5.415e-05
BIP	Colon_Transverse	ENSG00000180979.9	15	42548801	42548802	0.2053	rs11632169	5.31	rs34359922	0.19716	7.67	4.928	323	1	top1	7.4e-16	0.2	4.928	8.31e-07	5.42227e-05
BIP	Brain_Cortex	ENSG00000163938.16	3	52681155	52681156	0.0993	rs2071044	-5.75	rs6765687	0.10628	4.93	3.7523	385	8	enet	3.9e-06	0.11	5.01556	5.29e-07	5.4487e-05
BIP	Brain_Hippocampus	ENSG00000160161.9	19	19538247	19538248	0.137	rs1064395	6.11	rs4808931	0.070796	4.19	3.922	354	354	susie	0.00035	0.077	5.1826	2.19e-07	5.5407e-05
BIP	Skin_Sun_Exposed_Lower_leg	ENSG00000259295.6	15	85191437	85191438	0.2597	rs12910012	-5.34	rs4643294	0.159	9.22	-5.171	509	509	susie	1.4e-24	0.19	-5.13935	2.76e-07	5.5476e-05
BIP	Adipose_Subcutaneous	ENSG00000259295.6	15	85191437	85191438	0.2521	rs12910012	-5.34	rs4643294	0.135	8.35	-5.171	510	510	susie	1.4e-17	0.14	-5.25878	1.45e-07	5.626e-05
BIP	Heart_Atrial_Appendage	ENSG00000148700.14	10	109996367	109996368	0.1094	rs4595478	5.21	rs4595478	0.0579	5.08	5.207	333	1	top1	9.1e-06	0.058	5.207	1.92e-07	5.6832e-05
BIP	Brain_Anterior_cingulate_cortex_BA24	ENSG00000168237.17	3	52287088	52287089	0.192	rs2710323	5.73	rs610060	0.178302	5.24	5.118	335	1	top1	2e-07	0.18	5.118	3.09e-07	5.6856e-05
BIP	Brain_Putamen_basal_ganglia	ENSG00000226476.3	1	60640490	60640491	0.1692	rs814197	5.279	rs814197	0.100646	5.2	5.279	421	1	top1	3.8e-05	0.1	5.279	1.3e-07	5.72e-05
BIP	Skin_Not_Sun_Exposed_Suprapubic	ENSG00000196236.12	22	40857096	40857097	0.1996	rs138312	-5.52	rs138354	0.209243	-9.55	-5.044	287	13	enet	2.6e-25	0.22	5.215	1.84e-07	5.7224e-05
BIP	Skin_Not_Sun_Exposed_Suprapubic	ENSG00000196236.12	22	40857096	40857097	0.1996	rs138312	-5.52	rs138354	0.209243	-9.55	-5.044	287	13	enet	2.6e-25	0.22	5.215	1.84e-07	5.7224e-05
BIP	Cells_Cultured_fibroblasts	ENSG00000243224.1	3	52239260	52239261	0.0611	rs1108842	5.49	rs610060	0.057355	5.03	5.118	322	1	top1	6.9e-07	0.057	5.118	3.09e-07	5.7783e-05
BIP	Nerve_Tibial	ENSG00000163938.16	3	52681155	52681156	0.0811	rs2071044	-5.75	rs2083180	0.10749	-7.69	-4.728	385	385	susie	2e-14	0.12	5.04913	4.44e-07	5.82528e-05
BIP	Nerve_Tibial	ENSG00000055957.10	3	52777591	52777592	0.0478	rs2071044	-5.75	rs1014969	0.04347	-5.51	-5.357	392	392	susie	6e-07	0.053	5.05353	4.34e-07	5.82528e-05
BIP	Heart_Left_Ventricle	ENSG00000163938.16	3	52681155	52681156	0.0865	rs2071044	-5.75	rs1961958	0.082657	-6.1	-4.885	384	384	susie	3.1e-09	0.1	5.0171	5.24e-07	5.83387e-05
BIP	Heart_Left_Ventricle	ENSG00000114904.12	3	52770948	52770949	0.0489	rs2071044	-5.75	rs1014969	0.018993	-4.52	-5.357	393	393	susie	0.00014	0.041	5.0652	4.08e-07	5.83387e-05
BIP	Artery_Coronary	ENSG00000196236.12	22	40857096	40857097	0.1615	rs138312	-5.52	rs138354	0.20249	-6.04	-5.044	277	1	lasso	1.8e-10	0.21	5.044	4.56e-07	5.8368e-05
BIP	Artery_Coronary	ENSG00000196236.12	22	40857096	40857097	0.1615	rs138312	-5.52	rs138354	0.20249	-6.04	-5.044	277	1	lasso	1.8e-10	0.21	5.044	4.56e-07	5.8368e-05
BIP	Artery_Tibial	ENSG00000225151.10	15	84230135	84230136	0.184	rs12912934	-5.36	rs11635505	0.024718	-4.81	-5.147	199	15	enet	3.4e-08	0.06	5.04844	4.45e-07	5.84433e-05
BIP	Brain_Cortex	ENSG00000239557.1	3	52373651	52373652	0.0573	rs2071044	-5.75	rs3755799	0.02384	3.78	-4.344	362	362	susie	0.019	0.025	-4.94527	7.6e-07	5.871e-05
BIP	Lung	ENSG00000148700.14	10	109996367	109996368	0.0901	rs4595478	5.21	rs12268910	0.03986	5.77	5.141	334	334	susie	1.4e-05	0.04	5.2378	1.63e-07	5.8843e-05
BIP	Breast_Mammary_Tissue	ENSG00000196236.12	22	40857096	40857097	0.2518	rs138312	-5.52	rs138354	0.225	-8.69	-5.044	277	2	lasso	2e-20	0.23	5.12326	3e-07	5.91e-05
BIP	Breast_Mammary_Tissue	ENSG00000196236.12	22	40857096	40857097	0.2518	rs138312	-5.52	rs138354	0.225	-8.69	-5.044	277	2	lasso	2e-20	0.23	5.12326	3e-07	5.91e-05
BIP	Nerve_Tibial	ENSG00000174080.10	11	66568840	66568841	0.2579	rs7122539	-5.18	rs678397	0.187	-9.19	4.575	257	257	susie	9.1e-24	0.21	-5.34	9.21e-08	5.91282e-05
BIP	Brain_Nucleus_accumbens_basal_ganglia	ENSG00000177082.12	15	84654342	84654343	0.0942	rs12912934	-5.36	rs7237	0.06936	-4.39	-4.93	334	334	susie	3.8e-05	0.086	5.1281	2.93e-07	5.9186e-05
BIP	Brain_Nucleus_accumbens_basal_ganglia	ENSG00000258297.1	11	66666682	66666683	0.0979	rs7122539	-5.18	rs7122539	0.058226	4.28	-5.179	258	1	top1	0.00062	0.058	-5.179	2.23e-07	5.9318e-05
BIP	Esophagus_Gastroesophageal_Junction	ENSG00000243224.1	3	52239260	52239261	0.0855	rs1108842	5.49	rs610060	0.036045	4.17	5.118	322	1	top1	0.00091	0.036	5.118	3.09e-07	5.9637e-05
BIP	Spleen	ENSG00000180979.9	15	42548801	42548802	0.3392	rs11632169	5.31	rs34359922	0.288	7.32	4.928	326	326	susie	2.5e-15	0.29	4.93553	7.99e-07	5.96587e-05
BIP	Spleen	ENSG00000177082.12	15	84654342	84654343	0.2923	rs12912934	-5.36	rs1051168	0.0653	-4.71	-4.982	344	344	susie	2.7e-05	0.09	4.94151	7.75e-07	5.96587e-05
BIP	Spleen	ENSG00000197696.9	15	84658562	84658563	0.2543	rs12912934	-5.36	rs2271431	0.202	-6.36	-4.766	347	347	susie	5.1e-11	0.21	5.1291	2.91e-07	5.96587e-05
BIP	Pituitary	ENSG00000134824.13	11	61816255	61816256	0.2469	rs174577	5.29	rs174579	0.131	5.87	4.05	415	14	enet	7.9e-10	0.16	5.0861	3.66e-07	5.9841e-05
BIP	Uterus	ENSG00000255517.6	11	66478095	66478096	0.337	rs7122539	-5.18	rs1203998	0.058305	3.6	0.65	283	283	susie	1.7e-06	0.19	4.90813	9.2e-07	6.072e-05
BIP	Pituitary	ENSG00000114904.12	3	52770948	52770949	0.098	rs2071044	-5.75	rs1866268	0.015493	-4.69	-5.101	393	393	susie	1.1e-05	0.081	5.02017	5.16e-07	6.192e-05
BIP	Heart_Atrial_Appendage	ENSG00000259683.1	15	84389728	84389729	0.1094	rs12912934	-5.36	rs3860265	0.102435	6.27	-4.735	237	237	susie	2e-09	0.11	-4.96756	6.78e-07	6.215e-05
BIP	Esophagus_Muscularis	ENSG00000180979.9	15	42548801	42548802	0.1891	rs11632169	5.31	rs34359922	0.143065	7.61	4.928	330	1	top1	9.2e-15	0.14	4.928	8.31e-07	6.2514e-05
BIP	Esophagus_Muscularis	ENSG00000259404.5	15	84080167	84080168	0.1306	rs12912934	-5.36	rs12910334	0.089323	6.3	-4.51	206	206	susie	2.8e-10	0.096	-4.91092	9.06e-07	6.2514e-05
BIP	Esophagus_Muscularis	ENSG00000235370.6	15	84411700	84411701	0.2619	rs12912934	-5.36	rs950169	0.093297	7.39	-4.934	260	24	enet	1.1e-19	0.19	-4.91566	8.85e-07	6.2514e-05
BIP	Adipose_Subcutaneous	ENSG00000100034.13	22	21940656	21940657	0.0642	rs5756323	-5.02	rs240066	0.0344	-5.18	-4.397	416	416	susie	2e-06	0.044	5.1096	3.23e-07	6.3384e-05
BIP	Adipose_Subcutaneous	ENSG00000196236.12	22	40857096	40857097	0.4068	rs138312	-5.52	rs138354	0.285	-11.81	-5.044	277	1	top1	7.1e-37	0.29	5.044	4.56e-07	6.3384e-05
BIP	Adipose_Subcutaneous	ENSG00000100034.13	22	21940656	21940657	0.0642	rs5756323	-5.02	rs240066	0.0344	-5.18	-4.397	416	416	susie	2e-06	0.044	5.1096	3.23e-07	6.3384e-05
BIP	Adipose_Subcutaneous	ENSG00000196236.12	22	40857096	40857097	0.4068	rs138312	-5.52	rs138354	0.285	-11.81	-5.044	277	1	top1	7.1e-37	0.29	5.044	4.56e-07	6.3384e-05
BIP	Artery_Aorta	ENSG00000180979.9	15	42548801	42548802	0.158	rs11632169	5.31	rs34359922	0.167325	7.5	4.928	315	8	lasso	5.2e-15	0.17	4.88724	1.02e-06	6.3444e-05
BIP	Colon_Transverse	ENSG00000259683.1	15	84389728	84389729	0.1829	rs12912934	-5.36	rs34591918	0.192883	7.69	-4.516	235	235	susie	1e-15	0.2	-4.8491	1.24e-06	6.4728e-05
BIP	Brain_Cerebellar_Hemisphere	ENSG00000275956.1	3	52732546	52732547	0.206	rs2071044	-5.75	rs2083180	0.105	-4.57	-4.728	389	389	susie	1.5e-05	0.11	4.99584	5.86e-07	6.6218e-05
BIP	Brain_Cerebellar_Hemisphere	ENSG00000270941.1	3	52734734	52734735	0.1296	rs2071044	-5.75	rs1010554	0.0181	4.05	3.82	390	390	susie	0.0088	0.037	5.06708	4.04e-07	6.6218e-05
BIP	Nerve_Tibial	ENSG00000089639.10	19	19643666	19643667	0.2166	rs1064395	6.11	rs873870	0.105186	-7.17	3.367	340	33	enet	4e-15	0.13	-5.14632	2.66e-07	6.74753e-05
BIP	Artery_Aorta	ENSG00000163938.16	3	52681155	52681156	0.0576	rs2071044	-5.75	rs2083180	0.0503	-5.56	-4.728	385	385	susie	6e-07	0.071	5.048	4.46e-07	6.7792e-05
BIP	Brain_Frontal_Cortex_BA9	ENSG00000167550.10	12	49070024	49070025	0.1654	rs7969091	5.11	rs7969091	0.179495	5.59	5.108	302	1	top1	1.9e-08	0.18	5.108	3.26e-07	6.7808e-05
BIP	Stomach	ENSG00000128228.4	22	21642260	21642261	0.1444	rs5756323	-5.02	rs240068	0.016192	3.44	-4.964	300	1	top1	0.023	0.016	-4.964	6.91e-07	6.8198e-05
BIP	Stomach	ENSG00000196236.12	22	40857096	40857097	0.2754	rs138312	-5.52	rs138354	0.155999	-6.47	-5.044	277	277	susie	2.1e-11	0.16	4.9371	7.93e-07	6.8198e-05
BIP	Stomach	ENSG00000128228.4	22	21642260	21642261	0.1444	rs5756323	-5.02	rs240068	0.016192	3.44	-4.964	300	1	top1	0.023	0.016	-4.964	6.91e-07	6.8198e-05
BIP	Stomach	ENSG00000196236.12	22	40857096	40857097	0.2754	rs138312	-5.52	rs138354	0.155999	-6.47	-5.044	277	277	susie	2.1e-11	0.16	4.9371	7.93e-07	6.8198e-05
BIP	Artery_Aorta	ENSG00000089639.10	19	19643666	19643667	0.1376	rs1064395	6.11	rs8113682	0.027533	-4.76	4.66	338	17	enet	4e-06	0.06	-5.0197	5.18e-07	6.82465e-05
BIP	Esophagus_Muscularis	ENSG00000114904.12	3	52770948	52770949	0.0684	rs2071044	-5.75	rs2878628	0.082458	-6.02	-5.066	393	1	top1	5.8e-09	0.082	5.066	4.06e-07	6.8614e-05
BIP	Adipose_Subcutaneous	ENSG00000160161.9	19	19538247	19538248	0.0447	rs1064395	6.11	rs11668721	0.0338	5.3	4.87	355	3	lasso	6.2e-06	0.04	5.18766	2.13e-07	6.9438e-05
BIP	Lung	ENSG00000175115.11	11	66070453	66070454	0.0458	rs10791855	-5.14	rs549187	0.028996	-4.47	-4.972	362	362	susie	3.5e-05	0.037	5.11	3.27e-07	6.963e-05
BIP	Lung	ENSG00000174996.11	11	66257293	66257294	0.049	rs10791855	-5.14	rs10791865	0.005758	-3.81	-3.369	327	327	susie	0.00092	0.023	5.06	4.22e-07	6.963e-05
BIP	Lung	ENSG00000173621.8	11	66856646	66856647	0.0835	rs7122539	-5.18	rs7122539	0.063408	-6.18	-5.179	231	1	top1	5.9e-08	0.063	5.18	2.23e-07	6.963e-05
BIP	Esophagus_Muscularis	ENSG00000133315.10	11	64166060	64166061	0.0825	rs320109	4.86	rs1198984	0.00563	-3.75	-0.95	337	19	enet	0.028	0.0099	5.26892	1.37e-07	7.0007e-05
BIP	Artery_Tibial	ENSG00000136383.6	15	84816679	84816680	0.0808	rs12912934	-5.36	rs11631921	0.002389	4.76	-4.635	378	7	lasso	0.0015	0.019	-4.95736	7.15e-07	7.04275e-05
BIP	Brain_Anterior_cingulate_cortex_BA24	ENSG00000163938.16	3	52681155	52681156	0.2035	rs2071044	-5.75	rs187084	0.053792	-4.29	-4.942	384	1	top1	0.0039	0.054	4.942	7.73e-07	7.1116e-05
BIP	Brain_Caudate_basal_ganglia	ENSG00000090263.15	7	141015227	141015228	0.2712	rs579518	-5.28	rs13236704	0.0592	-5.03	-5.048	395	395	susie	9.7e-06	0.1	5.1771	2.25e-07	7.1325e-05
BIP	Esophagus_Mucosa	ENSG00000180979.9	15	42548801	42548802	0.1624	rs11632169	5.31	rs34359922	0.18	8.75	4.928	329	1	top1	1.2e-19	0.18	4.928	8.31e-07	7.1466e-05
BIP	Esophagus_Mucosa	ENSG00000259511.2	15	84172489	84172490	0.124	rs12912934	-5.36	rs11633534	0.0772	-6.01	-5.139	211	211	susie	2.2e-09	0.082	5.02876	4.94e-07	7.1466e-05
BIP	Esophagus_Mucosa	ENSG00000259728.5	15	84570923	84570924	0.5838	rs12912934	-5.36	rs11633075	0.586	15.63	-5.015	322	322	susie	1.2e-83	0.6	-4.93133	8.17e-07	7.1466e-05
BIP	Pancreas	ENSG00000180979.9	15	42548801	42548802	0.2932	rs11632169	5.31	rs34359922	0.244928	8.01	4.928	327	327	susie	4.4e-17	0.25	4.96056	7.03e-07	7.22293e-05
BIP	Pancreas	ENSG00000259728.5	15	84570923	84570924	0.214	rs12912934	-5.36	rs4842939	0.087404	5.31	-4.905	322	1	top1	1.6e-06	0.087	-4.905	9.34e-07	7.22293e-05
BIP	Pancreas	ENSG00000197696.9	15	84658562	84658563	0.2139	rs12912934	-5.36	rs2271431	0.21137	-7.61	-4.766	348	348	susie	2.3e-15	0.23	5.10359	3.33e-07	7.22293e-05
BIP	Brain_Cortex	ENSG00000259683.1	15	84389728	84389729	0.2328	rs12912934	-5.36	rs950169	0.09562	4.45	-4.934	235	9	lasso	3.5e-07	0.13	-4.97902	6.39e-07	7.3485e-05
BIP	Brain_Cortex	ENSG00000177082.12	15	84654342	84654343	0.2982	rs12912934	-5.36	rs7237	0.075408	-5.09	-4.93	334	334	susie	4.7e-06	0.1	5.09135	3.56e-07	7.3485e-05
BIP	Colon_Transverse	ENSG00000224086.5	22	21938584	21938585	0.4429	rs5756323	-5.02	rs240066	0.392524	-10.93	-4.397	414	21	enet	1.8e-35	0.41	4.83165	1.35e-06	7.3575e-05
BIP	Colon_Transverse	ENSG00000100380.13	22	40857021	40857022	0.0939	rs138312	-5.52	rs2899341	0.027028	4.18	3.964	286	286	susie	0.0011	0.033	4.87334	1.1e-06	7.3575e-05
BIP	Colon_Transverse	ENSG00000224086.5	22	21938584	21938585	0.4429	rs5756323	-5.02	rs240066	0.392524	-10.93	-4.397	414	21	enet	1.8e-35	0.41	4.83165	1.35e-06	7.3575e-05
BIP	Colon_Transverse	ENSG00000100380.13	22	40857021	40857022	0.0939	rs138312	-5.52	rs2899341	0.027028	4.18	3.964	286	286	susie	0.0011	0.033	4.87334	1.1e-06	7.3575e-05
BIP	Adrenal_Gland	ENSG00000250067.11	19	19529363	19529364	0.1683	rs1064395	6.11	rs4808931	0.145478	-6.02	3.922	351	6	lasso	7.3e-10	0.18	-5.06446	4.1e-07	7.4005e-05
BIP	Pancreas	ENSG00000225151.10	15	84230135	84230136	0.3311	rs12912934	-5.36	rs3860265	0.225943	-8.02	-4.735	199	29	enet	1.1e-22	0.33	4.84089	1.29e-06	7.482e-05
BIP	Liver	ENSG00000148700.14	10	109996367	109996368	0.1879	rs4595478	5.21	rs1009532	0.119416	4.9	5.044	333	1	top1	1.4e-06	0.12	5.044	4.56e-07	7.524e-05
BIP	Stomach	ENSG00000259726.1	15	84186751	84186752	0.2533	rs12912934	-5.36	rs6496318	0.029071	4.76	3.32	205	6	lasso	4.8e-07	0.09	4.7471	2.06e-06	7.622e-05
BIP	Pancreas	ENSG00000173621.8	11	66856646	66856647	0.088	rs7122539	-5.18	rs7122539	0.0864	-5.17	-5.179	230	1	top1	1.9e-06	0.086	5.179	2.23e-07	7.6712e-05
BIP	Brain_Amygdala	ENSG00000171574.17	19	58401503	58401504	0.2864	rs3826684	-4.1	rs11671591	0.05761	-4.05	-3.986	303	303	susie	0.00038	0.095	4.90882	9.16e-07	7.7402e-05
BIP	Prostate	ENSG00000259683.1	15	84389728	84389729	0.3714	rs12912934	-5.36	rs11633534	0.12488	6.15	-5.139	235	18	enet	2.6e-11	0.22	-4.7789	1.76e-06	7.755e-05
BIP	Prostate	ENSG00000177082.12	15	84654342	84654343	0.1618	rs12912934	-5.36	rs2271431	0.22055	-6.44	-4.766	343	1	top1	1.5e-11	0.22	4.766	1.88e-06	7.755e-05
BIP	Esophagus_Mucosa	ENSG00000197696.9	15	84658562	84658563	0.3286	rs12912934	-5.36	rs1051168	0.371	-12.4	-4.982	348	348	susie	2e-43	0.37	4.86742	1.13e-06	7.7744e-05
BIP	Cells_Cultured_fibroblasts	ENSG00000114904.12	3	52770948	52770949	0.1289	rs2071044	-5.75	rs34017441	0.095683	-6.62	-5.001	393	1	top1	1.3e-10	0.096	5.001	5.7e-07	7.99425e-05
BIP	Brain_Anterior_cingulate_cortex_BA24	ENSG00000149485.18	11	61829317	61829318	0.2682	rs174577	5.29	rs174566	0.14	-4.96	5.204	422	422	susie	7.6e-07	0.16	-5.05388	4.33e-07	8.0105e-05
BIP	Thyroid	ENSG00000163939.18	3	52685916	52685917	0.3007	rs2071044	-5.75	rs2289247	0.383	13.76	-5.079	387	387	susie	1.8e-53	0.39	-5.05099	4.4e-07	8.0642e-05
BIP	Thyroid	ENSG00000016864.18	3	52705634	52705635	0.1046	rs2071044	-5.75	rs2289247	0.0569	5.88	-5.079	382	1	top1	7e-08	0.057	-5.079	3.79e-07	8.0642e-05
BIP	Thyroid	ENSG00000114904.12	3	52770948	52770949	0.1272	rs2071044	-5.75	rs13082960	0.178	-9.33	-5.031	393	1	top1	2e-22	0.18	5.031	4.88e-07	8.0642e-05
BIP	Lung	ENSG00000163938.16	3	52681155	52681156	0.0314	rs2071044	-5.75	rs1866268	0.00374	-3.65	-5.101	385	1	top1	0.11	0.0037	5.101	3.38e-07	8.1965e-05
BIP	Skin_Sun_Exposed_Lower_leg	ENSG00000180979.9	15	42548801	42548802	0.0679	rs11632169	5.31	rs34359922	0.102	7.34	4.928	330	1	top1	9.8e-14	0.1	4.928	8.31e-07	8.2812e-05
BIP	Skin_Sun_Exposed_Lower_leg	ENSG00000225151.10	15	84230135	84230136	0.5427	rs12912934	-5.36	rs11635505	0.28	-12.12	-5.147	199	199	susie	7.5e-68	0.45	4.88496	1.03e-06	8.2812e-05
BIP	Skin_Sun_Exposed_Lower_leg	ENSG00000197696.9	15	84658562	84658563	0.1326	rs12912934	-5.36	rs1051168	0.146	-8.81	-4.982	346	1	top1	2.3e-19	0.15	4.982	6.29e-07	8.2812e-05
BIP	Spleen	ENSG00000234073.1	3	36880728	36880729	0.2867	rs9834970	-7.52	rs4296548	0.169323	5.58	-5.158	399	1	top1	6.3e-09	0.17	-5.158	2.5e-07	8.35e-05
BIP	Cells_Cultured_fibroblasts	ENSG00000114841.17	3	52316318	52316319	0.0338	rs2071044	-5.75	rs34569561	0.005621	4	-4.133	353	353	susie	0.013	0.013	-4.94807	7.5e-07	8.415e-05
BIP	Muscle_Skeletal	ENSG00000134825.15	11	61792635	61792636	0.0749	rs174577	5.29	rs174538	0.0448	6.42	4.505	403	403	susie	7.5e-09	0.054	5.09251	3.53e-07	8.472e-05
BIP	Muscle_Skeletal	ENSG00000168496.3	11	61792802	61792803	0.0436	rs174577	5.29	rs4246215	0.00417	-4.26	4.834	403	403	susie	0.0048	0.012	-5.11913	3.07e-07	8.472e-05
BIP	Whole_Blood	ENSG00000158158.11	2	96760901	96760902	0.0575	rs6746896	-5.79	rs6727384	0.0455	5.52	-5.124	185	1	top1	2.2e-07	0.045	-5.124	2.99e-07	8.5215e-05
BIP	Vagina	ENSG00000259511.2	15	84172489	84172490	0.314	rs12912934	-5.36	rs3860265	0.01057	-4.19	-4.735	211	21	enet	0.00093	0.081	4.5896	4.44e-06	8.6136e-05
BIP	Liver	ENSG00000197696.9	15	84658562	84658563	0.152	rs12912934	-5.36	rs1051168	0.084972	-4.51	-4.982	347	1	top1	4.7e-05	0.085	4.982	6.29e-07	8.6173e-05
BIP	Pituitary	ENSG00000168237.17	3	52287088	52287089	0.226	rs2710323	5.73	rs9311474	0.140323	6.5	4.89	336	336	susie	6.7e-11	0.17	4.89869	9.65e-07	8.685e-05
BIP	Kidney_Cortex	ENSG00000183060.15	15	99733560	99733561	0.517	rs325380	-4.73	rs11247123	0.19239	4.96	-3.988	505	24	enet	7.6e-06	0.26	-4.671	3e-06	8.7e-05
BIP	Esophagus_Gastroesophageal_Junction	ENSG00000196236.12	22	40857096	40857097	0.1931	rs138312	-5.52	rs138354	0.15971	-6.81	-5.044	285	1	top1	3.4e-12	0.16	5.044	4.56e-07	8.7096e-05
BIP	Esophagus_Gastroesophageal_Junction	ENSG00000196236.12	22	40857096	40857097	0.1931	rs138312	-5.52	rs138354	0.15971	-6.81	-5.044	285	1	top1	3.4e-12	0.16	5.044	4.56e-07	8.7096e-05
BIP	Artery_Coronary	ENSG00000163938.16	3	52681155	52681156	0.1969	rs2071044	-5.75	rs3774354	0.148896	-5.98	-4.672	383	383	susie	4.8e-09	0.18	5.0841	3.69e-07	8.8929e-05
BIP	Adipose_Subcutaneous	ENSG00000180979.9	15	42548801	42548802	0.2082	rs11632169	5.31	rs34359922	0.171	9.4	4.928	332	5	lasso	4.3e-22	0.18	4.91221	9.01e-07	9.0598e-05
BIP	Adipose_Subcutaneous	ENSG00000259570.1	15	84394511	84394512	0.0763	rs12912934	-5.36	rs4842939	0.0403	5	-4.905	240	1	top1	5.7e-06	0.04	-4.905	9.34e-07	9.0598e-05
BIP	Adipose_Subcutaneous	ENSG00000177082.12	15	84654342	84654343	0.0641	rs12912934	-5.36	rs306202	0.0214	-4.93	-2.462	344	344	susie	6.1e-05	0.031	4.99706	5.82e-07	9.0598e-05
BIP	Nerve_Tibial	ENSG00000197696.9	15	84658562	84658563	0.1308	rs12912934	-5.36	rs1051168	0.0882	-6.3	-4.982	348	1	top1	1.4e-10	0.088	4.982	6.29e-07	9.09953e-05
BIP	Brain_Cortex	ENSG00000088298.12	20	35147363	35147364	0.2092	rs3818253	4.79	rs6088662	0.124964	-5.59	4.779	343	343	susie	4.5e-08	0.15	-4.83904	1.3e-06	9.1e-05
BIP	Cells_Cultured_fibroblasts	ENSG00000177082.12	15	84654342	84654343	0.0749	rs12912934	-5.36	rs11633534	0.049375	-5.14	-5.139	345	2	lasso	3.4e-06	0.05	5.13901	2.76e-07	9.1575e-05
BIP	Cells_Cultured_fibroblasts	ENSG00000197696.9	15	84658562	84658563	0.2702	rs12912934	-5.36	rs1051168	0.30175	-11.69	-4.982	348	4	lasso	5.2e-36	0.32	5.02815	4.95e-07	9.1575e-05
BIP	Artery_Coronary	ENSG00000180979.9	15	42548801	42548802	0.1486	rs11632169	5.31	rs4924687	0.09411	4.58	4.876	332	1	top1	2.2e-05	0.094	4.876	1.08e-06	9.288e-05
BIP	Brain_Caudate_basal_ganglia	ENSG00000180979.9	15	42548801	42548802	0.0606	rs11632169	5.31	rs34359922	0.09502	4.32	4.928	324	1	top1	2.3e-05	0.095	4.928	8.31e-07	9.3411e-05
BIP	Brain_Caudate_basal_ganglia	ENSG00000225151.10	15	84230135	84230136	0.5654	rs12912934	-5.36	rs4842939	0.30461	-7.31	-4.905	199	18	enet	6.4e-18	0.35	4.89908	9.63e-07	9.3411e-05
BIP	Ovary	ENSG00000177082.12	15	84654342	84654343	0.363	rs12912934	-5.36	rs11635597	0.21421	-6.27	-4.739	345	345	susie	3.8e-10	0.25	4.98004	6.36e-07	9.3492e-05
BIP	Skin_Not_Sun_Exposed_Suprapubic	ENSG00000168237.17	3	52287088	52287089	0.0825	rs2710323	5.73	rs352139	0.06	5.76	4.783	336	336	susie	1.3e-07	0.061	5.01848	5.21e-07	9.378e-05
BIP	Pancreas	ENSG00000259511.2	15	84172489	84172490	0.1708	rs12912934	-5.36	rs3825877	0.098153	-5.79	-3.835	211	22	enet	4.9e-09	0.13	4.71287	2.44e-06	9.43467e-05
BIP	Pancreas	ENSG00000275120.2	15	84633822	84633823	0.0744	rs12912934	-5.36	rs3825877	0.035711	4.24	-3.835	339	339	susie	0.00036	0.048	-4.72886	2.26e-06	9.43467e-05
BIP	Brain_Cerebellar_Hemisphere	ENSG00000167550.10	12	49070024	49070025	0.1458	rs7969091	5.11	rs7969091	0.094299	4.48	5.108	305	1	top1	5.4e-05	0.094	5.108	3.26e-07	9.454e-05
BIP	Whole_Blood	ENSG00000149485.18	11	61829317	61829318	0.0505	rs174577	5.29	rs102275	0.05024	5.61	5.239	421	3	lasso	2.9e-09	0.06	4.96083	7.02e-07	9.4915e-05
BIP	Whole_Blood	ENSG00000175115.11	11	66070453	66070454	0.1279	rs10791855	-5.14	rs2270448	0.096599	-7.82	-4.889	362	362	susie	2.2e-15	0.11	4.93047	8.2e-07	9.4915e-05
BIP	Whole_Blood	ENSG00000174996.11	11	66257293	66257294	0.0534	rs10791855	-5.14	rs11227448	0.013525	-3.95	-4.454	327	327	susie	0.00052	0.02	4.96334	6.93e-07	9.4915e-05
BIP	Whole_Blood	ENSG00000173621.8	11	66856646	66856647	0.1869	rs7122539	-5.18	rs7122539	0.199894	-10.65	-5.179	231	1	top1	5.4e-29	0.2	5.179	2.23e-07	9.4915e-05
BIP	Colon_Sigmoid	ENSG00000163938.16	3	52681155	52681156	0.067	rs2071044	-5.75	rs8906	0.044964	-4.92	-4.783	385	385	susie	3.3e-05	0.06	5.09281	3.53e-07	9.67505e-05
BIP	Colon_Sigmoid	ENSG00000114904.12	3	52770948	52770949	0.1335	rs2071044	-5.75	rs2164884	0.109486	-5.86	-5.012	393	1	top1	1.9e-08	0.11	5.012	5.39e-07	9.67505e-05
BIP	Minor_Salivary_Gland	ENSG00000180979.9	15	42548801	42548802	0.279	rs11632169	5.31	rs34359922	0.331861	6.17	4.928	305	1	top1	1.2e-11	0.33	4.928	8.31e-07	9.7227e-05
BIP	Artery_Coronary	ENSG00000055957.10	3	52777591	52777592	0.0887	rs2071044	-5.75	rs3755799	0.018848	-3.67	-4.344	391	391	susie	0.018	0.026	4.9337	8.07e-07	9.72435e-05
BIP	Heart_Left_Ventricle	ENSG00000198720.12	17	29589768	29589769	0.0496	rs3110496	-4.51	rs3110496	-0.00201	3.55	-4.508	315	3	lasso	0.072	0.0069	-5.14264	2.71e-07	9.8915e-05
BIP	Skin_Not_Sun_Exposed_Suprapubic	ENSG00000180979.9	15	42548801	42548802	0.1621	rs11632169	5.31	rs34359922	0.136	7.9	4.928	332	1	top1	1.7e-15	0.14	4.928	8.31e-07	9.972e-05
BIP	Skin_Not_Sun_Exposed_Suprapubic	ENSG00000197696.9	15	84658562	84658563	0.1096	rs12912934	-5.36	rs1051168	0.0926	-6.42	-4.982	348	3	lasso	6.7e-11	0.093	4.97758	6.44e-07	9.972e-05
BIP	Skin_Not_Sun_Exposed_Suprapubic	ENSG00000259295.6	15	85191437	85191438	0.2246	rs12910012	-5.34	rs35316992	0.109	6.93	-5.171	511	5	lasso	5.2e-15	0.13	-5.08607	3.66e-07	9.972e-05
BIP	Nerve_Tibial	ENSG00000196236.12	22	40857096	40857097	0.2275	rs138312	-5.52	rs138354	0.236854	-10.25	-5.044	286	5	lasso	6.6e-28	0.24	5.13015	2.9e-07	0.00010005
BIP	Nerve_Tibial	ENSG00000196236.12	22	40857096	40857097	0.2275	rs138312	-5.52	rs138354	0.236854	-10.25	-5.044	286	5	lasso	6.6e-28	0.24	5.13015	2.9e-07	0.00010005
BIP	Pituitary	ENSG00000180979.9	15	42548801	42548802	0.1453	rs11632169	5.31	rs34359922	0.186	7.04	4.928	332	2	lasso	1.9e-12	0.2	4.929	8.26e-07	0.00010045
BIP	Pituitary	ENSG00000225151.10	15	84230135	84230136	0.3856	rs12912934	-5.36	rs4842939	0.127	-6.19	-4.905	199	25	enet	4.1e-17	0.28	4.7638	1.9e-06	0.00010045
BIP	Pituitary	ENSG00000259728.5	15	84570923	84570924	0.3471	rs12912934	-5.36	rs3860265	0.324	8.48	-4.735	317	11	enet	1e-21	0.34	-4.7738	1.81e-06	0.00010045
BIP	Pituitary	ENSG00000177082.12	15	84654342	84654343	0.1406	rs12912934	-5.36	rs17532346	0.125	-5.94	-4.748	333	1	top1	4.8e-08	0.12	4.748	2.05e-06	0.00010045
BIP	Spleen	ENSG00000148700.14	10	109996367	109996368	0.2351	rs4595478	5.21	rs1009532	0.264116	7.1	5.044	334	334	susie	6.4e-14	0.27	5.07095	3.96e-07	0.000101376
BIP	Cells_Cultured_fibroblasts	ENSG00000196236.12	22	40857096	40857097	0.2397	rs138312	-5.52	rs138354	0.199	-8.98	-5.044	286	1	top1	2.9e-21	0.2	5.044	4.56e-07	0.000103458
BIP	Cells_Cultured_fibroblasts	ENSG00000172404.4	22	40861616	40861617	0.0417	rs138312	-5.52	rs133076	0.00643	3.27	4.935	286	1	top1	0.058	0.0064	4.935	8.02e-07	0.000103458
BIP	Cells_Cultured_fibroblasts	ENSG00000196236.12	22	40857096	40857097	0.2397	rs138312	-5.52	rs138354	0.199	-8.98	-5.044	286	1	top1	2.9e-21	0.2	5.044	4.56e-07	0.000103458
BIP	Cells_Cultured_fibroblasts	ENSG00000172404.4	22	40861616	40861617	0.0417	rs138312	-5.52	rs133076	0.00643	3.27	4.935	286	1	top1	0.058	0.0064	4.935	8.02e-07	0.000103458
BIP	Colon_Sigmoid	ENSG00000196236.12	22	40857096	40857097	0.2248	rs138312	-5.52	rs138354	0.150988	-7.07	-5.044	286	2	lasso	2.3e-13	0.18	5.02694	4.98e-07	0.000104082
BIP	Colon_Sigmoid	ENSG00000196236.12	22	40857096	40857097	0.2248	rs138312	-5.52	rs138354	0.150988	-7.07	-5.044	286	2	lasso	2.3e-13	0.18	5.02694	4.98e-07	0.000104082
BIP	Breast_Mammary_Tissue	ENSG00000090263.15	7	141015227	141015228	0.1679	rs579518	-5.28	rs13236704	0.0593	-5.03	-5.048	395	395	susie	1.3e-06	0.066	5.15114	2.59e-07	0.000104377
BIP	Adipose_Visceral_Omentum	ENSG00000196236.12	22	40857096	40857097	0.2737	rs138312	-5.52	rs138354	0.273596	-10.6	-5.044	287	1	top1	3.4e-29	0.27	5.044	4.56e-07	0.000104424
BIP	Adipose_Visceral_Omentum	ENSG00000196236.12	22	40857096	40857097	0.2737	rs138312	-5.52	rs138354	0.273596	-10.6	-5.044	287	1	top1	3.4e-29	0.27	5.044	4.56e-07	0.000104424
BIP	Brain_Hippocampus	ENSG00000168237.17	3	52287088	52287089	0.3202	rs2710323	5.73	rs11717383	0.079419	5.09	4.783	335	335	susie	4.9e-05	0.1	4.88069	1.06e-06	0.00010494
BIP	Esophagus_Muscularis	ENSG00000137814.10	15	42548809	42548810	0.0565	rs11632169	5.31	rs1197547	0.035145	4.64	3.169	330	14	enet	9.3e-06	0.048	4.6893	2.74e-06	0.000105033
BIP	Esophagus_Muscularis	ENSG00000225151.10	15	84230135	84230136	0.1928	rs12912934	-5.36	rs2135551	0.086454	-6.39	-4.898	199	20	enet	4.9e-13	0.13	4.70409	2.55e-06	0.000105033
BIP	Esophagus_Muscularis	ENSG00000197696.9	15	84658562	84658563	0.2411	rs12912934	-5.36	rs2271431	0.270418	-10.24	-4.766	347	1	top1	2.8e-28	0.27	4.766	1.88e-06	0.000105033
BIP	Esophagus_Muscularis	ENSG00000259295.6	15	85191437	85191438	0.4018	rs12910012	-5.34	rs17599989	0.13076	7.37	-5.327	510	510	susie	1.2e-21	0.21	-4.71243	2.45e-06	0.000105033
BIP	Artery_Aorta	ENSG00000196236.12	22	40857096	40857097	0.1919	rs138312	-5.52	rs138354	0.150885	-7.26	-5.044	287	1	top1	1.6e-13	0.15	5.044	4.56e-07	0.000105336
BIP	Artery_Aorta	ENSG00000196236.12	22	40857096	40857097	0.1919	rs138312	-5.52	rs138354	0.150885	-7.26	-5.044	287	1	top1	1.6e-13	0.15	5.044	4.56e-07	0.000105336
BIP	Stomach	ENSG00000148700.14	10	109996367	109996368	0.0915	rs4595478	5.21	rs1009532	0.072538	4.8	5.044	334	1	top1	6.3e-06	0.073	5.044	4.56e-07	0.00010716
BIP	Brain_Nucleus_accumbens_basal_ganglia	ENSG00000167550.10	12	49070024	49070025	0.1683	rs7969091	5.11	rs6580698	0.127453	5.01	5.043	304	1	top1	4.8e-07	0.13	5.043	4.58e-07	0.00010763
BIP	Spleen	ENSG00000158158.11	2	96760901	96760902	0.1736	rs6746896	-5.79	rs7608661	0.079259	4.05	-5.033	184	1	top1	8e-05	0.079	-5.033	4.83e-07	0.000109158
BIP	Adipose_Visceral_Omentum	ENSG00000259570.1	15	84394511	84394512	0.0666	rs12912934	-5.36	rs11633075	0.051486	5.34	-5.015	241	11	lasso	3.1e-06	0.052	-4.81021	1.51e-06	0.000111296
BIP	Adipose_Visceral_Omentum	ENSG00000177082.12	15	84654342	84654343	0.1459	rs12912934	-5.36	rs2271431	0.10105	-6.71	-4.766	345	1	top1	6.7e-11	0.1	4.766	1.88e-06	0.000111296
BIP	Esophagus_Muscularis	ENSG00000168237.17	3	52287088	52287089	0.0955	rs2710323	5.73	rs9311474	0.085172	6.26	4.89	336	336	susie	1.8e-09	0.088	4.91671	8.8e-07	0.00011154
BIP	Cells_Cultured_fibroblasts	ENSG00000235370.6	15	84411700	84411701	0.1348	rs12912934	-5.36	rs11638297	0.055353	5.17	-4.911	261	1	top1	1.1e-06	0.055	-4.911	9.06e-07	0.00011174
BIP	Adipose_Subcutaneous	ENSG00000163938.16	3	52681155	52681156	0.0376	rs2071044	-5.75	rs12635140	0.0502	-5.47	-5.088	386	386	susie	5.7e-08	0.058	5.07042	3.97e-07	0.000111954
BIP	Adipose_Subcutaneous	ENSG00000114904.12	3	52770948	52770949	0.0715	rs2071044	-5.75	rs3755798	0.0692	-6.18	-5.093	394	1	top1	3e-09	0.069	5.093	3.52e-07	0.000111954
BIP	Thyroid	ENSG00000168016.13	3	36945056	36945057	0.0352	rs9834970	-7.52	rs6769400	0.0163	4.1	5.566	395	18	enet	0.00039	0.024	4.9155	8.86e-07	0.000113472
BIP	Thyroid	ENSG00000168237.17	3	52287088	52287089	0.2642	rs2710323	5.73	rs11717383	0.201	9.99	4.783	336	336	susie	1.1e-25	0.2	4.88593	1.03e-06	0.000113472
BIP	Artery_Tibial	ENSG00000137814.10	15	42548809	42548810	0.0457	rs11632169	5.31	rs34359922	0.032317	5.13	4.928	331	331	susie	3e-05	0.034	4.81999	1.44e-06	0.000113472
BIP	Minor_Salivary_Gland	ENSG00000197696.9	15	84658562	84658563	0.168	rs12912934	-5.36	rs1051168	0.087234	-4.23	-4.982	336	336	susie	0.00061	0.092	4.7579	1.96e-06	0.00011466
BIP	Brain_Cerebellar_Hemisphere	ENSG00000114904.12	3	52770948	52770949	0.1557	rs2071044	-5.75	rs1961958	0.0998	-4.35	-4.885	393	9	lasso	2.2e-05	0.1	4.83022	1.36e-06	0.00011526
BIP	Esophagus_Muscularis	ENSG00000196236.12	22	40857096	40857097	0.1808	rs138312	-5.52	rs138354	0.196852	-8.83	-5.044	286	1	top1	3.2e-20	0.2	5.044	4.56e-07	0.000115368
BIP	Esophagus_Muscularis	ENSG00000196236.12	22	40857096	40857097	0.1808	rs138312	-5.52	rs138354	0.196852	-8.83	-5.044	286	1	top1	3.2e-20	0.2	5.044	4.56e-07	0.000115368
BIP	Brain_Cortex	ENSG00000167550.10	12	49070024	49070025	0.106	rs7969091	5.11	rs6580698	0.102879	4.56	5.043	302	1	top1	5.7e-06	0.1	5.043	4.58e-07	0.000115874
BIP	Colon_Sigmoid	ENSG00000177082.12	15	84654342	84654343	0.1819	rs12912934	-5.36	rs11631921	0.175	-6.94	-4.635	344	1	top1	6.3e-13	0.18	4.635	3.57e-06	0.000116471
BIP	Colon_Sigmoid	ENSG00000197696.9	15	84658562	84658563	0.2242	rs12912934	-5.36	rs11635597	0.155	-6.94	-4.739	347	347	susie	2.5e-12	0.17	4.6516	3.29e-06	0.000116471
BIP	Pancreas	ENSG00000016864.18	3	52705634	52705635	0.0486	rs2071044	-5.75	rs1961958	0.003999	3.53	-4.885	382	1	top1	0.16	0.004	-4.885	1.03e-06	0.000116733
BIP	Brain_Amygdala	ENSG00000105717.13	19	19618915	19618916	0.2319	rs1064395	6.11	rs6511027	0.01263	3.65	5.476	350	37	enet	0.0001	0.11	4.74413	2.09e-06	0.000117737
BIP	Esophagus_Mucosa	ENSG00000129355.6	19	10569058	10569059	0.0602	rs3843751	-5.24	rs1560707	0.028317	3.76	-5.081	359	1	top1	0.00036	0.028	-5.081	3.75e-07	0.000119625
BIP	Esophagus_Mucosa	ENSG00000177082.12	15	84654342	84654343	0.07	rs12912934	-5.36	rs1051168	0.0105	-4.29	-4.982	345	345	susie	3.1e-05	0.039	4.7447	2.09e-06	0.000119827
BIP	Adrenal_Gland	ENSG00000163938.16	3	52681155	52681156	0.0826	rs2071044	-5.75	rs7638808	0.005256	-3.73	-3.888	385	385	susie	0.0025	0.042	5.0517	4.38e-07	0.000120012
BIP	Skin_Sun_Exposed_Lower_leg	ENSG00000174996.11	11	66257293	66257294	0.1164	rs10791855	-5.14	rs535395	0.12	-8.41	-4.986	326	326	susie	9.3e-17	0.13	5.07068	3.96e-07	0.000120186
BIP	Skin_Sun_Exposed_Lower_leg	ENSG00000173621.8	11	66856646	66856647	0.0976	rs7122539	-5.18	rs7122539	0.0614	-6.19	-5.179	230	1	top1	9e-09	0.061	5.179	2.23e-07	0.000120186
BIP	Esophagus_Muscularis	ENSG00000148700.14	10	109996367	109996368	0.0802	rs4595478	5.21	rs2501577	0.077518	6.04	4.981	335	335	susie	4.3e-09	0.084	5.1	3.35e-07	0.000120265
BIP	Muscle_Skeletal	ENSG00000196236.12	22	40857096	40857097	0.0633	rs138312	-5.52	rs138354	0.059	-6.16	-5.044	286	1	top1	1.4e-09	0.059	5.044	4.56e-07	0.000121752
BIP	Muscle_Skeletal	ENSG00000196236.12	22	40857096	40857097	0.0633	rs138312	-5.52	rs138354	0.059	-6.16	-5.044	286	1	top1	1.4e-09	0.059	5.044	4.56e-07	0.000121752
BIP	Heart_Left_Ventricle	ENSG00000148700.14	10	109996367	109996368	0.0853	rs4595478	5.21	rs12260509	0.029613	5.28	4.463	333	333	susie	2.4e-05	0.051	5.0273	4.97e-07	0.000122262
BIP	Nerve_Tibial	ENSG00000180979.9	15	42548801	42548802	0.2675	rs11632169	5.31	rs34359922	0.297	11.48	4.928	331	6	lasso	5.1e-37	0.31	4.86688	1.13e-06	0.000122605
BIP	Breast_Mammary_Tissue	ENSG00000148700.14	10	109996367	109996368	0.0802	rs4595478	5.21	rs1009532	0.033567	4.3	5.044	334	1	top1	0.00049	0.034	5.044	4.56e-07	0.000123576
BIP	Testis	ENSG00000168268.10	3	52535053	52535054	0.1937	rs2071044	-5.75	rs1010554	0.172	8	3.82	369	26	enet	2.7e-15	0.2	5.07414	3.89e-07	0.000124869
BIP	Artery_Tibial	ENSG00000197696.9	15	84658562	84658563	0.0866	rs12912934	-5.36	rs11635597	0.08999	-6.82	-4.739	347	10	enet	5.9e-12	0.093	4.76199	1.92e-06	0.00012608
BIP	Adrenal_Gland	ENSG00000198646.13	20	34825648	34825649	0.1631	rs3818253	4.79	rs6060017	0.11145	5.24	-4.591	349	349	susie	3.1e-07	0.12	-4.8893	1.01e-06	0.00012625
BIP	Heart_Atrial_Appendage	ENSG00000180979.9	15	42548801	42548802	0.1352	rs11632169	5.31	rs34359922	0.121401	6.36	4.928	332	3	lasso	5e-11	0.13	4.72391	2.31e-06	0.00012705
BIP	Heart_Atrial_Appendage	ENSG00000244056.3	15	84394071	84394072	0.0743	rs12912934	-5.36	rs11635505	0.038407	4.46	-5.147	242	242	susie	5.8e-05	0.047	-4.76344	1.9e-06	0.00012705
BIP	Heart_Atrial_Appendage	ENSG00000124134.8	20	45101111	45101112	0.1707	rs6130764	-5	rs7271519	0.095182	5.63	-4.931	458	1	top1	1.3e-08	0.095	-4.931	8.18e-07	0.000127608
BIP	Artery_Tibial	ENSG00000196236.12	22	40857096	40857097	0.2712	rs138312	-5.52	rs138354	0.217	-10.23	-5.044	277	277	susie	3.1e-27	0.22	5.04387	4.56e-07	0.000128136
BIP	Artery_Tibial	ENSG00000196236.12	22	40857096	40857097	0.2712	rs138312	-5.52	rs138354	0.217	-10.23	-5.044	277	277	susie	3.1e-27	0.22	5.04387	4.56e-07	0.000128136
BIP	Heart_Atrial_Appendage	ENSG00000064547.13	19	19628929	19628930	0.1133	rs1064395	6.11	rs11668721	0.0605	-5.17	4.87	345	1	top1	5.7e-06	0.061	-4.87	1.12e-06	0.00012908
BIP	Lung	ENSG00000196236.12	22	40857096	40857097	0.3895	rs138312	-5.52	rs138354	0.25412	-10.66	-5.044	278	1	top1	1.1e-29	0.25	5.044	4.56e-07	0.000130872
BIP	Lung	ENSG00000196236.12	22	40857096	40857097	0.3895	rs138312	-5.52	rs138354	0.25412	-10.66	-5.044	278	1	top1	1.1e-29	0.25	5.044	4.56e-07	0.000130872
BIP	Esophagus_Gastroesophageal_Junction	ENSG00000168237.17	3	52287088	52287089	0.1189	rs2710323	5.73	rs11717383	0.081362	5.92	4.783	336	336	susie	8.3e-08	0.097	4.88399	1.04e-06	0.000133813
BIP	Cells_Cultured_fibroblasts	ENSG00000163938.16	3	52681155	52681156	0.1275	rs2071044	-5.75	rs2239551	0.201896	-9.13	-4.819	385	1	top1	1.2e-21	0.2	4.819	1.44e-06	0.00013464
BIP	Esophagus_Muscularis	ENSG00000129351.17	19	10654260	10654261	0.0654	rs3843751	-5.24	rs8102380	0.0456	4.51	-5.049	369	1	top1	1.4e-05	0.046	-5.049	4.44e-07	0.000134976
BIP	Lung	ENSG00000168237.17	3	52287088	52287089	0.1551	rs2710323	5.73	rs352139	0.128	8.29	4.783	336	336	susie	7.1e-15	0.13	4.926	8.39e-07	0.000135638
BIP	Skin_Sun_Exposed_Lower_leg	ENSG00000226476.3	1	60640490	60640491	0.0918	rs814197	5.279	rs814197	0.0938	7.07	5.279	428	1	top1	1e-12	0.094	5.279	1.3e-07	0.00013598
BIP	Thyroid	ENSG00000250067.11	19	19529363	19529364	0.1852	rs1064395	6.11	rs1036215	0.16032	-9.15	5.506	351	351	susie	1.7e-26	0.21	-5.02315	5.08e-07	0.000136483
BIP	Whole_Blood	ENSG00000196236.12	22	40857096	40857097	0.0993	rs138312	-5.52	rs138354	0.105	-7.82	-5.044	286	1	top1	2.4e-15	0.11	5.044	4.56e-07	0.000137256
BIP	Whole_Blood	ENSG00000196236.12	22	40857096	40857097	0.0993	rs138312	-5.52	rs138354	0.105	-7.82	-5.044	286	1	top1	2.4e-15	0.11	5.044	4.56e-07	0.000137256
BIP	Esophagus_Gastroesophageal_Junction	ENSG00000149485.18	11	61829317	61829318	0.0673	rs174577	5.29	rs174568	0.020211	-4.18	5.074	421	421	susie	0.00016	0.047	-5.08535	3.67e-07	0.000137258
BIP	Heart_Left_Ventricle	ENSG00000114988.11	2	96740063	96740064	0.0866	rs6746896	-5.79	rs6746896	0.0587	4.97	-5.792	189	11	enet	4.1e-07	0.073	-5.10738	3.27e-07	0.000137994
BIP	Adipose_Visceral_Omentum	ENSG00000158158.11	2	96760901	96760902	0.0547	rs6746896	-5.79	rs7608661	0.0327	3.96	-5.033	185	1	top1	0.00018	0.033	-5.033	4.83e-07	0.000138138
BIP	Muscle_Skeletal	ENSG00000180979.9	15	42548801	42548802	0.0336	rs11632169	5.31	rs34359922	0.011661	4.26	4.928	330	1	top1	0.005	0.012	4.928	8.31e-07	0.000138361
BIP	Muscle_Skeletal	ENSG00000177082.12	15	84654342	84654343	0.0771	rs12912934	-5.36	rs34591918	0.037781	-5.9	-4.516	345	345	susie	5.5e-08	0.048	4.9648	6.88e-07	0.000138361
BIP	Brain_Hypothalamus	ENSG00000259404.5	15	84080167	84080168	0.262	rs12912934	-5.36	rs950169	0.061034	4.6	-4.934	206	206	susie	0.00012	0.086	-4.9075	9.23e-07	0.00013845
BIP	Brain_Caudate_basal_ganglia	ENSG00000197696.9	15	84658562	84658563	0.1896	rs12912934	-5.36	rs11635597	0.14325	-5.32	-4.739	339	1	top1	1.8e-07	0.14	4.739	2.15e-06	0.000139033
BIP	Nerve_Tibial	ENSG00000108342.12	17	40015360	40015361	0.0528	rs2302776	-4.91	rs2302776	0.014391	-3.76	-4.908	310	310	susie	0.0027	0.018	5.19833	2.01e-07	0.000141303
BIP	Whole_Blood	ENSG00000168237.17	3	52287088	52287089	0.1581	rs2710323	5.73	rs9311474	0.156	9.72	4.89	336	336	susie	5.8e-23	0.16	4.89083	1e-06	0.000142073
BIP	Whole_Blood	ENSG00000242797.3	3	52299023	52299024	0.0278	rs2710323	5.73	rs9311474	0.0374	4.9	4.89	348	1	top1	2.5e-06	0.037	4.89	1.01e-06	0.000142073
BIP	Breast_Mammary_Tissue	ENSG00000175115.11	11	66070453	66070454	0.1742	rs10791855	-5.14	rs2270448	0.16	-7.59	-4.889	362	8	lasso	4.3e-15	0.17	5.08359	3.7e-07	0.00014245
BIP	Thyroid	ENSG00000243224.1	3	52239260	52239261	0.0348	rs1108842	5.49	rs352139	0.0186	3.94	4.783	322	1	top1	0.0016	0.019	4.783	1.73e-06	0.000142941
BIP	Thyroid	ENSG00000164091.11	3	52288019	52288020	0.0409	rs2710323	5.73	rs13083798	0.00491	3.58	5.378	337	337	susie	0.012	0.011	4.7895	1.67e-06	0.000142941
BIP	Esophagus_Gastroesophageal_Junction	ENSG00000163932.13	3	53156008	53156009	0.0931	rs2071044	-5.75	rs11130315	-0.002983	3.49	-4.99	376	376	susie	0.023	0.015	-4.81128	1.5e-06	0.00014475
BIP	Muscle_Skeletal	ENSG00000148700.14	10	109996367	109996368	0.06	rs4595478	5.21	rs2501577	0.070536	7.11	4.981	334	334	susie	2e-11	0.072	5.0664	4.05e-07	0.000147825
BIP	Esophagus_Muscularis	ENSG00000100030.14	22	21867679	21867680	0.0943	rs5756323	-5.02	rs2298432	0.032879	5.23	3.728	401	401	susie	1.8e-05	0.044	4.85824	1.18e-06	0.00014927
BIP	Esophagus_Muscularis	ENSG00000100030.14	22	21867679	21867680	0.0943	rs5756323	-5.02	rs2298432	0.032879	5.23	3.728	401	401	susie	1.8e-05	0.044	4.85824	1.18e-06	0.00014927
BIP	Whole_Blood	ENSG00000148700.14	10	109996367	109996368	0.0921	rs4595478	5.21	rs2060675	0.0632	7.03	4.95	334	334	susie	1.8e-10	0.069	5.03411	4.8e-07	0.00014976
BIP	Small_Intestine_Terminal_Ileum	ENSG00000255320.1	11	66246238	66246239	0.1324	rs10791855	-5.14	rs7946917	0.092722	4.28	-5.078	326	326	susie	3.4e-05	0.11	-4.92221	8.56e-07	0.000151512
BIP	Lung	ENSG00000168268.10	3	52535053	52535054	0.1018	rs2071044	-5.75	rs4687626	0.0269	-5.29	-3.623	369	369	susie	2.4e-06	0.048	4.84538	1.26e-06	0.000152775
BIP	Brain_Spinal_cord_cervical_c-1	ENSG00000174165.7	11	66546237	66546238	0.175	rs7122539	-5.18	rs17495838	0.018168	-3.45	-2.488	259	259	susie	0.012	0.046	4.9061	9.29e-07	0.000153285
BIP	Adrenal_Gland	ENSG00000180979.9	15	42548801	42548802	0.2433	rs11632169	5.31	rs34359922	0.194536	6.22	4.928	331	1	top1	7.3e-11	0.19	4.928	8.31e-07	0.000153735
BIP	Skin_Sun_Exposed_Lower_leg	ENSG00000196236.12	22	40857096	40857097	0.1232	rs138312	-5.52	rs138354	0.121249	-7.91	-5.044	287	1	top1	3.8e-16	0.12	5.044	4.56e-07	0.000154584
BIP	Skin_Sun_Exposed_Lower_leg	ENSG00000196236.12	22	40857096	40857097	0.1232	rs138312	-5.52	rs138354	0.121249	-7.91	-5.044	287	1	top1	3.8e-16	0.12	5.044	4.56e-07	0.000154584
BIP	Brain_Anterior_cingulate_cortex_BA24	ENSG00000176340.3	11	63974606	63974607	0.1937	rs320109	4.86	rs1872772	0.0308	-3.4	4.848	321	321	susie	0.0045	0.052	-4.78897	1.68e-06	0.0001554
BIP	Cells_Cultured_fibroblasts	ENSG00000100380.13	22	40857021	40857022	0.1111	rs138312	-5.52	rs138354	0.067	-6.25	-5.044	286	286	susie	3e-08	0.071	4.7721	1.82e-06	0.00015652
BIP	Cells_Cultured_fibroblasts	ENSG00000100380.13	22	40857021	40857022	0.1111	rs138312	-5.52	rs138354	0.067	-6.25	-5.044	286	286	susie	3e-08	0.071	4.7721	1.82e-06	0.00015652
BIP	Brain_Cortex	ENSG00000148700.14	10	109996367	109996368	0.1628	rs4595478	5.21	rs1349348	0.010495	3.62	4.669	334	334	susie	0.015	0.027	4.98463	6.21e-07	0.000157734
BIP	Thyroid	ENSG00000196236.12	22	40857096	40857097	0.3344	rs138312	-5.52	rs138354	0.316	-12.38	-5.044	286	1	top1	1.1e-41	0.32	5.044	4.56e-07	0.000157776
BIP	Thyroid	ENSG00000196236.12	22	40857096	40857097	0.3344	rs138312	-5.52	rs138354	0.316	-12.38	-5.044	286	1	top1	1.1e-41	0.32	5.044	4.56e-07	0.000157776
BIP	Heart_Atrial_Appendage	ENSG00000174996.11	11	66257293	66257294	0.0538	rs10791855	-5.14	rs10791865	0.0279	-4.14	-3.369	327	327	susie	0.00019	0.04	5.06159	4.16e-07	0.00015808
BIP	Artery_Tibial	ENSG00000160294.10	21	46286296	46286297	0.2228	rs1007893	-4.64	rs4819225	0.17	9.79	-2.988	460	460	susie	3.8e-33	0.26	-4.8346	1.33e-06	0.0001596
BIP	Colon_Sigmoid	ENSG00000255320.1	11	66246238	66246239	0.3797	rs10791855	-5.14	rs11227448	0.301035	9.05	-4.454	326	326	susie	8.4e-24	0.32	-5.04703	4.49e-07	0.000161191
BIP	Esophagus_Gastroesophageal_Junction	ENSG00000259295.6	15	85191437	85191438	0.3787	rs12910012	-5.34	rs11637142	0.149	6.61	-5.33	509	50	enet	8.3e-14	0.18	-4.6588	3.18e-06	0.000164724
BIP	Testis	ENSG00000134824.13	11	61816255	61816256	0.1273	rs174577	5.29	rs174574	0.109	5.58	5.14	418	1	top1	1.5e-08	0.11	5.14	2.75e-07	0.000165
BIP	Heart_Left_Ventricle	ENSG00000178685.13	8	144012771	144012772	0.0736	rs11779776	4.94	rs11779776	0.058	-4.74	4.942	287	1	top1	6.4e-06	0.058	-4.942	7.73e-07	0.000165422
BIP	Adrenal_Gland	ENSG00000259295.6	15	85191437	85191438	0.4936	rs12910012	-5.34	rs11637142	0.152689	5.89	-5.33	511	511	susie	3e-14	0.26	-4.77547	1.79e-06	0.000165575
BIP	Artery_Aorta	ENSG00000259404.5	15	84080167	84080168	0.1247	rs12912934	-5.36	rs11633075	0.067974	5.47	-5.015	206	206	susie	9e-08	0.081	-4.65369	3.26e-06	0.000168977
BIP	Esophagus_Gastroesophageal_Junction	ENSG00000225151.10	15	84230135	84230136	0.2434	rs12912934	-5.36	rs11638788	0.0913	5.11	2.995	199	18	enet	9.4e-11	0.14	4.6155	3.92e-06	0.000169213
BIP	Muscle_Skeletal	ENSG00000257086.1	11	64249493	64249494	0.0481	rs320109	4.86	rs12786124	0.000302	3.51	3.919	343	343	susie	0.079	0.0035	4.87662	1.08e-06	0.0001728
BIP	Pituitary	ENSG00000148700.14	10	109996367	109996368	0.2938	rs4595478	5.21	rs2060675	0.232652	7.6	4.95	330	330	susie	8.3e-15	0.24	4.9664	6.82e-07	0.000174592
BIP	Nerve_Tibial	ENSG00000175115.11	11	66070453	66070454	0.1502	rs10791855	-5.14	rs472518	0.124	-7.91	-4.917	362	362	susie	7.8e-15	0.13	5.01	5.48e-07	0.000175908
BIP	Testis	ENSG00000148700.14	10	109996367	109996368	0.1144	rs4595478	5.207	rs2060675	0.097939	5.5	4.95	331	1	top1	8.1e-08	0.098	4.95	7.42e-07	0.000180677
BIP	Testis	ENSG00000203876.9	10	110008380	110008381	0.1845	rs4595478	5.207	rs4595478	0.037784	-5.22	5.207	331	331	susie	4.6e-07	0.087	-5.00141	5.69e-07	0.000180677
BIP	Whole_Blood	ENSG00000163935.13	3	53046067	53046068	0.0596	rs2071044	-5.75	rs2255107	0.0521	6.47	-4.853	361	361	susie	6.2e-09	0.057	-4.78353	1.72e-06	0.00018146
BIP	Adrenal_Gland	ENSG00000197696.9	15	84658562	84658563	0.1578	rs12912934	-5.36	rs12595786	0.015316	3.85	3.567	348	348	susie	0.0075	0.032	4.67348	2.96e-06	0.000182533
BIP	Spleen	ENSG00000078804.12	20	34704289	34704290	0.1588	rs3818253	4.79	rs1884431	0.02827	-4.78	-4.576	325	325	susie	0.00047	0.062	4.8457	1.26e-06	0.0001827
BIP	Cells_Cultured_fibroblasts	ENSG00000148700.14	10	109996367	109996368	0.0752	rs4595478	5.21	rs1009532	0.0565	5.04	5.044	335	1	top1	8.3e-07	0.056	5.044	4.56e-07	0.000183312
BIP	Adrenal_Gland	ENSG00000160299.16	21	46324121	46324122	0.149	rs1007893	-4.64	rs1007893	0.051737	4.54	-4.641	451	1	top1	0.00083	0.052	-4.641	3.47e-06	0.00018738
BIP	Esophagus_Gastroesophageal_Junction	ENSG00000174851.15	11	66289169	66289170	0.1246	rs10791855	-5.14	rs2270448	0.066679	-4.76	-4.889	318	1	top1	8.6e-06	0.067	4.889	1.01e-06	0.00018887
BIP	Nerve_Tibial	ENSG00000168237.17	3	52287088	52287089	0.1654	rs2710323	5.73	rs11717383	0.156929	9.02	4.783	336	20	enet	2.3e-20	0.18	4.78285	1.73e-06	0.000189147
BIP	Artery_Coronary	ENSG00000160161.9	19	19538247	19538248	0.11	rs1064395	6.11	rs739461	0.058843	4.39	4.544	354	3	lasso	0.0001	0.078	4.72708	2.28e-06	0.00019
BIP	Skin_Sun_Exposed_Lower_leg	ENSG00000168237.17	3	52287088	52287089	0.0981	rs2710323	5.73	rs610060	0.072995	6.48	5.118	336	1	top1	3.6e-10	0.073	5.118	3.09e-07	0.000190344
BIP	Muscle_Skeletal	ENSG00000160299.16	21	46324121	46324122	0.0395	rs1007893	-4.64	rs1007893	0.025228	5.17	-4.641	451	1	top1	6.5e-05	0.025	-4.641	3.47e-06	0.00019085
BIP	Brain_Cortex	ENSG00000259728.5	15	84570923	84570924	0.1241	rs12912934	-5.36	rs12910334	-0.0044	4.33	-4.51	318	4	lasso	0.01	0.03	-4.70814	2.5e-06	0.000191667
BIP	Brain_Hippocampus	ENSG00000147535.16	8	38269242	38269243	0.1518	rs12677998	-4.68	rs16887244	-0.00635	3.21	-4.162	287	287	susie	0.0044	0.047	-4.83037	1.36e-06	0.00019176
BIP	Prostate	ENSG00000136631.12	1	150067292	150067293	0.0641	rs12063329	-5.03	rs12063329	0.076373	4	-5.025	171	1	top1	9.8e-05	0.076	-5.025	5.03e-07	0.000192146
BIP	Adipose_Subcutaneous	ENSG00000148700.14	10	109996367	109996368	0.0909	rs4595478	5.21	rs12268910	0.0416	5.7	5.141	335	335	susie	3.4e-07	0.051	5.02868	4.94e-07	0.000193648
BIP	Uterus	ENSG00000177082.12	15	84654342	84654343	0.231	rs12912934	-5.36	rs4842939	0.014522	-3.38	-4.905	345	345	susie	0.093	0.017	4.7752	1.8e-06	0.0001944
BIP	Esophagus_Mucosa	ENSG00000175115.11	11	66070453	66070454	0.0623	rs10791855	-5.14	rs7946917	0.0556	-5.2	-5.078	362	1	top1	8e-07	0.056	5.078	3.81e-07	0.000195453
BIP	Skin_Sun_Exposed_Lower_leg	ENSG00000271916.1	3	53798018	53798019	0.0643	rs893363	-4.98	rs893363	0.047975	5.24	-4.979	488	1	top1	3.7e-07	0.048	-4.979	6.39e-07	0.000196812
BIP	Breast_Mammary_Tissue	ENSG00000180979.9	15	42548801	42548802	0.1747	rs11632169	5.31	rs4924687	0.204962	8.43	4.876	315	315	susie	7.2e-19	0.21	4.9534	7.29e-07	0.000197559
BIP	Thyroid	ENSG00000163935.13	3	53046067	53046068	0.0888	rs2071044	-5.75	rs2564947	0.0244	5.88	-4.348	361	16	enet	4.6e-08	0.058	-4.6908	2.72e-06	0.000199769
BIP	Whole_Blood	ENSG00000064547.13	19	19628929	19628930	0.211	rs1064395	6.11	rs8113682	0.178	-10.82	4.66	345	20	enet	4.6e-32	0.22	-4.83786	1.31e-06	0.000199775
BIP	Esophagus_Gastroesophageal_Junction	ENSG00000177082.12	15	84654342	84654343	0.1349	rs12912934	-5.36	rs2271431	0.11	-5.72	-4.766	343	5	lasso	2.9e-09	0.12	4.5486	5.4e-06	0.0001998
BIP	Brain_Nucleus_accumbens_basal_ganglia	ENSG00000160282.13	21	46155566	46155567	0.601	rs1007893	-4.64	rs4818826	0.31631	-7.88	3.54	496	38	enet	8.5e-17	0.32	-4.679	2.88e-06	0.0002016
BIP	Adipose_Subcutaneous	ENSG00000255517.6	11	66478095	66478096	0.096	rs7122539	-5.18	rs12805133	0.03	4.9	4.789	283	283	susie	1.1e-06	0.047	5.08836	3.61e-07	0.000201799
BIP	Whole_Blood	ENSG00000185189.17	8	143840973	143840974	0.0424	rs11779776	4.94	rs11779776	0.0226	-4.38	4.942	278	1	top1	0.00021	0.023	-4.942	7.73e-07	0.000203299
BIP	Brain_Cerebellar_Hemisphere	ENSG00000214013.9	15	42273232	42273233	0.1794	rs11632169	5.31	rs34359922	0.111018	-4.64	4.928	422	1	top1	1.2e-05	0.11	-4.928	8.31e-07	0.000203595
BIP	Brain_Hypothalamus	ENSG00000198646.13	20	34825648	34825649	0.1937	rs3818253	4.79	rs6058079	0.082748	4.89	-4.588	348	348	susie	7.5e-06	0.12	-4.6774	2.91e-06	0.0002037
BIP	Brain_Hypothalamus	ENSG00000164088.17	3	52245792	52245793	0.1783	rs1108842	5.49	rs353547	0.104	-4.43	-4.619	323	1	top1	2.4e-05	0.1	4.619	3.86e-06	0.000205545
BIP	Lung	ENSG00000180979.9	15	42548801	42548802	0.1486	rs11632169	5.31	rs34359922	0.131424	8.02	4.928	331	2	lasso	3e-16	0.14	4.7843	1.72e-06	0.000207427
BIP	Lung	ENSG00000259404.5	15	84080167	84080168	0.1095	rs12912934	-5.36	rs4842939	0.097432	7.1	-4.905	206	206	susie	3.8e-12	0.1	-4.98	6.36e-07	0.000207427
BIP	Lung	ENSG00000177082.12	15	84654342	84654343	0.1217	rs12912934	-5.36	rs2271431	0.114839	-7.23	-4.766	344	1	top1	2.1e-13	0.11	4.766	1.88e-06	0.000207427
BIP	Brain_Putamen_basal_ganglia	ENSG00000175115.11	11	66070453	66070454	0.1294	rs10791855	-5.14	rs472518	0.03497	-3.76	-4.917	359	1	top1	0.012	0.035	4.917	8.79e-07	0.000207444
BIP	Breast_Mammary_Tissue	ENSG00000197696.9	15	84658562	84658563	0.1051	rs12912934	-5.36	rs11635597	0.068395	-5.41	-4.739	348	1	top1	9e-07	0.068	4.739	2.15e-06	0.000207767
BIP	Breast_Mammary_Tissue	ENSG00000259295.6	15	85191437	85191438	0.2862	rs12910012	-5.34	rs11637142	0.138987	7.74	-5.33	511	24	enet	1.9e-16	0.18	-4.7248	2.3e-06	0.000207767
BIP	Spleen	ENSG00000168237.17	3	52287088	52287089	0.2299	rs2710323	5.73	rs7614727	0.181308	5.87	4.847	337	1	top1	1.7e-09	0.18	4.847	1.25e-06	0.00020875
BIP	Skin_Sun_Exposed_Lower_leg	ENSG00000178093.13	19	19515684	19515685	0.0803	rs1064395	6.11	rs16996127	0.0249	5.58	5.506	356	356	susie	5.9e-08	0.055	5.00286	5.65e-07	0.000208768
BIP	Adipose_Visceral_Omentum	ENSG00000160161.9	19	19538247	19538248	0.1491	rs1064395	6.11	rs2965201	0.0703	5.86	5.384	355	355	susie	4.9e-09	0.082	5.08178	3.74e-07	0.000209814
BIP	Artery_Aorta	ENSG00000278769.1	15	42724616	42724617	0.152	rs11632169	5.31	rs7167392	0.114231	7.05	4.414	257	12	enet	2.6e-11	0.12	4.57643	4.73e-06	0.000210147
BIP	Adipose_Visceral_Omentum	ENSG00000148700.14	10	109996367	109996368	0.0664	rs4595478	5.21	rs2501577	0.085	6.14	4.981	334	1	top1	2.3e-09	0.085	4.981	6.33e-07	0.000210789
BIP	Artery_Tibial	ENSG00000114988.11	2	96740063	96740064	0.1638	rs6746896	-5.79	rs6727384	0.115	7.55	-5.124	189	1	top1	1.7e-14	0.12	-5.12	2.99e-07	0.000212888
BIP	Breast_Mammary_Tissue	ENSG00000114988.11	2	96740063	96740064	0.1263	rs6746896	-5.79	rs6727384	0.070195	5.17	-5.124	188	4	lasso	2.7e-07	0.075	-5.0445	4.55e-07	0.000213395
BIP	Liver	ENSG00000100991.11	20	35092870	35092871	0.2666	rs3818253	4.79	rs6088667	0.10563	-4.57	4.702	341	1	top1	5.7e-06	0.11	-4.702	2.58e-06	0.0002193
BIP	Artery_Aorta	ENSG00000175115.11	11	66070453	66070454	0.1373	rs10791855	-5.14	rs7120326	0.112	-6.47	-5.029	362	1	top1	2.6e-10	0.11	5.029	4.93e-07	0.000222836
BIP	Muscle_Skeletal	ENSG00000197696.9	15	84658562	84658563	0.0751	rs12912934	-5.36	rs17532346	0.071541	-6.79	-4.748	348	1	top1	2.6e-11	0.072	4.748	2.05e-06	0.00022755
BIP	Adipose_Visceral_Omentum	ENSG00000100034.13	22	21940656	21940657	0.081	rs5756323	-5.02	rs9610375	0.040344	-4.94	-3.826	416	416	susie	7.2e-06	0.048	4.7542	1.99e-06	0.000227855
BIP	Adipose_Visceral_Omentum	ENSG00000100034.13	22	21940656	21940657	0.081	rs5756323	-5.02	rs9610375	0.040344	-4.94	-3.826	416	416	susie	7.2e-06	0.048	4.7542	1.99e-06	0.000227855
BIP	Artery_Coronary	ENSG00000114988.11	2	96740063	96740064	0.1202	rs6746896	-5.79	rs7582249	0.019148	3.85	-4.904	189	5	lasso	0.0039	0.042	-4.8089	1.52e-06	0.000228
BIP	Colon_Transverse	ENSG00000158158.11	2	96760901	96760902	0.1889	rs6746896	-5.79	rs7608661	0.135071	6.57	-5.033	185	1	top1	4.7e-11	0.14	-5.033	4.83e-07	0.000228459
BIP	Adipose_Visceral_Omentum	ENSG00000114904.12	3	52770948	52770949	0.067	rs2071044	-5.75	rs11130317	0.105	-6.68	-5.02	393	1	top1	2.8e-11	0.1	5.02	5.17e-07	0.000229031
BIP	Thyroid	ENSG00000148700.14	10	109996367	109996368	0.052	rs4595478	5.21	rs1349348	0.0404	5.4	4.669	333	333	susie	1.6e-06	0.045	5.02038	5.16e-07	0.000231684
BIP	Heart_Left_Ventricle	ENSG00000168273.7	3	52534012	52534013	0.0634	rs2071044	-5.75	rs7638808	0.009367	-4.03	-3.888	369	369	susie	0.015	0.015	4.6817	2.85e-06	0.000237975
BIP	Adrenal_Gland	ENSG00000168237.17	3	52287088	52287089	0.2011	rs2710323	5.73	rs610060	0.06917	4.76	5.118	336	336	susie	2.3e-05	0.085	4.7794	1.76e-06	0.00024112
BIP	Prostate	ENSG00000244056.3	15	84394071	84394072	0.2362	rs12912934	-5.36	rs11637142	0.038542	4.75	-5.33	240	18	enet	4.6e-06	0.11	-4.4846	7.31e-06	0.00024123
BIP	Brain_Frontal_Cortex_BA9	ENSG00000198646.13	20	34825648	34825649	0.1417	rs3818253	4.79	rs6060017	0.055059	4.28	-4.591	346	346	susie	9.3e-05	0.088	-4.70962	2.48e-06	0.00024304
BIP	Brain_Cortex	ENSG00000008838.19	17	40061214	40061215	0.2345	rs2302776	-4.91	rs2227319	0.117709	-5.7	-4.649	302	8	lasso	1.5e-07	0.14	4.95937	7.07e-07	0.000243915
BIP	Esophagus_Gastroesophageal_Junction	ENSG00000138688.15	4	122152332	122152333	0.0899	rs6829845	5.13	rs35914000	0.055153	-4.88	4.873	308	308	susie	8.6e-06	0.067	-4.92442	8.46e-07	0.00024534
BIP	Stomach	ENSG00000248746.5	11	66546394	66546395	0.0863	rs7122539	-5.18	rs1671064	0.01749	-4.37	4.039	264	11	enet	0.00016	0.05	-4.9225	8.55e-07	0.00024624
BIP	Brain_Cerebellar_Hemisphere	ENSG00000198646.13	20	34825648	34825649	0.323	rs3818253	4.79	rs6060017	0.208012	6.41	-4.591	348	348	susie	7.9e-11	0.23	-4.6898	2.73e-06	0.00024648
BIP	Brain_Cerebellar_Hemisphere	ENSG00000078814.15	20	34975402	34975403	0.359	rs3818253	4.79	rs3746446	0.208123	6.04	4.663	351	1	top1	1.2e-09	0.21	4.663	3.12e-06	0.00024648
BIP	Cells_Cultured_fibroblasts	ENSG00000078814.15	20	34975402	34975403	0.1704	rs3818253	4.79	rs6088662	0.070412	5.77	4.779	351	351	susie	1.9e-08	0.073	4.8958	9.79e-07	0.000246708
BIP	Artery_Coronary	ENSG00000078814.15	20	34975402	34975403	0.1304	rs3818253	4.79	rs6120777	0.009526	3.57	4.256	352	352	susie	0.043	0.018	4.7138	2.43e-06	0.00024786
BIP	Adipose_Subcutaneous	ENSG00000100372.14	22	40819398	40819399	0.0868	rs138312	-5.52	rs133076	0.0315	5.38	4.935	279	12	enet	1.4e-06	0.046	4.69403	2.68e-06	0.000248347
BIP	Adipose_Subcutaneous	ENSG00000100372.14	22	40819398	40819399	0.0868	rs138312	-5.52	rs133076	0.0315	5.38	4.935	279	12	enet	1.4e-06	0.046	4.69403	2.68e-06	0.000248347
BIP	Heart_Atrial_Appendage	ENSG00000259295.6	15	85191437	85191438	0.3223	rs12910012	-5.34	rs2342120	0.099296	6.53	-1.007	511	511	susie	1.1e-19	0.23	-4.54613	5.46e-06	0.00025025
BIP	Minor_Salivary_Gland	ENSG00000259511.2	15	84172489	84172490	0.281	rs12912934	-5.36	rs3762168	0.070055	4.79	2.092	211	31	enet	2.1e-06	0.18	4.51	6.48e-06	0.00025272
BIP	Adipose_Subcutaneous	ENSG00000151150.21	10	60733489	60733490	0.1847	rs4948412	5.01	rs10821729	0.043	5.34	-2.806	428	428	susie	3.1e-09	0.069	-4.84095	1.29e-06	0.00025284
BIP	Esophagus_Mucosa	ENSG00000239557.1	3	52373651	52373652	0.0715	rs2071044	-5.75	rs1546737	0.0538	5.05	-4.078	362	15	enet	7e-07	0.056	-4.8192	1.44e-06	0.00025488
BIP	Brain_Cerebellar_Hemisphere	ENSG00000148700.14	10	109996367	109996368	0.4839	rs4595478	5.21	rs11194926	0.527714	9.35	4.939	333	333	susie	1.4e-28	0.55	4.8862	1.03e-06	0.00025544
BIP	Muscle_Skeletal	ENSG00000257913.2	12	48998666	48998667	0.0477	rs7969091	5.11	rs2304275	0.0384	-5.75	4.818	323	323	susie	1.6e-07	0.044	-4.98613	6.16e-07	0.00025564
BIP	Artery_Aorta	ENSG00000259511.2	15	84172489	84172490	0.1886	rs12912934	-5.36	rs11635505	0.168149	-7.69	-5.147	211	17	enet	4e-15	0.17	4.49782	6.87e-06	0.000258821
BIP	Artery_Aorta	ENSG00000259683.1	15	84389728	84389729	0.2932	rs12912934	-5.36	rs11633534	0.225751	8.92	-5.139	235	34	enet	1e-22	0.25	-4.47919	7.49e-06	0.000258821
BIP	Breast_Mammary_Tissue	ENSG00000078804.12	20	34704289	34704290	0.1007	rs3818253	4.79	rs6058079	0.001261	-3.56	-4.588	325	325	susie	0.045	0.0092	4.6568	3.21e-06	0.00026001
BIP	Breast_Mammary_Tissue	ENSG00000198646.13	20	34825648	34825649	0.1231	rs3818253	4.79	rs17092148	0.054016	5.55	-4.394	348	348	susie	1.4e-07	0.079	-4.6609	3.15e-06	0.00026001
BIP	Brain_Spinal_cord_cervical_c-1	ENSG00000176371.13	15	84600985	84600986	0.165	rs12912934	-5.36	rs17532346	0.064616	3.9	-4.748	323	1	top1	0.0035	0.065	-4.748	2.05e-06	0.00026035
BIP	Thyroid	ENSG00000167550.10	12	49070024	49070025	0.0626	rs7969091	5.11	rs2241726	0.0084	4.41	4.54	307	307	susie	0.018	0.0095	5.03801	4.7e-07	0.00026085
BIP	Minor_Salivary_Gland	ENSG00000114904.12	3	52770948	52770949	0.204	rs2071044	-5.75	rs4687551	0.1564	-5.32	-4.362	387	387	susie	4.9e-07	0.2	4.78096	1.74e-06	0.00026448
BIP	Pituitary	ENSG00000259404.5	15	84080167	84080168	0.5335	rs12912934	-5.36	rs12910334	0.194	6.7	-4.51	206	1	top1	5.2e-12	0.19	-4.51	6.48e-06	0.0002646
BIP	Testis	ENSG00000101460.12	20	34546853	34546854	0.314	rs3818253	4.79	rs6059956	0.267107	8.78	3.425	304	304	susie	7.6e-25	0.32	4.7283	2.26e-06	0.0002684
BIP	Testis	ENSG00000198646.13	20	34825648	34825649	0.2114	rs3818253	4.79	rs6058107	0.155198	6.98	-4.467	349	14	lasso	1.4e-12	0.17	-4.77308	1.81e-06	0.0002684
BIP	Testis	ENSG00000130703.15	20	62231921	62231922	0.1446	rs4142484	-4.02	rs6121980	0.038971	4.35	3.41	516	2	lasso	3.3e-07	0.089	4.69722	2.64e-06	0.0002684
BIP	Skin_Sun_Exposed_Lower_leg	ENSG00000277595.1	12	110032244	110032245	0.24	rs17680262	4.5	rs17680262	0.093196	-7.06	4.503	301	3	lasso	5e-14	0.1	-5.01941	5.18e-07	0.000268842
BIP	Artery_Aorta	ENSG00000244056.3	15	84394071	84394072	0.1692	rs12912934	-5.36	rs11633075	0.094947	5.74	-5.015	240	9	lasso	3.4e-12	0.14	-4.44806	8.66e-06	0.000269326
BIP	Colon_Sigmoid	ENSG00000078804.12	20	34704289	34704290	0.1108	rs3818253	4.79	rs1884431	0.087872	-5.07	-4.576	325	1	top1	5.1e-07	0.088	4.576	4.74e-06	0.00027334
BIP	Colon_Sigmoid	ENSG00000198646.13	20	34825648	34825649	0.0921	rs3818253	4.79	rs6060017	0.049922	4.18	-4.591	348	1	top1	0.00014	0.05	-4.591	4.41e-06	0.00027334
BIP	Colon_Sigmoid	ENSG00000078814.15	20	34975402	34975403	0.1401	rs3818253	4.79	rs6088667	0.074699	5	4.702	351	1	top1	3.6e-06	0.075	4.702	2.58e-06	0.00027334
BIP	Lung	ENSG00000089639.10	19	19643666	19643667	0.0891	rs1064395	6.11	rs8113682	0.03	-5.46	4.66	339	339	susie	4.4e-06	0.045	-4.84598	1.26e-06	0.00027342
BIP	Nerve_Tibial	ENSG00000148700.14	10	109996367	109996368	0.1578	rs4595478	5.21	rs17126984	0.129123	8.39	3.955	333	333	susie	1.2e-17	0.15	5.00001	5.73e-07	0.000273894
BIP	Adipose_Subcutaneous	ENSG00000256278.1	15	84614968	84614969	0.0362	rs12912934	-5.36	rs11631921	0.0215	4.46	-4.635	332	1	top1	0.00076	0.021	-4.635	3.57e-06	0.000277032
BIP	Artery_Aorta	ENSG00000259728.5	15	84570923	84570924	0.4921	rs12912934	-5.36	rs11633075	0.244231	10.46	-5.015	320	33	enet	2.3e-42	0.43	-4.42004	9.87e-06	0.000279052
BIP	Stomach	ENSG00000198646.13	20	34825648	34825649	0.1891	rs3818253	4.79	rs1884431	0.124811	5.97	-4.576	349	1	top1	2.8e-09	0.12	-4.576	4.74e-06	0.00027966
BIP	Adipose_Subcutaneous	ENSG00000259728.5	15	84570923	84570924	0.3611	rs12912934	-5.36	rs11633534	0.242	11.46	-5.139	321	321	susie	4.1e-46	0.35	-4.59488	4.33e-06	0.000280007
BIP	Artery_Aorta	ENSG00000179292.4	11	66291869	66291870	0.0567	rs10791855	-5.14	rs7941469	0.0357	4.19	-5.005	316	2	lasso	0.00027	0.037	-4.84804	1.25e-06	0.0002825
BIP	Testis	ENSG00000197696.9	15	84658562	84658563	0.5978	rs12912934	-5.36	rs1051168	0.602345	12.8	-4.982	345	1	top1	3.2e-56	0.6	-4.982	6.29e-07	0.00028305
BIP	Artery_Aorta	ENSG00000160161.9	19	19538247	19538248	0.1548	rs1064395	6.11	rs8113682	0.182096	7.98	4.66	353	1	top1	3.3e-16	0.18	4.66	3.16e-06	0.00028458
BIP	Artery_Aorta	ENSG00000064547.13	19	19628929	19628930	0.1558	rs1064395	6.11	rs8113682	0.105432	-6.73	4.66	342	342	susie	2e-10	0.11	-4.6551	3.24e-06	0.00028458
BIP	Brain_Frontal_Cortex_BA9	ENSG00000008838.19	17	40061214	40061215	0.2811	rs2302776	-4.91	rs2227319	0.193105	-5.74	-4.649	303	303	susie	3.3e-09	0.2	4.87915	1.07e-06	0.00028676
BIP	Artery_Coronary	ENSG00000248746.5	11	66546394	66546395	0.0931	rs7122539	-5.18	rs12805133	0.00974	-4.34	4.789	264	264	susie	0.022	0.024	-4.82376	1.41e-06	0.00028764
BIP	Adipose_Subcutaneous	ENSG00000223802.7	19	18896726	18896727	0.0932	rs1064395	6.11	rs4808172	-0.000955	-3.25	0.1	341	24	enet	0.023	0.0088	-4.83559	1.33e-06	0.000289053
BIP	Esophagus_Mucosa	ENSG00000090263.15	7	141015227	141015228	0.1995	rs579518	-5.28	rs7792447	0.129922	-7.52	-5.014	396	1	top1	2.8e-14	0.13	5.014	5.33e-07	0.000289419
BIP	Artery_Coronary	ENSG00000275120.2	15	84633822	84633823	0.1202	rs12912934	-5.36	rs3825877	0.086546	5.31	-3.835	339	10	enet	1.4e-05	0.098	-4.5608	5.1e-06	0.0002924
BIP	Esophagus_Mucosa	ENSG00000250067.11	19	19529363	19529364	0.211	rs1064395	6.11	rs2916070	0.216581	-9.94	5.358	351	351	susie	1.6e-32	0.29	-4.80267	1.57e-06	0.00029348
BIP	Esophagus_Mucosa	ENSG00000064547.13	19	19628929	19628930	0.0629	rs1064395	6.11	rs11668721	0.038049	-4.71	4.87	343	343	susie	2e-05	0.041	-4.77001	1.84e-06	0.00029348
BIP	Stomach	ENSG00000259728.5	15	84570923	84570924	0.1696	rs12912934	-5.36	rs11635505	0.097177	6.12	-5.147	321	321	susie	1.4e-09	0.13	-4.4272	9.54e-06	0.00029415
BIP	Pituitary	ENSG00000175115.11	11	66070453	66070454	0.1083	rs10791855	-5.14	rs2236652	0.0906	-4.9	-4.533	358	358	susie	3.4e-06	0.091	4.633	3.6e-06	0.0002943
BIP	Pituitary	ENSG00000255320.1	11	66246238	66246239	0.6367	rs10791855	-5.14	rs2155030	0.537	10.87	-4.551	321	7	lasso	2.3e-39	0.55	-4.6853	2.8e-06	0.0002943
BIP	Brain_Cortex	ENSG00000168237.17	3	52287088	52287089	0.1138	rs2710323	5.73	rs524986	0.05828	4.37	3.745	336	336	susie	0.00011	0.074	4.5744	4.78e-06	0.000295404
BIP	Heart_Atrial_Appendage	ENSG00000136383.6	15	84816679	84816680	0.0795	rs12912934	-5.36	rs182517	0.019537	4.62	-4.124	379	379	susie	0.00046	0.035	-4.47835	7.52e-06	0.000295429
BIP	Esophagus_Muscularis	ENSG00000100034.13	22	21940656	21940657	0.0811	rs5756323	-5.02	rs240064	0.021068	-4.23	-4.583	415	415	susie	0.001	0.025	4.5838	4.57e-06	0.000299173
BIP	Esophagus_Muscularis	ENSG00000100380.13	22	40857021	40857022	0.046	rs138312	-5.52	rs2899341	0.01628	3.66	3.964	286	286	susie	0.0062	0.017	4.57626	4.73e-06	0.000299173
BIP	Esophagus_Muscularis	ENSG00000100034.13	22	21940656	21940657	0.0811	rs5756323	-5.02	rs240064	0.021068	-4.23	-4.583	415	415	susie	0.001	0.025	4.5838	4.57e-06	0.000299173
BIP	Esophagus_Muscularis	ENSG00000100380.13	22	40857021	40857022	0.046	rs138312	-5.52	rs2899341	0.01628	3.66	3.964	286	286	susie	0.0062	0.017	4.57626	4.73e-06	0.000299173
BIP	Brain_Hypothalamus	ENSG00000205871.5	15	43116492	43116493	0.1394	rs16957091	4.54	rs7169009	0.017757	-3.56	4.524	293	1	top1	0.053	0.018	-4.524	6.07e-06	0.0003035
BIP	Brain_Hypothalamus	ENSG00000225151.10	15	84230135	84230136	0.3508	rs12912934	-5.36	rs4842939	0.115869	-5.66	-4.905	199	19	enet	4e-11	0.24	4.5415	5.59e-06	0.0003035
BIP	Cells_Cultured_fibroblasts	ENSG00000078804.12	20	34704289	34704290	0.1514	rs3818253	4.79	rs6058079	0.081265	-6.61	-4.588	325	325	susie	1.8e-10	0.094	4.62895	3.68e-06	0.00030912
BIP	Cells_Cultured_fibroblasts	ENSG00000198646.13	20	34825648	34825649	0.0568	rs3818253	4.79	rs4302281	0.033024	4.63	-4.621	348	348	susie	6.2e-05	0.037	-4.6828	2.83e-06	0.00030912
BIP	Stomach	ENSG00000183060.15	15	99733560	99733561	0.414	rs325380	-4.73	rs11247123	0.188021	7.85	-3.988	505	30	enet	4.2e-23	0.31	-4.3833	1.17e-05	0.000309214
BIP	Adipose_Visceral_Omentum	ENSG00000198646.13	20	34825648	34825649	0.1456	rs3818253	4.79	rs6060017	0.106736	6.76	-4.591	349	349	susie	6.8e-12	0.11	-4.66168	3.14e-06	0.00030929
BIP	Adipose_Visceral_Omentum	ENSG00000078814.15	20	34975402	34975403	0.0839	rs3818253	4.79	rs6088667	0.069348	5.52	4.702	352	1	top1	7e-08	0.069	4.702	2.58e-06	0.00030929
BIP	Brain_Hippocampus	ENSG00000198646.13	20	34825648	34825649	0.1197	rs3818253	4.79	rs6058079	0.07061	4.08	-4.588	346	346	susie	6.7e-05	0.096	-4.6224	3.79e-06	0.00031078
BIP	Lung	ENSG00000225151.10	15	84230135	84230136	0.4255	rs12912934	-5.36	rs11635505	0.205915	-9.91	-5.147	199	31	enet	2.2e-35	0.3	4.6241	3.76e-06	0.00031114
BIP	Thyroid	ENSG00000175115.11	11	66070453	66070454	0.0716	rs10791855	-5.14	rs2270448	0.048	-5.88	-4.889	362	1	top1	7.2e-07	0.048	4.889	1.01e-06	0.000313605
BIP	Brain_Caudate_basal_ganglia	ENSG00000259728.5	15	84570923	84570924	0.1408	rs12912934	-5.36	rs12910334	0.10619	4.49	-4.51	320	1	top1	7.7e-06	0.11	-4.51	6.48e-06	0.00031428
BIP	Esophagus_Gastroesophageal_Junction	ENSG00000092529.23	15	42359499	42359500	0.2228	rs11632169	5.31	rs17709180	0.108	5.74	4.423	406	1	top1	1.5e-08	0.11	4.423	9.73e-06	0.000315009
BIP	Adipose_Subcutaneous	ENSG00000078814.15	20	34975402	34975403	0.0882	rs3818253	4.79	rs3746429	0.031829	5.44	3.733	351	351	susie	1.7e-05	0.036	4.84025	1.3e-06	0.0003159
BIP	Brain_Spinal_cord_cervical_c-1	ENSG00000224086.5	22	21938584	21938585	0.479	rs5756323	-5.02	rs240066	0.44904	-7.27	-4.397	411	411	susie	7e-17	0.46	4.4849	7.3e-06	0.00031755
BIP	Brain_Spinal_cord_cervical_c-1	ENSG00000224086.5	22	21938584	21938585	0.479	rs5756323	-5.02	rs240066	0.44904	-7.27	-4.397	411	411	susie	7e-17	0.46	4.4849	7.3e-06	0.00031755
BIP	Heart_Atrial_Appendage	ENSG00000278769.1	15	42724616	42724617	0.1657	rs11632169	5.31	rs12917189	0.154787	7.43	4.028	274	274	susie	5.7e-14	0.16	4.43423	9.24e-06	0.000317625
BIP	Esophagus_Muscularis	ENSG00000136631.12	1	150067292	150067293	0.0348	rs12063329	-5.025	rs12063329	0.036385	4.59	-5.025	172	1	top1	9.8e-05	0.036	-5.025	5.03e-07	0.000319332
BIP	Esophagus_Muscularis	ENSG00000023902.13	1	150149182	150149183	0.0907	rs12063329	-5.025	rs1964542	0.064967	-5.35	-4.958	198	1	top1	2.4e-07	0.065	4.958	7.12e-07	0.000319332
BIP	Artery_Coronary	ENSG00000126231.13	13	113158653	113158654	0.2451	rs9549695	-4.7	rs3861723	0.103	-4.96	-4.622	434	434	susie	8.2e-06	0.1	4.5953	4.32e-06	0.00032832
BIP	Heart_Left_Ventricle	ENSG00000085788.13	8	38225217	38225218	0.1515	rs2306899	-4.67	rs2306899	0.177	7.82	-4.666	274	1	top1	1.2e-15	0.18	-4.666	3.07e-06	0.00032849
BIP	Kidney_Cortex	ENSG00000085788.13	8	38225217	38225218	0.235	rs2306899	-4.67	rs1906672	0.03926	3.58	-4.205	263	263	susie	0.0074	0.094	-4.5061	6.6e-06	0.00033
BIP	Esophagus_Muscularis	ENSG00000092529.23	15	42359499	42359500	0.0522	rs11632169	5.31	rs17709180	0.062254	5.06	4.423	406	1	top1	4.2e-07	0.062	4.423	9.73e-06	0.000335685
BIP	Thyroid	ENSG00000223802.7	19	18896726	18896727	0.1316	rs1064395	6.11	rs1024445	0.007302	4.29	-2.902	340	29	enet	0.00084	0.021	-4.78935	1.67e-06	0.000336505
BIP	Esophagus_Muscularis	ENSG00000239557.1	3	52373651	52373652	0.0446	rs2071044	-5.75	rs2071508	0.004461	3.71	-4.356	362	362	susie	0.0052	0.018	-4.64979	3.32e-06	0.000336648
BIP	Adipose_Visceral_Omentum	ENSG00000100991.11	20	35092870	35092871	0.0875	rs3818253	4.79	rs752448	0.0066	-3.7	4.699	342	342	susie	0.015	0.013	-4.55889	5.14e-06	0.000337527
BIP	Heart_Atrial_Appendage	ENSG00000154229.11	17	66302635	66302636	0.2435	rs9895770	4.36	rs9892651	0.108947	-6.68	4.285	481	6	enet	4.6e-12	0.14	-4.93618	7.97e-07	0.000338725
BIP	Spleen	ENSG00000064547.13	19	19628929	19628930	0.1627	rs1064395	6.11	rs8113682	0.069046	-4.85	4.66	345	1	top1	0.00022	0.069	-4.66	3.16e-06	0.00033891
BIP	Pituitary	ENSG00000174080.10	11	66568840	66568841	0.3429	rs7122539	-5.18	rs1815739	0.286	-7.91	3.94	256	4	lasso	2.1e-19	0.31	-4.5569	5.19e-06	0.000339426
BIP	Brain_Hippocampus	ENSG00000214212.8	19	10836574	10836575	0.354	rs3843751	-5.24	rs7417	-0.004252	-3.43	0.2661	388	388	susie	0.017	0.031	4.6933	2.69e-06	0.000340285
BIP	Artery_Tibial	ENSG00000148700.14	10	109996367	109996368	0.1211	rs4595478	5.21	rs11194963	0.0871	7	4.932	333	1	top1	3e-11	0.087	4.932	8.14e-07	0.000341066
BIP	Vagina	ENSG00000278769.1	15	42724616	42724617	0.109	rs11632169	5.31	rs12914570	0.06269	3.93	3.615	257	257	susie	0.00012	0.11	4.2496	2.14e-05	0.000345967
BIP	Whole_Blood	ENSG00000174080.10	11	66568840	66568841	0.2207	rs7122539	-5.18	rs2242663	0.213119	11.19	-3.242	258	28	enet	5.5e-42	0.28	-4.62551	3.74e-06	0.000346324
BIP	Thyroid	ENSG00000174516.14	11	66466744	66466745	0.0337	rs7122539	-5.18	rs12805133	0.0341	4.19	4.789	287	1	top1	2.7e-05	0.034	4.789	1.68e-06	0.00034776
BIP	Artery_Tibial	ENSG00000174851.15	11	66289169	66289170	0.1019	rs10791855	-5.14	rs3132851	0.033399	-5.95	-4.182	319	319	susie	5.5e-06	0.041	4.8453	1.26e-06	0.00034902
BIP	Heart_Atrial_Appendage	ENSG00000168237.17	3	52287088	52287089	0.0891	rs2710323	5.73	rs614288	0.0799	5.85	3.922	333	4	lasso	2.5e-08	0.091	4.6367	3.54e-06	0.00035223
BIP	Colon_Transverse	ENSG00000197696.9	15	84658562	84658563	0.1986	rs12912934	-5.36	rs7237	0.174346	-7.42	-4.93	346	22	enet	2.5e-14	0.18	4.462	8.12e-06	0.00035322
BIP	Artery_Coronary	ENSG00000259511.2	15	84172489	84172490	0.2601	rs12912934	-5.36	rs3825877	0.172725	-5.71	-3.835	211	21	enet	8.7e-10	0.19	4.4591	8.23e-06	0.00035389
BIP	Heart_Left_Ventricle	ENSG00000100372.14	22	40819398	40819399	0.0481	rs138312	-5.52	rs13054099	0.004875	3.77	2.395	279	8	enet	0.017	0.015	4.7498	2.04e-06	0.00035496
BIP	Heart_Left_Ventricle	ENSG00000100372.14	22	40819398	40819399	0.0481	rs138312	-5.52	rs13054099	0.004875	3.77	2.395	279	8	enet	0.017	0.015	4.7498	2.04e-06	0.00035496
BIP	Skin_Sun_Exposed_Lower_leg	ENSG00000114904.12	3	52770948	52770949	0.0833	rs2071044	-5.75	rs8906	0.129526	-8.26	-4.783	393	1	top1	3.4e-17	0.13	4.783	1.73e-06	0.000355227
BIP	Brain_Anterior_cingulate_cortex_BA24	ENSG00000255320.1	11	66246238	66246239	0.4854	rs10791855	-5.14	rs2236652	0.367	7.11	-4.533	321	1	top1	4.1e-15	0.37	-4.533	5.82e-06	0.0003589
BIP	Brain_Spinal_cord_cervical_c-1	ENSG00000278769.1	15	42724616	42724617	0.408	rs11632169	5.31	rs3742987	0.27611	6.07	4.466	256	256	susie	8.8e-11	0.31	4.39918	1.09e-05	0.00036195
BIP	Brain_Spinal_cord_cervical_c-1	ENSG00000259295.6	15	85191437	85191438	0.265	rs12910012	-5.34	rs17599989	0.039844	3.96	-5.327	498	17	enet	6.9e-06	0.16	-4.39604	1.1e-05	0.00036195
BIP	Brain_Spinal_cord_cervical_c-1	ENSG00000183060.15	15	99733560	99733561	0.624	rs325380	-4.73	rs11247123	0.32692	6.86	-3.988	503	25	enet	7.5e-15	0.41	-4.38865	1.14e-05	0.00036195
BIP	Thyroid	ENSG00000180979.9	15	42548801	42548802	0.383	rs11632169	5.31	rs34359922	0.253	11.22	4.928	326	326	susie	2e-34	0.27	4.7123	2.45e-06	0.000366683
BIP	Thyroid	ENSG00000177082.12	15	84654342	84654343	0.2426	rs12912934	-5.36	rs17532346	0.274	-11.66	-4.748	345	345	susie	1.9e-36	0.28	4.8094	1.51e-06	0.000366683
BIP	Thyroid	ENSG00000197696.9	15	84658562	84658563	0.1266	rs12912934	-5.36	rs17532346	0.0764	-6.62	-4.748	348	1	top1	4e-10	0.076	4.748	2.05e-06	0.000366683
BIP	Adipose_Visceral_Omentum	ENSG00000224086.5	22	21938584	21938585	0.4116	rs5756323	-5.02	rs240066	0.446134	-13.3	-4.397	416	24	enet	3.4e-53	0.45	4.5729	4.81e-06	0.000367163
BIP	Adipose_Visceral_Omentum	ENSG00000224086.5	22	21938584	21938585	0.4116	rs5756323	-5.02	rs240066	0.446134	-13.3	-4.397	416	24	enet	3.4e-53	0.45	4.5729	4.81e-06	0.000367163
BIP	Brain_Caudate_basal_ganglia	ENSG00000148700.14	10	109996367	109996368	0.1674	rs4595478	5.21	rs734165	0.103786	4.47	4.805	330	1	top1	9.7e-06	0.1	4.805	1.55e-06	0.00036735
BIP	Artery_Tibial	ENSG00000175115.11	11	66070453	66070454	0.0404	rs10791855	-5.14	rs10791863	0.024165	-4.75	-4.575	362	362	susie	6.3e-05	0.031	4.7546	1.99e-06	0.000367487
BIP	Adipose_Visceral_Omentum	ENSG00000171174.13	2	27891097	27891098	0.0866	rs2305929	5.4	rs2068834	0.00475	3.64	3.396	311	18	enet	0.0048	0.018	4.7609	1.93e-06	0.000367987
BIP	Testis	ENSG00000177082.12	15	84654342	84654343	0.0956	rs12912934	-5.36	rs11634320	0.07638	-4.68	-4.791	342	1	top1	2.2e-06	0.076	4.791	1.66e-06	0.0003735
BIP	Artery_Coronary	ENSG00000085788.13	8	38225217	38225218	0.0823	rs2306899	-4.67	rs2306899	0.110859	4.58	-4.666	275	1	top1	4e-06	0.11	-4.666	3.07e-06	0.00037761
BIP	Artery_Tibial	ENSG00000267100.1	19	10653843	10653844	0.1774	rs3843751	-5.24	rs6511708	0.033	-5.58	-5.061	369	369	susie	6.6e-08	0.058	4.77763	1.77e-06	0.00037878
BIP	Brain_Putamen_basal_ganglia	ENSG00000148600.14	10	84194634	84194635	0.47	rs7099098	-4.07	rs7099098	0.30224	6.84	-4.071	535	28	enet	3.6e-16	0.35	-4.7517	2.02e-06	0.00038178
BIP	Ovary	ENSG00000092531.9	15	42491243	42491244	0.217	rs11632169	5.31	rs1058846	0.10101	4.37	4.383	358	358	susie	5.7e-05	0.11	4.40882	1.04e-05	0.0003822
BIP	Ovary	ENSG00000259295.6	15	85191437	85191438	0.337	rs12910012	-5.34	rs11637142	0.15634	5.85	-5.33	509	5	lasso	4.6e-09	0.22	-4.43072	9.39e-06	0.0003822
BIP	Ovary	ENSG00000183060.15	15	99733560	99733561	0.278	rs325380	-4.73	rs325380	0.09821	4.86	-4.729	503	503	susie	8.2e-07	0.16	-4.49705	6.89e-06	0.0003822
BIP	Small_Intestine_Terminal_Ileum	ENSG00000126231.13	13	113158653	113158654	0.189	rs9549695	-4.7	rs3024745	0.05079	-3.88	-4.356	434	434	susie	0.0032	0.054	4.499	6.83e-06	0.00038248
BIP	Brain_Caudate_basal_ganglia	ENSG00000160282.13	21	46155566	46155567	0.6295	rs1007893	-4.64	rs4818826	0.26926	-7.55	3.54	496	22	enet	1.1e-14	0.29	-4.4083	1.04e-05	0.00039
BIP	Adipose_Visceral_Omentum	ENSG00000213533.11	3	52897595	52897596	0.1579	rs2071044	-5.75	rs2239547	0.0629	5.69	-4.777	378	1	top1	2.8e-07	0.063	-4.777	1.78e-06	0.00039427
BIP	Ovary	ENSG00000267080.5	17	44186716	44186717	0.1791	rs227578	4.73	rs3180912	0.104979	-4.7	4.19	351	351	susie	3.1e-05	0.11	-4.76442	1.89e-06	0.00040446
BIP	Brain_Amygdala	ENSG00000267080.5	17	44186716	44186717	0.1933	rs227578	4.73	rs227578	0.173571	-4.89	4.733	352	1	top1	1.5e-06	0.17	-4.73	2.21e-06	0.00041106
BIP	Brain_Frontal_Cortex_BA9	ENSG00000148842.17	10	102918292	102918293	0.215	rs7096169	-4.36	rs4917968	0.0169	4.02	-2.744	342	342	susie	0.016	0.031	-4.59588	4.31e-06	0.00041376
BIP	Adipose_Visceral_Omentum	ENSG00000180979.9	15	42548801	42548802	0.1243	rs11632169	5.31	rs34359922	0.119017	7.08	4.928	330	24	enet	1.1e-12	0.12	4.4546	8.4e-06	0.0004144
BIP	Vagina	ENSG00000158792.15	16	89701704	89701705	0.172	rs2079672	4.03	rs12924572	0.00607	3.59	-3.221	409	409	susie	0.023	0.035	-4.62535	3.74e-06	0.00041888
BIP	Spleen	ENSG00000128285.4	22	40678749	40678750	0.2638	rs138312	-5.52	rs133076	0.045156	4.96	4.935	285	20	enet	6.4e-05	0.081	4.6074	4.08e-06	0.00042228
BIP	Spleen	ENSG00000128285.4	22	40678749	40678750	0.2638	rs138312	-5.52	rs133076	0.045156	4.96	4.935	285	20	enet	6.4e-05	0.081	4.6074	4.08e-06	0.00042228
BIP	Brain_Cortex	ENSG00000267100.1	19	10653843	10653844	0.2853	rs3843751	-5.24	rs3843751	0.076138	-4.67	-5.24	370	370	susie	2e-06	0.11	4.86721	1.13e-06	0.00042601
BIP	Artery_Tibial	ENSG00000100991.11	20	35092870	35092871	0.0646	rs3818253	4.79	rs6088662	0.00199	-3.66	4.779	342	1	top1	0.16	0.002	-4.779	1.76e-06	0.00042944
BIP	Nerve_Tibial	ENSG00000100030.14	22	21867679	21867680	0.0704	rs5756323	-5.02	rs3810610	0.05189	-5.39	4.903	401	15	enet	5.8e-07	0.054	-4.62558	3.74e-06	0.0004301
BIP	Nerve_Tibial	ENSG00000100380.13	22	40857021	40857022	0.0528	rs138312	-5.52	rs138342	0.011098	3.89	4.041	286	286	susie	0.00053	0.025	4.67402	2.95e-06	0.0004301
BIP	Nerve_Tibial	ENSG00000100030.14	22	21867679	21867680	0.0704	rs5756323	-5.02	rs3810610	0.05189	-5.39	4.903	401	15	enet	5.8e-07	0.054	-4.62558	3.74e-06	0.0004301
BIP	Nerve_Tibial	ENSG00000100380.13	22	40857021	40857022	0.0528	rs138312	-5.52	rs138342	0.011098	3.89	4.041	286	286	susie	0.00053	0.025	4.67402	2.95e-06	0.0004301
BIP	Adipose_Visceral_Omentum	ENSG00000259683.1	15	84389728	84389729	0.1821	rs12912934	-5.36	rs11633534	0.135514	7.41	-5.139	237	17	enet	1.3e-16	0.16	-4.41285	1.02e-05	0.000431314
BIP	Kidney_Cortex	ENSG00000224086.5	22	21938584	21938585	0.473	rs5756323	-5.02	rs2329884	0.295	-5.15	-3.849	411	411	susie	2.4e-07	0.34	4.3992	1.09e-05	0.000436
BIP	Kidney_Cortex	ENSG00000224086.5	22	21938584	21938585	0.473	rs5756323	-5.02	rs2329884	0.295	-5.15	-3.849	411	411	susie	2.4e-07	0.34	4.3992	1.09e-05	0.000436
BIP	Esophagus_Muscularis	ENSG00000198646.13	20	34825648	34825649	0.1401	rs3818253	4.79	rs6060017	0.128615	7.38	-4.591	349	349	susie	3.5e-14	0.14	-4.62532	3.74e-06	0.00043758
BIP	Thyroid	ENSG00000078804.12	20	34704289	34704290	0.0744	rs3818253	4.79	rs1884431	0.052737	-5.94	-4.576	325	325	susie	1.1e-08	0.064	4.66749	3.05e-06	0.000437675
BIP	Thyroid	ENSG00000078814.15	20	34975402	34975403	0.1456	rs3818253	4.79	rs6088667	0.105344	7.62	4.702	351	1	top1	1.7e-13	0.11	4.702	2.58e-06	0.000437675
BIP	Lung	ENSG00000278769.1	15	42724616	42724617	0.1189	rs11632169	5.31	rs3742987	0.097807	7.09	4.466	273	1	top1	1.4e-11	0.098	4.466	7.97e-06	0.000439678
BIP	Lung	ENSG00000259511.2	15	84172489	84172490	0.1689	rs12912934	-5.36	rs3860265	0.126239	-8.03	-4.735	211	17	enet	5.4e-17	0.15	4.4774	7.56e-06	0.000439678
BIP	Adipose_Subcutaneous	ENSG00000278769.1	15	42724616	42724617	0.0907	rs11632169	5.31	rs12917018	0.106	7.67	4.425	274	274	susie	6.8e-14	0.11	4.46626	7.96e-06	0.000441211
BIP	Colon_Sigmoid	ENSG00000114988.11	2	96740063	96740064	0.1577	rs6746896	-5.79	rs7582249	0.084446	5.22	-4.904	189	1	top1	8.5e-07	0.084	-4.904	9.39e-07	0.00044133
BIP	Cells_EBV-transformed_lymphocytes	ENSG00000163807.5	3	44761661	44761662	0.287	rs2888422	4.39	rs2888422	0.236328	5.31	4.389	374	1	top1	2.9e-08	0.24	4.389	1.14e-05	0.0004472
BIP	Cells_EBV-transformed_lymphocytes	ENSG00000114455.13	3	108296489	108296490	0.301	rs17827795	-5.27	rs9827766	-0.009	3.41	-3.462	420	420	susie	0.18	0.0074	-4.36067	1.3e-05	0.0004472
BIP	Prostate	ENSG00000196236.12	22	40857096	40857097	0.1114	rs138312	-5.52	rs5758168	0.015967	3.73	4.024	277	277	susie	0.004	0.04	4.6725	2.98e-06	0.00045296
BIP	Prostate	ENSG00000196236.12	22	40857096	40857097	0.1114	rs138312	-5.52	rs5758168	0.015967	3.73	4.024	277	277	susie	0.004	0.04	4.6725	2.98e-06	0.00045296
BIP	Colon_Sigmoid	ENSG00000278769.1	15	42724616	42724617	0.2049	rs11632169	5.31	rs3199486	0.247	8.34	4.145	273	273	susie	1.5e-18	0.25	4.31675	1.58e-05	0.0004582
BIP	Vagina	ENSG00000224086.5	22	21938584	21938585	0.463	rs5756323	-5.02	rs240066	0.31159	-6.64	-4.397	410	410	susie	6.4e-12	0.33	4.4308	9.39e-06	0.00046011
BIP	Vagina	ENSG00000224086.5	22	21938584	21938585	0.463	rs5756323	-5.02	rs240066	0.31159	-6.64	-4.397	410	410	susie	6.4e-12	0.33	4.4308	9.39e-06	0.00046011
BIP	Heart_Left_Ventricle	ENSG00000161664.6	17	44170446	44170447	0.0656	rs227578	4.73	rs227580	0.0412	4.31	4.704	356	1	top1	0.00013	0.041	4.704	2.55e-06	0.000465375
BIP	Thyroid	ENSG00000255320.1	11	66246238	66246239	0.3386	rs10791855	-5.14	rs2236652	0.274	11.64	-4.533	327	327	susie	1.6e-42	0.32	-4.6706	3e-06	0.00046575
BIP	Cells_EBV-transformed_lymphocytes	ENSG00000141504.11	17	7627875	7627876	0.564	rs8068222	3.81	rs8068222	0.076518	4.77	3.81	489	11	lasso	3.1e-05	0.14	4.60558	4.11e-06	0.00046716
BIP	Cells_EBV-transformed_lymphocytes	ENSG00000125319.14	17	44141905	44141906	0.148	rs227578	4.73	rs3826412	0.113305	-4.32	4.583	361	1	top1	0.00016	0.11	-4.583	4.58e-06	0.00046716
BIP	Adipose_Visceral_Omentum	ENSG00000175115.11	11	66070453	66070454	0.1122	rs10791855	-5.14	rs2270448	0.106895	-6.57	-4.889	362	1	top1	1.8e-11	0.11	4.889	1.01e-06	0.00046965
BIP	Adipose_Subcutaneous	ENSG00000214013.9	15	42273232	42273233	0.033	rs11632169	5.31	rs17709180	0.0351	-4.3	4.423	423	1	top1	2.2e-05	0.035	-4.423	9.73e-06	0.000471905
BIP	Ovary	ENSG00000244056.3	15	84394071	84394072	0.159	rs12912934	-5.36	rs9806472	-0.00197	-3.5	1.345	242	242	susie	0.018	0.034	-4.31351	1.61e-05	0.00047334
BIP	Heart_Left_Ventricle	ENSG00000126231.13	13	113158653	113158654	0.1134	rs9549695	-4.7	rs9549695	0.072	-5.24	-4.703	434	434	susie	2e-07	0.077	4.58726	4.49e-06	0.00047594
BIP	Artery_Coronary	ENSG00000198646.13	20	34825648	34825649	0.16	rs3818253	4.79	rs6058079	0.067659	4.74	-4.588	349	349	susie	1.3e-05	0.099	-4.4314	9.36e-06	0.00047736
BIP	Artery_Tibial	ENSG00000187664.8	19	19262795	19262796	0.0808	rs1064395	6.11	rs2965190	0.0666	6.99	6.035	353	13	enet	1.3e-11	0.09	4.67151	2.99e-06	0.000479895
BIP	Heart_Left_Ventricle	ENSG00000250067.11	19	19529363	19529364	0.17	rs1064395	6.11	rs4808931	0.107	-6.55	3.922	352	36	enet	3.8e-10	0.11	-4.64157	3.46e-06	0.000483247
BIP	Pituitary	ENSG00000058063.15	3	182793499	182793500	0.1261	rs1027874	4.07	rs2687803	0.007757	-3.99	2.798	348	348	susie	0.0025	0.037	-4.50191	6.73e-06	0.00048456
BIP	Artery_Coronary	ENSG00000255320.1	11	66246238	66246239	0.1518	rs10791855	-5.14	rs10791863	0.15356	5.31	-4.575	327	1	top1	4.9e-08	0.15	-4.575	4.76e-06	0.00048552
BIP	Brain_Cortex	ENSG00000239415.1	21	46254132	46254133	0.1979	rs1007893	-4.64	rs2839169	0.06613	4.47	3.605	471	3	lasso	2.6e-05	0.088	4.4785	7.52e-06	0.0004888
BIP	Esophagus_Gastroesophageal_Junction	ENSG00000163807.5	3	44761661	44761662	0.1136	rs2888422	4.39	rs12108134	0.073506	-5.36	-2.935	386	30	enet	1.3e-07	0.094	4.51474	6.34e-06	0.000489448
BIP	Skin_Sun_Exposed_Lower_leg	ENSG00000147535.16	8	38269242	38269243	0.0387	rs12677998	-4.71	rs11986274	0.02892	4.55	-4.478	282	10	enet	1.9e-05	0.034	-4.84474	1.27e-06	0.00049276
BIP	Muscle_Skeletal	ENSG00000174996.11	11	66257293	66257294	0.1054	rs10791855	-5.14	rs2155030	0.112	-8.42	-4.551	327	7	lasso	3.6e-18	0.12	4.60553	4.11e-06	0.0004932
BIP	Nerve_Tibial	ENSG00000255320.1	11	66246238	66246239	0.3404	rs10791855	-5.14	rs2236652	0.311	11.88	-4.533	326	5	lasso	4.3e-39	0.32	-4.72	2.31e-06	0.00049434
BIP	Adrenal_Gland	ENSG00000177082.12	15	84654342	84654343	0.2786	rs12912934	-5.36	rs7237	0.114368	-4.95	-4.93	345	8	lasso	3.1e-07	0.12	4.40221	1.07e-05	0.000494875
BIP	Ovary	ENSG00000255320.1	11	66246238	66246239	0.2576	rs10791855	-5.14	rs2236652	0.200899	5.63	-4.533	326	1	top1	2.1e-08	0.2	-4.533	5.82e-06	0.00049761
BIP	Ovary	ENSG00000248746.5	11	66546394	66546395	0.0815	rs7122539	-5.18	rs678397	0.011134	-3.75	4.575	262	262	susie	0.011	0.039	-4.67277	2.97e-06	0.00049761
BIP	Minor_Salivary_Gland	ENSG00000261115.5	7	141074231	141074232	0.373	rs579518	-5.28	rs498933	0.21086	-5.18	-4.616	384	384	susie	5.9e-08	0.22	4.6995	2.61e-06	0.00049851
BIP	Breast_Mammary_Tissue	ENSG00000064547.13	19	19628929	19628930	0.0778	rs1064395	6.11	rs8113682	0.0627	-4.81	4.66	344	1	top1	2.5e-06	0.063	-4.66	3.16e-06	0.00049928
BIP	Artery_Aorta	ENSG00000168237.17	3	52287088	52287089	0.0925	rs2710323	5.73	rs648514	0.0401	5.12	4.592	336	1	top1	0.00015	0.04	4.592	4.39e-06	0.00050046
BIP	Uterus	ENSG00000224086.5	22	21938584	21938585	0.569	rs5756323	-5.02	rs240066	0.397012	-6.78	-4.397	409	1	top1	2.1e-13	0.4	4.397	1.1e-05	0.0005005
BIP	Uterus	ENSG00000224086.5	22	21938584	21938585	0.569	rs5756323	-5.02	rs240066	0.397012	-6.78	-4.397	409	1	top1	2.1e-13	0.4	4.397	1.1e-05	0.0005005
BIP	Adipose_Subcutaneous	ENSG00000198646.13	20	34825648	34825649	0.065	rs3818253	4.79	rs2889849	0.027888	5.26	-4.515	348	348	susie	2e-06	0.044	-4.60535	4.12e-06	0.00050058
BIP	Brain_Spinal_cord_cervical_c-1	ENSG00000255320.1	11	66246238	66246239	0.515	rs10791855	-5.14	rs2236652	0.388483	6.84	-4.533	321	321	susie	5.6e-14	0.39	-4.5236	6.08e-06	0.0005016
BIP	Esophagus_Gastroesophageal_Junction	ENSG00000148700.14	10	109996367	109996368	0.081	rs4595478	5.21	rs11194981	0.024595	4.2	4.578	335	335	susie	0.0021	0.031	4.7737	1.81e-06	0.00050318
BIP	Whole_Blood	ENSG00000134825.15	11	61792635	61792636	0.0432	rs174577	5.29	rs174538	0.035791	5.53	4.505	401	6	enet	3.7e-07	0.044	4.5074	6.56e-06	0.000506213
BIP	Thyroid	ENSG00000064547.13	19	19628929	19628930	0.067	rs1064395	6.11	rs8113682	0.05789	-5.54	4.66	344	1	top1	5.3e-08	0.058	-4.66	3.16e-06	0.000509392
BIP	Brain_Caudate_basal_ganglia	ENSG00000085788.13	8	38225217	38225218	0.1533	rs2306899	-4.67	rs2306899	0.0512	3.91	-4.666	278	1	top1	0.0017	0.051	-4.666	3.07e-06	0.00050962
BIP	Cells_EBV-transformed_lymphocytes	ENSG00000161405.16	17	39864187	39864188	0.169	rs2302776	-4.91	rs3893044	0.038009	3.74	-4.479	287	1	top1	0.022	0.038	-4.479	7.5e-06	0.00051
BIP	Artery_Aorta	ENSG00000140326.12	15	42737125	42737126	0.065	rs11632169	5.31	rs7163030	0.051261	5.35	3.908	261	261	susie	5e-06	0.059	4.26702	1.98e-05	0.00051315
BIP	Lung	ENSG00000064547.13	19	19628929	19628930	0.1585	rs1064395	6.11	rs8113682	0.178	-9.01	4.66	343	1	top1	2e-20	0.18	-4.66	3.16e-06	0.00051429
BIP	Muscle_Skeletal	ENSG00000275956.1	3	52732546	52732547	0.0226	rs2071044	-5.75	rs3755799	0.001218	-3.66	-4.344	389	8	enet	0.0043	0.012	4.56721	4.94e-06	0.000520676
BIP	Spleen	ENSG00000198646.13	20	34825648	34825649	0.1239	rs3818253	4.79	rs6087607	0.00995	4.43	-4.457	348	348	susie	0.0052	0.038	-4.4879	7.19e-06	0.000521275
BIP	Adipose_Visceral_Omentum	ENSG00000205363.5	15	73752746	73752747	0.1118	rs2279155	-4.49	rs1871229	0.028597	4.4	-4.342	379	1	top1	0.00045	0.029	-4.342	1.41e-05	0.0005217
BIP	Stomach	ENSG00000158792.15	16	89701704	89701705	0.1389	rs2079672	4.03	rs1110331	0.014852	-4.24	3.263	412	412	susie	0.0013	0.036	-4.7702	1.84e-06	0.0005244
BIP	Skin_Not_Sun_Exposed_Suprapubic	ENSG00000174996.11	11	66257293	66257294	0.163	rs10791855	-5.14	rs2236652	0.137	-8.23	-4.533	327	327	susie	2.1e-16	0.14	4.89238	9.96e-07	0.000524892
BIP	Muscle_Skeletal	ENSG00000224086.5	22	21938584	21938585	0.2383	rs5756323	-5.02	rs240066	0.304	-13.93	-4.397	416	10	lasso	2e-52	0.33	4.614	3.95e-06	0.000527325
BIP	Muscle_Skeletal	ENSG00000224086.5	22	21938584	21938585	0.2383	rs5756323	-5.02	rs240066	0.304	-13.93	-4.397	416	10	lasso	2e-52	0.33	4.614	3.95e-06	0.000527325
BIP	Whole_Blood	ENSG00000181929.11	12	49017401	49017402	0.059	rs7969091	5.11	rs10783299	0.0391	5.56	4.449	322	322	susie	1.4e-07	0.047	4.83589	1.33e-06	0.00052801
BIP	Artery_Aorta	ENSG00000224086.5	22	21938584	21938585	0.447	rs5756323	-5.02	rs240064	0.459019	-12.34	-4.583	413	1	top1	9.3e-46	0.46	4.583	4.58e-06	0.00052899
BIP	Artery_Aorta	ENSG00000224086.5	22	21938584	21938585	0.447	rs5756323	-5.02	rs240064	0.459019	-12.34	-4.583	413	1	top1	9.3e-46	0.46	4.583	4.58e-06	0.00052899
BIP	Stomach	ENSG00000267100.1	19	10653843	10653844	0.199	rs3843751	-5.24	rs8106664	0.062283	-5.11	-3.465	368	368	susie	9.6e-06	0.07	4.60146	4.2e-06	0.0005292
BIP	Breast_Mammary_Tissue	ENSG00000278769.1	15	42724616	42724617	0.154	rs11632169	5.31	rs7166775	0.092236	6.6	4.03	257	257	susie	6.8e-10	0.11	4.4222	9.77e-06	0.000529534
BIP	Breast_Mammary_Tissue	ENSG00000177082.12	15	84654342	84654343	0.1564	rs12912934	-5.36	rs7237	0.104471	-5.96	-4.93	345	5	lasso	1.6e-11	0.13	4.4352	9.2e-06	0.000529534
BIP	Spleen	ENSG00000174871.10	11	66278189	66278190	0.0958	rs10791855	-5.14	rs10791863	0.062619	3.97	-4.575	323	1	top1	0.00043	0.063	-4.575	4.76e-06	0.000534707
BIP	Spleen	ENSG00000174080.10	11	66568840	66568841	0.1292	rs7122539	-5.18	rs2242663	-0.005242	4.05	-3.242	257	257	susie	0.0095	0.032	-4.6237	3.77e-06	0.000534707
BIP	Brain_Anterior_cingulate_cortex_BA24	ENSG00000196166.3	8	38528661	38528662	0.1338	rs12677998	-4.67	rs7816998	0.025249	-4.1	-4.608	307	1	top1	0.036	0.025	4.608	4.07e-06	0.00053724
BIP	Brain_Cerebellar_Hemisphere	ENSG00000224086.5	22	21938584	21938585	0.5657	rs5756323	-5.02	rs240064	0.49535	-8.92	-4.583	413	413	susie	1e-25	0.51	4.5441	5.52e-06	0.0005382
BIP	Brain_Cerebellar_Hemisphere	ENSG00000224086.5	22	21938584	21938585	0.5657	rs5756323	-5.02	rs240064	0.49535	-8.92	-4.583	413	413	susie	1e-25	0.51	4.5441	5.52e-06	0.0005382
BIP	Heart_Atrial_Appendage	ENSG00000126218.11	13	113122813	113122814	0.0884	rs9549695	-4.7	rs8001506	0.01674	-4.03	-4.494	441	441	susie	0.0015	0.029	4.44388	8.84e-06	0.00053924
BIP	Heart_Atrial_Appendage	ENSG00000126231.13	13	113158653	113158654	0.1751	rs9549695	-4.7	rs8001506	0.12402	-6.71	-4.494	434	434	susie	3.6e-12	0.14	4.5794	4.66e-06	0.00053924
BIP	Esophagus_Gastroesophageal_Junction	ENSG00000198646.13	20	34825648	34825649	0.0942	rs3818253	4.79	rs7271289	0.0847	5.34	-4.638	349	349	susie	4.8e-07	0.085	-4.6532	3.27e-06	0.00054282
BIP	Kidney_Cortex	ENSG00000177082.12	15	84654342	84654343	0.549	rs12912934	-5.36	rs1051168	0.03889	-4.06	-4.982	335	15	enet	0.0079	0.093	4.189	2.81e-05	0.000543267
BIP	Esophagus_Muscularis	ENSG00000224086.5	22	21938584	21938585	0.3777	rs5756323	-5.02	rs240066	0.3736	-12.07	-4.397	415	1	top1	5e-41	0.37	4.397	1.1e-05	0.0005566
BIP	Esophagus_Muscularis	ENSG00000224086.5	22	21938584	21938585	0.3777	rs5756323	-5.02	rs240066	0.3736	-12.07	-4.397	415	1	top1	5e-41	0.37	4.397	1.1e-05	0.0005566
BIP	Esophagus_Muscularis	ENSG00000255320.1	11	66246238	66246239	0.2188	rs10791855	-5.14	rs2298468	0.246	9.98	-4.487	326	4	lasso	3.3e-26	0.25	-4.7356	2.18e-06	0.00055699
BIP	Testis	ENSG00000158158.11	2	96760901	96760902	0.1699	rs6746896	-5.79	rs6727384	0.106	5.86	-5.124	185	185	susie	4.2e-09	0.12	-4.97188	6.63e-07	0.000558246
BIP	Skin_Not_Sun_Exposed_Suprapubic	ENSG00000136631.12	1	150067292	150067293	0.0493	rs12063329	-5.025	rs12124898	0.00696	4.16	-4.999	173	173	susie	0.00099	0.023	-4.99416	5.91e-07	0.000560268
BIP	Heart_Left_Ventricle	ENSG00000235370.6	15	84411700	84411701	0.0746	rs12912934	-5.36	rs11631921	0.00491	3.88	-4.635	261	12	enet	0.0005	0.034	-4.57804	4.69e-06	0.0005628
BIP	Liver	ENSG00000225151.10	15	84230135	84230136	0.1096	rs12912934	-5.36	rs4842978	0.027248	-4.1	-3.8	199	15	enet	0.00029	0.067	4.45905	8.23e-06	0.000563755
BIP	Minor_Salivary_Gland	ENSG00000225151.10	15	84230135	84230136	0.439	rs12912934	-5.36	rs3860265	0.220839	-5.48	-4.735	199	199	susie	2.1e-10	0.3	4.2723	1.93e-05	0.000564525
BIP	Nerve_Tibial	ENSG00000278769.1	15	42724616	42724617	0.3507	rs11632169	5.31	rs3742988	0.262	11.94	4.245	273	8	lasso	1.4e-37	0.31	4.50734	6.56e-06	0.000569408
BIP	Lung	ENSG00000114988.11	2	96740063	96740064	0.0451	rs6746896	-5.79	rs7582249	0.037164	4.51	-4.904	189	1	top1	3e-05	0.037	-4.904	9.39e-07	0.00057279
BIP	Vagina	ENSG00000181741.7	20	34476203	34476204	0.2465	rs6088662	4.78	rs6087618	0.02146	3.96	3.538	286	10	enet	0.0046	0.058	4.2193	2.45e-05	0.00057575
BIP	Heart_Left_Ventricle	ENSG00000064547.13	19	19628929	19628930	0.103	rs1064395	6.11	rs739461	0.121	-6.7	4.544	345	1	top1	5.6e-11	0.12	-4.544	5.52e-06	0.00057822
BIP	Skin_Sun_Exposed_Lower_leg	ENSG00000064547.13	19	19628929	19628930	0.0669	rs1064395	6.11	rs8113682	0.0696	-6.13	4.66	345	1	top1	9.4e-10	0.07	-4.66	3.16e-06	0.00058381
BIP	Skin_Sun_Exposed_Lower_leg	ENSG00000204851.6	19	46494506	46494507	0.1292	rs759293	3.98	rs2288913	0.0505	6.03	2.768	375	23	enet	5.6e-14	0.1	4.67565	2.93e-06	0.00058381
BIP	Colon_Transverse	ENSG00000278769.1	15	42724616	42724617	0.0571	rs11632169	5.31	rs8034447	0.033183	4.59	4.242	266	266	susie	0.00041	0.039	4.3186	1.57e-05	0.000585386
BIP	Skin_Sun_Exposed_Lower_leg	ENSG00000134825.15	11	61792635	61792636	0.0701	rs174577	5.29	rs174538	0.0635	6.47	4.505	404	5	enet	1.1e-09	0.069	4.61881	3.86e-06	0.000585755
BIP	Skin_Sun_Exposed_Lower_leg	ENSG00000255320.1	11	66246238	66246239	0.0664	rs10791855	-5.14	rs2298468	0.0296	5.24	-4.487	325	325	susie	9e-06	0.036	-4.67217	2.98e-06	0.000585755
BIP	Heart_Atrial_Appendage	ENSG00000183060.15	15	99733560	99733561	0.4017	rs325380	-4.73	rs11247123	0.293328	9.73	-3.988	505	27	enet	1.3e-27	0.31	-4.2732	1.93e-05	0.000589722
BIP	Minor_Salivary_Gland	ENSG00000101460.12	20	34546853	34546854	0.118	rs3818253	4.79	rs6142129	0.05777	-4.26	-1.572	303	18	enet	0.001	0.084	4.4595	8.21e-06	0.00059112
BIP	Stomach	ENSG00000173517.10	15	77420143	77420144	0.0636	rs4886883	-4.31	rs2867312	0.013145	3.77	-4.183	326	1	top1	0.036	0.013	-4.183	2.88e-05	0.000592
BIP	Stomach	ENSG00000197696.9	15	84658562	84658563	0.2324	rs12912934	-5.36	rs1051168	0.13278	-6.98	-4.982	347	32	enet	1.2e-12	0.17	4.1852	2.85e-05	0.000592
BIP	Brain_Spinal_cord_cervical_c-1	ENSG00000164088.17	3	52245792	52245793	0.2822	rs1108842	5.49	rs7618915	0.120736	-4.73	-4.173	324	7	lasso	1.1e-07	0.21	4.5056	6.62e-06	0.00059249
BIP	Esophagus_Muscularis	ENSG00000278769.1	15	42724616	42724617	0.2105	rs11632169	5.31	rs3742988	0.171909	8.93	4.245	272	26	enet	2.8e-21	0.21	4.27747	1.89e-05	0.000592773
BIP	Skin_Not_Sun_Exposed_Suprapubic	ENSG00000124134.8	20	45101111	45101112	0.0922	rs6130764	-5	rs2741502	0.024376	4.85	-3.277	460	26	enet	0.0002	0.03	-4.5823	4.6e-06	0.0005934
BIP	Esophagus_Gastroesophageal_Junction	ENSG00000255320.1	11	66246238	66246239	0.1663	rs10791855	-5.14	rs2236652	0.160151	7.3	-4.533	326	326	susie	1.5e-13	0.18	-4.51397	6.36e-06	0.00059466
BIP	Esophagus_Gastroesophageal_Junction	ENSG00000248746.5	11	66546394	66546395	0.2188	rs7122539	-5.18	rs678397	0.243436	-8.45	4.575	262	262	susie	6.2e-19	0.25	-4.54005	5.62e-06	0.00059466
BIP	Brain_Amygdala	ENSG00000243678.11	17	51165434	51165435	0.277	rs8080145	-4.97	rs9907636	0.187049	-4.9	-4.512	434	1	top1	5.4e-07	0.19	4.51	6.42e-06	0.00059706
BIP	Esophagus_Muscularis	ENSG00000158158.11	2	96760901	96760902	0.0657	rs6746896	-5.79	rs7582249	0.00499	3.59	-4.904	185	1	top1	0.088	0.005	-4.904	9.39e-07	0.000597204
BIP	Breast_Mammary_Tissue	ENSG00000255320.1	11	66246238	66246239	0.1789	rs10791855	-5.14	rs2236652	0.181	7.86	-4.533	326	1	top1	4.5e-16	0.18	-4.533	5.82e-06	0.000597712
BIP	Breast_Mammary_Tissue	ENSG00000254461.1	11	66259841	66259842	0.1438	rs10791855	-5.14	rs3132851	0.101	6.02	-4.182	327	16	enet	7.6e-10	0.11	-4.58836	4.47e-06	0.000597712
BIP	Breast_Mammary_Tissue	ENSG00000174516.14	11	66466744	66466745	0.0731	rs7122539	-5.18	rs531784	0.00234	3.61	2.29	285	8	enet	0.16	0.003	4.51906	6.21e-06	0.000597712
BIP	Brain_Nucleus_accumbens_basal_ganglia	ENSG00000224086.5	22	21938584	21938585	0.5643	rs5756323	-5.02	rs240066	0.56094	-10.2	-4.397	412	412	susie	1.9e-34	0.57	4.4427	8.88e-06	0.0005995
BIP	Brain_Nucleus_accumbens_basal_ganglia	ENSG00000100034.13	22	21940656	21940657	0.1093	rs5756323	-5.02	rs9610338	0.02771	-4.26	-3.866	412	412	susie	0.00016	0.071	4.39791	1.09e-05	0.0005995
BIP	Brain_Nucleus_accumbens_basal_ganglia	ENSG00000224086.5	22	21938584	21938585	0.5643	rs5756323	-5.02	rs240066	0.56094	-10.2	-4.397	412	412	susie	1.9e-34	0.57	4.4427	8.88e-06	0.0005995
BIP	Brain_Nucleus_accumbens_basal_ganglia	ENSG00000100034.13	22	21940656	21940657	0.1093	rs5756323	-5.02	rs9610338	0.02771	-4.26	-3.866	412	412	susie	0.00016	0.071	4.39791	1.09e-05	0.0005995
BIP	Muscle_Skeletal	ENSG00000255320.1	11	66246238	66246239	0.2255	rs10791855	-5.14	rs2236652	0.257	12.55	-4.533	326	326	susie	9.4e-41	0.26	-4.5173	6.26e-06	0.00060096
BIP	Small_Intestine_Terminal_Ileum	ENSG00000259683.1	15	84389728	84389729	0.1465	rs12912934	-5.36	rs12898206	0.068195	4.23	-1.348	236	236	susie	0.001	0.068	-4.2981	1.72e-05	0.000602
BIP	Prostate	ENSG00000278769.1	15	42724616	42724617	0.292	rs11632169	5.31	rs3742988	0.224227	6.48	4.245	274	1	top1	1e-11	0.22	4.245	2.19e-05	0.00060225
BIP	Cells_Cultured_fibroblasts	ENSG00000225151.10	15	84230135	84230136	0.2884	rs12912934	-5.36	rs3860265	0.149173	-8.45	-4.735	199	26	enet	5.3e-24	0.22	4.47324	7.7e-06	0.00060606
BIP	Cells_Cultured_fibroblasts	ENSG00000244056.3	15	84394071	84394072	0.0809	rs12912934	-5.36	rs11633534	0.002698	4.17	-5.139	242	242	susie	0.0022	0.021	-4.46024	8.19e-06	0.00060606
BIP	Ovary	ENSG00000224086.5	22	21938584	21938585	0.3538	rs5756323	-5.02	rs240066	0.395614	-7.63	-4.397	404	404	susie	3.1e-17	0.4	4.4058	1.05e-05	0.0006077
BIP	Ovary	ENSG00000100034.13	22	21940656	21940657	0.1433	rs5756323	-5.02	rs2329884	0.12222	-4.8	-3.849	404	404	susie	1.6e-06	0.15	4.3806	1.18e-05	0.0006077
BIP	Ovary	ENSG00000224086.5	22	21938584	21938585	0.3538	rs5756323	-5.02	rs240066	0.395614	-7.63	-4.397	404	404	susie	3.1e-17	0.4	4.4058	1.05e-05	0.0006077
BIP	Ovary	ENSG00000100034.13	22	21940656	21940657	0.1433	rs5756323	-5.02	rs2329884	0.12222	-4.8	-3.849	404	404	susie	1.6e-06	0.15	4.3806	1.18e-05	0.0006077
BIP	Adipose_Subcutaneous	ENSG00000175115.11	11	66070453	66070454	0.1098	rs10791855	-5.14	rs10791838	0.0952	-7.84	-4.089	362	16	enet	1.5e-14	0.11	4.73643	2.18e-06	0.00060931
BIP	Esophagus_Mucosa	ENSG00000078814.15	20	34975402	34975403	0.1522	rs3818253	4.79	rs752448	0.077161	5.84	4.699	351	1	top1	6.1e-09	0.077	4.699	2.61e-06	0.00061074
BIP	Adipose_Visceral_Omentum	ENSG00000278769.1	15	42724616	42724617	0.1185	rs11632169	5.31	rs8034447	0.09358	7.4	4.242	272	272	susie	3.2e-11	0.1	4.28055	1.86e-05	0.000611733
BIP	Pancreas	ENSG00000177082.12	15	84654342	84654343	0.1517	rs12912934	-5.36	rs7237	0.009644	-3.52	-4.93	345	345	susie	0.016	0.02	4.27769	1.89e-05	0.0006119
BIP	Pancreas	ENSG00000259295.6	15	85191437	85191438	0.4169	rs12910012	-5.34	rs2342120	0.127929	6.36	-1.007	511	511	susie	2.1e-20	0.3	-4.25258	2.11e-05	0.0006119
BIP	Artery_Aorta	ENSG00000092531.9	15	42491243	42491244	0.1144	rs11632169	5.31	rs4924687	0.055154	5	4.876	349	349	susie	5.1e-07	0.072	4.20865	2.57e-05	0.000614823
BIP	Heart_Left_Ventricle	ENSG00000224086.5	22	21938584	21938585	0.5195	rs5756323	-5.02	rs240066	0.4591	-12.27	-4.397	412	412	susie	1.5e-45	0.46	4.4896	7.14e-06	0.00062118
BIP	Heart_Left_Ventricle	ENSG00000224086.5	22	21938584	21938585	0.5195	rs5756323	-5.02	rs240066	0.4591	-12.27	-4.397	412	412	susie	1.5e-45	0.46	4.4896	7.14e-06	0.00062118
BIP	Esophagus_Mucosa	ENSG00000110583.12	11	63938993	63938994	0.0716	rs320109	4.86	rs2840079	0.0194	-4.37	4.653	328	328	susie	0.0022	0.02	-4.59214	4.39e-06	0.000623808
BIP	Esophagus_Mucosa	ENSG00000255320.1	11	66246238	66246239	0.0622	rs10791855	-5.14	rs2236652	0.0228	4.23	-4.533	326	1	top1	0.0012	0.023	-4.533	5.82e-06	0.000623808
BIP	Esophagus_Mucosa	ENSG00000174996.11	11	66257293	66257294	0.2615	rs10791855	-5.14	rs2298468	0.246	-10.32	-4.487	327	327	susie	3.6e-27	0.25	4.52358	6.08e-06	0.000623808
BIP	Esophagus_Mucosa	ENSG00000254855.1	11	66265653	66265654	0.1491	rs10791855	-5.14	rs2298468	0.0523	6.43	-4.487	326	326	susie	1.4e-14	0.13	-4.5531	5.29e-06	0.000623808
BIP	Brain_Hypothalamus	ENSG00000255320.1	11	66246238	66246239	0.7516	rs10791855	-5.14	rs2298468	0.47808	8.62	-4.487	326	1	top1	1e-23	0.48	-4.487	7.22e-06	0.00062814
BIP	Brain_Hypothalamus	ENSG00000174080.10	11	66568840	66568841	0.1866	rs7122539	-5.18	rs678397	0.08547	-4.75	4.575	257	257	susie	8.7e-05	0.09	-4.5948	4.33e-06	0.00062814
BIP	Artery_Tibial	ENSG00000092529.23	15	42359499	42359500	0.0611	rs11632169	5.31	rs34359922	0.054169	5.86	4.928	407	9	enet	1.9e-08	0.063	4.39276	1.12e-05	0.0006304
BIP	Stomach	ENSG00000224086.5	22	21938584	21938585	0.4292	rs5756323	-5.02	rs240066	0.398779	-10.34	-4.397	416	1	top1	1.5e-30	0.4	4.397	1.1e-05	0.000630667
BIP	Stomach	ENSG00000224086.5	22	21938584	21938585	0.4292	rs5756323	-5.02	rs240066	0.398779	-10.34	-4.397	416	1	top1	1.5e-30	0.4	4.397	1.1e-05	0.000630667
BIP	Heart_Atrial_Appendage	ENSG00000267080.5	17	44186716	44186717	0.1591	rs227578	4.73	rs8079310	0.141504	-7.29	4.682	352	352	susie	4.8e-13	0.15	-4.59635	4.3e-06	0.000631833
BIP	Heart_Atrial_Appendage	ENSG00000011258.15	17	51260065	51260066	0.0982	rs8080145	-4.97	rs17574235	0.002439	3.6	-4.301	448	448	susie	0.03	0.012	-4.58875	4.46e-06	0.000631833
BIP	Testis	ENSG00000255320.1	11	66246238	66246239	0.4792	rs10791855	-5.14	rs2236652	0.37	10.17	-4.533	327	5	lasso	3.4e-30	0.38	-4.74214	2.11e-06	0.000633
BIP	Thyroid	ENSG00000259242.2	19	19606349	19606350	0.0752	rs1064395	6.11	rs739461	0.084704	6.7	4.544	350	1	top1	4.4e-11	0.085	4.544	5.52e-06	0.000635589
BIP	Thyroid	ENSG00000089639.10	19	19643666	19643667	0.0855	rs1064395	6.11	rs739461	0.07703	-6.4	4.544	340	1	top1	3.4e-10	0.077	-4.544	5.52e-06	0.000635589
BIP	Brain_Putamen_basal_ganglia	ENSG00000085788.13	8	38225217	38225218	0.1899	rs2306899	-4.67	rs11777067	0.026266	3.48	-4.603	274	1	top1	0.025	0.026	-4.603	4.16e-06	0.00063648
BIP	Brain_Spinal_cord_cervical_c-1	ENSG00000259666.2	15	77641763	77641764	0.326	rs4886883	-4.31	rs8040318	0.037079	3.75	-3.464	323	14	lasso	0.0025	0.07	-4.17212	3.02e-05	0.000639233
BIP	Brain_Spinal_cord_cervical_c-1	ENSG00000169783.12	15	77820899	77820900	0.298	rs4886883	-4.31	rs4886883	0.069169	5.33	-4.314	405	13	enet	1.4e-05	0.15	-4.18321	2.87e-05	0.000639233
BIP	Brain_Frontal_Cortex_BA9	ENSG00000226476.3	1	60640490	60640491	0.3694	rs814197	5.279	rs2987775	0.034173	4.12	4.822	422	1	top1	0.012	0.034	4.822	1.42e-06	0.00064042
BIP	Esophagus_Muscularis	ENSG00000064547.13	19	19628929	19628930	0.1105	rs1064395	6.11	rs8113682	0.0938	-6.17	4.66	345	1	top1	5e-10	0.094	-4.66	3.16e-06	0.000640427
BIP	Artery_Coronary	ENSG00000132603.13	16	69339583	69339584	0.0978	rs7191614	4.66	rs7191614	0.016301	-3.93	4.659	299	1	top1	0.05	0.016	-4.659	3.18e-06	0.00064554
BIP	Liver	ENSG00000149485.18	11	61829317	61829318	0.1812	rs174577	5.29	rs102275	0.042507	-4.58	5.239	426	3	lasso	0.0026	0.045	-4.6039	4.15e-06	0.00064602
BIP	Liver	ENSG00000255320.1	11	66246238	66246239	0.15	rs10791855	-5.14	rs2236652	0.152904	5.4	-4.533	327	1	top1	4.1e-08	0.15	-4.533	5.82e-06	0.00064602
BIP	Prostate	ENSG00000224086.5	22	21938584	21938585	0.4058	rs5756323	-5.02	rs240066	0.332472	-8.23	-4.397	414	414	susie	2.6e-18	0.34	4.4517	8.52e-06	0.00064752
BIP	Prostate	ENSG00000224086.5	22	21938584	21938585	0.4058	rs5756323	-5.02	rs240066	0.332472	-8.23	-4.397	414	414	susie	2.6e-18	0.34	4.4517	8.52e-06	0.00064752
BIP	Skin_Not_Sun_Exposed_Suprapubic	ENSG00000183513.8	2	98608514	98608515	0.0545	rs12615689	4.35	rs925886	0.00673	4.24	3.839	313	12	enet	3.9e-05	0.037	4.75721	1.96e-06	0.00064974
BIP	Esophagus_Muscularis	ENSG00000244056.3	15	84394071	84394072	0.1038	rs12912934	-5.36	rs11638290	0.063304	6.11	-5.203	241	26	enet	2.1e-09	0.087	-4.23782	2.26e-05	0.00064975
BIP	Brain_Anterior_cingulate_cortex_BA24	ENSG00000008838.19	17	40061214	40061215	0.2144	rs2302776	-4.91	rs3934886	0.076078	4.86	3.077	301	13	enet	1.5e-06	0.15	4.68334	2.82e-06	0.00065142
BIP	Skin_Not_Sun_Exposed_Suprapubic	ENSG00000064547.13	19	19628929	19628930	0.0784	rs1064395	6.11	rs8113682	0.111	-7.12	4.66	343	1	top1	8.9e-13	0.11	-4.66	3.16e-06	0.0006517
BIP	Skin_Not_Sun_Exposed_Suprapubic	ENSG00000171574.17	19	58401503	58401504	0.2136	rs3826684	-4.1	rs11671591	0.128	-7.71	-3.986	311	9	lasso	5.7e-18	0.16	4.62223	3.8e-06	0.0006517
BIP	Heart_Atrial_Appendage	ENSG00000114988.11	2	96740063	96740064	0.1086	rs6746896	-5.79	rs7599598	0.078842	5.44	-3.894	189	189	susie	1.1e-07	0.083	-4.82989	1.37e-06	0.00065623
BIP	Prostate	ENSG00000225151.10	15	84230135	84230136	0.3542	rs12912934	-5.36	rs3825877	0.177197	-5.86	-3.835	199	26	enet	6.9e-10	0.19	4.1891	2.8e-05	0.00066
BIP	Colon_Transverse	ENSG00000085788.13	8	38225217	38225218	0.0989	rs12677998	-4.67	rs2306899	0.127944	6.42	-4.666	276	1	top1	1.6e-10	0.13	-4.666	3.07e-06	0.00066619
BIP	Artery_Tibial	ENSG00000134825.15	11	61792635	61792636	0.0616	rs174577	5.29	rs174538	0.059488	5.57	4.505	405	1	top1	4.2e-08	0.059	4.505	6.64e-06	0.000666647
BIP	Artery_Tibial	ENSG00000134824.13	11	61816255	61816256	0.1746	rs174577	5.29	rs968567	0.14688	8.66	3.406	416	15	enet	1.2e-18	0.15	4.4879	7.19e-06	0.000666647
BIP	Artery_Tibial	ENSG00000255320.1	11	66246238	66246239	0.0384	rs10791855	-5.14	rs2298468	0.047264	5.25	-4.487	326	1	top1	1e-06	0.047	-4.487	7.22e-06	0.000666647
BIP	Artery_Coronary	ENSG00000278769.1	15	42724616	42724617	0.1086	rs11632169	5.31	rs8030587	0.104819	4.97	3.776	274	274	susie	1.7e-06	0.12	4.2721	1.94e-05	0.00066736
BIP	Brain_Hypothalamus	ENSG00000008838.19	17	40061214	40061215	0.1282	rs2302776	-4.91	rs2227319	-0.006175	-4.5	-4.649	302	302	susie	0.039	0.021	4.6849	2.8e-06	0.0006692
BIP	Artery_Aorta	ENSG00000255320.1	11	66246238	66246239	0.1066	rs10791855	-5.14	rs2236652	0.0434	4.72	-4.533	326	326	susie	3.3e-05	0.049	-4.58884	4.46e-06	0.000671973
BIP	Brain_Caudate_basal_ganglia	ENSG00000008838.19	17	40061214	40061215	0.1582	rs2302776	-4.91	rs2227319	0.0956	-5.26	-4.649	303	303	susie	1.2e-06	0.12	4.69453	2.67e-06	0.0006741
BIP	Brain_Caudate_basal_ganglia	ENSG00000267080.5	17	44186716	44186717	0.2784	rs227578	4.73	rs227578	0.122	-5.24	4.733	351	351	susie	9.9e-07	0.13	-4.57908	4.67e-06	0.0006741
BIP	Brain_Caudate_basal_ganglia	ENSG00000243678.11	17	51165434	51165435	0.3221	rs8080145	-4.97	rs9907636	0.125	-5.26	-4.512	444	1	top1	1.2e-06	0.12	4.512	6.42e-06	0.0006741
BIP	Muscle_Skeletal	ENSG00000169884.13	12	48971762	48971763	0.0549	rs7969091	5.11	rs2293445	0.0247	-4.52	4.509	333	1	top1	7.7e-05	0.025	-4.509	6.51e-06	0.000675412
BIP	Muscle_Skeletal	ENSG00000181418.7	12	48999308	48999309	0.3644	rs7969091	5.11	rs10783299	0.39	-15.25	4.449	322	6	lasso	1.6e-65	0.39	-4.59109	4.41e-06	0.000675412
BIP	Muscle_Skeletal	ENSG00000181929.11	12	49017401	49017402	0.065	rs7969091	5.11	rs2293445	0.0536	-6.33	4.509	322	322	susie	6.8e-09	0.054	-4.54532	5.49e-06	0.000675412
BIP	Cells_Cultured_fibroblasts	ENSG00000167770.11	11	63985852	63985853	0.0743	rs320109	4.86	rs550840	0.00145	3.51	-0.78	320	320	susie	0.0082	0.015	-4.84421	1.27e-06	0.00067564
BIP	Adrenal_Gland	ENSG00000224086.5	22	21938584	21938585	0.388	rs5756323	-5.02	rs240064	0.280424	-7.9	-4.583	413	22	enet	3.5e-17	0.31	4.4393	9.03e-06	0.00067725
BIP	Adrenal_Gland	ENSG00000224086.5	22	21938584	21938585	0.388	rs5756323	-5.02	rs240064	0.280424	-7.9	-4.583	413	22	enet	3.5e-17	0.31	4.4393	9.03e-06	0.00067725
BIP	Cells_Cultured_fibroblasts	ENSG00000239415.1	21	46254132	46254133	0.229	rs1007893	-4.64	rs1007893	0.01849	-4.6	-4.641	471	23	enet	3.6e-10	0.091	4.5149	6.33e-06	0.00067731
BIP	Pancreas	ENSG00000263096.1	17	55273652	55273653	0.1439	rs4794563	5.63	rs7223165	0.0928	5.58	4.752	536	1	top1	7.8e-07	0.093	4.752	2.01e-06	0.00067938
BIP	Skin_Sun_Exposed_Lower_leg	ENSG00000239732.3	3	52226162	52226163	0.0284	rs1108842	5.49	rs648514	0.006454	3.54	4.592	322	322	susie	0.034	0.0069	4.59054	4.42e-06	0.00068068
BIP	Skin_Not_Sun_Exposed_Suprapubic	ENSG00000078814.15	20	34975402	34975403	0.181	rs3818253	4.79	rs752448	0.048105	5.8	4.699	351	351	susie	3.1e-10	0.086	4.4671	7.93e-06	0.00068198
BIP	Brain_Spinal_cord_cervical_c-1	ENSG00000231680.1	11	64395830	64395831	0.456	rs320109	4.86	rs7130280	0.038506	4.22	2.694	346	18	enet	0.00059	0.092	4.3698	1.24e-05	0.000682
BIP	Stomach	ENSG00000174080.10	11	66568840	66568841	0.145	rs7122539	-5.18	rs678397	0.07772	-4.77	4.575	259	1	top1	3e-06	0.078	-4.575	4.76e-06	0.00068544
BIP	Brain_Putamen_basal_ganglia	ENSG00000255320.1	11	66246238	66246239	0.471	rs10791855	-5.14	rs2236652	0.45815	8.33	-4.533	323	1	top1	4.7e-22	0.46	-4.533	5.82e-06	0.00068676
BIP	Colon_Sigmoid	ENSG00000085788.13	8	38225217	38225218	0.1897	rs2306899	-4.67	rs2306899	0.236756	7.98	-4.666	273	1	top1	2e-17	0.24	-4.666	3.07e-06	0.00068768
BIP	Stomach	ENSG00000136383.6	15	84816679	84816680	0.0668	rs12912934	-5.36	rs182517	0.026102	4.42	-4.124	378	1	top1	0.0052	0.026	-4.124	3.72e-05	0.0006882
BIP	Stomach	ENSG00000267080.5	17	44186716	44186717	0.2166	rs227578	4.73	rs227578	0.134693	-6.46	4.733	351	1	top1	6.2e-10	0.13	-4.733	2.21e-06	0.00068952
BIP	Colon_Sigmoid	ENSG00000134825.15	11	61792635	61792636	0.1718	rs174577	5.29	rs174538	0.128136	6.06	4.505	403	1	top1	1.1e-09	0.13	4.505	6.64e-06	0.00069646
BIP	Colon_Sigmoid	ENSG00000174744.13	11	66345124	66345125	0.1512	rs10791855	-5.14	rs6591216	-0.003407	3.54	-0.63	307	24	enet	3.9e-05	0.059	-4.53881	5.66e-06	0.00069646
BIP	Colon_Sigmoid	ENSG00000174080.10	11	66568840	66568841	0.3793	rs7122539	-5.18	rs2242663	0.13125	7.06	-3.242	257	3	lasso	1.1e-12	0.17	-4.4718	7.76e-06	0.00069646
BIP	Brain_Frontal_Cortex_BA9	ENSG00000224086.5	22	21938584	21938585	0.762	rs5756323	-5.02	rs240066	0.62756	-10	-4.397	413	413	susie	4.9e-36	0.64	4.42553	9.62e-06	0.00069745
BIP	Brain_Frontal_Cortex_BA9	ENSG00000224086.5	22	21938584	21938585	0.762	rs5756323	-5.02	rs240066	0.62756	-10	-4.397	413	413	susie	4.9e-36	0.64	4.42553	9.62e-06	0.00069745
BIP	Heart_Atrial_Appendage	ENSG00000174851.15	11	66289169	66289170	0.0812	rs10791855	-5.14	rs10791840	0.0112	-4.14	-4.083	318	318	susie	0.0024	0.026	4.62641	3.72e-06	0.0007068
BIP	Cells_Cultured_fibroblasts	ENSG00000224086.5	22	21938584	21938585	0.3873	rs5756323	-5.02	rs240066	0.442	-13.42	-4.397	415	1	top1	5.1e-53	0.44	4.397	1.1e-05	0.0007095
BIP	Cells_Cultured_fibroblasts	ENSG00000224086.5	22	21938584	21938585	0.3873	rs5756323	-5.02	rs240066	0.442	-13.42	-4.397	415	1	top1	5.1e-53	0.44	4.397	1.1e-05	0.0007095
BIP	Esophagus_Mucosa	ENSG00000100991.11	20	35092870	35092871	0.2486	rs3818253	4.79	rs752448	0.053248	-5.79	4.699	342	342	susie	3.7e-08	0.069	-4.52321	6.09e-06	0.00071253
BIP	Brain_Hippocampus	ENSG00000105373.18	19	47745521	47745522	0.219	rs2974225	-4.06	rs4595896	-0.00397	3.15	1.425	477	477	susie	0.011	0.036	4.4526	8.48e-06	0.000715147
BIP	Ovary	ENSG00000196236.12	22	40857096	40857097	0.1855	rs138312	-5.52	rs138354	0.133854	-5.13	-5.044	285	21	enet	2.3e-07	0.17	4.2548	2.09e-05	0.000717567
BIP	Ovary	ENSG00000196236.12	22	40857096	40857097	0.1855	rs138312	-5.52	rs138354	0.133854	-5.13	-5.044	285	21	enet	2.3e-07	0.17	4.2548	2.09e-05	0.000717567
BIP	Lung	ENSG00000250067.11	19	19529363	19529364	0.1106	rs1064395	6.11	rs739461	0.142	-7.94	4.544	351	1	top1	2.3e-16	0.14	-4.544	5.52e-06	0.000718704
BIP	Prostate	ENSG00000255320.1	11	66246238	66246239	0.3548	rs10791855	-5.14	rs2236652	0.370923	8.54	-4.533	327	25	enet	3.3e-21	0.39	-4.67413	2.95e-06	0.0007198
BIP	Lung	ENSG00000255320.1	11	66246238	66246239	0.0831	rs10791855	-5.14	rs2236652	0.084439	6.27	-4.533	326	1	top1	3.7e-10	0.084	-4.53	5.82e-06	0.000720225
BIP	Brain_Cerebellar_Hemisphere	ENSG00000149485.18	11	61829317	61829318	0.495	rs174577	5.29	rs174568	0.340177	-7.92	5.074	417	7	lasso	2.1e-17	0.37	-4.7356	2.18e-06	0.00072158
BIP	Stomach	ENSG00000173621.8	11	66856646	66856647	0.1788	rs7122539	-5.18	rs7948839	0.10414	-6.79	-4.426	232	31	enet	1.8e-11	0.16	4.4784	7.52e-06	0.00072192
BIP	Brain_Putamen_basal_ganglia	ENSG00000224086.5	22	21938584	21938585	0.79	rs5756323	-5.02	rs240064	0.50524	-9.11	-4.583	413	413	susie	1.3e-26	0.53	4.55933	5.13e-06	0.00072333
BIP	Brain_Putamen_basal_ganglia	ENSG00000224086.5	22	21938584	21938585	0.79	rs5756323	-5.02	rs240064	0.50524	-9.11	-4.583	413	413	susie	1.3e-26	0.53	4.55933	5.13e-06	0.00072333
BIP	Colon_Transverse	ENSG00000255320.1	11	66246238	66246239	0.2017	rs10791855	-5.14	rs3132851	0.198	8.14	-4.182	327	327	susie	1e-16	0.21	-4.4805	7.45e-06	0.000726
BIP	Colon_Transverse	ENSG00000174851.15	11	66289169	66289170	0.0539	rs10791855	-5.14	rs2155030	0.078	-5.15	-4.551	320	1	top1	6.8e-07	0.078	4.551	5.34e-06	0.000726
BIP	Colon_Transverse	ENSG00000173992.8	11	66593083	66593084	0.1308	rs7122539	-5.18	rs12805133	0.0935	6.11	4.789	260	260	susie	9.6e-09	0.1	4.4586	8.25e-06	0.000726
BIP	Brain_Hypothalamus	ENSG00000278769.1	15	42724616	42724617	0.2167	rs11632169	5.31	rs8034447	0.161563	5.82	4.242	265	265	susie	5e-08	0.17	4.2721	1.94e-05	0.0007275
BIP	Brain_Frontal_Cortex_BA9	ENSG00000243678.11	17	51165434	51165435	0.3314	rs8080145	-4.97	rs12942155	0.248482	-6.39	-4.547	433	1	top1	1.8e-11	0.25	4.547	5.44e-06	0.00072896
BIP	Prostate	ENSG00000085788.13	8	38225217	38225218	0.301	rs12677998	-4.67	rs2306899	0.379546	8.56	-4.666	268	268	susie	6.5e-21	0.39	-4.5652	4.99e-06	0.00073852
BIP	Skin_Not_Sun_Exposed_Suprapubic	ENSG00000255320.1	11	66246238	66246239	0.1814	rs10791855	-5.14	rs2236652	0.0837	6.5	-4.533	326	31	enet	2.3e-13	0.12	-4.59887	4.25e-06	0.000746583
BIP	Skin_Not_Sun_Exposed_Suprapubic	ENSG00000248746.5	11	66546394	66546395	0.1046	rs7122539	-5.18	rs1671064	0.0404	-5.25	4.039	263	263	susie	2e-07	0.059	-4.64378	3.42e-06	0.000746583
BIP	Small_Intestine_Terminal_Ileum	ENSG00000198646.13	20	34825648	34825649	0.267	rs3818253	4.79	rs7265992	0.06992	3.75	-4.397	349	1	top1	0.0009	0.07	-4.397	1.1e-05	0.000748
BIP	Heart_Atrial_Appendage	ENSG00000085788.13	8	38225217	38225218	0.1369	rs2306899	-4.67	rs2306899	0.202922	8.29	-4.666	274	1	top1	2e-17	0.2	-4.666	3.07e-06	0.00074908
BIP	Heart_Left_Ventricle	ENSG00000180979.9	15	42548801	42548802	0.1027	rs11632169	5.31	rs34359922	0.0121	4.19	4.928	327	5	lasso	0.0021	0.026	4.43133	9.37e-06	0.0007496
BIP	Prostate	ENSG00000259511.2	15	84172489	84172490	0.2682	rs12912934	-5.36	rs6496284	0.132883	-6.14	-3.853	211	211	susie	1.8e-08	0.16	4.1292	3.64e-05	0.00075075
BIP	Brain_Hippocampus	ENSG00000243678.11	17	51165434	51165435	0.3563	rs8080145	-4.97	rs9907636	0.248	-6.54	-4.512	433	433	susie	1.1e-11	0.26	4.498	6.86e-06	0.0007546
BIP	Thyroid	ENSG00000184271.16	12	51217707	51217708	0.2363	rs10783425	3.37	rs7311832	0.0792	6.93	3.013	405	62	enet	6.6e-15	0.12	4.69042	2.73e-06	0.000757575
BIP	Liver	ENSG00000085788.13	8	38225217	38225218	0.1966	rs12677998	-4.67	rs11777067	0.146954	5.75	-4.603	273	273	susie	7e-08	0.15	-4.5301	5.89e-06	0.00075981
BIP	Esophagus_Mucosa	ENSG00000225151.10	15	84230135	84230136	0.5836	rs12912934	-5.36	rs11635505	0.266	-10.57	-5.147	199	199	susie	5.3e-60	0.48	4.32099	1.55e-05	0.000761714
BIP	Brain_Amygdala	ENSG00000255320.1	11	66246238	66246239	0.407	rs10791855	-5.14	rs2236652	0.45248	7.32	-4.533	324	1	top1	3.3e-17	0.45	-4.533	5.82e-06	0.00076242
BIP	Muscle_Skeletal	ENSG00000134824.13	11	61816255	61816256	0.1478	rs174577	5.29	rs174538	0.0841	8.08	4.505	415	3	lasso	6.7e-16	0.1	4.42716	9.55e-06	0.000764
BIP	Adipose_Visceral_Omentum	ENSG00000176340.3	11	63974606	63974607	0.0437	rs320109	4.86	rs10897459	0.00427	-4.08	3.936	324	324	susie	0.012	0.014	-4.65189	3.29e-06	0.000764925
BIP	Brain_Cortex	ENSG00000148600.14	10	84194634	84194635	0.4724	rs7099098	-4.07	rs7099098	0.275564	7.17	-4.071	542	25	enet	9.6e-21	0.38	-4.52483	6.04e-06	0.00076708
BIP	Brain_Frontal_Cortex_BA9	ENSG00000148600.14	10	84194634	84194635	0.626	rs7099098	-4.07	rs7099098	0.287	6.85	-4.071	535	535	susie	9.6e-15	0.32	-4.37715	1.2e-05	0.000768
BIP	Brain_Hippocampus	ENSG00000126231.13	13	113158653	113158654	0.169	rs9549695	-4.7	rs6577031	0.04727	-4.12	-4.426	434	1	top1	0.0043	0.047	4.426	9.6e-06	0.000768
BIP	Esophagus_Mucosa	ENSG00000248746.5	11	66546394	66546395	0.0567	rs7122539	-5.18	rs1815739	0.0283	-4.6	3.94	262	262	susie	7.5e-05	0.035	-4.4397	9.01e-06	0.000770355
BIP	Muscle_Skeletal	ENSG00000139842.14	13	113208715	113208716	0.0959	rs9549695	-4.7	rs2302757	0.075284	6.82	-4.576	421	1	top1	7.8e-12	0.075	-4.576	4.74e-06	0.00077262
BIP	Brain_Nucleus_accumbens_basal_ganglia	ENSG00000255320.1	11	66246238	66246239	0.6021	rs10791855	-5.14	rs2236652	0.453769	9.05	-4.533	325	1	top1	1.7e-25	0.45	-4.533	5.82e-06	0.00077406
BIP	Breast_Mammary_Tissue	ENSG00000173621.8	11	66856646	66856647	0.0432	rs7122539	-5.18	rs7948839	0.0202	-4.38	-4.426	230	230	susie	0.00029	0.036	4.41543	1.01e-05	0.0007777
BIP	Pancreas	ENSG00000108924.13	17	55265011	55265012	0.2015	rs4794563	5.63	rs963955	0.0456	-4.87	-3.521	539	539	susie	1.1e-05	0.073	4.58028	4.64e-06	0.00078416
BIP	Liver	ENSG00000271916.1	3	53798018	53798019	0.3821	rs893363	-4.98	rs893363	0.218873	7.03	-4.979	489	3	lasso	1.1e-13	0.27	-4.6273	3.7e-06	0.0007844
BIP	Brain_Cortex	ENSG00000225151.10	15	84230135	84230136	0.3417	rs12912934	-5.36	rs3762168	0.087039	6	2.092	199	199	susie	4.2e-14	0.27	4.34649	1.38e-05	0.0007935
BIP	Breast_Mammary_Tissue	ENSG00000244558.5	20	44738933	44738934	0.1101	rs6130764	-5	rs2868198	-0.000188	-3.4	1.795	403	403	susie	0.095	0.0054	-4.3329	1.47e-05	0.0007938
BIP	Skin_Sun_Exposed_Lower_leg	ENSG00000136631.12	1	150067292	150067293	0.0301	rs12063329	-5.025	rs7521768	0.0314	4.45	-4.809	172	1	top1	3.5e-05	0.031	-4.809	1.52e-06	0.00079496
BIP	Brain_Hippocampus	ENSG00000225151.10	15	84230135	84230136	0.3921	rs12912934	-5.36	rs3860265	0.208976	-5.86	-4.735	199	24	enet	1.3e-10	0.24	4.40459	1.06e-05	0.0008003
BIP	Nerve_Tibial	ENSG00000198646.13	20	34825648	34825649	0.1085	rs3818253	4.79	rs4302281	0.078245	6.28	-4.621	348	348	susie	1.1e-09	0.08	-4.67755	2.9e-06	0.0008033
BIP	Nerve_Tibial	ENSG00000224086.5	22	21938584	21938585	0.4011	rs5756323	-5.02	rs240066	0.498145	-14.82	-4.397	416	416	susie	1.4e-67	0.5	4.43231	9.32e-06	0.00080385
BIP	Nerve_Tibial	ENSG00000224086.5	22	21938584	21938585	0.4011	rs5756323	-5.02	rs240066	0.498145	-14.82	-4.397	416	416	susie	1.4e-67	0.5	4.43231	9.32e-06	0.00080385
BIP	Minor_Salivary_Gland	ENSG00000126231.13	13	113158653	113158654	0.224	rs9549695	-4.7	rs3024735	0.150932	-4.32	-4.321	432	1	top1	1.2e-05	0.15	4.321	1.55e-05	0.000806
BIP	Skin_Sun_Exposed_Lower_leg	ENSG00000248746.5	11	66546394	66546395	0.0372	rs7122539	-5.18	rs677488	0.0422	-5.39	4.588	262	262	susie	1e-06	0.044	-4.50458	6.65e-06	0.00080731
BIP	Cells_Cultured_fibroblasts	ENSG00000100034.13	22	21940656	21940657	0.1422	rs5756323	-5.02	rs240066	0.0883	-6.67	-4.397	415	415	susie	4.2e-10	0.091	4.3181	1.57e-05	0.00081012
BIP	Cells_Cultured_fibroblasts	ENSG00000100034.13	22	21940656	21940657	0.1422	rs5756323	-5.02	rs240066	0.0883	-6.67	-4.397	415	415	susie	4.2e-10	0.091	4.3181	1.57e-05	0.00081012
BIP	Lung	ENSG00000277595.1	12	110032244	110032245	0.1818	rs17680262	4.5	rs17680262	0.034151	-5.1	4.503	300	5	lasso	4.4e-09	0.074	-4.7691	1.85e-06	0.0008103
BIP	Heart_Atrial_Appendage	ENSG00000259511.2	15	84172489	84172490	0.3298	rs12912934	-5.36	rs6496284	0.24933	-8.91	-3.853	211	28	enet	1.5e-27	0.31	4.1772	2.95e-05	0.00081125
BIP	Adipose_Subcutaneous	ENSG00000134825.15	11	61792635	61792636	0.0728	rs174577	5.29	rs174538	0.0721	6.59	4.505	404	404	susie	9.3e-10	0.074	4.57834	4.69e-06	0.000813345
BIP	Adipose_Subcutaneous	ENSG00000255320.1	11	66246238	66246239	0.0832	rs10791855	-5.14	rs2236652	0.0759	6.3	-4.533	326	1	top1	5.2e-10	0.076	-4.533	5.82e-06	0.000813345
BIP	Adipose_Visceral_Omentum	ENSG00000085788.13	8	38225217	38225218	0.0705	rs2306899	-4.67	rs2306899	0.0914	6.27	-4.666	275	1	top1	5.7e-10	0.091	-4.666	3.07e-06	0.00081355
BIP	Brain_Hippocampus	ENSG00000224086.5	22	21938584	21938585	0.647	rs5756323	-5.02	rs240064	0.493205	-9.09	-4.583	413	25	enet	3.7e-25	0.51	4.31792	1.58e-05	0.000820167
BIP	Brain_Hippocampus	ENSG00000100034.13	22	21940656	21940657	0.214	rs5756323	-5.02	rs240064	-0.004342	-3.17	-4.583	413	413	susie	0.014	0.034	4.28191	1.85e-05	0.000820167
BIP	Brain_Hippocampus	ENSG00000224086.5	22	21938584	21938585	0.647	rs5756323	-5.02	rs240064	0.493205	-9.09	-4.583	413	25	enet	3.7e-25	0.51	4.31792	1.58e-05	0.000820167
BIP	Brain_Hippocampus	ENSG00000100034.13	22	21940656	21940657	0.214	rs5756323	-5.02	rs240064	-0.004342	-3.17	-4.583	413	413	susie	0.014	0.034	4.28191	1.85e-05	0.000820167
BIP	Heart_Left_Ventricle	ENSG00000225151.10	15	84230135	84230136	0.2388	rs12912934	-5.36	rs4842978	0.182	-7.87	-3.8	199	26	enet	3.7e-19	0.22	4.33044	1.49e-05	0.000824
BIP	Heart_Left_Ventricle	ENSG00000177082.12	15	84654342	84654343	0.0989	rs12912934	-5.36	rs7237	0.0817	-5.42	-4.93	345	345	susie	6.6e-08	0.083	4.26215	2.02e-05	0.000824
BIP	Heart_Left_Ventricle	ENSG00000259295.6	15	85191437	85191438	0.3041	rs12910012	-5.34	rs2342120	0.133	6.65	-1.007	511	511	susie	6.7e-21	0.24	-4.25811	2.06e-05	0.000824
BIP	Brain_Hippocampus	ENSG00000010322.15	3	52455117	52455118	0.1508	rs2071044	-5.75	rs4481150	0.020183	3.46	5.716	361	361	susie	0.021	0.029	4.36782	1.25e-05	0.000825
BIP	Adipose_Subcutaneous	ENSG00000242797.3	3	52299023	52299024	0.0341	rs2710323	5.73	rs648514	0.00705	3.44	4.592	349	1	top1	0.037	0.007	4.592	4.39e-06	0.00082532
BIP	Brain_Anterior_cingulate_cortex_BA24	ENSG00000224086.5	22	21938584	21938585	0.578	rs5756323	-5.02	rs240066	0.43738	-8.29	-4.397	406	406	susie	2.6e-20	0.47	4.486	7.26e-06	0.00082764
BIP	Brain_Anterior_cingulate_cortex_BA24	ENSG00000224086.5	22	21938584	21938585	0.578	rs5756323	-5.02	rs240066	0.43738	-8.29	-4.397	406	406	susie	2.6e-20	0.47	4.486	7.26e-06	0.00082764
BIP	Brain_Amygdala	ENSG00000224086.5	22	21938584	21938585	0.523	rs5756323	-5.02	rs5756306	0.44391	-7.44	-4.362	407	407	susie	6e-17	0.45	4.4412	8.94e-06	0.00083142
BIP	Brain_Amygdala	ENSG00000224086.5	22	21938584	21938585	0.523	rs5756323	-5.02	rs5756306	0.44391	-7.44	-4.362	407	407	susie	6e-17	0.45	4.4412	8.94e-06	0.00083142
BIP	Brain_Anterior_cingulate_cortex_BA24	ENSG00000166159.10	12	1820266	1820267	0.296	rs10744560	5.94	rs11062161	0.040447	-3.75	4.698	488	9	lasso	0.0014	0.067	-4.546	5.47e-06	0.00083144
BIP	Artery_Tibial	ENSG00000100034.13	22	21940656	21940657	0.0674	rs5756323	-5.02	rs9610375	0.0399	-5.74	-3.826	414	414	susie	1.8e-06	0.045	4.52875	5.93e-06	0.000833165
BIP	Artery_Tibial	ENSG00000100034.13	22	21940656	21940657	0.0674	rs5756323	-5.02	rs9610375	0.0399	-5.74	-3.826	414	414	susie	1.8e-06	0.045	4.52875	5.93e-06	0.000833165
BIP	Esophagus_Gastroesophageal_Junction	ENSG00000126231.13	13	113158653	113158654	0.2174	rs9549695	-4.7	rs3024769	0.139738	-6.52	-4.222	432	432	susie	6.5e-11	0.14	4.339	1.43e-05	0.00083655
BIP	Brain_Hippocampus	ENSG00000163125.15	1	150363090	150363091	0.096	rs12063329	-5.025	rs12738490	0.0116	3.93	-4.223	265	265	susie	0.0021	0.056	-4.71077	2.47e-06	0.0008398
BIP	Skin_Not_Sun_Exposed_Suprapubic	ENSG00000278769.1	15	42724616	42724617	0.0669	rs11632169	5.31	rs3099758	0.0373	5.41	4.394	274	274	susie	5.8e-06	0.045	4.43126	9.37e-06	0.0008433
BIP	Cells_Cultured_fibroblasts	ENSG00000248746.5	11	66546394	66546395	0.164	rs7122539	-5.18	rs12805133	0.19	-9.07	4.789	259	259	susie	1.6e-20	0.19	-4.59604	4.31e-06	0.000844107
BIP	Cells_Cultured_fibroblasts	ENSG00000173992.8	11	66593083	66593084	0.0664	rs7122539	-5.18	rs10791863	0.023	3.86	-4.575	254	1	top1	0.0013	0.023	-4.575	4.76e-06	0.000844107
BIP	Cells_EBV-transformed_lymphocytes	ENSG00000168268.10	3	52535053	52535054	0.555	rs2071044	-5.75	rs9853056	0.307926	6.1	4.175	363	1	top1	1.1e-10	0.31	4.175	2.98e-05	0.000854267
BIP	Brain_Amygdala	ENSG00000131401.11	19	50344760	50344761	0.5004	rs11879501	4.02	rs676314	0.24256	-5.77	3.849	397	397	susie	3.2e-09	0.25	-4.26156	2.03e-05	0.000857675
BIP	Breast_Mammary_Tissue	ENSG00000224086.5	22	21938584	21938585	0.3522	rs5756323	-5.02	rs240066	0.35	-10.9	-4.397	416	416	susie	8.9e-33	0.35	4.44632	8.74e-06	0.00086089
BIP	Breast_Mammary_Tissue	ENSG00000224086.5	22	21938584	21938585	0.3522	rs5756323	-5.02	rs240066	0.35	-10.9	-4.397	416	416	susie	8.9e-33	0.35	4.44632	8.74e-06	0.00086089
BIP	Cells_Cultured_fibroblasts	ENSG00000090263.15	7	141015227	141015228	0.2992	rs579518	-5.28	rs557962	0.168	-9.25	-3.204	396	396	susie	2e-29	0.27	4.7971	1.61e-06	0.00086618
BIP	Breast_Mammary_Tissue	ENSG00000236529.1	7	65840211	65840212	0.0839	rs420880	-4.09	rs6460259	0.0413	4.48	-3.931	203	8	enet	9.7e-05	0.043	-4.59577	4.31e-06	0.000868465
BIP	Thyroid	ENSG00000226476.3	1	60640490	60640491	0.0544	rs814197	5.279	rs1461351	0.0435	5.03	4.935	427	1	top1	2.3e-06	0.044	4.935	8.02e-07	0.000871774
BIP	Nerve_Tibial	ENSG00000250067.11	19	19529363	19529364	0.2974	rs1064395	6.11	rs4808931	0.172853	-9.12	3.922	351	34	enet	2.8e-29	0.25	-4.5829	4.59e-06	0.000873248
BIP	Pituitary	ENSG00000163935.13	3	53046067	53046068	0.056	rs2071044	-5.75	rs6445538	0.031336	4.24	-4.266	361	6	enet	0.0019	0.039	-4.33484	1.46e-05	0.000876
BIP	Cells_Cultured_fibroblasts	ENSG00000134825.15	11	61792635	61792636	0.1403	rs174577	5.29	rs174538	0.122	7.31	4.505	401	1	top1	3.5e-13	0.12	4.505	6.64e-06	0.00088312
BIP	Brain_Anterior_cingulate_cortex_BA24	ENSG00000243678.11	17	51165434	51165435	0.2734	rs8080145	-4.97	rs12942155	0.196672	-5.99	-4.547	442	442	susie	6.4e-10	0.24	4.47445	7.66e-06	0.00088473
BIP	Breast_Mammary_Tissue	ENSG00000126231.13	13	113158653	113158654	0.1589	rs9549695	-4.7	rs3024745	0.083678	-5.87	-4.356	432	432	susie	2.2e-08	0.089	4.4952	6.95e-06	0.0008896
BIP	Esophagus_Gastroesophageal_Junction	ENSG00000278769.1	15	42724616	42724617	0.1324	rs11632169	5.31	rs35538776	0.164	7.69	3.644	272	10	lasso	3e-15	0.2	4.1421	3.44e-05	0.00089096
BIP	Esophagus_Gastroesophageal_Junction	ENSG00000176371.13	15	84600985	84600986	0.2453	rs12912934	-5.36	rs16974632	-0.0025	-3.57	0.984	329	329	susie	0.085	0.0072	-4.1636	3.13e-05	0.00089096
BIP	Brain_Hippocampus	ENSG00000171574.17	19	58401503	58401504	0.26	rs3826684	-4.1	rs882610	0.039499	4.36	3.09	308	18	lasso	0.00039	0.075	4.3426	1.41e-05	0.000891825
BIP	Adipose_Subcutaneous	ENSG00000064547.13	19	19628929	19628930	0.2164	rs1064395	6.11	rs739461	0.189	-9.67	4.544	345	1	top1	1.1e-23	0.19	-4.544	5.52e-06	0.00089976
BIP	Breast_Mammary_Tissue	ENSG00000239557.1	3	52373651	52373652	0.0628	rs2071044	-5.75	rs13094687	0.011242	3.96	-4.221	362	362	susie	0.015	0.015	-4.47588	7.61e-06	0.000900517
BIP	Adipose_Visceral_Omentum	ENSG00000255320.1	11	66246238	66246239	0.2738	rs10791855	-5.14	rs2236652	0.204057	9.24	-4.533	326	3	lasso	2.8e-22	0.21	-4.53318	5.81e-06	0.00090055
BIP	Whole_Blood	ENSG00000101460.12	20	34546853	34546854	0.1753	rs3818253	4.79	rs6059916	0.204	-10.77	-4.543	303	303	susie	9.2e-30	0.2	4.6073	4.08e-06	0.00090168
BIP	Brain_Cerebellar_Hemisphere	ENSG00000161664.6	17	44170446	44170447	0.1665	rs227578	4.73	rs3180912	0.041341	4.35	4.19	356	356	susie	0.00028	0.076	4.733	2.21e-06	0.00090168
BIP	Brain_Hypothalamus	ENSG00000175115.11	11	66070453	66070454	0.2331	rs10791855	-5.14	rs2452681	0.043805	-4.22	-4.322	362	14	enet	0.00063	0.067	4.3182	1.57e-05	0.0009106
BIP	Skin_Sun_Exposed_Lower_leg	ENSG00000126231.13	13	113158653	113158654	0.1229	rs9549695	-4.7	rs4907598	0.044428	-5.55	-4.266	434	434	susie	2.3e-07	0.05	4.58931	4.45e-06	0.00091225
BIP	Testis	ENSG00000278769.1	15	42724616	42724617	0.5492	rs11632169	5.31	rs3742987	0.557826	12.35	4.466	273	17	enet	2.4e-50	0.56	4.52339	6.09e-06	0.0009135
BIP	Adipose_Visceral_Omentum	ENSG00000250067.11	19	19529363	19529364	0.1358	rs1064395	6.11	rs8113682	0.054	-6.54	4.66	352	352	susie	2.2e-10	0.096	-4.63373	3.59e-06	0.00091443
BIP	Adipose_Visceral_Omentum	ENSG00000064547.13	19	19628929	19628930	0.1201	rs1064395	6.11	rs739461	0.11	-7.04	4.544	345	345	susie	3.2e-12	0.11	-4.56963	4.89e-06	0.00091443
BIP	Pituitary	ENSG00000275120.2	15	84633822	84633823	0.1064	rs12912934	-5.36	rs6496284	0.0318	4.18	-3.853	327	12	enet	0.00018	0.058	-4.2035	2.63e-05	0.0009205
BIP	Esophagus_Muscularis	ENSG00000085788.13	8	38225217	38225218	0.1332	rs2306899	-4.67	rs2306899	0.174173	8.61	-4.666	274	9	lasso	3.6e-18	0.18	-4.653	3.27e-06	0.00092701
BIP	Esophagus_Muscularis	ENSG00000255201.1	8	38421941	38421942	0.0332	rs12677998	-4.9	rs6996860	0.012708	-3.85	-4.402	278	278	susie	0.0036	0.019	4.5356	5.74e-06	0.00092701
BIP	Brain_Cerebellar_Hemisphere	ENSG00000136631.12	1	150067292	150067293	0.102	rs12063329	-5.025	rs7521768	0.043625	4.15	-4.809	173	1	top1	0.005	0.044	-4.809	1.52e-06	0.00093024
BIP	Artery_Tibial	ENSG00000224086.5	22	21938584	21938585	0.3476	rs5756323	-5.02	rs240064	0.389	-14.04	-4.583	414	6	lasso	1.7e-56	0.41	4.41797	9.96e-06	0.00093292
BIP	Artery_Tibial	ENSG00000224086.5	22	21938584	21938585	0.3476	rs5756323	-5.02	rs240064	0.389	-14.04	-4.583	414	6	lasso	1.7e-56	0.41	4.41797	9.96e-06	0.00093292
BIP	Brain_Amygdala	ENSG00000260793.2	17	44221914	44221915	0.2822	rs227578	4.73	rs2269906	-0.007994	-3.92	4.07	342	7	lasso	0.0037	0.062	-4.33	1.51e-05	0.0009362
BIP	Heart_Atrial_Appendage	ENSG00000226476.3	1	60640490	60640491	0.0755	rs814197	5.279	rs2987775	0.0555	4.57	4.822	427	1	top1	1.4e-05	0.055	4.822	1.42e-06	0.00094998
BIP	Brain_Cortex	ENSG00000138688.15	4	122152332	122152333	0.1409	rs6829845	5.13	rs17388568	0.082268	-4.65	4.81	317	317	susie	3e-05	0.087	-4.6187	3.86e-06	0.00095728
BIP	Brain_Cortex	ENSG00000224086.5	22	21938584	21938585	0.663	rs5756323	-5.02	rs240066	0.61355	-10.73	-4.397	411	411	susie	1.7e-40	0.62	4.41051	1.03e-05	0.0009579
BIP	Brain_Cortex	ENSG00000224086.5	22	21938584	21938585	0.663	rs5756323	-5.02	rs240066	0.61355	-10.73	-4.397	411	411	susie	1.7e-40	0.62	4.41051	1.03e-05	0.0009579
BIP	Brain_Cerebellar_Hemisphere	ENSG00000255320.1	11	66246238	66246239	0.513	rs10791855	-5.14	rs2236652	0.420567	8.29	-4.533	322	6	lasso	5.2e-21	0.43	-4.5337	5.79e-06	0.000958245
BIP	Pancreas	ENSG00000255320.1	11	66246238	66246239	0.1981	rs10791855	-5.14	rs2236652	0.225	7.62	-4.533	326	326	susie	2.9e-15	0.23	-4.53936	5.64e-06	0.00097008
BIP	Heart_Left_Ventricle	ENSG00000023902.13	1	150149182	150149183	0.0504	rs12063329	-5.03	rs2318763	0.0186	3.7	-4.907	198	7	lasso	0.003	0.024	-4.79529	1.62e-06	0.00097038
BIP	Esophagus_Muscularis	ENSG00000147535.16	8	38269242	38269243	0.0822	rs12677998	-4.68	rs12674515	0.065945	5.77	-4.439	284	1	top1	1.9e-07	0.066	-4.439	9.04e-06	0.000973307
BIP	Nerve_Tibial	ENSG00000078070.12	3	183116074	183116075	0.1113	rs1027874	4.07	rs9841498	0.071506	-6.67	3.752	402	24	enet	1.1e-12	0.11	-4.40836	1.04e-05	0.000974629
BIP	Colon_Transverse	ENSG00000244056.3	15	84394071	84394072	0.1581	rs12912934	-5.36	rs2135551	0.08209	5.72	-4.898	240	20	enet	1.7e-09	0.11	-4.1744	2.99e-05	0.000975487
BIP	Whole_Blood	ENSG00000196776.14	3	108091024	108091025	0.0736	rs17827795	-5.27	rs326341	0.0436	5.89	-4.182	429	429	susie	9.3e-08	0.048	-4.38404	1.16e-05	0.00097904
BIP	Adrenal_Gland	ENSG00000261115.5	7	141074231	141074232	0.312	rs579518	-5.28	rs498933	0.137	-6.26	-4.616	387	387	susie	2.6e-10	0.18	4.66233	3.13e-06	0.00098595
BIP	Brain_Cortex	ENSG00000281100.1	3	36825157	36825158	0.1706	rs9834970	-7.52	rs336597	0.0593	4.59	-2.734	403	6	lasso	2.4e-05	0.089	-4.27348	1.92e-05	0.0009888
BIP	Adipose_Subcutaneous	ENSG00000224086.5	22	21938584	21938585	0.5143	rs5756323	-5.02	rs240066	0.577	-16.63	-4.397	416	5	lasso	1.7e-91	0.58	4.33983	1.43e-05	0.00099385
BIP	Adipose_Subcutaneous	ENSG00000224086.5	22	21938584	21938585	0.5143	rs5756323	-5.02	rs240066	0.577	-16.63	-4.397	416	5	lasso	1.7e-91	0.58	4.33983	1.43e-05	0.00099385
BIP	Prostate	ENSG00000126231.13	13	113158653	113158654	0.407	rs9549695	-4.7	rs4907593	0.271	-7.17	-4.158	434	434	susie	4.7e-15	0.29	4.38045	1.18e-05	0.001003
BIP	Nerve_Tibial	ENSG00000160294.10	21	46286296	46286297	0.2696	rs1007893	-4.64	rs11702450	0.195965	-9.54	2.574	461	461	susie	6.4e-30	0.25	-4.4015	1.08e-05	0.00100815
BIP	Nerve_Tibial	ENSG00000160299.16	21	46324121	46324122	0.1283	rs1007893	-4.64	rs4819236	0.058734	-5.93	-3.227	451	23	enet	1.3e-12	0.11	4.3426	1.41e-05	0.00100815
BIP	Adipose_Subcutaneous	ENSG00000168496.3	11	61792802	61792803	0.0685	rs174577	5.29	rs198444	-0.00123	-3.71	1.902	404	404	susie	0.026	0.0083	-4.43946	9.02e-06	0.00100844
BIP	Whole_Blood	ENSG00000272092.1	8	38382363	38382364	0.0396	rs12677998	-4.88	rs6981405	0.0183	-4.12	-4.367	270	270	susie	0.00017	0.023	4.47337	7.7e-06	0.00101255
BIP	Brain_Putamen_basal_ganglia	ENSG00000149485.18	11	61829317	61829318	0.1475	rs174577	5.29	rs174555	0.1092	-4.78	4.231	421	5	enet	6.9e-06	0.12	-4.33827	1.44e-05	0.0010148
BIP	Brain_Putamen_basal_ganglia	ENSG00000167770.11	11	63985852	63985853	0.1078	rs320109	4.86	rs10897459	0.01543	-3.75	3.936	317	317	susie	0.015	0.032	-4.29788	1.72e-05	0.0010148
BIP	Muscle_Skeletal	ENSG00000008838.19	17	40061214	40061215	0.271	rs2302776	-4.91	rs9916158	0.180452	-10.92	-4.706	303	6	lasso	3.8e-37	0.24	4.7572	1.96e-06	0.00101724
BIP	Colon_Transverse	ENSG00000168268.10	3	52535053	52535054	0.3046	rs2071044	-5.75	rs4475032	0.164	-8.09	-3.624	369	24	enet	1.3e-15	0.19	4.38187	1.18e-05	0.0010207
BIP	Cells_Cultured_fibroblasts	ENSG00000173621.8	11	66856646	66856647	0.0805	rs7122539	-5.18	rs7948839	0.0608	-5.59	-4.426	216	1	top1	3.2e-07	0.061	4.426	9.6e-06	0.00102144
BIP	Artery_Tibial	ENSG00000115524.15	2	197435090	197435091	0.0703	rs1851779	-3.88	rs6719729	0.0656	5.79	3.672	327	10	enet	2e-09	0.071	4.68	2.87e-06	0.00102172
BIP	Brain_Nucleus_accumbens_basal_ganglia	ENSG00000008838.19	17	40061214	40061215	0.3184	rs2302776	-4.91	rs2227319	0.176174	-5.88	-4.649	303	1	top1	2.4e-09	0.18	4.649	3.34e-06	0.00102538
BIP	Pituitary	ENSG00000085788.13	8	38225217	38225218	0.2445	rs2306899	-4.67	rs2306899	0.18242	6.78	-4.666	273	15	lasso	1.4e-11	0.19	-4.53886	5.66e-06	0.00102604
BIP	Pituitary	ENSG00000147535.16	8	38269242	38269243	0.1702	rs12677998	-4.68	rs12674515	0.10302	5.15	-4.439	283	1	top1	7.3e-07	0.1	-4.439	9.04e-06	0.00102604
BIP	Esophagus_Gastroesophageal_Junction	ENSG00000250067.11	19	19529363	19529364	0.2084	rs1064395	6.11	rs739461	0.113209	-5.73	4.544	352	1	top1	6.3e-09	0.11	-4.544	5.52e-06	0.00102739
BIP	Esophagus_Gastroesophageal_Junction	ENSG00000160161.9	19	19538247	19538248	0.0739	rs1064395	6.11	rs2965185	0.015557	3.77	2.703	355	355	susie	0.016	0.017	4.5085	6.53e-06	0.00102739
BIP	Esophagus_Gastroesophageal_Junction	ENSG00000064547.13	19	19628929	19628930	0.1423	rs1064395	6.11	rs739461	0.048228	-4.36	4.544	345	1	top1	0.00014	0.048	-4.544	5.52e-06	0.00102739
BIP	Prostate	ENSG00000114841.17	3	52316318	52316319	0.1718	rs2071044	-5.75	rs352162	0.084671	4.41	4.592	353	1	top1	4.2e-05	0.085	4.592	4.39e-06	0.00103165
BIP	Nerve_Tibial	ENSG00000114988.11	2	96740063	96740064	0.1827	rs6746896	-5.79	rs7608661	0.163	8.53	-5.033	189	6	lasso	4.8e-19	0.16	-4.70586	2.53e-06	0.00103604
BIP	Stomach	ENSG00000163935.13	3	53046067	53046068	0.116	rs2071044	-5.75	rs9876403	-0.000834	3.75	-4.301	362	3	lasso	0.11	0.0059	-4.3971	1.1e-05	0.00103767
BIP	Brain_Nucleus_accumbens_basal_ganglia	ENSG00000085788.13	8	38225217	38225218	0.1364	rs2306899	-4.67	rs3925	0.056253	4.56	-4.403	271	1	top1	0.00076	0.056	-4.403	1.07e-05	0.0010379
BIP	Brain_Nucleus_accumbens_basal_ganglia	ENSG00000147535.16	8	38269242	38269243	0.0983	rs12677998	-4.68	rs3925	0.066565	4.42	-4.403	281	281	susie	0.00012	0.075	-4.5251	6.04e-06	0.0010379
BIP	Adrenal_Gland	ENSG00000064547.13	19	19628929	19628930	0.1858	rs1064395	6.11	rs2011503	0.080099	-5.08	6.098	344	344	susie	2e-09	0.17	-4.44805	8.67e-06	0.00104329
BIP	Thyroid	ENSG00000156735.10	8	38176730	38176731	0.0425	rs2306899	-4.67	rs1906672	0.0247	-4.35	-4.205	251	251	susie	9.8e-05	0.029	4.49722	6.88e-06	0.00104445
BIP	Thyroid	ENSG00000085788.13	8	38225217	38225218	0.1471	rs2306899	-4.67	rs2306899	0.224	10.6	-4.666	273	273	susie	6.9e-29	0.23	-4.598	4.27e-06	0.00104445
BIP	Thyroid	ENSG00000147535.16	8	38269242	38269243	0.0332	rs12677998	-4.68	rs10101096	-1.56e-05	3.54	-4.415	283	283	susie	0.007	0.013	-4.48202	7.39e-06	0.00104445
BIP	Brain_Cerebellar_Hemisphere	ENSG00000085788.13	8	38225217	38225218	0.284	rs2306899	-4.67	rs2306899	0.202293	6.1	-4.666	278	278	susie	1.7e-09	0.2	-4.60117	4.2e-06	0.0010458
BIP	Esophagus_Mucosa	ENSG00000085788.13	8	38225217	38225218	0.0806	rs2306899	-4.67	rs2306899	0.096229	6.37	-4.666	274	1	top1	7.7e-11	0.096	-4.666	3.07e-06	0.00104687
BIP	Nerve_Tibial	ENSG00000134825.15	11	61792635	61792636	0.1112	rs174577	5.29	rs174538	0.0907	6.39	4.505	402	1	top1	7.4e-11	0.091	4.5	6.64e-06	0.00106572
BIP	Esophagus_Mucosa	ENSG00000261115.5	7	141074231	141074232	0.2326	rs579518	-5.28	rs498933	0.310843	-11.37	-4.616	387	387	susie	2.3e-35	0.31	4.61433	3.94e-06	0.00106971
BIP	Small_Intestine_Terminal_Ileum	ENSG00000172732.11	11	65860061	65860062	0.1572	rs10791855	-5.14	rs1939212	-0.002441	-3.59	-1.881	351	351	susie	0.0075	0.043	4.37654	1.21e-05	0.00107085
BIP	Vagina	ENSG00000115524.15	2	197435090	197435091	0.1644	rs1851779	-3.88	rs787983	0.07844	4.02	3.569	327	20	enet	0.00026	0.1	4.50933	6.5e-06	0.0010725
BIP	Brain_Hypothalamus	ENSG00000183060.15	15	99733560	99733561	0.2904	rs325380	-4.73	rs325380	0.168268	6.31	-4.729	505	10	enet	4.4e-11	0.24	-4.1312	3.61e-05	0.001083
BIP	Thyroid	ENSG00000132604.10	16	69408570	69408571	0.1608	rs7191614	4.66	rs9939870	0.23	-10.61	4.623	303	1	top1	2.9e-29	0.23	-4.623	3.78e-06	0.00108675
BIP	Thyroid	ENSG00000118557.15	16	72176877	72176878	0.051	rs9938506	4.23	rs4788620	0.00434	-3.58	2.309	331	331	susie	0.011	0.011	-4.71866	2.37e-06	0.00108675
BIP	Thyroid	ENSG00000092529.23	15	42359499	42359500	0.1024	rs11632169	5.31	rs17709180	0.0437	5.31	4.423	402	1	top1	2.2e-06	0.044	4.423	9.73e-06	0.00109219
BIP	Cells_Cultured_fibroblasts	ENSG00000147548.16	8	38382271	38382272	0.0459	rs12677998	-4.88	rs2306899	0.041077	-4.42	-4.666	269	1	top1	2.5e-05	0.041	4.666	3.07e-06	0.00109292
BIP	Testis	ENSG00000214013.9	15	42273232	42273233	0.0704	rs11632169	5.31	rs17709180	0.06948	-4.77	4.423	422	1	top1	6.3e-06	0.069	-4.423	9.73e-06	0.00109462
BIP	Ovary	ENSG00000187664.8	19	19262795	19262796	0.242	rs1064395	6.11	rs2965189	0.009123	3.56	2.419	350	350	susie	0.0036	0.054	4.425	9.65e-06	0.00109527
BIP	Artery_Tibial	ENSG00000085788.13	8	38225217	38225218	0.0552	rs2306899	-4.67	rs2306899	0.0586	5.96	-4.666	273	1	top1	5.3e-08	0.059	-4.666	3.07e-06	0.00109906
BIP	Whole_Blood	ENSG00000156735.10	8	38176730	38176731	0.0568	rs2306899	-4.67	rs2280847	0.038	5.36	-4.42	253	253	susie	1.5e-06	0.039	-4.36615	1.26e-05	0.0011046
BIP	Adipose_Subcutaneous	ENSG00000244056.3	15	84394071	84394072	0.121	rs12912934	-5.36	rs2135551	0.0805	6.54	-4.898	241	241	susie	5.9e-11	0.084	-4.20884	2.57e-05	0.00110796
BIP	Adrenal_Gland	ENSG00000085788.13	8	38225217	38225218	0.2871	rs12677998	-4.67	rs6981405	0.2647	7.49	-4.367	272	1	top1	1e-14	0.26	-4.367	1.26e-05	0.0011088
BIP	Adrenal_Gland	ENSG00000165046.12	8	38386206	38386207	0.0945	rs12677998	-4.9	rs7816998	0.067366	4.31	-4.608	268	268	susie	7.6e-05	0.074	-4.5	6.8e-06	0.0011088
BIP	Pancreas	ENSG00000261115.5	7	141074231	141074232	0.1704	rs579518	-5.28	rs498933	0.100864	-5.93	-4.616	385	385	susie	1.3e-07	0.11	4.67764	2.9e-06	0.0011165
BIP	Muscle_Skeletal	ENSG00000064547.13	19	19628929	19628930	0.0718	rs1064395	6.11	rs8113682	0.0886	-7.51	4.66	345	345	susie	6.5e-14	0.09	-4.62141	3.81e-06	0.00112014
BIP	Brain_Putamen_basal_ganglia	ENSG00000167550.10	12	49070024	49070025	0.3104	rs7969091	5.11	rs2241726	0.17521	5.27	4.54	302	1	top1	4.4e-08	0.18	4.54	5.63e-06	0.00112037
BIP	Cells_Cultured_fibroblasts	ENSG00000242797.3	3	52299023	52299024	0.0538	rs2710323	5.73	rs3755799	0.025148	-3.89	-4.344	348	1	top1	0.00082	0.025	4.344	1.4e-05	0.001122
BIP	Esophagus_Muscularis	ENSG00000259683.1	15	84389728	84389729	0.2777	rs12912934	-5.36	rs17300048	0.153891	8.09	-4.858	236	25	enet	5.2e-21	0.2	-4.09349	4.25e-05	0.00112788
BIP	Brain_Cortex	ENSG00000237338.1	21	46151737	46151738	0.3371	rs1007893	-4.64	rs2839130	0.120903	-5.83	3.597	493	7	lasso	2e-09	0.18	-4.0459	5.21e-05	0.00112883
BIP	Brain_Cortex	ENSG00000160294.10	21	46286296	46286297	0.1908	rs1007893	-4.64	rs2839189	0.043887	4.31	-2.925	461	16	enet	0.00011	0.075	-4.0714	4.67e-05	0.00112883
BIP	Stomach	ENSG00000225151.10	15	84230135	84230136	0.3976	rs12912934	-5.36	rs11635505	0.164898	-6.81	-5.147	199	48	enet	3.1e-17	0.24	3.9636	7.38e-05	0.00113775
BIP	Stomach	ENSG00000259295.6	15	85191437	85191438	0.3443	rs12910012	-5.34	rs2342120	0.192453	7.18	-1.007	510	510	susie	2.1e-21	0.29	-3.984	6.78e-05	0.00113775
BIP	Brain_Cortex	ENSG00000278769.1	15	42724616	42724617	0.071	rs11632169	5.31	rs12911585	0.030301	3.93	4.526	272	272	susie	0.0059	0.036	4.1748	2.98e-05	0.00114233
BIP	Brain_Cortex	ENSG00000140326.12	15	42737125	42737126	0.1801	rs11632169	5.31	rs9919994	0.108334	4.92	4.2	275	1	top1	3.2e-06	0.11	4.2	2.67e-05	0.00114233
BIP	Cells_Cultured_fibroblasts	ENSG00000250067.11	19	19529363	19529364	0.1335	rs1064395	6.11	rs2965201	0.058575	-5.86	5.384	350	350	susie	5.3e-08	0.069	-4.7718	1.83e-06	0.00114558
BIP	Small_Intestine_Terminal_Ileum	ENSG00000224086.5	22	21938584	21938585	0.33	rs5756323	-5.02	rs240066	0.309516	-6.9	-4.397	414	414	susie	1.8e-13	0.32	4.2589	2.05e-05	0.001148
BIP	Small_Intestine_Terminal_Ileum	ENSG00000224086.5	22	21938584	21938585	0.33	rs5756323	-5.02	rs240066	0.309516	-6.9	-4.397	414	414	susie	1.8e-13	0.32	4.2589	2.05e-05	0.001148
BIP	Stomach	ENSG00000126231.13	13	113158653	113158654	0.3118	rs9549695	-4.7	rs3024745	0.28139	-8.61	-4.356	432	1	top1	1.7e-20	0.28	4.356	1.32e-05	0.0011484
BIP	Colon_Sigmoid	ENSG00000224086.5	22	21938584	21938585	0.403	rs5756323	-5.02	rs240066	0.410556	-10.66	-4.397	414	1	top1	2.3e-32	0.41	4.397	1.1e-05	0.0011495
BIP	Colon_Sigmoid	ENSG00000224086.5	22	21938584	21938585	0.403	rs5756323	-5.02	rs240066	0.410556	-10.66	-4.397	414	1	top1	2.3e-32	0.41	4.397	1.1e-05	0.0011495
BIP	Brain_Cortex	ENSG00000085788.13	8	38225217	38225218	0.1644	rs2306899	-4.67	rs16887244	0.050879	4.33	-4.162	274	274	susie	0.00064	0.057	-4.53983	5.63e-06	0.00115415
BIP	Brain_Cerebellar_Hemisphere	ENSG00000147535.16	8	38269242	38269243	0.2644	rs12677998	-4.68	rs12674515	0.197153	5.94	-4.439	288	288	susie	1.6e-09	0.21	-4.42936	9.45e-06	0.00117653
BIP	Pituitary	ENSG00000259295.6	15	85191437	85191438	0.385	rs12910012	-5.34	rs2342120	0.0755	5.39	-1.007	497	497	susie	7.4e-12	0.19	-4.1152	3.87e-05	0.00118519
BIP	Vagina	ENSG00000126231.13	13	113158653	113158654	0.232	rs9549695	-4.7	rs4907593	0.13782	-4.55	-4.158	434	1	top1	1.8e-05	0.14	4.158	3.21e-05	0.0011877
BIP	Brain_Putamen_basal_ganglia	ENSG00000160305.17	21	46458898	46458899	0.175	rs1007893	-4.64	rs1007893	0.000993	3.42	-4.641	369	369	susie	0.00088	0.065	-4.295	1.75e-05	0.00119
BIP	Pancreas	ENSG00000114904.12	3	52770948	52770949	0.0638	rs2071044	-5.75	rs3755799	0.069243	-4.56	-4.344	393	1	top1	1.9e-05	0.069	4.344	1.4e-05	0.00119
BIP	Thyroid	ENSG00000173621.8	11	66856646	66856647	0.0878	rs7122539	-5.18	rs7948839	0.1	-7.43	-4.426	232	1	top1	6.6e-13	0.1	4.426	9.6e-06	0.00119232
BIP	Pituitary	ENSG00000278769.1	15	42724616	42724617	0.0641	rs11632169	5.31	rs7182141	0.0245	4.01	4.086	274	1	top1	0.012	0.025	4.086	4.39e-05	0.00119506
BIP	Vagina	ENSG00000066248.14	2	233013271	233013272	0.368	rs2675960	4.35	rs2004203	0.254	5.67	4.302	471	471	susie	2.2e-09	0.26	4.33136	1.48e-05	0.001221
BIP	Brain_Putamen_basal_ganglia	ENSG00000055955.15	3	52830738	52830739	0.5131	rs2071044	-5.75	rs2276825	0.363	7.55	-4.322	387	1	top1	1e-16	0.36	-4.322	1.55e-05	0.0012245
BIP	Brain_Frontal_Cortex_BA9	ENSG00000189091.12	16	70523787	70523788	0.1644	rs11649341	5.11	rs7919	0.043755	-4.61	-2.502	156	11	enet	4.5e-05	0.096	4.563	5.04e-06	0.00122472
BIP	Adipose_Visceral_Omentum	ENSG00000189136.8	15	84570794	84570795	0.0848	rs12912934	-5.36	rs2008262	0.023286	-4.5	3.393	322	6	lasso	0.00022	0.032	-4.09944	4.14e-05	0.00122544
BIP	Pancreas	ENSG00000271916.1	3	53798018	53798019	0.2948	rs893363	-4.98	rs893363	0.178197	7.69	-4.979	492	8	enet	2.6e-16	0.24	-4.28603	1.82e-05	0.0012376
BIP	Kidney_Cortex	ENSG00000110583.12	11	63938993	63938994	0.376	rs320109	4.86	rs11231662	0.128	4.42	3.931	329	329	susie	0.00041	0.17	4.2825	1.85e-05	0.0012395
BIP	Nerve_Tibial	ENSG00000085788.13	8	38225217	38225218	0.1471	rs2306899	-4.67	rs2306899	0.22	9.89	-4.666	273	1	top1	1.3e-25	0.22	-4.666	3.07e-06	0.00124221
BIP	Nerve_Tibial	ENSG00000147548.16	8	38382271	38382272	0.1057	rs12677998	-4.88	rs2234555	0.0578	-5.68	-4.368	268	268	susie	4.4e-08	0.064	4.44457	8.81e-06	0.00124221
BIP	Nerve_Tibial	ENSG00000272092.1	8	38382363	38382364	0.0696	rs12677998	-4.88	rs7816998	0.0573	-5.9	-4.608	268	268	susie	3.1e-08	0.066	4.49698	6.89e-06	0.00124221
BIP	Small_Intestine_Terminal_Ileum	ENSG00000085788.13	8	38225217	38225218	0.2399	rs2306899	-4.67	rs16887244	0.058392	4.64	-4.162	273	273	susie	4.2e-05	0.11	-4.4107	1.03e-05	0.0012463
BIP	Nerve_Tibial	ENSG00000140326.12	15	42737125	42737126	0.0905	rs11632169	5.31	rs7167392	0.0743	6.61	4.414	277	277	susie	3.5e-10	0.084	4.29736	1.73e-05	0.00125137
BIP	Colon_Sigmoid	ENSG00000250067.11	19	19529363	19529364	0.158	rs1064395	6.11	rs739461	0.139478	-6.24	4.544	352	1	top1	1.9e-10	0.14	-4.544	5.52e-06	0.0012558
BIP	Liver	ENSG00000267080.5	17	44186716	44186717	0.0929	rs227578	4.73	rs8079310	0.084822	-4.83	4.682	352	352	susie	2e-05	0.093	-4.5376	5.69e-06	0.00125749
BIP	Spleen	ENSG00000085788.13	8	38225217	38225218	0.2905	rs2306899	-4.67	rs2306899	0.283	7.65	-4.666	274	274	susie	1.5e-15	0.3	-4.53161	5.85e-06	0.00125775
BIP	Breast_Mammary_Tissue	ENSG00000258429.1	16	69330594	69330595	0.1198	rs7191614	4.66	rs3743669	0.090056	-5.6	4.626	297	1	top1	1.7e-08	0.09	-4.626	3.73e-06	0.00126074
BIP	Brain_Hypothalamus	ENSG00000144214.9	2	99304741	99304742	0.1293	rs12053372	4.25	rs11897712	0.036	3.59	3.939	312	6	lasso	0.0078	0.039	4.57595	4.74e-06	0.00126084
BIP	Small_Intestine_Terminal_Ileum	ENSG00000243678.11	17	51165434	51165435	0.1305	rs8080145	-4.97	rs4793692	0.04737	4	4.236	437	437	susie	0.0038	0.052	4.5238	6.07e-06	0.0012644
BIP	Small_Intestine_Terminal_Ileum	ENSG00000263096.1	17	55273652	55273653	0.2103	rs4794563	5.63	rs11656277	0.096462	5.17	3.781	534	534	susie	1.7e-06	0.15	4.3988	1.09e-05	0.0012644
BIP	Muscle_Skeletal	ENSG00000278769.1	15	42724616	42724617	0.0512	rs11632169	5.31	rs16957091	0.03343	5.06	4.537	272	272	susie	2.4e-06	0.036	4.3255	1.52e-05	0.0012654
BIP	Brain_Hippocampus	ENSG00000088298.12	20	35147363	35147364	0.107	rs3818253	4.79	rs11696967	0.02684	-3.95	3.828	343	343	susie	0.0056	0.044	-4.1664	3.09e-05	0.0012669
BIP	Brain_Cortex	ENSG00000147535.16	8	38269242	38269243	0.2295	rs12677998	-4.68	rs28439472	0.14045	5.27	-4.371	284	1	top1	1e-07	0.14	-4.371	1.24e-05	0.001271
BIP	Cells_Cultured_fibroblasts	ENSG00000168005.8	11	63813387	63813388	0.1044	rs320109	4.86	rs7949608	0.0509	-4.89	-4.337	317	1	top1	2.8e-06	0.051	4.337	1.44e-05	0.0012768
BIP	Cells_EBV-transformed_lymphocytes	ENSG00000181929.11	12	49017401	49017402	0.287	rs7969091	5.11	rs10783299	0.188656	5.52	4.449	322	1	top1	9.2e-07	0.19	4.449	8.63e-06	0.00127724
BIP	Esophagus_Gastroesophageal_Junction	ENSG00000085788.13	8	38225217	38225218	0.2217	rs2306899	-4.67	rs2306899	0.185961	7.51	-4.666	275	275	susie	2.9e-14	0.19	-4.55325	5.28e-06	0.00127776
BIP	Esophagus_Gastroesophageal_Junction	ENSG00000173621.8	11	66856646	66856647	0.1312	rs7122539	-5.18	rs3741194	0.05938	-5.16	-4.3	230	1	top1	2.6e-05	0.059	4.3	1.71e-05	0.00127908
BIP	Brain_Nucleus_accumbens_basal_ganglia	ENSG00000278769.1	15	42724616	42724617	0.1596	rs11632169	5.31	rs3742987	0.12571	5.68	4.466	271	271	susie	3.5e-07	0.13	4.36465	1.27e-05	0.0012827
BIP	Liver	ENSG00000124915.10	11	61757654	61757655	0.5128	rs174577	5.29	rs198462	0.348335	8.17	-3.75	406	31	enet	7.6e-22	0.41	-4.2654	2e-05	0.00128316
BIP	Liver	ENSG00000221968.8	11	61892050	61892051	0.1502	rs174577	5.29	rs174555	0.086992	-4.6	4.231	436	1	top1	3.8e-05	0.087	-4.231	2.33e-05	0.00128316
BIP	Liver	ENSG00000174996.11	11	66257293	66257294	0.1682	rs10791855	-5.14	rs3132851	0.093525	-4.43	-4.182	328	1	top1	2e-05	0.094	4.182	2.89e-05	0.00128316
BIP	Brain_Hypothalamus	ENSG00000224086.5	22	21938584	21938585	0.735	rs5756323	-5.02	rs240066	0.50759	-9.06	-4.397	413	413	susie	2.4e-26	0.52	4.4078	1.04e-05	0.0012896
BIP	Brain_Hypothalamus	ENSG00000224086.5	22	21938584	21938585	0.735	rs5756323	-5.02	rs240066	0.50759	-9.06	-4.397	413	413	susie	2.4e-26	0.52	4.4078	1.04e-05	0.0012896
BIP	Testis	ENSG00000149485.18	11	61829317	61829318	0.2439	rs174577	5.29	rs174538	0.17	-7.08	4.505	425	5	lasso	1.7e-13	0.18	-4.51061	6.46e-06	0.001292
BIP	Esophagus_Gastroesophageal_Junction	ENSG00000235370.6	15	84411700	84411701	0.1687	rs12912934	-5.36	rs11631921	0.058	5.98	-4.635	259	259	susie	3.1e-07	0.088	-4.0298	5.58e-05	0.00131384
BIP	Nerve_Tibial	ENSG00000159433.11	15	42575658	42575659	0.0569	rs11632169	5.31	rs8034447	0.0306	-4.17	4.242	320	1	top1	0.00014	0.031	-4.242	2.22e-05	0.0013237
BIP	Nerve_Tibial	ENSG00000205363.5	15	73752746	73752747	0.2092	rs2279155	-4.49	rs1871229	0.0554	6.26	-4.342	379	379	susie	8.6e-15	0.13	-4.22052	2.44e-05	0.0013237
BIP	Adrenal_Gland	ENSG00000071242.11	6	166906450	166906451	0.4406	rs960145	5.46	rs9295357	0.315	-7.9	-4.487	685	685	susie	8.6e-18	0.32	4.52512	6.04e-06	0.0013288
BIP	Muscle_Skeletal	ENSG00000174080.10	11	66568840	66568841	0.0553	rs7122539	-5.18	rs618838	0.0354	-5.82	4.133	258	13	enet	1.7e-08	0.051	-4.27146	1.94e-05	0.00133029
BIP	Brain_Anterior_cingulate_cortex_BA24	ENSG00000187664.8	19	19262795	19262796	0.1604	rs1064395	6.11	rs17216041	-0.00529	3.56	5.876	353	353	susie	0.028	0.029	4.3847	1.16e-05	0.0013398
BIP	Brain_Anterior_cingulate_cortex_BA24	ENSG00000142530.10	19	50476752	50476753	0.3135	rs11879501	4.02	rs2123852	0.01322	3.72	3.5145	441	29	enet	0.00063	0.078	4.4878	7.2e-06	0.0013398
BIP	Brain_Hippocampus	ENSG00000278769.1	15	42724616	42724617	0.3208	rs11632169	5.31	rs8030587	0.165441	5.63	3.776	273	273	susie	4.1e-08	0.18	4.13485	3.55e-05	0.00134012
BIP	Brain_Hippocampus	ENSG00000275120.2	15	84633822	84633823	0.31	rs12912934	-5.36	rs3825877	0.173485	5.35	-3.835	329	7	lasso	8.4e-09	0.2	-4.19041	2.78e-05	0.00134012
BIP	Cells_EBV-transformed_lymphocytes	ENSG00000186448.14	3	44584887	44584888	0.226	rs2888422	4.39	rs6802489	0.146828	-5.05	3.041	308	38	enet	4.1e-07	0.2	-4.0347	5.47e-05	0.00134406
BIP	Prostate	ENSG00000183060.15	15	99733560	99733561	0.5368	rs325380	-4.73	rs325380	0.101766	6.6	-4.729	505	28	enet	6.4e-16	0.3	-3.9647	7.35e-05	0.0013475
BIP	Pituitary	ENSG00000250067.11	19	19529363	19529364	0.1371	rs1064395	6.11	rs2965201	0.041439	-5.04	5.384	352	352	susie	1.3e-06	0.099	-4.53339	5.8e-06	0.0013543
BIP	Skin_Sun_Exposed_Lower_leg	ENSG00000168792.4	17	29567136	29567137	0.1945	rs3110496	-4.51	rs3110496	0.118605	8.1	-4.508	313	2	lasso	5.1e-17	0.13	-4.52473	6.05e-06	0.0013552
BIP	Skin_Sun_Exposed_Lower_leg	ENSG00000108342.12	17	40015360	40015361	0.041	rs2302776	-4.91	rs3934886	-0.001896	3.15	3.077	309	309	susie	0.0038	0.014	4.54299	5.55e-06	0.0013552
BIP	Skin_Sun_Exposed_Lower_leg	ENSG00000279089.1	17	51186402	51186403	0.0387	rs8080145	-4.97	rs9907636	0.003835	-3.79	-4.512	442	442	susie	0.068	0.0046	4.58492	4.54e-06	0.0013552
BIP	Liver	ENSG00000100380.13	22	40857021	40857022	0.2343	rs138312	-5.52	rs9611435	0.19155	6.28	4.148	285	285	susie	2.3e-10	0.2	4.40381	1.06e-05	0.0013568
BIP	Liver	ENSG00000100380.13	22	40857021	40857022	0.2343	rs138312	-5.52	rs9611435	0.19155	6.28	4.148	285	285	susie	2.3e-10	0.2	4.40381	1.06e-05	0.0013568
BIP	Ovary	ENSG00000225151.10	15	84230135	84230136	0.27	rs12912934	-5.36	rs4842939	0.00327	-4.19	-4.905	199	34	enet	3.2e-05	0.11	4.0315	5.54e-05	0.0013573
BIP	Brain_Frontal_Cortex_BA9	ENSG00000275734.1	16	89684641	89684642	0.2057	rs2079672	4.03	rs3751688	0.010129	-3.58	1.96	416	416	susie	0.006	0.041	-4.3935	1.12e-05	0.0013608
BIP	Adrenal_Gland	ENSG00000114904.12	3	52770948	52770949	0.1207	rs2071044	-5.75	rs9876403	0.110684	-4.79	-4.301	393	1	top1	1.3e-06	0.11	4.301	1.7e-05	0.00136315
BIP	Adrenal_Gland	ENSG00000157388.15	3	53328962	53328963	0.128	rs11918800	-5.41	rs6445538	0.05013	-4.3	-4.266	412	1	top1	0.00099	0.05	4.266	1.99e-05	0.00136315
BIP	Liver	ENSG00000124257.6	20	45888886	45888887	0.2658	rs6074012	4.16	rs6074012	0.106706	4.61	4.158	494	1	top1	5.1e-06	0.11	4.158	3.21e-05	0.00136425
BIP	Skin_Not_Sun_Exposed_Suprapubic	ENSG00000101000.5	20	35172072	35172073	0.0964	rs3818253	4.79	rs6120849	0.002689	-3.75	3.721	353	353	susie	0.011	0.013	-4.2517	2.12e-05	0.0013674
BIP	Artery_Aorta	ENSG00000146966.12	7	140641484	140641485	0.0701	rs579518	-5.28	rs722219	0.039792	-4.68	-4.671	362	1	top1	0.00016	0.04	4.671	3e-06	0.00138
BIP	Heart_Atrial_Appendage	ENSG00000224086.5	22	21938584	21938585	0.5427	rs5756323	-5.02	rs240064	0.521891	-12.85	-4.583	414	6	lasso	1.7e-52	0.52	4.4948	6.96e-06	0.001392
BIP	Heart_Atrial_Appendage	ENSG00000224086.5	22	21938584	21938585	0.5427	rs5756323	-5.02	rs240064	0.521891	-12.85	-4.583	414	6	lasso	1.7e-52	0.52	4.4948	6.96e-06	0.001392
BIP	Brain_Frontal_Cortex_BA9	ENSG00000255320.1	11	66246238	66246239	0.4565	rs10791855	-5.14	rs2236652	0.40126	7.95	-4.533	324	1	top1	3.3e-19	0.4	-4.533	5.82e-06	0.0013968
BIP	Muscle_Skeletal	ENSG00000147535.16	8	38269242	38269243	0.0291	rs12677998	-4.68	rs2932005	0.02	-4.76	-4.15	283	283	susie	4.5e-05	0.026	4.5848	4.55e-06	0.00139685
BIP	Muscle_Skeletal	ENSG00000149485.18	11	61829317	61829318	0.0878	rs174577	5.29	rs174555	0.109	-8.2	4.231	422	1	top1	1.2e-16	0.11	-4.231	2.33e-05	0.001398
BIP	Lung	ENSG00000078804.12	20	34704289	34704290	0.0856	rs3818253	4.79	rs6060047	0.033879	-4.33	-4.525	325	1	top1	6.5e-05	0.034	4.525	6.04e-06	0.00141336
BIP	Prostate	ENSG00000124207.16	20	49046245	49046246	0.1565	rs6095541	4.41	rs6095396	0.0167	3.82	3.908	478	26	enet	0.00044	0.062	4.3345	1.46e-05	0.0014162
BIP	Pituitary	ENSG00000059915.16	10	102421538	102421539	0.1436	rs7096169	-4.36	rs1004467	0.019514	-3.83	-3.915	344	17	enet	0.0017	0.04	4.3065	1.66e-05	0.00141653
BIP	Pituitary	ENSG00000214435.7	10	102869515	102869516	0.4873	rs7096169	-4.36	rs7096169	0.468175	-10.2	-4.355	344	344	susie	4.7e-32	0.47	4.346	1.39e-05	0.00141653
BIP	Brain_Cerebellar_Hemisphere	ENSG00000164088.17	3	52245792	52245793	0.3292	rs1108842	5.49	rs3852064	0.227	-6.61	-4.185	325	325	susie	2.1e-12	0.27	4.25556	2.09e-05	0.00141702
BIP	Artery_Tibial	ENSG00000259420.5	15	77568969	77568970	0.0358	rs4886883	-4.31	rs2867312	0.03481	-4.39	-4.183	311	1	top1	2.5e-05	0.035	4.183	2.88e-05	0.0014184
BIP	Lung	ENSG00000224086.5	22	21938584	21938585	0.2757	rs5756323	-5.02	rs240066	0.29159	-11.52	-4.397	414	414	susie	6.3e-35	0.29	4.41943	9.9e-06	0.00142065
BIP	Lung	ENSG00000224086.5	22	21938584	21938585	0.2757	rs5756323	-5.02	rs240066	0.29159	-11.52	-4.397	414	414	susie	6.3e-35	0.29	4.41943	9.9e-06	0.00142065
BIP	Adipose_Subcutaneous	ENSG00000259683.1	15	84389728	84389729	0.2114	rs12912934	-5.36	rs11635505	0.17	9.2	-5.147	236	236	susie	5.8e-28	0.22	-4.12668	3.68e-05	0.00142784
BIP	Breast_Mammary_Tissue	ENSG00000100380.13	22	40857021	40857022	0.0483	rs138312	-5.52	rs5758209	0.016	-4.51	-2.803	277	277	susie	0.004	0.022	4.24539	2.18e-05	0.00143153
BIP	Breast_Mammary_Tissue	ENSG00000100380.13	22	40857021	40857022	0.0483	rs138312	-5.52	rs5758209	0.016	-4.51	-2.803	277	277	susie	0.004	0.022	4.24539	2.18e-05	0.00143153
BIP	Whole_Blood	ENSG00000271856.1	3	108125820	108125821	0.0447	rs17827795	-5.27	rs17827915	0.00481	-3.1	-3.163	424	424	susie	0.054	0.0049	4.26045	2.04e-05	0.0014348
BIP	Muscle_Skeletal	ENSG00000225151.10	15	84230135	84230136	0.2093	rs12912934	-5.36	rs2135551	0.106634	-8.61	-4.898	199	32	enet	9.7e-28	0.18	4.2479	2.16e-05	0.00143856
BIP	Cells_EBV-transformed_lymphocytes	ENSG00000267080.5	17	44186716	44186717	0.302	rs227578	4.73	rs4473241	0.155504	-5.36	4.618	351	351	susie	5.3e-07	0.2	-4.18649	2.83e-05	0.0014433
BIP	Heart_Left_Ventricle	ENSG00000259728.5	15	84570923	84570924	0.342	rs12912934	-5.36	rs11633606	0.197	-8.93	2.359	322	322	susie	1.2e-25	0.28	-4.09519	4.22e-05	0.00144686
BIP	Adipose_Subcutaneous	ENSG00000160294.10	21	46286296	46286297	0.3113	rs1007893	-4.64	rs2839189	0.17236	9.24	-2.925	461	461	susie	1.3e-27	0.22	-4.3766	1.21e-05	0.001452
BIP	Colon_Sigmoid	ENSG00000168792.4	17	29567136	29567137	0.2682	rs3110496	-4.51	rs3110496	0.11	5.56	-4.508	313	1	top1	1.8e-08	0.11	-4.508	6.54e-06	0.0014522
BIP	Colon_Sigmoid	ENSG00000267080.5	17	44186716	44186717	0.1076	rs227578	4.73	rs228768	0.0428	-4.97	4.643	352	352	susie	6.8e-05	0.055	-4.49821	6.85e-06	0.0014522
BIP	Thyroid	ENSG00000224086.5	22	21938584	21938585	0.4639	rs5756323	-5.02	rs240066	0.517	-15.92	-4.397	416	416	susie	5.1e-79	0.52	4.39028	1.13e-05	0.0014532
BIP	Thyroid	ENSG00000100034.13	22	21940656	21940657	0.1234	rs5756323	-5.02	rs5756306	0.0835	-6.93	-4.362	416	416	susie	2e-11	0.088	4.3661	1.26e-05	0.0014532
BIP	Thyroid	ENSG00000224086.5	22	21938584	21938585	0.4639	rs5756323	-5.02	rs240066	0.517	-15.92	-4.397	416	416	susie	5.1e-79	0.52	4.39028	1.13e-05	0.0014532
BIP	Thyroid	ENSG00000100034.13	22	21940656	21940657	0.1234	rs5756323	-5.02	rs5756306	0.0835	-6.93	-4.362	416	416	susie	2e-11	0.088	4.3661	1.26e-05	0.0014532
BIP	Adrenal_Gland	ENSG00000255320.1	11	66246238	66246239	0.3862	rs10791855	-5.14	rs2236652	0.353	8.43	-4.533	326	326	susie	2.4e-20	0.36	-4.54648	5.45e-06	0.00146605
BIP	Stomach	ENSG00000085788.13	8	38225217	38225218	0.1075	rs2306899	-4.67	rs2306899	0.10615	6	-4.666	273	273	susie	2e-08	0.11	-4.48435	7.31e-06	0.00146931
BIP	Artery_Tibial	ENSG00000272092.1	8	38382363	38382364	0.0244	rs12677998	-4.88	rs1488934	0.0216	-4.38	-4.395	268	268	susie	9.9e-05	0.029	4.45974	8.21e-06	0.00146959
BIP	Esophagus_Gastroesophageal_Junction	ENSG00000088298.12	20	35147363	35147364	0.172	rs3818253	4.79	rs6120849	0.117	-6.43	3.721	345	345	susie	3.3e-10	0.13	-4.2912	1.78e-05	0.0014774
BIP	Brain_Cortex	ENSG00000160282.13	21	46155566	46155567	0.7367	rs1007893	-4.64	rs4818826	0.393266	-8.61	3.54	495	38	enet	5.9e-23	0.41	-3.9132	9.11e-05	0.00148037
BIP	Brain_Caudate_basal_ganglia	ENSG00000255320.1	11	66246238	66246239	0.4616	rs10791855	-5.14	rs2236652	0.438	8.66	-4.533	322	1	top1	3.2e-23	0.44	-4.533	5.82e-06	0.00148992
BIP	Brain_Frontal_Cortex_BA9	ENSG00000136631.12	1	150067292	150067293	0.151	rs12063329	-5.025	rs973374	0.065577	4.3	-4.171	173	16	lasso	5.1e-05	0.095	-4.50546	6.62e-06	0.00149281
BIP	Brain_Frontal_Cortex_BA9	ENSG00000088298.12	20	35147363	35147364	0.1346	rs3818253	4.79	rs6120849	0.004625	-4.46	3.721	343	343	susie	0.016	0.031	-4.16995	3.05e-05	0.0014945
BIP	Brain_Cerebellar_Hemisphere	ENSG00000163935.13	3	53046067	53046068	0.1834	rs2071044	-5.75	rs9870898	0.0509	4.43	-4.165	361	1	top1	0.0026	0.051	-4.165	3.11e-05	0.00150613
BIP	Brain_Cerebellar_Hemisphere	ENSG00000271916.1	3	53798018	53798019	0.4237	rs893363	-4.98	rs893363	0.0497	4.31	-4.979	488	11	enet	1e-06	0.14	-4.18771	2.82e-05	0.00150613
BIP	Cells_Cultured_fibroblasts	ENSG00000223945.2	1	150053863	150053864	0.0388	rs12063329	-5.025	rs12061856	0.0216	-4.26	-5.013	165	165	susie	0.0013	0.023	4.80699	1.53e-06	0.00150705
BIP	Thyroid	ENSG00000154229.11	17	66302635	66302636	0.2953	rs9895770	4.36	rs9901804	0.138737	8.78	-3.853	481	13	enet	1.2e-23	0.19	-4.74145	2.12e-06	0.00150944
BIP	Minor_Salivary_Gland	ENSG00000055955.15	3	52830738	52830739	0.351	rs2071044	-5.75	rs6445538	0.21362	5.24	-4.266	381	1	top1	1.4e-07	0.21	-4.266	1.99e-05	0.0015124
BIP	Minor_Salivary_Gland	ENSG00000168237.17	3	52287088	52287089	0.164	rs2710323	5.73	rs7618915	0.15317	-4.43	-4.173	327	1	top1	9.9e-06	0.15	4.173	3.01e-05	0.00152507
BIP	Breast_Mammary_Tissue	ENSG00000259570.1	15	84394511	84394512	0.0719	rs12912934	-5.36	rs11629965	0.003568	-3.24	1.038	241	241	susie	0.022	0.013	-4.1458	3.39e-05	0.00153115
BIP	Colon_Sigmoid	ENSG00000126231.13	13	113158653	113158654	0.2099	rs9549695	-4.7	rs3024745	0.181302	-7.11	-4.356	434	1	top1	2.3e-13	0.18	4.356	1.32e-05	0.0015312
BIP	Adrenal_Gland	ENSG00000174080.10	11	66568840	66568841	0.1368	rs7122539	-5.18	rs2242663	0.0847	5.54	-3.242	258	16	enet	1.7e-06	0.11	-4.38869	1.14e-05	0.0015333
BIP	Stomach	ENSG00000259511.2	15	84172489	84172490	0.2028	rs12912934	-5.36	rs2292462	0.135809	-6.05	-3.851	211	2	lasso	4.8e-10	0.14	3.871	0.000108	0.00153692
BIP	Breast_Mammary_Tissue	ENSG00000189136.8	15	84570794	84570795	0.1823	rs12912934	-5.36	rs11638788	0.059803	-5.98	2.995	322	4	lasso	1.7e-08	0.09	-4.1094	3.97e-05	0.00153696
BIP	Esophagus_Mucosa	ENSG00000147535.16	8	38269242	38269243	0.0361	rs12677998	-4.68	rs12674515	0.031453	3.79	-4.439	284	1	top1	0.00018	0.031	-4.439	9.04e-06	0.00154132
BIP	Muscle_Skeletal	ENSG00000174851.15	11	66289169	66289170	0.054	rs10791855	-5.14	rs3132851	0.0442	-5.86	-4.182	319	1	top1	1.6e-07	0.044	4.182	2.89e-05	0.00154133
BIP	Artery_Tibial	ENSG00000173715.15	11	66744450	66744451	0.1795	rs7122539	-5.18	rs3741363	0.016704	4.45	-4.093	256	256	susie	0.00013	0.028	-4.2705	1.95e-05	0.00154329
BIP	Nerve_Tibial	ENSG00000225151.10	15	84230135	84230136	0.1815	rs12912934	-5.36	rs3762168	0.133	7.98	2.092	199	199	susie	1.6e-20	0.18	4.15805	3.21e-05	0.00154793
BIP	Brain_Frontal_Cortex_BA9	ENSG00000225151.10	15	84230135	84230136	0.435	rs12912934	-5.36	rs4842939	0.158	-6.35	-4.905	199	20	enet	1.3e-16	0.35	4.30683	1.66e-05	0.0015521
BIP	Brain_Frontal_Cortex_BA9	ENSG00000235370.6	15	84411700	84411701	0.2864	rs12912934	-5.36	rs12910334	0.12	5.87	-4.51	258	258	susie	8.5e-08	0.16	-4.33487	1.46e-05	0.0015521
BIP	Stomach	ENSG00000275120.2	15	84633822	84633823	0.1173	rs12912934	-5.36	rs3825877	0.071245	5.26	-3.835	338	338	susie	2.5e-06	0.079	-3.8499	0.000118	0.00155929
BIP	Whole_Blood	ENSG00000072736.18	16	68084750	68084751	0.1207	rs1113232	4.32	rs3743733	0.0851	-7.16	2.377	261	20	enet	2.4e-14	0.098	-4.6324	3.61e-06	0.00155952
BIP	Cells_Cultured_fibroblasts	ENSG00000272092.1	8	38382363	38382364	0.0503	rs12677998	-4.88	rs2234555	0.012265	-4.48	-4.368	269	269	susie	0.00046	0.028	4.44539	8.77e-06	0.00156106
BIP	Heart_Atrial_Appendage	ENSG00000259728.5	15	84570923	84570924	0.3957	rs12912934	-5.36	rs11633606	0.290157	-9.66	2.359	322	21	enet	3.9e-34	0.38	-4.00312	6.25e-05	0.0015625
BIP	Testis	ENSG00000126226.21	13	113208692	113208693	0.2029	rs9549695	-4.7	rs4907593	0.2	8	-4.158	420	17	enet	2.6e-15	0.2	-4.53493	5.76e-06	0.00157824
BIP	Pituitary	ENSG00000267080.5	17	44186716	44186717	0.1013	rs227578	4.73	rs227580	0.040893	-4.34	4.704	351	351	susie	0.00059	0.049	-4.60382	4.15e-06	0.0015853
BIP	Heart_Left_Ventricle	ENSG00000198646.13	20	34825648	34825649	0.0927	rs3818253	4.79	rs17092148	0.0578	4.85	-4.394	348	1	top1	6.6e-06	0.058	-4.394	1.11e-05	0.0015984
BIP	Brain_Hippocampus	ENSG00000214013.9	15	42273232	42273233	0.1783	rs11632169	5.31	rs1659215	0.120769	-4.77	3.999	422	1	top1	7.8e-06	0.12	-3.999	6.36e-05	0.0016006
BIP	Brain_Hippocampus	ENSG00000169783.12	15	77820899	77820900	0.1863	rs4886883	-4.31	rs907389	0.033044	-4.18	3.603	407	407	susie	0.0039	0.049	-4.02839	5.62e-05	0.0016006
BIP	Brain_Nucleus_accumbens_basal_ganglia	ENSG00000132603.13	16	69339583	69339584	0.1124	rs7191614	4.66	rs3743669	0.044203	-3.99	4.626	299	299	susie	0.00028	0.066	-4.50553	6.62e-06	0.00160204
BIP	Brain_Cortex	ENSG00000114904.12	3	52770948	52770949	0.0993	rs2071044	-5.75	rs1014969	0.00174	-3.99	-5.357	393	17	enet	0.0048	0.038	4.12899	3.64e-05	0.0016068
BIP	Minor_Salivary_Gland	ENSG00000271916.1	3	53798018	53798019	0.413	rs893363	-4.98	rs4687587	0.18041	5.04	-3.745	491	6	lasso	3.9e-07	0.2	-4.04251	5.29e-05	0.00160816
BIP	Minor_Salivary_Gland	ENSG00000058063.15	3	182793499	182793500	0.311	rs1027874	4.07	rs675071	0.17772	-5.49	3.829	339	339	susie	5.9e-07	0.19	-4.07155	4.67e-05	0.00160816
BIP	Whole_Blood	ENSG00000258429.1	16	69330594	69330595	0.0393	rs7191614	4.66	rs12922774	0.0524	-5.56	4.478	297	1	top1	2.7e-08	0.052	-4.478	7.53e-06	0.00162648
BIP	Testis	ENSG00000276807.1	15	73731710	73731711	0.2241	rs2279155	-4.49	rs1038094	0.105165	-5.77	-4.459	373	3	lasso	1.8e-09	0.12	4.28686	1.81e-05	0.001629
BIP	Muscle_Skeletal	ENSG00000198720.12	17	29589768	29589769	0.1342	rs3110496	-4.51	rs3110496	0.076101	6.85	-4.508	314	1	top1	6e-12	0.076	-4.508	6.54e-06	0.00163485
BIP	Muscle_Skeletal	ENSG00000108344.14	17	39980796	39980797	0.0294	rs10305278	-5.52	rs3893044	0.024394	-4.86	-4.479	302	302	susie	7.4e-05	0.025	4.4188	9.93e-06	0.00163485
BIP	Muscle_Skeletal	ENSG00000161664.6	17	44170446	44170447	0.2054	rs227578	4.73	rs7214540	0.208207	11.4	4.545	356	13	enet	1.3e-32	0.21	4.367	1.26e-05	0.00163485
BIP	Brain_Spinal_cord_cervical_c-1	ENSG00000085788.13	8	38225217	38225218	0.253	rs12677998	-4.67	rs17435276	0.09111	4.51	-4.077	276	276	susie	0.00026	0.1	-4.3294	1.5e-05	0.001635
BIP	Spleen	ENSG00000126231.13	13	113158653	113158654	0.509	rs9549695	-4.7	rs4907598	0.353276	-8.18	-4.266	434	434	susie	1.7e-19	0.37	4.3238	1.53e-05	0.0016371
BIP	Small_Intestine_Terminal_Ileum	ENSG00000259295.6	15	85191437	85191438	0.4128	rs12910012	-5.34	rs2342120	0.089784	5.19	-1.007	510	510	susie	7.5e-10	0.23	-4.0186	5.85e-05	0.001638
BIP	Esophagus_Mucosa	ENSG00000149485.18	11	61829317	61829318	0.2546	rs174577	5.29	rs174549	0.283	-10.86	4.239	422	1	top1	1.1e-31	0.28	-4.239	2.25e-05	0.00164893
BIP	Brain_Cerebellar_Hemisphere	ENSG00000138175.8	10	102714406	102714407	0.2327	rs7096169	-4.36	rs11191375	0.046608	4.2	-3.825	365	17	enet	1.2e-05	0.11	-4.3547	1.33e-05	0.0016492
BIP	Whole_Blood	ENSG00000174903.15	11	66268532	66268533	0.0304	rs10791855	-5.14	rs3814738	0.028851	-4.63	-4.215	327	1	top1	3.3e-05	0.029	4.215	2.5e-05	0.00165357
BIP	Cells_Cultured_fibroblasts	ENSG00000064547.13	19	19628929	19628930	0.1207	rs1064395	6.11	rs739461	0.105723	-6.73	4.544	342	1	top1	1.3e-11	0.11	-4.544	5.52e-06	0.00165473
BIP	Cells_Cultured_fibroblasts	ENSG00000171574.17	19	58401503	58401504	0.3992	rs3826684	-4.1	rs11878198	0.344979	-11.94	-4.045	311	311	susie	4.3e-44	0.38	4.467	7.93e-06	0.00165473
BIP	Artery_Coronary	ENSG00000259683.1	15	84389728	84389729	0.1807	rs12912934	-5.36	rs12901468	0.024379	-4.43	2.134	237	237	susie	0.0018	0.049	-3.9526	7.73e-05	0.00166195
BIP	Artery_Coronary	ENSG00000259728.5	15	84570923	84570924	0.5052	rs12912934	-5.36	rs11633534	0.200009	6.78	-5.139	322	20	enet	8.6e-14	0.27	-3.9794	6.91e-05	0.00166195
BIP	Artery_Coronary	ENSG00000183060.15	15	99733560	99733561	0.4585	rs325380	-4.73	rs11247123	0.203975	6.75	-3.988	504	12	enet	2.4e-15	0.3	-4.0124	6.01e-05	0.00166195
BIP	Stomach	ENSG00000149485.18	11	61829317	61829318	0.1702	rs174577	5.29	rs174555	0.13707	-6.08	4.231	422	1	top1	4.3e-10	0.14	-4.231	2.33e-05	0.00166464
BIP	Stomach	ENSG00000255320.1	11	66246238	66246239	0.2702	rs10791855	-5.14	rs3132851	0.22224	7.92	-4.182	327	1	top1	5.2e-16	0.22	-4.182	2.89e-05	0.00166464
BIP	Lung	ENSG00000145687.16	5	81751796	81751797	0.0422	rs4513668	-5.25	rs1541830	0.026721	-4.23	-4.383	353	353	susie	3.8e-05	0.036	4.6098	4.03e-06	0.00168051
BIP	Brain_Cerebellar_Hemisphere	ENSG00000132604.10	16	69408570	69408571	0.1446	rs7191614	4.66	rs1048818	0.14589	-5.18	4.059	303	303	susie	3.1e-07	0.15	-4.3981	1.09e-05	0.00168405
BIP	Brain_Cerebellar_Hemisphere	ENSG00000131165.14	16	89657800	89657801	0.2083	rs2079672	4.03	rs12443954	0.052823	-4.58	-2.337	427	26	enet	2.7e-07	0.15	4.4865	7.24e-06	0.00168405
BIP	Whole_Blood	ENSG00000176340.3	11	63974606	63974607	0.0491	rs320109	4.86	rs480211	0.030725	5.16	-4.245	323	323	susie	1.3e-05	0.032	-4.18001	2.91e-05	0.00168416
BIP	Cells_Cultured_fibroblasts	ENSG00000023902.13	1	150149182	150149183	0.1057	rs12063329	-5.025	rs7554367	0.102	6.84	-4.644	198	1	top1	3.5e-11	0.1	-4.644	3.42e-06	0.00168435
BIP	Brain_Anterior_cingulate_cortex_BA24	ENSG00000011260.13	17	51260527	51260528	0.2941	rs8080145	-4.97	rs4793692	0.203004	6.08	4.236	447	447	susie	1.5e-08	0.21	4.24489	2.19e-05	0.0016863
BIP	Nerve_Tibial	ENSG00000275120.2	15	84633822	84633823	0.0735	rs12912934	-5.36	rs3825877	0.0286	5.13	-3.835	339	9	enet	2.5e-06	0.047	-4.11358	3.9e-05	0.0016926
BIP	Breast_Mammary_Tissue	ENSG00000255517.6	11	66478095	66478096	0.0882	rs7122539	-5.18	rs2279865	0.0241	-5.09	-2.366	283	283	susie	1.2e-05	0.054	4.20203	2.65e-05	0.00170042
BIP	Brain_Caudate_basal_ganglia	ENSG00000224086.5	22	21938584	21938585	0.6968	rs5756323	-5.02	rs240066	0.614012	-10.6	-4.397	413	413	susie	5.1e-41	0.65	4.4242	9.68e-06	0.00171336
BIP	Brain_Caudate_basal_ganglia	ENSG00000224086.5	22	21938584	21938585	0.6968	rs5756323	-5.02	rs240066	0.614012	-10.6	-4.397	413	413	susie	5.1e-41	0.65	4.4242	9.68e-06	0.00171336
BIP	Brain_Caudate_basal_ganglia	ENSG00000088808.16	14	103847589	103847590	0.2188	rs722637	4.35	rs722637	0.110051	4.89	4.354	326	1	top1	5.2e-06	0.11	4.354	1.34e-05	0.0017152
BIP	Breast_Mammary_Tissue	ENSG00000134825.15	11	61792635	61792636	0.2123	rs174577	5.29	rs174534	0.0811	5.85	4.437	401	6	lasso	1.9e-08	0.089	4.13301	3.58e-05	0.00172288
BIP	Breast_Mammary_Tissue	ENSG00000248746.5	11	66546394	66546395	0.107	rs7122539	-5.18	rs618838	0.171	-7.78	4.133	262	1	top1	3.3e-15	0.17	-4.133	3.58e-05	0.00172288
BIP	Stomach	ENSG00000258429.1	16	69330594	69330595	0.0895	rs7191614	4.66	rs12922774	0.072535	-5.34	4.478	297	297	susie	7.7e-07	0.087	-4.3754	1.21e-05	0.00172425
BIP	Heart_Atrial_Appendage	ENSG00000255320.1	11	66246238	66246239	0.3398	rs10791855	-5.14	rs2236652	0.244	9.28	-4.533	326	13	enet	2.7e-23	0.27	-4.34808	1.37e-05	0.00173533
BIP	Heart_Atrial_Appendage	ENSG00000225151.10	15	84230135	84230136	0.3136	rs12912934	-5.36	rs12910334	0.150257	-7.36	-4.51	199	21	enet	6.6e-21	0.24	3.95705	7.59e-05	0.00173938
BIP	Spleen	ENSG00000224086.5	22	21938584	21938585	0.2689	rs5756323	-5.02	rs240064	0.24728	-6.93	-4.583	409	409	susie	4.5e-13	0.25	4.209	2.56e-05	0.0017664
BIP	Spleen	ENSG00000224086.5	22	21938584	21938585	0.2689	rs5756323	-5.02	rs240064	0.24728	-6.93	-4.583	409	409	susie	4.5e-13	0.25	4.209	2.56e-05	0.0017664
BIP	Whole_Blood	ENSG00000173653.7	11	66843411	66843412	0.0573	rs7122539	-5.18	rs7122539	0.03014	-5.57	-5.179	235	13	enet	4.2e-07	0.043	4.14154	3.45e-05	0.00177483
BIP	Vagina	ENSG00000248487.8	3	51971425	51971426	0.1912	rs610060	5.12	rs11717383	-0.001496	3.18	4.783	236	16	lasso	0.3	0.00052	4.1519	3.3e-05	0.0017762
BIP	Vagina	ENSG00000055955.15	3	52830738	52830739	0.326	rs2071044	-5.75	rs2276817	0.185392	5.28	-4.15	388	1	top1	5.5e-07	0.19	-4.15	3.32e-05	0.0017762
BIP	Brain_Hippocampus	ENSG00000149485.18	11	61829317	61829318	0.4098	rs174577	5.29	rs174555	0.22005	-5.86	4.231	426	1	top1	8.4e-10	0.22	-4.231	2.33e-05	0.00178217
BIP	Brain_Hippocampus	ENSG00000255320.1	11	66246238	66246239	0.7009	rs10791855	-5.14	rs3132851	0.51284	8.82	-4.182	323	1	top1	4.2e-25	0.51	-4.182	2.89e-05	0.00178217
BIP	Brain_Hippocampus	ENSG00000174080.10	11	66568840	66568841	0.3636	rs7122539	-5.18	rs3179961	0.06443	4.77	-2.68	257	257	susie	1.1e-06	0.14	-4.39825	1.09e-05	0.00178217
BIP	Cells_EBV-transformed_lymphocytes	ENSG00000144821.9	3	108529321	108529322	0.307	rs17827795	-5.27	rs936266	0.014308	-3.45	-4.035	425	23	enet	0.029	0.033	3.93551	8.3e-05	0.0017845
BIP	Colon_Sigmoid	ENSG00000175115.11	11	66070453	66070454	0.071	rs10791855	-5.14	rs3814738	0.021521	-3.89	-4.215	362	1	top1	0.0095	0.022	4.215	2.5e-05	0.001795
BIP	Adipose_Subcutaneous	ENSG00000110583.12	11	63938993	63938994	0.0828	rs320109	4.86	rs7938498	0.0466	6.29	4.11	328	11	enet	2.4e-09	0.07	4.26954	1.96e-05	0.00179679
BIP	Adipose_Subcutaneous	ENSG00000174483.19	11	66510605	66510606	0.1154	rs7122539	-5.18	rs3816492	0.0269	-5.4	-2.786	267	267	susie	7.7e-05	0.03	4.23846	2.25e-05	0.00179679
BIP	Cells_Cultured_fibroblasts	ENSG00000259728.5	15	84570923	84570924	0.1932	rs12912934	-5.36	rs11633606	0.149788	-8.08	2.359	322	322	susie	4.5e-20	0.19	-4.14653	3.38e-05	0.00179714
BIP	Cells_Cultured_fibroblasts	ENSG00000259295.6	15	85191437	85191438	0.2882	rs12910012	-5.34	rs2342120	0.067945	6.18	-1.007	511	511	susie	2.2e-16	0.15	-4.14505	3.4e-05	0.00179714
BIP	Brain_Amygdala	ENSG00000225151.10	15	84230135	84230136	0.2673	rs12912934	-5.36	rs950169	0.21287	-5.28	-4.934	199	6	lasso	2.5e-08	0.23	4.3186	1.57e-05	0.0018055
BIP	Adipose_Subcutaneous	ENSG00000036549.12	1	77683418	77683419	0.052	rs12751064	-4.94	rs7536433	0.00378	-4.3	2.983	429	15	enet	0.00011	0.029	-4.76461	1.89e-06	0.00181062
BIP	Brain_Cerebellar_Hemisphere	ENSG00000250067.11	19	19529363	19529364	0.35	rs1064395	6.11	rs4808931	0.152238	-5.67	3.922	350	350	susie	1.3e-07	0.16	-4.45115	8.54e-06	0.00181475
BIP	Brain_Cerebellar_Hemisphere	ENSG00000232098.3	19	58408483	58408484	0.462	rs3826684	-4.1	rs11671591	0.184834	-6.41	-3.986	310	310	susie	2.8e-13	0.29	4.59071	4.42e-06	0.00181475
BIP	Adipose_Subcutaneous	ENSG00000235370.6	15	84411700	84411701	0.1535	rs12912934	-5.36	rs12910413	0.031	-5.71	1.851	260	260	susie	2.9e-16	0.13	-4.04819	5.16e-05	0.00182007
BIP	Lung	ENSG00000092531.9	15	42491243	42491244	0.0514	rs11632169	5.31	rs663454	0.000391	3.26	3.545	365	365	susie	0.013	0.012	4.0777	4.55e-05	0.0018205
BIP	Lung	ENSG00000259728.5	15	84570923	84570924	0.2509	rs12912934	-5.36	rs11633606	0.131917	-8.3	2.359	321	321	susie	2.7e-22	0.19	-4.0331	5.5e-05	0.0018205
BIP	Lung	ENSG00000176371.13	15	84600985	84600986	0.0763	rs12912934	-5.36	rs7179643	0.013476	-4.64	1.56	330	13	enet	0.00012	0.031	-4.0677	4.75e-05	0.0018205
BIP	Lung	ENSG00000259295.6	15	85191437	85191438	0.411	rs12910012	-5.34	rs2342120	0.135278	7.81	-1.007	510	510	susie	1.4e-25	0.22	-4.0338	5.49e-05	0.0018205
BIP	Pancreas	ENSG00000163807.5	3	44761661	44761662	0.2929	rs2888422	4.39	rs7616538	0.285917	8.75	3.885	385	385	susie	2e-20	0.3	4.15729	3.22e-05	0.00182467
BIP	Brain_Nucleus_accumbens_basal_ganglia	ENSG00000275120.2	15	84633822	84633823	0.195	rs12912934	-5.36	rs3825877	0.04003	4.32	-3.835	328	15	enet	2.6e-05	0.089	-4.13894	3.49e-05	0.00183315
BIP	Brain_Nucleus_accumbens_basal_ganglia	ENSG00000183060.15	15	99733560	99733561	0.5602	rs325380	-4.73	rs6598265	0.40868	8.64	-3.284	505	35	enet	3.8e-25	0.45	-4.13005	3.63e-05	0.00183315
BIP	Esophagus_Mucosa	ENSG00000168792.4	17	29567136	29567137	0.3643	rs3110496	-4.51	rs3110496	0.153	8.2	-4.508	313	313	susie	8.1e-17	0.15	-4.508	6.54e-06	0.00183774
BIP	Esophagus_Mucosa	ENSG00000279089.1	17	51186402	51186403	0.0523	rs8080145	-4.97	rs2079883	0.0294	-3.95	-4.573	443	1	top1	0.00028	0.029	4.573	4.81e-06	0.00183774
BIP	Brain_Anterior_cingulate_cortex_BA24	ENSG00000225151.10	15	84230135	84230136	0.4193	rs12912934	-5.36	rs4842939	0.246413	-5.92	-4.905	199	199	susie	1.2e-13	0.33	4.3671	1.26e-05	0.0018396
BIP	Colon_Transverse	ENSG00000259511.2	15	84172489	84172490	0.1421	rs12912934	-5.36	rs12910334	0.056567	-5.2	-4.51	211	15	enet	6.2e-07	0.079	3.9996	6.35e-05	0.0018415
BIP	Esophagus_Gastroesophageal_Junction	ENSG00000272912.1	10	102914584	102914585	0.0673	rs7096169	-4.36	rs7096169	0.078657	-4.94	-4.355	339	1	top1	1.4e-06	0.079	4.355	1.33e-05	0.0018487
BIP	Brain_Amygdala	ENSG00000166887.15	15	42208315	42208316	0.207	rs11632169	5.31	rs6493054	0.03091	3.9	4.682	403	403	susie	0.0074	0.052	4.15713	3.22e-05	0.0018515
BIP	Nerve_Tibial	ENSG00000144214.9	2	99304741	99304742	0.1745	rs12053372	4.25	rs3792137	0.132	8.59	3.981	311	23	enet	1.6e-20	0.18	4.44297	8.87e-06	0.00185299
BIP	Nerve_Tibial	ENSG00000163093.11	2	169479177	169479178	0.0814	rs12464093	4.46	rs12464093	0.00446	-4.46	4.461	458	458	susie	0.069	0.0053	-4.43864	9.05e-06	0.00185299
BIP	Muscle_Skeletal	ENSG00000214706.10	3	50292829	50292830	0.0726	rs11917680	-4.74	rs9877046	0.029732	-5.56	-4.094	304	304	susie	2.6e-06	0.035	4.23362	2.3e-05	0.00187461
BIP	Muscle_Skeletal	ENSG00000213533.11	3	52897595	52897596	0.1754	rs2071044	-5.75	rs2276817	0.049836	7.13	-4.15	378	32	enet	7.7e-18	0.12	-4.21574	2.49e-05	0.00187461
BIP	Brain_Hypothalamus	ENSG00000174851.15	11	66289169	66289170	0.1024	rs10791855	-5.14	rs10791838	0.039085	-4.25	-4.089	318	6	lasso	0.00011	0.087	4.0889	4.33e-05	0.00188355
BIP	Pancreas	ENSG00000224086.5	22	21938584	21938585	0.3603	rs5756323	-5.02	rs240066	0.327425	-9.34	-4.397	415	7	lasso	1.3e-23	0.34	4.25545	2.09e-05	0.00189145
BIP	Pancreas	ENSG00000224086.5	22	21938584	21938585	0.3603	rs5756323	-5.02	rs240066	0.327425	-9.34	-4.397	415	7	lasso	1.3e-23	0.34	4.25545	2.09e-05	0.00189145
BIP	Cells_Cultured_fibroblasts	ENSG00000160294.10	21	46286296	46286297	0.2866	rs1007893	-4.64	rs2839189	0.2198	10.11	-2.925	461	461	susie	4.9e-33	0.3	-4.1353	3.55e-05	0.00189925
BIP	Nerve_Tibial	ENSG00000232098.3	19	58408483	58408484	0.1196	rs3826684	-4.1	rs7257872	0.045841	5.28	3.484	310	3	lasso	3.2e-09	0.075	4.36928	1.25e-05	0.0019025
BIP	Brain_Hippocampus	ENSG00000239415.1	21	46254132	46254133	0.327	rs1007893	-4.64	rs2277824	0.03948	-4.64	-3.326	471	7	lasso	4.4e-06	0.13	4.127	3.67e-05	0.0019084
BIP	Esophagus_Gastroesophageal_Junction	ENSG00000078814.15	20	34975402	34975403	0.229	rs3818253	4.79	rs6088667	0.0662	5.58	4.702	352	352	susie	3.4e-11	0.15	4.1411	3.46e-05	0.00191453
BIP	Artery_Aorta	ENSG00000134825.15	11	61792635	61792636	0.1196	rs174577	5.29	rs968567	0.0277	4.38	3.406	405	8	lasso	0.00093	0.03	4.28408	1.83e-05	0.00191648
BIP	Artery_Aorta	ENSG00000174080.10	11	66568840	66568841	0.3671	rs7122539	-5.18	rs2242663	0.288	9.77	-3.242	257	257	susie	6.9e-27	0.3	-4.25213	2.12e-05	0.00191648
BIP	Ovary	ENSG00000055955.15	3	52830738	52830739	0.2368	rs2071044	-5.75	rs6445538	0.115643	5.38	-4.266	387	4	lasso	2.4e-06	0.15	-4.2405	2.23e-05	0.0019178
BIP	Adipose_Subcutaneous	ENSG00000026559.13	20	51023128	51023129	0.1054	rs1850	5.25	rs6020922	0.021731	4.85	-4.052	482	3	lasso	4.3e-05	0.032	-4.22718	2.37e-05	0.0019197
BIP	Colon_Sigmoid	ENSG00000248746.5	11	66546394	66546395	0.1726	rs7122539	-5.18	rs1671064	0.227289	-8.13	4.039	262	262	susie	5.5e-17	0.23	-4.15749	3.22e-05	0.00192663
BIP	Brain_Cortex	ENSG00000183060.15	15	99733560	99733561	0.4876	rs325380	-4.73	rs11247123	0.287732	7.89	-3.988	506	23	enet	3.1e-26	0.46	-4.01795	5.87e-05	0.00192871
BIP	Cells_Cultured_fibroblasts	ENSG00000259683.1	15	84389728	84389729	0.1991	rs12912934	-5.36	rs950169	0.122177	7.16	-4.934	237	237	susie	1.5e-13	0.13	-4.09755	4.18e-05	0.00193325
BIP	Brain_Putamen_basal_ganglia	ENSG00000243678.11	17	51165434	51165435	0.2599	rs8080145	-4.97	rs12942155	0.050538	-4.42	-4.547	434	434	susie	6.1e-05	0.095	4.48588	7.26e-06	0.00193842
BIP	Prostate	ENSG00000275120.2	15	84633822	84633823	0.1576	rs12912934	-5.36	rs2292462	0.149958	5.51	-3.851	337	1	top1	4.3e-08	0.15	-3.851	0.000118	0.001947
BIP	Breast_Mammary_Tissue	ENSG00000135250.16	7	105399307	105399308	0.0976	rs10249746	-4.71	rs2240465	0.0552	5.22	-4.495	394	394	susie	1.7e-06	0.065	-4.33577	1.45e-05	0.00194783
BIP	Artery_Tibial	ENSG00000176371.13	15	84600985	84600986	0.0502	rs12912934	-5.36	rs8023889	0.009961	-4.09	2.026	330	330	susie	0.0061	0.014	-4.08201	4.46e-05	0.00195249
BIP	Brain_Frontal_Cortex_BA9	ENSG00000141084.10	16	67806651	67806652	0.1416	rs1113232	4.32	rs35356834	0.120676	-5.33	4.132	219	4	lasso	4.4e-07	0.15	-4.1102	3.95e-05	0.00196136
BIP	Brain_Frontal_Cortex_BA9	ENSG00000132612.15	16	69311355	69311356	0.323	rs7191614	4.66	rs1127231	0.182775	6.18	4.111	305	305	susie	4.4e-10	0.22	4.0545	5.02e-05	0.00196136
BIP	Brain_Frontal_Cortex_BA9	ENSG00000213380.14	16	69339428	69339429	0.2073	rs7191614	4.66	rs1424114	0.041075	4.38	2.92	299	299	susie	0.00014	0.084	4.0762	4.58e-05	0.00196136
BIP	Brain_Frontal_Cortex_BA9	ENSG00000132603.13	16	69339583	69339584	0.1828	rs7191614	4.66	rs1048818	0.060873	-4.62	4.059	299	1	top1	0.0011	0.061	-4.059	4.93e-05	0.00196136
BIP	Brain_Frontal_Cortex_BA9	ENSG00000185324.21	16	89680736	89680737	0.481	rs2079672	4.03	rs3212358	0.053884	-4.74	-2.495	417	26	enet	1.9e-07	0.16	4.0268	5.65e-05	0.00196136
BIP	Heart_Atrial_Appendage	ENSG00000171574.17	19	58401503	58401504	0.2719	rs3826684	-4.1	rs11670871	0.135	-7.31	-3.958	311	13	lasso	1.2e-13	0.16	4.25029	2.13e-05	0.00196386
BIP	Brain_Cerebellar_Hemisphere	ENSG00000140326.12	15	42737125	42737126	0.1359	rs11632169	5.31	rs1058846	0.018756	4.17	4.383	275	275	susie	0.00045	0.071	4.2192	2.45e-05	0.00196612
BIP	Brain_Cerebellar_Hemisphere	ENSG00000259683.1	15	84389728	84389729	0.2614	rs12912934	-5.36	rs950169	0.031846	3.83	-4.934	234	4	lasso	0.0058	0.042	-4.3005	1.7e-05	0.00196612
BIP	Brain_Cerebellar_Hemisphere	ENSG00000183060.15	15	99733560	99733561	0.6298	rs325380	-4.73	rs11247123	0.369095	7.88	-3.988	505	13	enet	2.1e-22	0.46	-4.1583	3.21e-05	0.00196612
BIP	Brain_Amygdala	ENSG00000055955.15	3	52830738	52830739	0.3582	rs2071044	-5.75	rs6445538	0.388707	7.07	-4.266	387	387	susie	7.6e-15	0.4	-4.3554	1.33e-05	0.0019684
BIP	Whole_Blood	ENSG00000178719.16	8	143990057	143990058	0.0897	rs11779776	4.94	rs11136343	0.0448	-6.2	4.431	286	6	lasso	1.7e-08	0.054	-4.17345	3e-05	0.0019725
BIP	Adipose_Subcutaneous	ENSG00000100380.13	22	40857021	40857022	0.0467	rs138312	-5.52	rs2899341	0.0262	4.85	3.964	277	277	susie	8.2e-05	0.03	4.13422	3.56e-05	0.00197936
BIP	Adipose_Subcutaneous	ENSG00000100380.13	22	40857021	40857022	0.0467	rs138312	-5.52	rs2899341	0.0262	4.85	3.964	277	277	susie	8.2e-05	0.03	4.13422	3.56e-05	0.00197936
BIP	Brain_Spinal_cord_cervical_c-1	ENSG00000055955.15	3	52830738	52830739	0.4625	rs2071044	-5.75	rs2276817	0.367047	6.61	-4.15	387	1	top1	4.4e-13	0.37	-4.15	3.32e-05	0.00198093
BIP	Pituitary	ENSG00000109956.12	11	134411917	134411918	0.3514	rs12280153	-4.48	rs11223780	0.107	-5.98	-3.867	626	10	lasso	6.2e-08	0.12	4.1284	3.65e-05	0.00198925
BIP	Thyroid	ENSG00000239557.1	3	52373651	52373652	0.0431	rs2071044	-5.75	rs7618915	0.0333	4.68	-4.173	362	1	top1	3.3e-05	0.033	-4.173	3.01e-05	0.00198961
BIP	Nerve_Tibial	ENSG00000092529.23	15	42359499	42359500	0.0402	rs11632169	5.31	rs1659215	0.00547	4.05	3.999	407	3	lasso	0.0029	0.018	4.05334	5.05e-05	0.00199245
BIP	Brain_Cerebellar_Hemisphere	ENSG00000173599.13	11	66958375	66958376	0.18	rs7122539	-5.18	rs7925108	0.058325	4.11	3.729	240	10	enet	0.00024	0.078	4.2869	1.81e-05	0.00199703
BIP	Skin_Sun_Exposed_Lower_leg	ENSG00000173093.12	12	110846768	110846769	0.0513	rs886131	4.47	rs886131	0.048282	5.26	4.473	239	1	top1	3.4e-07	0.048	4.473	7.71e-06	0.00200074
BIP	Cells_Cultured_fibroblasts	ENSG00000259511.2	15	84172489	84172490	0.3348	rs12912934	-5.36	rs11633075	0.158519	-8.34	-5.015	211	211	susie	4.1e-26	0.24	4.06178	4.87e-05	0.00200211
BIP	Breast_Mammary_Tissue	ENSG00000225151.10	15	84230135	84230136	0.2404	rs12912934	-5.36	rs11635505	0.086162	-6.14	-5.147	199	199	susie	1.1e-09	0.1	3.9884	6.65e-05	0.00200239
BIP	Breast_Mammary_Tissue	ENSG00000259728.5	15	84570923	84570924	0.3014	rs12912934	-5.36	rs12910334	0.172301	8.64	-4.51	322	27	enet	3.3e-25	0.28	-3.9995	6.35e-05	0.00200239
BIP	Esophagus_Mucosa	ENSG00000175324.9	8	38176531	38176532	0.0511	rs2306899	-4.67	rs11783967	0.027962	5.1	-4.164	252	252	susie	1.5e-05	0.043	-4.29228	1.77e-05	0.0020119
BIP	Artery_Aorta	ENSG00000126231.13	13	113158653	113158654	0.1079	rs9549695	-4.7	rs3024745	0.09386	-5.85	-4.356	432	1	top1	8.4e-09	0.094	4.356	1.32e-05	0.0020196
BIP	Prostate	ENSG00000142173.14	21	46098096	46098097	0.1578	rs1007893	-4.64	rs2032110	0.004613	-3.63	-3.513	488	488	susie	0.081	0.011	4.146	3.38e-05	0.002028
BIP	Skin_Not_Sun_Exposed_Suprapubic	ENSG00000174483.19	11	66510605	66510606	0.0669	rs7122539	-5.18	rs7925108	0.0507	5.36	3.729	268	17	enet	1.3e-06	0.051	4.32282	1.54e-05	0.00202895
BIP	Artery_Tibial	ENSG00000241634.1	3	108543874	108543875	0.0453	rs17827795	-5.27	rs1454197	0.00547	3.96	-3.561	431	431	susie	0.012	0.011	-4.245	2.19e-05	0.00203305
BIP	Cells_Cultured_fibroblasts	ENSG00000181929.11	12	49017401	49017402	0.1458	rs7969091	5.11	rs10875914	0.0818	6.22	4.387	322	322	susie	2.6e-09	0.082	4.6007	4.21e-06	0.00203343
BIP	Artery_Coronary	ENSG00000224086.5	22	21938584	21938585	0.4671	rs5756323	-5.02	rs2329884	0.35811	-8.22	-3.849	413	6	lasso	1.8e-19	0.37	4.1596	3.19e-05	0.0020416
BIP	Artery_Coronary	ENSG00000224086.5	22	21938584	21938585	0.4671	rs5756323	-5.02	rs2329884	0.35811	-8.22	-3.849	413	6	lasso	1.8e-19	0.37	4.1596	3.19e-05	0.0020416
BIP	Muscle_Skeletal	ENSG00000279144.1	3	52848552	52848553	0.0311	rs2071044	-5.75	rs9870898	0.01575	4.2	-4.165	385	1	top1	0.0013	0.016	-4.165	3.11e-05	0.00204871
BIP	Artery_Tibial	ENSG00000140326.12	15	42737125	42737126	0.0621	rs11632169	5.31	rs16957168	0.052201	5.64	3.882	277	8	lasso	5.3e-08	0.059	4.04617	5.21e-05	0.00205274
BIP	Esophagus_Muscularis	ENSG00000139636.15	12	49110897	49110898	0.09	rs7969091	5.11	rs10783302	0.078728	-6	4.177	313	3	lasso	2.7e-10	0.097	-4.57035	4.87e-06	0.00205514
BIP	Brain_Hypothalamus	ENSG00000214435.7	10	102869515	102869516	0.4509	rs7096169	-4.36	rs7096169	0.342	-7.39	-4.355	344	1	top1	7e-16	0.34	4.355	1.33e-05	0.0020615
BIP	Colon_Transverse	ENSG00000173621.8	11	66856646	66856647	0.0678	rs7122539	-5.18	rs2513658	0.0765	-5.56	-4.1	232	12	enet	5.6e-07	0.079	4.1788	2.93e-05	0.00206272
BIP	Adipose_Subcutaneous	ENSG00000100991.11	20	35092870	35092871	0.0846	rs3818253	4.79	rs6088667	0.019931	-4.85	4.702	342	342	susie	3.1e-05	0.034	-4.14466	3.4e-05	0.0020655
BIP	Esophagus_Mucosa	ENSG00000126231.13	13	113158653	113158654	0.1665	rs9549695	-4.7	rs4907593	0.118664	-7.6	-4.158	434	434	susie	4.8e-14	0.13	4.376	1.21e-05	0.0020691
BIP	Brain_Cortex	ENSG00000167264.17	16	67987760	67987761	0.2778	rs1113232	4.32	rs11075672	0.159989	-5.82	-2.941	244	244	susie	5.3e-09	0.17	4.34455	1.4e-05	0.002079
BIP	Brain_Cortex	ENSG00000075399.13	16	89720983	89720984	0.314	rs2079672	4.03	rs11641891	0.123414	-6.01	3.673	398	20	enet	1.2e-08	0.16	-4.35804	1.31e-05	0.002079
BIP	Skin_Not_Sun_Exposed_Suprapubic	ENSG00000176340.3	11	63974606	63974607	0.0688	rs320109	4.86	rs503735	0.0187	-4.04	3.999	323	323	susie	0.00072	0.024	-4.26747	1.98e-05	0.00208692
BIP	Cells_Cultured_fibroblasts	ENSG00000187664.8	19	19262795	19262796	0.1301	rs1064395	6.11	rs2965185	0.090666	6.83	2.703	352	8	lasso	2.5e-12	0.11	4.352	1.35e-05	0.00211275
BIP	Uterus	ENSG00000163807.5	3	44761661	44761662	0.2169	rs2888422	4.39	rs937834	0.16615	5.11	4.178	374	374	susie	5.9e-06	0.17	4.1974	2.7e-05	0.0021267
BIP	Uterus	ENSG00000168268.10	3	52535053	52535054	0.1431	rs2071044	-5.75	rs9881468	0.01844	-3.5	-4.502	368	14	enet	0.0066	0.059	4.1693	3.06e-05	0.0021267
BIP	Brain_Cortex	ENSG00000275734.1	16	89684641	89684642	0.1437	rs2079672	4.03	rs11641891	-0.001717	-3.37	3.673	411	5	lasso	0.11	0.0084	-4.24862	2.15e-05	0.0021285
BIP	Brain_Spinal_cord_cervical_c-1	ENSG00000267080.5	17	44186716	44186717	0.2802	rs227578	4.73	rs12937692	0.107554	-4.47	4.404	351	1	top1	0.0002	0.11	-4.404	1.06e-05	0.0021306
BIP	Small_Intestine_Terminal_Ileum	ENSG00000055955.15	3	52830738	52830739	0.2961	rs2071044	-5.75	rs2276817	0.322665	6.75	-4.15	387	1	top1	1.2e-13	0.32	-4.15	3.32e-05	0.00213587
BIP	Breast_Mammary_Tissue	ENSG00000168792.4	17	29567136	29567137	0.2309	rs3110496	-4.51	rs3110496	0.047238	5.02	-4.508	315	9	lasso	1.1e-05	0.055	-4.42365	9.7e-06	0.00214056
BIP	Breast_Mammary_Tissue	ENSG00000161664.6	17	44170446	44170447	0.0945	rs227578	4.73	rs227578	0.003082	-4.2	4.733	356	356	susie	0.14	0.0035	-4.41911	9.91e-06	0.00214056
BIP	Brain_Hippocampus	ENSG00000011260.13	17	51260527	51260528	0.2856	rs8080145	-4.97	rs4794230	0.135	5.04	4.323	438	438	susie	1.4e-06	0.14	4.1799	2.92e-05	0.00214133
BIP	Thyroid	ENSG00000259295.6	15	85191437	85191438	0.4544	rs12910012	-5.34	rs2342120	0.191	9.66	-1.007	511	511	susie	2.2e-44	0.33	-4.2241	2.4e-05	0.0021552
BIP	Liver	ENSG00000283828.1	13	113154001	113154002	0.161	rs9549695	-4.7	rs513479	0.06886	-4.47	-2.69	432	432	susie	0.00023	0.069	4.1734	3e-05	0.00216
BIP	Artery_Aorta	ENSG00000168268.10	3	52535053	52535054	0.1811	rs2071044	-5.75	rs9853056	0.0936	5.76	4.175	369	7	lasso	2.7e-09	0.1	4.2137	2.51e-05	0.00216274
BIP	Artery_Aorta	ENSG00000055955.15	3	52830738	52830739	0.6635	rs2071044	-5.75	rs2276817	0.603	14.09	-4.15	387	1	top1	7.3e-68	0.6	-4.15	3.32e-05	0.00216274
BIP	Artery_Aorta	ENSG00000272573.5	3	52835218	52835219	0.3159	rs2071044	-5.75	rs2276817	0.307	10.13	-4.15	384	1	top1	4.1e-28	0.31	-4.15	3.32e-05	0.00216274
BIP	Esophagus_Muscularis	ENSG00000174080.10	11	66568840	66568841	0.5309	rs7122539	-5.18	rs2242663	0.382	12.17	-3.242	258	26	enet	2.5e-44	0.4	-4.36499	1.27e-05	0.00216323
BIP	Esophagus_Mucosa	ENSG00000275120.2	15	84633822	84633823	0.1253	rs12912934	-5.36	rs1107179	0.0294	4.99	-3.825	339	339	susie	3.3e-08	0.07	-4.05387	5.04e-05	0.0021672
BIP	Skin_Not_Sun_Exposed_Suprapubic	ENSG00000175115.11	11	66070453	66070454	0.0675	rs10791855	-5.14	rs3814738	0.0705	-5.93	-4.215	362	1	top1	1.3e-08	0.071	4.215	2.5e-05	0.00217576
BIP	Skin_Not_Sun_Exposed_Suprapubic	ENSG00000174851.15	11	66289169	66289170	0.0734	rs10791855	-5.14	rs3132851	0.0449	-5.16	-4.182	319	1	top1	5.6e-06	0.045	4.182	2.89e-05	0.00217576
BIP	Spleen	ENSG00000124920.13	11	61752648	61752649	0.1907	rs174577	5.29	rs569258	0.089924	-4.71	-4.152	399	1	top1	2.7e-05	0.09	4.152	3.3e-05	0.00217927
BIP	Spleen	ENSG00000175115.11	11	66070453	66070454	0.1516	rs10791855	-5.14	rs2270448	0.047311	-4.24	-4.889	362	20	enet	0.00034	0.065	4.1147	3.88e-05	0.00217927
BIP	Spleen	ENSG00000173992.8	11	66593083	66593084	0.4104	rs7122539	-5.18	rs692892	0.348303	-7.97	-3.952	258	258	susie	1.4e-18	0.35	4.1162	3.85e-05	0.00217927
BIP	Whole_Blood	ENSG00000114455.13	3	108296489	108296490	0.0464	rs17827795	-5.27	rs13084160	0.0216	4.81	-3.45	422	422	susie	1.1e-05	0.032	-4.12899	3.64e-05	0.0021944
BIP	Adipose_Subcutaneous	ENSG00000126231.13	13	113158653	113158654	0.1129	rs9549695	-4.7	rs4907598	0.101	-7.31	-4.266	434	13	enet	2.3e-13	0.1	4.3783	1.2e-05	0.002196
BIP	Thyroid	ENSG00000278769.1	15	42724616	42724617	0.074	rs11632169	5.31	rs16957020	0.0662	6.23	4.168	268	1	top1	6e-09	0.066	4.168	3.07e-05	0.0022001
BIP	Thyroid	ENSG00000225151.10	15	84230135	84230136	0.3652	rs12912934	-5.36	rs11633075	0.204	-10.1	-5.015	199	30	enet	5.2e-45	0.34	4.1428	3.43e-05	0.0022001
BIP	Esophagus_Mucosa	ENSG00000278769.1	15	42724616	42724617	0.0521	rs11632169	5.31	rs2412748	0.0307	4.88	3.07	271	271	susie	2.4e-05	0.04	4.02227	5.76e-05	0.0022016
BIP	Heart_Atrial_Appendage	ENSG00000272573.5	3	52835218	52835219	0.1267	rs2071044	-5.75	rs1573815	0.133	6.67	-4.148	384	1	top1	1.4e-11	0.13	-4.148	3.35e-05	0.00222217
BIP	Heart_Atrial_Appendage	ENSG00000163935.13	3	53046067	53046068	0.1669	rs2071044	-5.75	rs9870898	0.0942	6.49	-4.165	362	362	susie	4.7e-09	0.1	-4.173	3.01e-05	0.00222217
BIP	Heart_Left_Ventricle	ENSG00000154229.11	17	66302635	66302636	0.4505	rs9895770	4.36	rs9892651	0.372	-11.05	4.285	481	1	top1	7e-35	0.37	-4.285	1.83e-05	0.0022265
BIP	Muscle_Skeletal	ENSG00000144214.9	2	99304741	99304742	0.0943	rs12053372	4.25	rs6715321	0.0457	6.31	3.95	312	312	susie	3.5e-11	0.071	4.39853	1.09e-05	0.00223087
BIP	Muscle_Skeletal	ENSG00000115896.15	2	197804701	197804702	0.076	rs7581202	-3.95	rs700688	0.0363	-6.85	3.343	308	308	susie	5.4e-13	0.084	-4.40518	1.06e-05	0.00223087
BIP	Whole_Blood	ENSG00000114446.4	3	108222569	108222570	0.1562	rs17827795	-5.27	rs11720065	0.0469	6.3	-3.401	409	409	susie	3.1e-15	0.1	-4.09473	4.23e-05	0.00223133
BIP	Heart_Atrial_Appendage	ENSG00000168268.10	3	52535053	52535054	0.128	rs2071044	-5.75	rs7638808	0.105	6.69	-3.888	369	369	susie	7.6e-10	0.11	-4.1111	3.94e-05	0.00224017
BIP	Esophagus_Mucosa	ENSG00000160294.10	21	46286296	46286297	0.2693	rs1007893	-4.64	rs4819225	0.198417	9.18	-2.988	461	461	susie	9e-27	0.24	-4.2864	1.82e-05	0.0022568
BIP	Brain_Caudate_basal_ganglia	ENSG00000278769.1	15	42724616	42724617	0.0729	rs11632169	5.31	rs8039765	0.05675	4.27	4.02	266	1	top1	0.00096	0.057	4.02	5.82e-05	0.00225816
BIP	Whole_Blood	ENSG00000214435.7	10	102869515	102869516	0.2996	rs7096169	-4.36	rs7085104	0.201	-10.69	-4.337	344	344	susie	3.1e-29	0.2	4.33526	1.46e-05	0.0022776
BIP	Small_Intestine_Terminal_Ileum	ENSG00000167543.15	17	29566051	29566052	0.3342	rs3110496	-4.51	rs565977	0.203091	-5.64	-4.111	313	1	top1	1.2e-08	0.2	4.111	3.94e-05	0.0022852
BIP	Small_Intestine_Terminal_Ileum	ENSG00000073605.18	17	39918649	39918650	0.2738	rs2302776	-4.91	rs9303281	0.224004	6.02	4.19	291	291	susie	1.8e-09	0.22	4.1523	3.29e-05	0.0022852
BIP	Artery_Aorta	ENSG00000198646.13	20	34825648	34825649	0.0946	rs3818253	4.79	rs7265992	0.091892	5.96	-4.397	349	1	top1	1.2e-08	0.092	-4.397	1.1e-05	0.002288
BIP	Small_Intestine_Terminal_Ileum	ENSG00000172057.9	17	39927600	39927601	0.2874	rs2302776	-4.91	rs9303281	0.068984	4.48	4.19	293	293	susie	0.00074	0.072	4.0156	5.93e-05	0.00229293
BIP	Small_Intestine_Terminal_Ileum	ENSG00000167914.11	17	39953262	39953263	0.4549	rs10305278	-5.55	rs3859192	0.169394	-6.33	3.003	298	12	enet	2.8e-10	0.24	-4.0375	5.4e-05	0.00229293
BIP	Esophagus_Muscularis	ENSG00000128881.16	15	42920808	42920809	0.057	rs11632169	5.31	rs7163030	0.020255	-3.96	3.908	280	1	top1	0.003	0.02	-3.908	9.31e-05	0.00229425
BIP	Colon_Sigmoid	ENSG00000066248.14	2	233013271	233013272	0.2104	rs2675960	4.35	rs2675960	0.088478	5.3	4.352	469	8	enet	2.4e-07	0.093	4.42227	9.77e-06	0.00229595
BIP	Brain_Hippocampus	ENSG00000124107.5	20	45254563	45254564	0.1891	rs6130764	-5	rs2743275	0.01603	-4.04	-1.175	474	474	susie	0.0032	0.051	3.8893	0.000101	0.002296
BIP	Brain_Hippocampus	ENSG00000124140.13	20	46022842	46022843	0.3162	rs6074012	4.16	rs9074	0.14318	4.93	3.863	494	1	top1	1.1e-06	0.14	3.863	0.000112	0.002296
BIP	Skin_Not_Sun_Exposed_Suprapubic	ENSG00000261115.5	7	141074231	141074232	0.0793	rs579518	-5.28	rs498933	0.0662	-5.54	-4.616	387	1	top1	3.7e-08	0.066	4.616	3.91e-06	0.00230299
BIP	Heart_Left_Ventricle	ENSG00000132604.10	16	69408570	69408571	0.0554	rs7191614	4.66	rs12922774	0.0245	-3.82	4.478	303	1	top1	0.0026	0.024	-4.478	7.53e-06	0.00231171
BIP	Lung	ENSG00000163807.5	3	44761661	44761662	0.1165	rs2888422	4.39	rs2257995	0.14	8.35	4.155	386	386	susie	1.2e-16	0.14	4.16761	3.08e-05	0.00231587
BIP	Lung	ENSG00000239557.1	3	52373651	52373652	0.0548	rs2071044	-5.75	rs34569561	0.0144	3.47	-4.133	362	1	top1	0.0069	0.014	-4.133	3.58e-05	0.00231587
BIP	Lung	ENSG00000055955.15	3	52830738	52830739	0.5744	rs2071044	-5.75	rs2276817	0.389	13.19	-4.15	387	35	enet	1.1e-49	0.4	-4.11796	3.82e-05	0.00231587
BIP	Lung	ENSG00000213533.11	3	52897595	52897596	0.2523	rs2071044	-5.75	rs11915851	0.0922	7.73	-4.813	378	34	enet	6.1e-14	0.12	-4.18916	2.8e-05	0.00231587
BIP	Colon_Transverse	ENSG00000055955.15	3	52830738	52830739	0.3877	rs2071044	-5.75	rs1573815	0.31	9.67	-4.148	387	1	top1	1.6e-25	0.31	-4.148	3.35e-05	0.0023182
BIP	Pancreas	ENSG00000126231.13	13	113158653	113158654	0.2496	rs9549695	-4.7	rs553316	0.222253	-7.68	-4.255	434	1	top1	4.5e-15	0.22	4.255	2.09e-05	0.0023199
BIP	Breast_Mammary_Tissue	ENSG00000167543.15	17	29566051	29566052	0.2288	rs3110496	-4.51	rs497993	0.076821	-5.92	-4.069	315	16	enet	6.9e-11	0.12	4.24881	2.15e-05	0.002322
BIP	Breast_Mammary_Tissue	ENSG00000267080.5	17	44186716	44186717	0.1641	rs227578	4.73	rs730228	0.168678	-7.67	4.28	352	1	top1	4.9e-15	0.17	-4.28	1.87e-05	0.002322
BIP	Esophagus_Muscularis	ENSG00000167523.13	16	89657845	89657846	0.0653	rs2079672	4.03	rs12443954	0.00568	-3.8	-2.337	423	423	susie	0.012	0.014	4.43441	9.23e-06	0.00232725
BIP	Esophagus_Muscularis	ENSG00000158792.15	16	89701704	89701705	0.1732	rs2079672	4.03	rs447735	0.11	-7.69	3.562	408	33	enet	1.2e-13	0.13	-4.40331	1.07e-05	0.00232725
BIP	Thyroid	ENSG00000149485.18	11	61829317	61829318	0.1357	rs174577	5.29	rs174549	0.106	-7.51	4.239	422	1	top1	1.6e-13	0.11	-4.239	2.25e-05	0.00232875
BIP	Skin_Not_Sun_Exposed_Suprapubic	ENSG00000224086.5	22	21938584	21938585	0.3379	rs5756323	-5.02	rs2329884	0.31256	-11.93	-3.849	416	8	lasso	1.7e-39	0.33	4.23569	2.28e-05	0.0023636
BIP	Skin_Not_Sun_Exposed_Suprapubic	ENSG00000100372.14	22	40819398	40819399	0.0734	rs138312	-5.52	rs9611435	0.037121	4.79	4.148	289	289	susie	3.3e-05	0.037	4.29377	1.76e-05	0.0023636
BIP	Skin_Not_Sun_Exposed_Suprapubic	ENSG00000224086.5	22	21938584	21938585	0.3379	rs5756323	-5.02	rs2329884	0.31256	-11.93	-3.849	416	8	lasso	1.7e-39	0.33	4.23569	2.28e-05	0.0023636
BIP	Skin_Not_Sun_Exposed_Suprapubic	ENSG00000100372.14	22	40819398	40819399	0.0734	rs138312	-5.52	rs9611435	0.037121	4.79	4.148	289	289	susie	3.3e-05	0.037	4.29377	1.76e-05	0.0023636
BIP	Adipose_Visceral_Omentum	ENSG00000126231.13	13	113158653	113158654	0.1376	rs9549695	-4.7	rs3024769	0.119	-7.1	-4.222	432	432	susie	1.1e-12	0.12	4.3173	1.58e-05	0.00237
BIP	Artery_Aorta	ENSG00000103599.19	15	67254799	67254800	0.0699	rs11629568	3.94	rs956129	0.042809	5.32	3.907	483	2	lasso	1.2e-05	0.054	3.87338	0.000107	0.00237693
BIP	Artery_Aorta	ENSG00000250067.11	19	19529363	19529364	0.1099	rs1064395	6.11	rs4808931	0.075566	-6.05	3.922	350	350	susie	7.8e-08	0.082	-4.1613	3.16e-05	0.00237903
BIP	Nerve_Tibial	ENSG00000100034.13	22	21940656	21940657	0.0996	rs5756323	-5.02	rs9607241	0.077305	-6.15	-4.091	416	1	top1	1.9e-09	0.077	4.091	4.3e-05	0.00239036
BIP	Nerve_Tibial	ENSG00000138942.15	22	31160192	31160193	0.1	rs1034589	4.17	rs737888	0.106143	7.26	4.126	364	1	top1	1.6e-12	0.11	4.126	3.69e-05	0.00239036
BIP	Nerve_Tibial	ENSG00000100372.14	22	40819398	40819399	0.093	rs138312	-5.52	rs138342	0.05311	5.62	4.041	288	288	susie	5.9e-08	0.063	4.06291	4.85e-05	0.00239036
BIP	Nerve_Tibial	ENSG00000100034.13	22	21940656	21940657	0.0996	rs5756323	-5.02	rs9607241	0.077305	-6.15	-4.091	416	1	top1	1.9e-09	0.077	4.091	4.3e-05	0.00239036
BIP	Nerve_Tibial	ENSG00000138942.15	22	31160192	31160193	0.1	rs1034589	4.17	rs737888	0.106143	7.26	4.126	364	1	top1	1.6e-12	0.11	4.126	3.69e-05	0.00239036
BIP	Nerve_Tibial	ENSG00000100372.14	22	40819398	40819399	0.093	rs138312	-5.52	rs138342	0.05311	5.62	4.041	288	288	susie	5.9e-08	0.063	4.06291	4.85e-05	0.00239036
BIP	Pancreas	ENSG00000085788.13	8	38225217	38225218	0.2618	rs2306899	-4.67	rs1488934	0.287	8.55	-4.395	263	263	susie	3.4e-21	0.31	-4.3902	1.13e-05	0.0024069
BIP	Adipose_Visceral_Omentum	ENSG00000066248.14	2	233013271	233013272	0.1355	rs2675960	4.35	rs2004203	0.0815	6.22	4.302	474	1	top1	5e-09	0.082	4.302	1.69e-05	0.0024167
BIP	Artery_Tibial	ENSG00000180979.9	15	42548801	42548802	0.2318	rs11632169	5.31	rs34359922	0.16642	9.86	4.928	331	331	susie	2e-24	0.2	3.96818	7.24e-05	0.0024428
BIP	Artery_Tibial	ENSG00000259570.1	15	84394511	84394512	0.1035	rs12912934	-5.36	rs11635505	0.027176	4.96	-5.147	240	24	enet	2.6e-07	0.052	-3.96185	7.44e-05	0.0024428
BIP	Esophagus_Gastroesophageal_Junction	ENSG00000180336.17	17	44656403	44656404	0.156	rs8079310	4.68	rs12937692	0.031148	-4.19	4.404	401	1	top1	0.0019	0.031	-4.404	1.06e-05	0.0024486
BIP	Esophagus_Gastroesophageal_Junction	ENSG00000243678.11	17	51165434	51165435	0.2811	rs8080145	-4.97	rs12942155	0.173197	-7.11	-4.547	445	1	top1	3.6e-13	0.17	4.547	5.44e-06	0.0024486
BIP	Esophagus_Muscularis	ENSG00000159459.11	15	43106112	43106113	0.0618	rs11632169	5.31	rs6493068	0.016932	-4.42	2.442	298	8	enet	5.8e-06	0.05	-3.85382	0.000116	0.00245559
BIP	Esophagus_Muscularis	ENSG00000259511.2	15	84172489	84172490	0.3945	rs12912934	-5.36	rs6496284	0.183016	-8.53	-3.853	211	27	enet	3.2e-24	0.23	3.84325	0.000121	0.00245559
BIP	Esophagus_Muscularis	ENSG00000275120.2	15	84633822	84633823	0.1715	rs12912934	-5.36	rs2292462	0.137648	7.47	-3.851	338	1	top1	3.1e-14	0.14	-3.851	0.000118	0.00245559
BIP	Artery_Aorta	ENSG00000126226.21	13	113208692	113208693	0.1033	rs9549695	-4.7	rs4907593	0.07881	5.37	-4.158	419	1	top1	1.3e-07	0.079	-4.158	3.21e-05	0.00245565
BIP	Brain_Putamen_basal_ganglia	ENSG00000160282.13	21	46155566	46155567	0.686	rs1007893	-4.64	rs4818826	0.282	-7.39	3.54	495	15	enet	1.4e-17	0.38	-3.9575	7.57e-05	0.002465
BIP	Brain_Putamen_basal_ganglia	ENSG00000239415.1	21	46254132	46254133	0.345	rs1007893	-4.64	rs2839169	0.0193	4.34	3.605	471	37	enet	0.01	0.037	3.7993	0.000145	0.002465
BIP	Brain_Putamen_basal_ganglia	ENSG00000160294.10	21	46286296	46286297	0.221	rs1007893	-4.64	rs2839168	0.103	-5.09	2.595	461	461	susie	3e-06	0.13	-3.8224	0.000132	0.002465
BIP	Skin_Not_Sun_Exposed_Suprapubic	ENSG00000135250.16	7	105399307	105399308	0.0477	rs10249746	-4.71	rs2240453	0.032	4.38	-4.516	395	395	susie	8.8e-05	0.033	-4.45492	8.39e-06	0.00247086
BIP	Heart_Atrial_Appendage	ENSG00000275120.2	15	84633822	84633823	0.0925	rs12912934	-5.36	rs6496284	0.049412	4.42	-3.853	339	1	top1	4e-05	0.049	-3.853	0.000117	0.002475
BIP	Uterus	ENSG00000228050.1	22	22224565	22224566	0.588	rs5756323	-5.02	rs2283797	0.427863	6.77	-2.769	383	26	enet	1.6e-18	0.52	-3.9385	8.2e-05	0.00248733
BIP	Uterus	ENSG00000228050.1	22	22224565	22224566	0.588	rs5756323	-5.02	rs2283797	0.427863	6.77	-2.769	383	26	enet	1.6e-18	0.52	-3.9385	8.2e-05	0.00248733
BIP	Artery_Tibial	ENSG00000064547.13	19	19628929	19628930	0.239	rs1064395	6.11	rs3794995	0.0315	-5.14	1.7729	345	345	susie	1.6e-11	0.09	-4.27165	1.94e-05	0.00249096
BIP	Brain_Putamen_basal_ganglia	ENSG00000179941.6	12	76348441	76348442	0.1562	rs1317508	-3.74	rs4761420	0.034326	-3.88	1.794	428	37	enet	0.00015	0.085	-4.2143	2.51e-05	0.00249745
BIP	Esophagus_Gastroesophageal_Junction	ENSG00000168792.4	17	29567136	29567137	0.2043	rs3110496	-4.51	rs3110496	0.062016	4.79	-4.508	314	4	lasso	1.6e-05	0.063	-4.31102	1.63e-05	0.0025102
BIP	Brain_Caudate_basal_ganglia	ENSG00000160305.17	21	46458898	46458899	0.1314	rs1007893	-4.64	rs2096507	0.00782	-3.64	4.022	369	369	susie	0.0058	0.038	-3.8879	0.000101	0.002525
BIP	Esophagus_Muscularis	ENSG00000272092.1	8	38382363	38382364	0.0486	rs12677998	-4.88	rs11783967	0.038643	-4.29	-4.164	269	1	top1	6.1e-05	0.039	4.164	3.13e-05	0.00252747
BIP	Muscle_Skeletal	ENSG00000171574.17	19	58401503	58401504	0.2884	rs3826684	-4.1	rs11671591	0.264	-12.53	-3.986	311	6	lasso	1.6e-44	0.28	4.36207	1.29e-05	0.0025284
BIP	Testis	ENSG00000124920.13	11	61752648	61752649	0.1442	rs174577	5.29	rs2852786	0.0328	4.76	2.55	404	11	enet	1.7e-05	0.063	4.17765	2.95e-05	0.00252857
BIP	Testis	ENSG00000174851.15	11	66289169	66289170	0.1163	rs10791855	-5.14	rs3132851	0.0973	-5.55	-4.182	320	1	top1	9e-08	0.097	4.182	2.89e-05	0.00252857
BIP	Testis	ENSG00000174744.13	11	66345124	66345125	0.0855	rs10791855	-5.14	rs4294565	0.0263	-4.35	2.5969	309	309	susie	9.7e-05	0.051	-4.20278	2.64e-05	0.00252857
BIP	Testis	ENSG00000250105.1	11	66560383	66560384	0.5018	rs7122539	-5.18	rs677488	0.471	11.39	4.588	259	27	enet	2.7e-45	0.52	4.18368	2.87e-05	0.00252857
BIP	Brain_Cerebellar_Hemisphere	ENSG00000126231.13	13	113158653	113158654	0.355	rs9549695	-4.7	rs553316	0.266332	-6.61	-4.255	433	1	top1	2.8e-12	0.27	4.255	2.09e-05	0.0025289
BIP	Esophagus_Mucosa	ENSG00000176340.3	11	63974606	63974607	0.0657	rs320109	4.86	rs7938498	0.029	-4.33	4.11	322	1	top1	0.00031	0.029	-4.11	3.96e-05	0.00253935
BIP	Skin_Sun_Exposed_Lower_leg	ENSG00000261115.5	7	141074231	141074232	0.1324	rs579518	-5.28	rs498933	0.106	-7.42	-4.616	387	1	top1	3.2e-14	0.11	4.616	3.91e-06	0.0025415
BIP	Testis	ENSG00000280417.1	3	53046165	53046166	0.1738	rs2071044	-5.75	rs6799185	0.0566	-5.33	-4.707	362	28	enet	1.2e-07	0.095	4.37912	1.19e-05	0.0025466
BIP	Kidney_Cortex	ENSG00000164818.15	7	726977	726978	0.413	rs7785776	-3.73	rs35365624	0.02441	-3.99	-3.459	296	296	susie	0.0022	0.13	4.1016	4.1e-05	0.00255915
BIP	Kidney_Cortex	ENSG00000188191.14	7	727649	727650	0.56	rs7785776	-3.73	rs7808288	0.09288	-3.75	-3.624	294	294	susie	0.0056	0.1	4.0479	5.17e-05	0.00255915
BIP	Brain_Nucleus_accumbens_basal_ganglia	ENSG00000126231.13	13	113158653	113158654	0.1549	rs9549695	-4.7	rs3024769	0.018658	-3.84	-4.222	434	1	top1	0.037	0.019	4.222	2.42e-05	0.0025652
BIP	Artery_Aorta	ENSG00000275120.2	15	84633822	84633823	0.261	rs12912934	-5.36	rs3825877	0.245108	9.19	-3.835	337	3	lasso	2.2e-22	0.25	-3.83879	0.000124	0.00257093
BIP	Pituitary	ENSG00000224316.1	7	65773619	65773620	0.3706	rs420880	-4.09	rs365896	0.161	6.62	-4.051	202	14	enet	1e-11	0.19	-4.50971	6.49e-06	0.00257653
BIP	Brain_Spinal_cord_cervical_c-1	ENSG00000011260.13	17	51260527	51260528	0.3219	rs8080145	-4.97	rs6504708	0.208446	5.64	4.233	433	433	susie	1.3e-07	0.21	4.2081	2.58e-05	0.0025929
BIP	Skin_Not_Sun_Exposed_Suprapubic	ENSG00000100380.13	22	40857021	40857022	0.0589	rs138312	-5.52	rs9611435	0.052067	4.94	4.148	287	1	lasso	7.8e-07	0.053	4.148	3.35e-05	0.00260463
BIP	Skin_Not_Sun_Exposed_Suprapubic	ENSG00000100380.13	22	40857021	40857022	0.0589	rs138312	-5.52	rs9611435	0.052067	4.94	4.148	287	1	lasso	7.8e-07	0.053	4.148	3.35e-05	0.00260463
BIP	Brain_Hypothalamus	ENSG00000243678.11	17	51165434	51165435	0.378	rs8080145	-4.97	rs4793692	0.18524	6.95	4.236	432	432	susie	3.4e-13	0.29	4.2432	2.2e-05	0.002629
BIP	Artery_Coronary	ENSG00000189136.8	15	84570794	84570795	0.1984	rs12912934	-5.36	rs2008262	0.038856	-4.14	3.393	322	3	lasso	0.0016	0.051	-3.7868	0.000153	0.0026316
BIP	Artery_Coronary	ENSG00000177082.12	15	84654342	84654343	0.1973	rs12912934	-5.36	rs3825877	-0.001036	-3.09	-3.835	345	8	lasso	0.052	0.016	3.7979	0.000146	0.0026316
BIP	Testis	ENSG00000089639.10	19	19643666	19643667	0.0944	rs1064395	6.11	rs11668721	0.04913	4.53	4.87	340	5	lasso	3.5e-05	0.058	4.38421	1.16e-05	0.0026448
BIP	Brain_Frontal_Cortex_BA9	ENSG00000178209.14	8	143976733	143976734	0.2414	rs11779776	4.94	rs11136342	0.07222	-4.72	3.22	292	21	enet	6.6e-05	0.092	-4.32545	1.52e-05	0.0026448
BIP	Uterus	ENSG00000228709.1	21	44485576	44485577	0.358	rs2070572	4.05	rs2838475	0.000163	-3.29	-1.738	440	47	enet	0.19	0.0068	3.745	0.00018	0.00264533
BIP	Uterus	ENSG00000182912.6	21	44517215	44517216	0.503	rs2070572	4.08	rs2838475	-0.004874	-3.66	-1.738	444	39	enet	0.14	0.011	3.8341	0.000126	0.00264533
BIP	Uterus	ENSG00000160294.10	21	46286296	46286297	0.19	rs1007893	-4.64	rs2839257	0.055973	3.88	-2.854	459	459	susie	0.0048	0.064	-3.6558	0.000256	0.00264533
BIP	Heart_Left_Ventricle	ENSG00000011260.13	17	51260527	51260528	0.103	rs8080145	-4.97	rs4793692	0.0848	5.82	4.236	447	3	lasso	3.3e-08	0.087	4.18107	2.9e-05	0.00264625
BIP	Artery_Coronary	ENSG00000055955.15	3	52830738	52830739	0.4423	rs2071044	-5.75	rs2276817	0.318902	7.48	-4.15	386	1	top1	2.4e-16	0.32	-4.15	3.32e-05	0.00266707
BIP	Esophagus_Mucosa	ENSG00000258429.1	16	69330594	69330595	0.1473	rs7191614	4.66	rs3852689	0.0839	-7.33	4.278	297	297	susie	5.9e-12	0.11	-4.3854	1.16e-05	0.002668
BIP	Esophagus_Mucosa	ENSG00000132604.10	16	69408570	69408571	0.0778	rs7191614	4.66	rs12922774	0.0663	-5.68	4.478	303	1	top1	7.1e-08	0.066	-4.478	7.53e-06	0.002668
BIP	Prostate	ENSG00000180979.9	15	42548801	42548802	0.2502	rs11632169	5.31	rs663454	0.209259	6.91	3.545	332	332	susie	7.7e-13	0.25	3.7461	0.00018	0.0027
BIP	Uterus	ENSG00000055955.15	3	52830738	52830739	0.14	rs2071044	-5.75	rs13091025	0.0716	4.57	-3.32735	387	4	lasso	0.00082	0.093	-4.0178	5.87e-05	0.00271977
BIP	Brain_Frontal_Cortex_BA9	ENSG00000085788.13	8	38225217	38225218	0.1657	rs12677998	-4.67	rs11783967	0.080225	4.37	-4.164	276	1	top1	0.00019	0.08	-4.164	3.13e-05	0.0027231
BIP	Adipose_Subcutaneous	ENSG00000267100.1	19	10653843	10653844	0.2246	rs3843751	-5.24	rs6511708	0.0702	-5.95	-5.061	369	369	susie	1.1e-13	0.11	4.25523	2.09e-05	0.00272536
BIP	Brain_Putamen_basal_ganglia	ENSG00000124107.5	20	45254563	45254564	0.162	rs6130764	-5	rs13043809	0.066036	-4.34	-4.112	474	1	top1	0.00079	0.066	4.112	3.92e-05	0.0027371
BIP	Brain_Putamen_basal_ganglia	ENSG00000124140.13	20	46022842	46022843	0.327	rs6074012	4.16	rs6131010	0.138144	4.75	3.536	498	13	enet	6.8e-07	0.15	4.0366	5.42e-05	0.0027371
BIP	Cells_Cultured_fibroblasts	ENSG00000174080.10	11	66568840	66568841	0.4957	rs7122539	-5.18	rs2242663	0.379	12.38	-3.242	254	254	susie	6.5e-47	0.4	-4.13121	3.61e-05	0.0027436
BIP	Stomach	ENSG00000147439.12	8	22669147	22669148	0.1569	rs1871900	3.8	rs1545837	0.10666	5.92	2.725	510	19	enet	5.3e-09	0.12	4.10176	4.1e-05	0.002747
BIP	Stomach	ENSG00000178685.13	8	144012771	144012772	0.1555	rs11779776	4.94	rs3936211	0.03708	-5.53	3.768	283	25	enet	1.3e-08	0.11	-4.14198	3.44e-05	0.002747
BIP	Uterus	ENSG00000180979.9	15	42548801	42548802	0.249	rs11632169	5.31	rs4924687	0.208868	5.34	4.876	327	327	susie	1e-07	0.23	4.0514	5.09e-05	0.0027486
BIP	Colon_Sigmoid	ENSG00000259511.2	15	84172489	84172490	0.2435	rs12912934	-5.36	rs12910334	0.16	-6.84	-4.51	211	211	susie	1.9e-15	0.21	3.87747	0.000106	0.0027666
BIP	Spleen	ENSG00000158445.9	20	49484296	49484297	0.321	rs6095541	4.41	rs6019825	0.16735	5.86	3.425	428	428	susie	3.5e-10	0.2	4.0235	5.73e-05	0.0027695
BIP	Heart_Left_Ventricle	ENSG00000255320.1	11	66246238	66246239	0.1802	rs10791855	-5.14	rs11227448	0.179433	7.82	-4.454	326	1	top1	6.9e-16	0.18	-4.454	8.43e-06	0.00277347
BIP	Brain_Cortex	ENSG00000235370.6	15	84411700	84411701	0.2548	rs12912934	-5.36	rs4842939	0.116431	5.39	-4.905	259	259	susie	2.6e-12	0.23	-3.89915	9.65e-05	0.00277437
BIP	Nerve_Tibial	ENSG00000167264.17	16	67987760	67987761	0.0816	rs1113232	4.32	rs1073632	0.039013	5.38	4.077	245	5	enet	3.5e-07	0.056	4.5593	5.13e-06	0.00279072
BIP	Brain_Frontal_Cortex_BA9	ENSG00000149485.18	11	61829317	61829318	0.2229	rs174577	5.29	rs174555	0.13068	-5.06	4.231	422	1	top1	2e-06	0.13	-4.231	2.33e-05	0.002796
BIP	Skin_Sun_Exposed_Lower_leg	ENSG00000224086.5	22	21938584	21938585	0.3971	rs5756323	-5.02	rs240066	0.377085	-14.32	-4.397	413	18	enet	1.6e-60	0.41	4.30748	1.65e-05	0.00279675
BIP	Skin_Sun_Exposed_Lower_leg	ENSG00000224086.5	22	21938584	21938585	0.3971	rs5756323	-5.02	rs240066	0.377085	-14.32	-4.397	413	18	enet	1.6e-60	0.41	4.30748	1.65e-05	0.00279675
BIP	Colon_Sigmoid	ENSG00000275120.2	15	84633822	84633823	0.1481	rs12912934	-5.36	rs2292462	0.0974	5.36	-3.851	338	1	top1	1.2e-07	0.097	-3.851	0.000118	0.00279982
BIP	Testis	ENSG00000159433.11	15	42575658	42575659	0.0627	rs11632169	5.31	rs7182141	0.029084	-3.74	4.086	320	1	top1	0.0028	0.029	-4.086	4.39e-05	0.00282214
BIP	Testis	ENSG00000260624.1	15	73873365	73873366	0.7315	rs2279155	-4.49	rs4886717	0.593007	-12.7	-3.982	391	28	enet	2.1e-57	0.61	4.09453	4.23e-05	0.00282214
BIP	Adrenal_Gland	ENSG00000126231.13	13	113158653	113158654	0.249	rs9549695	-4.7	rs4907593	0.19	-6.33	-4.158	433	1	top1	1.2e-10	0.19	4.158	3.21e-05	0.0028248
BIP	Whole_Blood	ENSG00000186010.18	19	19515735	19515736	0.0358	rs1064395	6.11	rs11667828	0.00102	4.07	3.98	356	356	susie	0.013	0.0092	4.19108	2.78e-05	0.00282633
BIP	Whole_Blood	ENSG00000089639.10	19	19643666	19643667	0.0518	rs1064395	6.11	rs739461	0.0383	-6.06	4.544	341	10	enet	9.3e-08	0.048	-4.19644	2.71e-05	0.00282633
BIP	Heart_Left_Ventricle	ENSG00000066248.14	2	233013271	233013272	0.2662	rs2675960	4.35	rs2675960	0.208	8.35	4.352	473	473	susie	3.5e-19	0.22	4.35401	1.34e-05	0.0028274
BIP	Esophagus_Gastroesophageal_Junction	ENSG00000275120.2	15	84633822	84633823	0.0587	rs12912934	-5.36	rs1107179	0.0767	4.86	-3.825	337	1	top1	1.9e-06	0.077	-3.825	0.000131	0.00282742
BIP	Colon_Transverse	ENSG00000228050.1	22	22224565	22224566	0.6333	rs5756323	-5.02	rs11705283	0.300314	9.76	-2.426	387	11	lasso	3.9e-42	0.47	-3.95074	7.79e-05	0.00283037
BIP	Colon_Transverse	ENSG00000182541.17	22	31212273	31212274	0.0513	rs1034589	4.17	rs9609296	0.016698	-4.05	3.894	355	355	susie	0.0074	0.021	-3.9647	7.35e-05	0.00283037
BIP	Colon_Transverse	ENSG00000228050.1	22	22224565	22224566	0.6333	rs5756323	-5.02	rs11705283	0.300314	9.76	-2.426	387	11	lasso	3.9e-42	0.47	-3.95074	7.79e-05	0.00283037
BIP	Colon_Transverse	ENSG00000182541.17	22	31212273	31212274	0.0513	rs1034589	4.17	rs9609296	0.016698	-4.05	3.894	355	355	susie	0.0074	0.021	-3.9647	7.35e-05	0.00283037
BIP	Esophagus_Muscularis	ENSG00000258429.1	16	69330594	69330595	0.1549	rs7191614	4.66	rs1048818	0.0799	-7.2	4.059	297	4	lasso	1.8e-11	0.11	-4.13932	3.48e-05	0.002842
BIP	Esophagus_Muscularis	ENSG00000132604.10	16	69408570	69408571	0.0863	rs7191614	4.66	rs7191614	0.0392	-4.48	4.659	303	17	enet	1.6e-05	0.045	-4.19519	2.73e-05	0.002842
BIP	Esophagus_Muscularis	ENSG00000279412.1	16	70713986	70713987	0.0599	rs11649341	4.96	rs4985416	0.027	-4.42	-4.126	165	165	susie	6.4e-05	0.038	4.15908	3.2e-05	0.002842
BIP	Esophagus_Muscularis	ENSG00000178773.14	16	89575767	89575768	0.1557	rs2079672	4.03	rs3809646	0.0419	5.7	3.691	450	22	enet	1.5e-08	0.078	4.11186	3.92e-05	0.002842
BIP	Brain_Anterior_cingulate_cortex_BA24	ENSG00000182541.17	22	31212273	31212274	0.168	rs1034589	4.17	rs1034589	0.118134	-4.79	4.17	355	355	susie	1.8e-06	0.15	-4.0563	4.99e-05	0.0028443
BIP	Brain_Anterior_cingulate_cortex_BA24	ENSG00000182541.17	22	31212273	31212274	0.168	rs1034589	4.17	rs1034589	0.118134	-4.79	4.17	355	355	susie	1.8e-06	0.15	-4.0563	4.99e-05	0.0028443
BIP	Heart_Atrial_Appendage	ENSG00000066248.14	2	233013271	233013272	0.1872	rs2675960	4.35	rs2004203	0.086514	5.5	4.302	473	473	susie	2.2e-08	0.092	4.37893	1.19e-05	0.00285005
BIP	Colon_Transverse	ENSG00000110583.12	11	63938993	63938994	0.077	rs320109	4.86	rs11231662	0.0383	4.01	3.931	330	330	susie	0.00037	0.039	4.0619	4.87e-05	0.00285707
BIP	Lung	ENSG00000174851.15	11	66289169	66289170	0.0394	rs10791855	-5.14	rs3132851	0.014705	-3.66	-4.182	319	1	top1	0.0065	0.015	4.18	2.89e-05	0.0028611
BIP	Adrenal_Gland	ENSG00000259728.5	15	84570923	84570924	0.3086	rs12912934	-5.36	rs11633606	0.136792	-6.52	2.359	322	21	enet	1.7e-12	0.22	-3.95212	7.75e-05	0.0028675
BIP	Brain_Anterior_cingulate_cortex_BA24	ENSG00000226791.6	2	98772919	98772920	0.2236	rs12615689	4.35	rs6712597	0.03353	3.97	-3.476	297	297	susie	0.0014	0.067	-4.3756	1.21e-05	0.0028798
BIP	Adrenal_Gland	ENSG00000225151.10	15	84230135	84230136	0.3378	rs12912934	-5.36	rs3762168	0.104179	5.51	2.092	199	37	enet	4.2e-09	0.16	3.90681	9.35e-05	0.00288292
BIP	Brain_Hypothalamus	ENSG00000160299.16	21	46324121	46324122	0.339	rs1007893	-4.64	rs2096507	0.175275	-5.43	4.022	451	1	top1	3.2e-08	0.18	-4.022	5.77e-05	0.002885
BIP	Cells_Cultured_fibroblasts	ENSG00000138942.15	22	31160192	31160193	0.1713	rs1034589	4.17	rs737887	0.125	7.94	4.045	364	364	susie	7.3e-18	0.17	3.9493	7.84e-05	0.0028896
BIP	Cells_Cultured_fibroblasts	ENSG00000183530.13	22	31750139	31750140	0.0927	rs1858821	4.15	rs5998067	0.078	-6.26	3.366	372	21	enet	4.5e-10	0.09	-3.9636	7.38e-05	0.0028896
BIP	Cells_Cultured_fibroblasts	ENSG00000138942.15	22	31160192	31160193	0.1713	rs1034589	4.17	rs737887	0.125	7.94	4.045	364	364	susie	7.3e-18	0.17	3.9493	7.84e-05	0.0028896
BIP	Cells_Cultured_fibroblasts	ENSG00000183530.13	22	31750139	31750140	0.0927	rs1858821	4.15	rs5998067	0.078	-6.26	3.366	372	21	enet	4.5e-10	0.09	-3.9636	7.38e-05	0.0028896
BIP	Thyroid	ENSG00000126231.13	13	113158653	113158654	0.2031	rs9549695	-4.7	rs3024745	0.239936	-10.91	-4.356	434	2	lasso	5e-32	0.25	4.35599	1.32e-05	0.0028908
BIP	Testis	ENSG00000140326.12	15	42737125	42737126	0.0671	rs11632169	5.31	rs12917189	0.030161	4.07	4.028	277	1	top1	0.0024	0.03	4.028	5.63e-05	0.002895
BIP	Testis	ENSG00000259404.5	15	84080167	84080168	0.2199	rs12912934	-5.36	rs12910334	0.123796	-6.11	-4.51	206	2	lasso	6.7e-10	0.13	4.02133	5.79e-05	0.002895
BIP	Heart_Left_Ventricle	ENSG00000167543.15	17	29566051	29566052	0.2634	rs3110496	-4.51	rs3110496	0.105	-6.26	-4.508	315	18	enet	1.2e-10	0.12	4.10849	3.98e-05	0.0029054
BIP	Adrenal_Gland	ENSG00000124134.8	20	45101111	45101112	0.2574	rs6130764	-5	rs2284269	0.13053	-5.33	-3.523	463	463	susie	7.5e-08	0.14	4.0721	4.66e-05	0.0029125
BIP	Ovary	ENSG00000134825.15	11	61792635	61792636	0.1726	rs174577	5.29	rs174579	0.099768	4.64	4.05	408	1	top1	9.5e-05	0.1	4.05	5.12e-05	0.0029184
BIP	Adipose_Subcutaneous	ENSG00000272092.1	8	38382363	38382364	0.0362	rs12677998	-4.88	rs11783967	0.020677	-4.13	-4.164	269	269	susie	0.00089	0.021	4.45324	8.46e-06	0.00292716
BIP	Lung	ENSG00000144821.9	3	108529321	108529322	0.1907	rs17827795	-5.27	rs936266	0.137	7.88	-4.035	427	1	top1	8.5e-16	0.14	-4.035	5.46e-05	0.00294233
BIP	Lung	ENSG00000159433.11	15	42575658	42575659	0.0945	rs11632169	5.31	rs2241998	0.066178	-5.64	2.669	320	5	lasso	4.8e-09	0.074	-3.874	0.000107	0.00295142
BIP	Lung	ENSG00000230373.8	15	84516813	84516814	0.5588	rs12912934	-5.36	rs150968	0.33694	12.35	1.786	315	33	enet	2.8e-55	0.43	3.8741	0.000107	0.00295142
BIP	Uterus	ENSG00000235890.2	21	44506806	44506807	0.563	rs2070572	4.03	rs2838475	-0.005519	-3.23	-1.738	443	33	enet	0.012	0.05	3.5529	0.000381	0.00295275
BIP	Stomach	ENSG00000255517.6	11	66478095	66478096	0.1126	rs7122539	-5.18	rs7925108	0.03528	4.25	3.729	285	285	susie	9.1e-05	0.054	4.0067	6.16e-05	0.0029568
BIP	Stomach	ENSG00000099326.8	19	58572576	58572577	0.1227	rs3826684	-4.1	rs2305119	0.055116	-4.62	-3.531	233	3	lasso	1.5e-06	0.082	4.1631	3.14e-05	0.0029673
BIP	Brain_Hippocampus	ENSG00000132603.13	16	69339583	69339584	0.1896	rs7191614	4.66	rs1127231	-0.000271	-3.47	4.111	299	3	enet	0.049	0.019	-4.31525	1.59e-05	0.0029733
BIP	Lung	ENSG00000275120.2	15	84633822	84633823	0.1234	rs12912934	-5.36	rs2292462	0.13002	7.9	-3.851	338	1	top1	4.7e-15	0.13	-3.851	0.000118	0.00300446
BIP	Esophagus_Gastroesophageal_Junction	ENSG00000259683.1	15	84389728	84389729	0.3729	rs12912934	-5.36	rs11635505	0.226	8.41	-5.147	235	235	susie	1.9e-29	0.37	-3.7897	0.000151	0.00300838
BIP	Heart_Left_Ventricle	ENSG00000168237.17	3	52287088	52287089	0.1477	rs2710323	5.73	rs353547	0.052584	-4.84	-4.619	335	31	enet	1.2e-06	0.067	4.0796	4.51e-05	0.00301268
BIP	Esophagus_Muscularis	ENSG00000174851.15	11	66289169	66289170	0.0756	rs10791855	-5.14	rs2270448	0.0504	-5.4	-4.889	319	18	enet	7.6e-07	0.06	4.22803	2.36e-05	0.0030149
BIP	Breast_Mammary_Tissue	ENSG00000124134.8	20	45101111	45101112	0.0899	rs6130764	-5	rs6032347	-0.0005	3.54	-0.023	465	465	susie	0.002	0.026	-3.9609	7.47e-05	0.00302535
BIP	Skin_Not_Sun_Exposed_Suprapubic	ENSG00000204851.6	19	46494506	46494507	0.2461	rs759293	3.98	rs4803967	0.0984	7.15	1.572	376	11	enet	1.5e-20	0.18	4.24205	2.21e-05	0.00303212
BIP	Esophagus_Gastroesophageal_Junction	ENSG00000100034.13	22	21940656	21940657	0.1159	rs5756323	-5.02	rs7349039	0.0036	-3.94	-2.944	407	407	susie	0.11	0.0057	4.1602	3.18e-05	0.0030369
BIP	Esophagus_Gastroesophageal_Junction	ENSG00000100034.13	22	21940656	21940657	0.1159	rs5756323	-5.02	rs7349039	0.0036	-3.94	-2.944	407	407	susie	0.11	0.0057	4.1602	3.18e-05	0.0030369
BIP	Esophagus_Muscularis	ENSG00000162613.16	1	77979109	77979110	0.1908	rs12751064	-4.938	rs6695572	0.064232	-5.84	-3.525	332	6	lasso	8.4e-09	0.081	4.41377	1.02e-05	0.0030498
BIP	Heart_Left_Ventricle	ENSG00000174851.15	11	66289169	66289170	0.1467	rs10791855	-5.14	rs3132851	0.037343	-4.72	-4.182	318	318	susie	6.7e-05	0.045	4.2806	1.86e-05	0.0030597
BIP	Artery_Tibial	ENSG00000278769.1	15	42724616	42724617	0.1271	rs11632169	5.31	rs8031218	0.15565	8.81	3.869	273	1	top1	2.1e-19	0.16	3.869	0.000109	0.00306757
BIP	Artery_Tibial	ENSG00000259511.2	15	84172489	84172490	0.2455	rs12912934	-5.36	rs3860265	0.128544	-8.74	-4.735	211	26	enet	5e-25	0.2	3.8791	0.000105	0.00306757
BIP	Artery_Tibial	ENSG00000275120.2	15	84633822	84633823	0.1907	rs12912934	-5.36	rs6496284	0.188448	9.56	-3.853	338	1	top1	1.6e-23	0.19	-3.853	0.000117	0.0030732
BIP	Adipose_Subcutaneous	ENSG00000149485.18	11	61829317	61829318	0.0575	rs174577	5.29	rs174549	0.0191	-4.55	4.239	422	2	lasso	0.00052	0.023	-4.05511	5.01e-05	0.0030745
BIP	Adipose_Subcutaneous	ENSG00000174903.15	11	66268532	66268533	0.063	rs10791855	-5.14	rs2270448	0.0137	-4.33	-4.889	327	19	enet	0.0012	0.02	4.0334	5.5e-05	0.0030745
BIP	Adipose_Subcutaneous	ENSG00000248746.5	11	66546394	66546395	0.1252	rs7122539	-5.18	rs1815739	0.135	-8.27	3.94	262	262	susie	3.9e-17	0.14	-4.03548	5.45e-05	0.0030745
BIP	Brain_Cortex	ENSG00000106018.13	7	159144956	159144957	0.3405	rs6459928	3.6	rs6979985	0.17377	5.78	-2.9667	293	11	lasso	4.7e-10	0.19	-4.44309	8.87e-06	0.00308676
BIP	Stomach	ENSG00000182511.11	15	90883694	90883695	0.1684	rs1894401	-3.61	rs2071382	0.047882	-4.95	-3.53	486	486	susie	0.00014	0.051	3.6609	0.000251	0.00309567
BIP	Breast_Mammary_Tissue	ENSG00000055955.15	3	52830738	52830739	0.4039	rs2071044	-5.75	rs2276817	0.285592	9.83	-4.15	387	387	susie	3.6e-26	0.29	-4.13882	3.49e-05	0.00309737
BIP	Skin_Not_Sun_Exposed_Suprapubic	ENSG00000173621.8	11	66856646	66856647	0.0642	rs7122539	-5.18	rs2242663	0.0515	-5.77	-3.242	231	231	susie	3.4e-08	0.067	4.06953	4.71e-05	0.00310271
BIP	Artery_Aorta	ENSG00000148700.14	10	109996367	109996368	0.1383	rs4595478	5.21	rs11194981	0.129321	7.69	4.578	333	333	susie	1.5e-15	0.17	4.4302	9.42e-06	0.0031086
BIP	Artery_Tibial	ENSG00000126226.21	13	113208692	113208693	0.1045	rs9549695	-4.7	rs3024735	0.052039	5.77	-4.321	421	1	top1	2.9e-07	0.052	-4.321	1.55e-05	0.0031155
BIP	Artery_Coronary	ENSG00000078804.12	20	34704289	34704290	0.1625	rs3818253	4.79	rs2424994	-0.005492	-3.27	-1.909	326	24	enet	0.028	0.022	3.8178	0.000135	0.0031212
BIP	Artery_Coronary	ENSG00000124145.6	20	45348423	45348424	0.2821	rs6130764	-5	rs6065805	0.016487	-4.15	-1.525	469	12	lasso	0.0037	0.042	3.8102	0.000139	0.0031212
BIP	Artery_Coronary	ENSG00000101017.13	20	46118271	46118272	0.1894	rs6074012	4.16	rs6074022	0.004098	-3.83	3.304	494	494	susie	0.014	0.029	-3.7863	0.000153	0.0031212
BIP	Artery_Aorta	ENSG00000078804.12	20	34704289	34704290	0.1092	rs3818253	4.79	rs6059916	0.031157	-4.5	-4.543	326	46	enet	2.1e-07	0.076	4.17261	3.01e-05	0.0031304
BIP	Colon_Transverse	ENSG00000275120.2	15	84633822	84633823	0.245	rs12912934	-5.36	rs4842978	0.184985	7.67	-3.8	337	337	susie	4e-15	0.19	-3.8453	0.00012	0.003132
BIP	Lung	ENSG00000126231.13	13	113158653	113158654	0.2304	rs9549695	-4.7	rs553316	0.15284	-8.71	-4.255	432	432	susie	3.1e-18	0.16	4.276	1.9e-05	0.003135
BIP	Cells_Cultured_fibroblasts	ENSG00000126231.13	13	113158653	113158654	0.187	rs9549695	-4.7	rs4907593	0.170277	-8.47	-4.158	434	434	susie	3.1e-18	0.17	4.3167	1.58e-05	0.0031442
BIP	Esophagus_Mucosa	ENSG00000236529.1	7	65840211	65840212	0.2596	rs420880	-4.09	rs420880	0.129557	7.53	-4.089	203	6	lasso	2.6e-15	0.14	-4.29565	1.74e-05	0.0031494
BIP	Small_Intestine_Terminal_Ileum	ENSG00000064547.13	19	19628929	19628930	0.2	rs1064395	6.11	rs8113221	-0.005388	3.5	-2.241	340	8	lasso	0.11	0.011	-4.18259	2.88e-05	0.003168
BIP	Brain_Frontal_Cortex_BA9	ENSG00000163930.9	3	52410349	52410350	0.1018	rs2071044	-5.75	rs17052068	-0.006178	-3.3	-0.671	359	359	susie	0.31	0.00025	4.13479	3.55e-05	0.00318317
BIP	Brain_Caudate_basal_ganglia	ENSG00000169783.12	15	77820899	77820900	0.2712	rs4886883	-4.31	rs884141	0.15809	-5.77	3.33	408	8	lasso	8.9e-11	0.22	-3.89236	9.93e-05	0.0032107
BIP	Brain_Frontal_Cortex_BA9	ENSG00000267080.5	17	44186716	44186717	0.1944	rs227578	4.73	rs227578	0.072552	-4.77	4.733	352	352	susie	5.4e-05	0.094	-4.13156	3.6e-05	0.003216
BIP	Brain_Cortex	ENSG00000275120.2	15	84633822	84633823	0.2221	rs12912934	-5.36	rs3825877	0.097457	4.71	-3.835	328	1	top1	1e-05	0.097	-3.835	0.000126	0.00322
BIP	Lung	ENSG00000174080.10	11	66568840	66568841	0.1506	rs7122539	-5.18	rs2242663	0.077509	7.34	-3.242	258	14	enet	5.4e-12	0.1	-4.11	3.91e-05	0.00322575
BIP	Artery_Tibial	ENSG00000126231.13	13	113158653	113158654	0.1811	rs9549695	-4.7	rs4907593	0.141391	-8.46	-4.158	434	1	top1	1.2e-17	0.14	4.158	3.21e-05	0.00322605
BIP	Artery_Aorta	ENSG00000167178.15	15	74100310	74100311	0.1578	rs2279155	-4.49	rs11633768	0.019973	-4.13	-1.542	420	420	susie	0.00025	0.037	3.75012	0.000177	0.00323806
BIP	Artery_Aorta	ENSG00000166716.9	15	84748634	84748635	0.0676	rs12912934	-5.36	rs35316992	0.01593	-4.28	-5.171	357	3	lasso	0.0027	0.024	3.74979	0.000177	0.00323806
BIP	Lung	ENSG00000235370.6	15	84411700	84411701	0.1065	rs12912934	-5.36	rs41492149	0.01645	-4.14	1.827	260	3	lasso	1.2e-05	0.041	-3.8139	0.000137	0.00323907
BIP	Pituitary	ENSG00000243678.11	17	51165434	51165435	0.3739	rs8080145	-4.97	rs17574235	0.260647	-7.8	-4.301	444	1	top1	3.7e-16	0.26	4.301	1.7e-05	0.003247
BIP	Artery_Tibial	ENSG00000058063.15	3	182793499	182793500	0.1789	rs1027874	4.07	rs492310	0.121	-8.36	3.794	353	24	enet	1.3e-16	0.13	-4.1023	4.09e-05	0.00325447
BIP	Esophagus_Mucosa	ENSG00000104756.15	8	25458475	25458476	0.0888	rs13277090	4.46	rs13277090	0.052354	5.68	4.463	494	494	susie	1.5e-07	0.063	4.11771	3.83e-05	0.00326508
BIP	Nerve_Tibial	ENSG00000149485.18	11	61829317	61829318	0.2084	rs174577	5.29	rs174555	0.172	-8.84	4.231	421	421	susie	6.9e-20	0.17	-4.21	2.55e-05	0.0032742
BIP	Adipose_Visceral_Omentum	ENSG00000173621.8	11	66856646	66856647	0.0503	rs7122539	-5.18	rs11600959	0.01955	-4.6	-3.958	230	230	susie	0.0018	0.022	4.18729	2.82e-05	0.00327825
BIP	Esophagus_Muscularis	ENSG00000134825.15	11	61792635	61792636	0.0755	rs174577	5.29	rs968567	0.0573	5.72	3.406	403	403	susie	8e-07	0.059	4.11623	3.85e-05	0.00327892
BIP	Esophagus_Muscularis	ENSG00000173621.8	11	66856646	66856647	0.1158	rs7122539	-5.18	rs3741194	0.0591	-6.17	-4.3	231	231	susie	3.3e-08	0.074	4.1277	3.66e-05	0.00327892
BIP	Pancreas	ENSG00000100380.13	22	40857021	40857022	0.1835	rs138312	-5.52	rs138349	0.157021	-6.58	-4.036	287	1	top1	8.8e-11	0.16	4.036	5.44e-05	0.00328213
BIP	Pancreas	ENSG00000100380.13	22	40857021	40857022	0.1835	rs138312	-5.52	rs138349	0.157021	-6.58	-4.036	287	1	top1	8.8e-11	0.16	4.036	5.44e-05	0.00328213
BIP	Brain_Cortex	ENSG00000255320.1	11	66246238	66246239	0.399	rs10791855	-5.14	rs3132851	0.332769	7.91	-4.182	325	325	susie	6e-18	0.33	-4.40025	1.08e-05	0.0032832
BIP	Brain_Anterior_cingulate_cortex_BA24	ENSG00000055955.15	3	52830738	52830739	0.5261	rs2071044	-5.75	rs6445538	0.372503	7.32	-4.266	387	387	susie	8.2e-16	0.38	-4.0388	5.37e-05	0.0032936
BIP	Thyroid	ENSG00000100372.14	22	40819398	40819399	0.0883	rs138312	-5.52	rs2899341	0.073	6.09	3.964	288	15	enet	2e-10	0.079	4.11827	3.82e-05	0.0033043
BIP	Thyroid	ENSG00000100372.14	22	40819398	40819399	0.0883	rs138312	-5.52	rs2899341	0.073	6.09	3.964	288	15	enet	2e-10	0.079	4.11827	3.82e-05	0.0033043
BIP	Pancreas	ENSG00000174851.15	11	66289169	66289170	0.2013	rs10791855	-5.14	rs3132851	0.265	-8.07	-4.182	318	1	top1	4.6e-18	0.27	4.182	2.89e-05	0.00331387
BIP	Brain_Frontal_Cortex_BA9	ENSG00000176340.3	11	63974606	63974607	0.2006	rs320109	4.86	rs728919	0.04923	-4.22	4.032	320	6	lasso	4.2e-07	0.15	-4.0319	5.53e-05	0.003318
BIP	Brain_Frontal_Cortex_BA9	ENSG00000174791.10	11	66336839	66336840	0.1054	rs10791855	-5.14	rs10791838	0.06053	4.08	-4.089	305	6	lasso	0.00048	0.07	-4.0889	4.33e-05	0.003318
BIP	Esophagus_Gastroesophageal_Junction	ENSG00000168268.10	3	52535053	52535054	0.07	rs2071044	-5.75	rs7614981	0.094359	5.23	4.047	369	1	top1	1.2e-07	0.094	4.047	5.19e-05	0.0033389
BIP	Minor_Salivary_Gland	ENSG00000104059.4	15	29570722	29570723	0.435	rs12913433	3.99	rs7180563	0.115004	4.69	2.698	486	13	lasso	4.3e-06	0.17	3.8024	0.000143	0.0033462
BIP	Pancreas	ENSG00000147535.16	8	38269242	38269243	0.0719	rs12677998	-4.68	rs16887244	0.0479	3.9	-4.162	273	1	top1	0.00035	0.048	-4.162	3.15e-05	0.00335475
BIP	Small_Intestine_Terminal_Ileum	ENSG00000171574.17	19	58401503	58401504	0.5611	rs3826684	-4.1	rs11671591	0.474811	-8.35	-3.986	311	311	susie	2.5e-22	0.49	4.07568	4.59e-05	0.003366
BIP	Thyroid	ENSG00000100354.20	22	40044816	40044817	0.0593	rs4821913	-4.4	rs136855	0.0155	-4.23	-4.157	302	4	lasso	0.00024	0.026	4.0607	4.89e-05	0.00338388
BIP	Thyroid	ENSG00000100354.20	22	40044816	40044817	0.0593	rs4821913	-4.4	rs136855	0.0155	-4.23	-4.157	302	4	lasso	0.00024	0.026	4.0607	4.89e-05	0.00338388
BIP	Adipose_Visceral_Omentum	ENSG00000259511.2	15	84172489	84172490	0.1581	rs12912934	-5.36	rs11633075	0.04177	-5.71	-5.015	211	211	susie	2.2e-12	0.12	3.83339	0.000126	0.00339055
BIP	Breast_Mammary_Tissue	ENSG00000275120.2	15	84633822	84633823	0.1365	rs12912934	-5.36	rs4842978	0.085692	5.75	-3.8	339	339	susie	3.1e-08	0.087	-3.8346	0.000126	0.0034146
BIP	Adipose_Subcutaneous	ENSG00000101109.11	20	44966473	44966474	0.0514	rs6130764	-5	rs1015519	0.012561	-4.44	3.749	421	2	lasso	0.0035	0.016	-3.97442	7.06e-05	0.00343116
BIP	Adrenal_Gland	ENSG00000142444.6	19	10928732	10928733	0.1978	rs3843751	-5.24	rs10775614	0.044182	-4.21	-3.844	379	379	susie	0.00012	0.07	4.11821	3.82e-05	0.00344755
BIP	Brain_Cerebellar_Hemisphere	ENSG00000101082.13	20	36646215	36646216	0.212	rs221307	-3.6	rs6017722	-0.00489	3.65	-1.61	194	19	enet	0.0065	0.041	-3.9908	6.59e-05	0.00347073
BIP	Lung	ENSG00000248746.5	11	66546394	66546395	0.0918	rs7122539	-5.18	rs1671062	0.059845	-5.82	3.503	263	6	lasso	1.2e-08	0.07	-4.04	5.35e-05	0.00347119
BIP	Lung	ENSG00000109956.12	11	134411917	134411918	0.2555	rs12280153	-4.48	rs11223780	0.193609	-9.74	-3.867	627	6	lasso	2.1e-23	0.2	4.03	5.61e-05	0.00347119
BIP	Brain_Caudate_basal_ganglia	ENSG00000171574.17	19	58401503	58401504	0.2087	rs3826684	-4.1	rs4801591	0.070628	4.54	3.244	311	12	lasso	1.2e-06	0.12	4.26603	1.99e-05	0.00347255
BIP	Cells_EBV-transformed_lymphocytes	ENSG00000255320.1	11	66246238	66246239	0.409	rs10791855	-5.14	rs3132851	0.305	6.15	-4.182	319	23	enet	4.8e-14	0.4	-4.237	2.27e-05	0.0034731
BIP	Artery_Tibial	ENSG00000149485.18	11	61829317	61829318	0.0978	rs174577	5.29	rs174555	0.064904	-6.18	4.231	423	21	enet	1.5e-11	0.09	-4.0547	5.02e-05	0.00347635
BIP	Esophagus_Muscularis	ENSG00000124920.13	11	61752648	61752649	0.0743	rs174577	5.29	rs198464	0.041	-5.05	-3.508	400	400	susie	1.3e-05	0.046	4.06557	4.79e-05	0.0034967
BIP	Colon_Transverse	ENSG00000174080.10	11	66568840	66568841	0.2296	rs7122539	-5.18	rs2242663	0.135	7.27	-3.242	259	12	enet	5.3e-15	0.19	-3.9772	6.97e-05	0.00350491
BIP	Prostate	ENSG00000166426.7	15	78343498	78343499	0.163	rs17674205	3.33	rs4243078	0.002732	4.02	2.255	387	16	enet	0.0026	0.044	3.6568	0.000255	0.00350625
BIP	Esophagus_Muscularis	ENSG00000134824.13	11	61816255	61816256	0.4893	rs174577	5.29	rs968567	0.384	12.15	3.406	415	3	lasso	1.4e-43	0.39	4.00585	6.18e-05	0.00350887
BIP	Esophagus_Muscularis	ENSG00000173898.11	11	66729225	66729226	0.0682	rs7122539	-5.18	rs560577	0.00728	3.91	1.237	257	7	enet	0.014	0.013	4.02494	5.7e-05	0.00350887
BIP	Nerve_Tibial	ENSG00000175324.9	8	38176531	38176532	0.0811	rs2306899	-4.67	rs2932005	0.0104	4.02	-4.15	251	1	top1	0.018	0.01	-4.15	3.32e-05	0.0035109
BIP	Brain_Frontal_Cortex_BA9	ENSG00000173156.6	11	67056817	67056818	0.2079	rs7122539	-5.18	rs11227678	0.1682	-5.43	2.601	252	13	enet	1.4e-08	0.18	-3.9656	7.32e-05	0.0035136
BIP	Lung	ENSG00000183060.15	15	99733560	99733561	0.3346	rs325380	-4.73	rs8041078	0.216764	9.78	-2.056	505	23	enet	2.9e-37	0.31	-3.7747	0.00016	0.00353067
BIP	Uterus	ENSG00000278769.1	15	42724616	42724617	0.182	rs11632169	5.31	rs8031218	0.145768	4.58	3.869	270	1	top1	2.9e-05	0.15	3.869	0.000109	0.003537
BIP	Uterus	ENSG00000275120.2	15	84633822	84633823	0.319	rs12912934	-5.36	rs1107179	0.157639	4.76	-3.825	339	1	top1	1.4e-05	0.16	-3.825	0.000131	0.003537
BIP	Brain_Cortex	ENSG00000149485.18	11	61829317	61829318	0.2493	rs174577	5.29	rs174555	0.209207	-6.41	4.231	423	1	top1	4.5e-11	0.21	-4.231	2.33e-05	0.0035416
BIP	Artery_Aorta	ENSG00000078814.15	20	34975402	34975403	0.316	rs3818253	4.79	rs6088662	0.156706	7.67	4.779	352	8	lasso	2.4e-18	0.21	3.98248	6.82e-05	0.0035464
BIP	Artery_Aorta	ENSG00000088298.12	20	35147363	35147364	0.1596	rs3818253	4.79	rs6088732	0.135841	-7.55	3.803	345	6	lasso	2.9e-13	0.15	-4.02973	5.58e-05	0.0035464
BIP	Cells_EBV-transformed_lymphocytes	ENSG00000073605.18	17	39918649	39918650	0.29	rs2302776	-4.91	rs11557467	0.134253	4.88	3.879	286	1	top1	3.9e-05	0.13	3.879	0.000105	0.00357
BIP	Cells_EBV-transformed_lymphocytes	ENSG00000172057.9	17	39927600	39927601	0.53	rs2302776	-4.91	rs8067378	0.426126	7.04	3.885	288	1	top1	2.8e-15	0.43	3.885	0.000102	0.00357
BIP	Heart_Atrial_Appendage	ENSG00000148600.14	10	84194634	84194635	0.2645	rs7099098	-4.07	rs7099098	0.216	8.42	-4.071	538	538	susie	8.5e-19	0.22	-4.2203	2.44e-05	0.0036112
BIP	Artery_Tibial	ENSG00000168268.10	3	52535053	52535054	0.0856	rs2071044	-5.75	rs7614981	0.0513	5.58	4.047	370	1	top1	3.5e-07	0.051	4.047	5.19e-05	0.00361354
BIP	Lung	ENSG00000085788.13	8	38225217	38225218	0.0358	rs12677998	-4.67	rs7845911	0.043116	5.03	-4.372	273	1	top1	7.3e-06	0.043	-4.372	1.23e-05	0.0036162
BIP	Brain_Hypothalamus	ENSG00000204033.9	10	84225588	84225589	0.2453	rs7099098	-4.07	rs7099098	0.139	4.78	-4.071	533	1	top1	9.4e-07	0.14	-4.071	4.68e-05	0.003627
BIP	Adipose_Visceral_Omentum	ENSG00000135250.16	7	105399307	105399308	0.0765	rs10249746	-4.71	rs4727622	0.0441	4.87	-4.602	395	395	susie	1.3e-05	0.045	-4.48208	7.39e-06	0.00362849
BIP	Cells_Cultured_fibroblasts	ENSG00000026559.13	20	51023128	51023129	0.1518	rs1850	5.25	rs6013066	0.003636	4.3	-4.1179	478	8	enet	1.7e-06	0.053	-3.96912	7.21e-05	0.00363384
BIP	Cells_Cultured_fibroblasts	ENSG00000130703.15	20	62231921	62231922	0.1972	rs4142484	-4.02	rs4142484	0.120268	-7.36	-4.022	518	518	susie	2.2e-13	0.12	4.00723	6.14e-05	0.00363384
BIP	Artery_Coronary	ENSG00000131401.11	19	50344760	50344761	0.312	rs11879501	4.02	rs11879501	0.166497	-6.01	4.02	399	1	top1	1.2e-08	0.17	-4.02	5.82e-05	0.0036375
BIP	Ovary	ENSG00000259570.1	15	84394511	84394512	0.175	rs12912934	-5.36	rs12906879	0.02879	3.74	-4.631	241	4	lasso	0.00037	0.083	-3.75431	0.000174	0.003654
BIP	Muscle_Skeletal	ENSG00000167914.11	17	39953262	39953263	0.1899	rs10305278	-5.55	rs3859192	0.127289	-10.03	3.003	298	14	enet	7.1e-28	0.18	-4.0938	4.24e-05	0.0036676
BIP	Muscle_Skeletal	ENSG00000011260.13	17	51260527	51260528	0.3325	rs8080145	-4.97	rs4793692	0.42369	15.8	4.236	450	450	susie	1.6e-74	0.43	4.1083	3.99e-05	0.0036676
BIP	Lung	ENSG00000174516.14	11	66466744	66466745	0.0792	rs7122539	-5.18	rs4630309	0.03954	-4.6	-2.757	286	286	susie	1.5e-05	0.04	3.99	6.68e-05	0.003674
BIP	Skin_Sun_Exposed_Lower_leg	ENSG00000138942.15	22	31160192	31160193	0.2009	rs1034589	4.17	rs4561750	0.058898	-7.01	-2.107	364	364	susie	2.8e-17	0.13	4.08812	4.35e-05	0.00368662
BIP	Skin_Sun_Exposed_Lower_leg	ENSG00000100380.13	22	40857021	40857022	0.0529	rs138312	-5.52	rs2899341	0.010694	4.47	3.964	287	7	enet	0.00013	0.027	4.14074	3.46e-05	0.00368662
BIP	Skin_Sun_Exposed_Lower_leg	ENSG00000138942.15	22	31160192	31160193	0.2009	rs1034589	4.17	rs4561750	0.058898	-7.01	-2.107	364	364	susie	2.8e-17	0.13	4.08812	4.35e-05	0.00368662
BIP	Skin_Sun_Exposed_Lower_leg	ENSG00000100380.13	22	40857021	40857022	0.0529	rs138312	-5.52	rs2899341	0.010694	4.47	3.964	287	7	enet	0.00013	0.027	4.14074	3.46e-05	0.00368662
BIP	Brain_Cerebellar_Hemisphere	ENSG00000279569.1	16	70664449	70664450	0.2626	rs11649341	5.05	rs3813908	0.126225	5.2	-3.052	148	6	enet	3.5e-07	0.15	-4.1331	3.58e-05	0.0036874
BIP	Thyroid	ENSG00000259728.5	15	84570923	84570924	0.2605	rs12912934	-5.36	rs11633534	0.184	10.35	-5.139	322	30	enet	4.6e-35	0.27	-3.9914	6.57e-05	0.00368741
BIP	Spleen	ENSG00000230373.8	15	84516813	84516814	0.4715	rs12912934	-5.36	rs150963	0.22	6.76	1.8873	315	24	enet	3.2e-19	0.36	3.99017	6.6e-05	0.003696
BIP	Spleen	ENSG00000055955.15	3	52830738	52830739	0.3349	rs2071044	-5.75	rs2276817	0.264813	6.92	-4.15	388	1	top1	1e-13	0.26	-4.15	3.32e-05	0.00369627
BIP	Thyroid	ENSG00000248746.5	11	66546394	66546395	0.2616	rs7122539	-5.18	rs1671064	0.25	-11.11	4.039	264	264	susie	2.1e-32	0.25	-4.0979	4.17e-05	0.00369939
BIP	Brain_Anterior_cingulate_cortex_BA24	ENSG00000160282.13	21	46155566	46155567	0.458	rs1007893	-4.64	rs4818826	0.21663	-5.78	3.54	495	35	enet	9e-10	0.24	-3.962	7.43e-05	0.003715
BIP	Brain_Cerebellar_Hemisphere	ENSG00000103494.12	16	53703937	53703938	0.3762	rs2111121	4.08	rs9302649	0.002348	3.86	3.527	460	460	susie	0.00085	0.063	4.0644	4.81e-05	0.00371573
BIP	Colon_Sigmoid	ENSG00000162613.16	1	77979109	77979110	0.1066	rs12751064	-4.94	rs12049202	-0.00336	-3.5	-3.482	331	331	susie	0.022	0.016	4.52542	6.03e-06	0.00372051
BIP	Lung	ENSG00000135250.16	7	105399307	105399308	0.0506	rs10249746	-4.71	rs2240465	0.014568	4.46	-4.495	394	1	top1	0.0067	0.015	-4.495	6.96e-06	0.00374448
BIP	Prostate	ENSG00000160282.13	21	46155566	46155567	0.2956	rs1007893	-4.64	rs4818826	0.057926	-5.12	3.54	496	15	enet	2.3e-05	0.09	-3.837	0.000125	0.00375
BIP	Breast_Mammary_Tissue	ENSG00000101460.12	20	34546853	34546854	0.1935	rs3818253	4.79	rs6088521	0.158454	8.05	3.482	303	8	lasso	1e-16	0.19	3.8105	0.000139	0.003753
BIP	Breast_Mammary_Tissue	ENSG00000078814.15	20	34975402	34975403	0.09	rs3818253	4.79	rs2273684	0.009794	4.3	3.924	351	351	susie	8.6e-05	0.043	3.8418	0.000122	0.003753
BIP	Small_Intestine_Terminal_Ileum	ENSG00000168807.16	16	69187128	69187129	0.1409	rs7191614	4.66	rs11641316	0.04161	-3.97	4.217	318	318	susie	0.003	0.055	-4.1076	4e-05	0.00376
BIP	Small_Intestine_Terminal_Ileum	ENSG00000258429.1	16	69330594	69330595	0.1795	rs7191614	4.66	rs11641316	0.05221	-5	4.217	297	297	susie	7.7e-05	0.1	-4.1749	2.98e-05	0.00376
BIP	Minor_Salivary_Gland	ENSG00000283098.1	14	36320752	36320753	0.252	rs4904582	3.88	rs381858	-0.008162	-2.88	-1.954	522	522	susie	0.011	0.048	4.084	4.43e-05	0.0037655
BIP	Artery_Coronary	ENSG00000104497.13	8	81842865	81842866	0.5685	rs10106226	3.98	rs1376841	0.300318	7.69	3.707	315	36	enet	5.8e-20	0.38	4.0062	6.17e-05	0.00379455
BIP	Artery_Aorta	ENSG00000173621.8	11	66856646	66856647	0.1401	rs7122539	-5.18	rs7122539	0.0411	-4.67	-5.179	220	39	enet	0.00011	0.042	4.05294	5.06e-05	0.00381187
BIP	Whole_Blood	ENSG00000110583.12	11	63938993	63938994	0.126	rs320109	4.86	rs4980499	0.044914	6.1	3.872	329	329	susie	4.4e-09	0.058	3.937	8.25e-05	0.00381975
BIP	Cells_Cultured_fibroblasts	ENSG00000055955.15	3	52830738	52830739	0.5486	rs2071044	-5.75	rs2276817	0.354317	12.02	-4.15	387	387	susie	1.3e-40	0.36	-4.00729	6.14e-05	0.00382727
BIP	Cells_Cultured_fibroblasts	ENSG00000196776.14	3	108091024	108091025	0.1768	rs17827795	-5.27	rs7625167	0.086104	-6.15	1.492	429	26	enet	4.1e-11	0.1	-4.01915	5.84e-05	0.00382727
BIP	Artery_Aorta	ENSG00000131401.11	19	50344760	50344761	0.3203	rs11879501	4.02	rs11879501	0.194301	-8.1	4.02	399	1	top1	2.7e-17	0.19	-4.02	5.82e-05	0.00383393
BIP	Skin_Sun_Exposed_Lower_leg	ENSG00000174165.7	11	66546237	66546238	0.0624	rs7122539	-5.18	rs597626	0.0237	-4.96	-2.553	262	12	enet	1.9e-07	0.05	4.11969	3.79e-05	0.00383422
BIP	Brain_Cerebellar_Hemisphere	ENSG00000138942.15	22	31160192	31160193	0.1928	rs1034589	4.17	rs1034589	0.06569	4.63	4.17	364	364	susie	8.8e-06	0.11	4.016	5.92e-05	0.003848
BIP	Brain_Cerebellar_Hemisphere	ENSG00000138942.15	22	31160192	31160193	0.1928	rs1034589	4.17	rs1034589	0.06569	4.63	4.17	364	364	susie	8.8e-06	0.11	4.016	5.92e-05	0.003848
BIP	Testis	ENSG00000274469.1	20	37571102	37571103	0.1663	rs7274285	-3.93	rs749183	0.070802	-4.51	3.374	397	397	susie	9e-07	0.082	-4.05319	5.05e-05	0.00385062
BIP	Small_Intestine_Terminal_Ileum	ENSG00000264290.1	17	29569579	29569580	0.1057	rs3110496	-4.51	rs3110496	0.025299	-4.08	-4.508	311	16	enet	0.0083	0.042	3.8526	0.000117	0.00387771
BIP	Skin_Sun_Exposed_Lower_leg	ENSG00000100372.14	22	40819398	40819399	0.0402	rs138312	-5.52	rs5758168	0.030193	4.48	4.024	289	1	top1	4.9e-05	0.03	4.024	5.72e-05	0.00387816
BIP	Skin_Sun_Exposed_Lower_leg	ENSG00000100372.14	22	40819398	40819399	0.0402	rs138312	-5.52	rs5758168	0.030193	4.48	4.024	289	1	top1	4.9e-05	0.03	4.024	5.72e-05	0.00387816
BIP	Muscle_Skeletal	ENSG00000248746.5	11	66546394	66546395	0.5547	rs7122539	-5.18	rs1815739	0.59	-18.64	3.94	263	263	susie	4.4e-116	0.59	-3.94205	8.08e-05	0.0038784
BIP	Muscle_Skeletal	ENSG00000103653.16	15	74782056	74782057	0.0942	rs11636952	3.78	rs8033381	0.016252	4.41	3.1	324	36	enet	9e-05	0.024	3.9767	6.99e-05	0.00387945
BIP	Nerve_Tibial	ENSG00000168268.10	3	52535053	52535054	0.1327	rs2071044	-5.75	rs7638808	0.118284	-7.9	-3.888	369	23	enet	2.3e-16	0.14	4.06787	4.74e-05	0.0038868
BIP	Brain_Hypothalamus	ENSG00000134508.12	18	23134563	23134564	0.2264	rs7241413	3.9	rs892430	0.0485	-4.39	3.488	334	334	susie	0.00028	0.077	-3.95097	7.78e-05	0.00389
BIP	Artery_Tibial	ENSG00000168237.17	3	52287088	52287089	0.0861	rs2710323	5.73	rs352158	0.058	5.95	3.392	337	337	susie	5.1e-08	0.059	4.0017	6.29e-05	0.00389281
BIP	Skin_Sun_Exposed_Lower_leg	ENSG00000265185.5	17	19061911	19061912	0.1701	rs2428373	-3.7	rs1624825	0.048912	5.94	-1.277	193	36	enet	3.5e-12	0.089	-4.12411	3.72e-05	0.0039072
BIP	Skin_Sun_Exposed_Lower_leg	ENSG00000167543.15	17	29566051	29566052	0.229	rs3110496	-4.51	rs565977	0.163338	-9.15	-4.111	313	1	top1	1.3e-21	0.16	4.111	3.94e-05	0.0039072
BIP	Skin_Sun_Exposed_Lower_leg	ENSG00000198720.12	17	29589768	29589769	0.1757	rs3110496	-4.51	rs3110496	0.090026	7.61	-4.508	313	24	enet	3.5e-14	0.11	-4.10353	4.07e-05	0.0039072
BIP	Skin_Sun_Exposed_Lower_leg	ENSG00000172057.9	17	39927600	39927601	0.1811	rs2302776	-4.91	rs9303281	0.075862	6.37	4.19	292	1	top1	1.6e-10	0.076	4.19	2.79e-05	0.0039072
BIP	Brain_Cerebellar_Hemisphere	ENSG00000064547.13	19	19628929	19628930	0.169	rs1064395	6.11	rs11667828	0.056775	4.46	3.98	343	343	susie	0.0013	0.059	4.13441	3.56e-05	0.00391
BIP	Brain_Cerebellar_Hemisphere	ENSG00000105726.16	19	19663692	19663693	0.128	rs1064395	6.11	rs919778	0.090312	4.42	4.127	331	1	top1	7.8e-05	0.09	4.127	3.68e-05	0.00391
BIP	Skin_Not_Sun_Exposed_Suprapubic	ENSG00000085788.13	8	38225217	38225218	0.0313	rs2306899	-4.67	rs11783967	0.0365	4.42	-4.164	274	274	susie	2.9e-05	0.038	-4.3871	1.15e-05	0.003933
BIP	Artery_Aorta	ENSG00000171574.17	19	58401503	58401504	0.2692	rs3826684	-4.1	rs11671591	0.206455	-8.35	-3.986	311	1	top1	2.2e-18	0.21	3.986	6.72e-05	0.00393493
BIP	Adipose_Subcutaneous	ENSG00000101000.5	20	35172072	35172073	0.2268	rs3818253	4.79	rs6060270	0.226305	-10.58	3.778	353	353	susie	1.7e-29	0.23	-3.89727	9.73e-05	0.00394065
BIP	Brain_Frontal_Cortex_BA9	ENSG00000158805.11	16	89720399	89720400	0.1521	rs2079672	4.03	rs6500461	-0.006449	-3.44	-3.175	403	403	susie	0.003	0.049	3.8266	0.00013	0.00394875
BIP	Lung	ENSG00000137871.19	15	56918570	56918571	0.0645	rs703235	3.73	rs703235	0.051374	5.49	3.73	347	1	top1	1e-06	0.051	3.73	0.000191	0.00395131
BIP	Nerve_Tibial	ENSG00000183530.13	22	31750139	31750140	0.0543	rs1858821	4.15	rs1968023	0.031712	-4.56	3.241	371	371	susie	0.0001	0.032	-3.91138	9.18e-05	0.00395887
BIP	Nerve_Tibial	ENSG00000183530.13	22	31750139	31750140	0.0543	rs1858821	4.15	rs1968023	0.031712	-4.56	3.241	371	371	susie	0.0001	0.032	-3.91138	9.18e-05	0.00395887
BIP	Testis	ENSG00000277595.1	12	110032244	110032245	0.0851	rs17680262	4.5	rs17680262	0.128	-6.16	4.503	299	299	susie	5.8e-10	0.13	-4.50338	6.69e-06	0.00397386
BIP	Esophagus_Gastroesophageal_Junction	ENSG00000058063.15	3	182793499	182793500	0.0922	rs1027874	4.07	rs4859137	0.047301	-4.83	3.729	352	352	susie	2.7e-05	0.059	-3.96869	7.23e-05	0.00398683
BIP	Testis	ENSG00000124157.6	20	45221299	45221300	0.0755	rs6130764	-5	rs2233896	0.025726	-4.32	-3.929	462	462	susie	0.0018	0.032	3.9923	6.54e-05	0.0039894
BIP	Nerve_Tibial	ENSG00000213277.3	10	103175553	103175554	0.1319	rs7096169	-4.36	rs3740390	0.065259	5.78	-3.134	353	28	enet	3.9e-10	0.084	-4.30497	1.67e-05	0.0039913
BIP	Nerve_Tibial	ENSG00000237513.1	7	104941062	104941063	0.0829	rs10249746	-4.71	rs2428161	0.030846	4.51	2.144	409	13	enet	7.8e-05	0.033	4.53	5.94e-06	0.00399168
BIP	Esophagus_Mucosa	ENSG00000164088.17	3	52245792	52245793	0.0421	rs1108842	5.49	rs7618915	0.0302	-4.28	-4.173	325	1	top1	0.00024	0.03	4.173	3.01e-05	0.00399578
BIP	Brain_Spinal_cord_cervical_c-1	ENSG00000100034.13	22	21940656	21940657	0.236	rs5756323	-5.02	rs239917	0.03295	-3.93	-4.71	411	17	enet	8.2e-05	0.12	3.812	0.000138	0.004002
BIP	Brain_Spinal_cord_cervical_c-1	ENSG00000100034.13	22	21940656	21940657	0.236	rs5756323	-5.02	rs239917	0.03295	-3.93	-4.71	411	17	enet	8.2e-05	0.12	3.812	0.000138	0.004002
BIP	Artery_Tibial	ENSG00000139636.15	12	49110897	49110898	0.0918	rs7969091	5.11	rs10783299	0.08	-6.33	4.449	313	1	top1	2e-10	0.08	-4.449	8.63e-06	0.00404747
BIP	Heart_Atrial_Appendage	ENSG00000175324.9	8	38176531	38176532	0.0404	rs2306899	-4.67	rs2932005	0.017868	3.67	-4.15	252	1	top1	0.0099	0.018	-4.15	3.32e-05	0.0040504
BIP	Brain_Putamen_basal_ganglia	ENSG00000140326.12	15	42737125	42737126	0.0998	rs11632169	5.31	rs8034447	0.05905	4.16	4.242	269	1	top1	0.0014	0.059	4.242	2.22e-05	0.0040626
BIP	Adipose_Subcutaneous	ENSG00000118200.14	1	200739557	200739558	0.145	rs10920045	-3.71	rs3806358	0.104	-7.54	-3.145	546	23	enet	4e-20	0.16	4.4522	8.5e-06	0.0040715
BIP	Artery_Aorta	ENSG00000258851.1	14	103553420	103553421	0.0806	rs722637	4.35	rs10129426	0.020258	4.28	-2.433	358	358	susie	0.0027	0.024	-4.30226	1.69e-05	0.0040729
BIP	Brain_Hypothalamus	ENSG00000259295.6	15	85191437	85191438	0.4851	rs12910012	-5.34	rs9744503	0.172108	5.73	-0.739	498	498	susie	5.6e-13	0.28	-3.7702	0.000163	0.004075
BIP	Pancreas	ENSG00000214194.8	7	113118612	113118613	0.2071	rs13240515	-3.87	rs2253640	0.056572	-5.29	3.37	308	46	enet	4.5e-07	0.097	-4.25163	2.12e-05	0.004081
BIP	Brain_Cerebellar_Hemisphere	ENSG00000077782.19	8	38468833	38468834	0.2819	rs12677998	-4.79	rs2517388	0.022591	-3.68	-2.271	287	287	susie	0.0086	0.038	4.05921	4.92e-05	0.0040836
BIP	Heart_Atrial_Appendage	ENSG00000055955.15	3	52830738	52830739	0.3657	rs2071044	-5.75	rs2276817	0.31	10.52	-4.15	387	387	susie	9.1e-30	0.33	-3.938	8.22e-05	0.00408945
BIP	Skin_Sun_Exposed_Lower_leg	ENSG00000055955.15	3	52830738	52830739	0.3538	rs2071044	-5.75	rs2276817	0.300984	12.4	-4.15	387	1	top1	1.8e-41	0.3	-4.15	3.32e-05	0.00409024
BIP	Artery_Coronary	ENSG00000174080.10	11	66568840	66568841	0.2884	rs7122539	-5.18	rs2242663	0.15103	5.96	-3.242	259	4	lasso	6.8e-09	0.17	-4.01211	6.02e-05	0.0040936
BIP	Brain_Putamen_basal_ganglia	ENSG00000008838.19	17	40061214	40061215	0.2826	rs2302776	-4.91	rs6503534	0.02948	3.71	3.178	302	302	susie	0.00018	0.083	4.16853	3.07e-05	0.00409845
BIP	Testis	ENSG00000213023.10	19	50639826	50639827	0.1951	rs11879501	4.02	rs2546551	-0.00233	3	-3.165	527	527	susie	0.013	0.019	-4.22395	2.4e-05	0.004104
BIP	Artery_Aorta	ENSG00000189136.8	15	84570794	84570795	0.3196	rs12912934	-5.36	rs2008262	0.085267	-6.89	3.393	320	24	enet	5.5e-21	0.23	-3.67527	0.000238	0.00411211
BIP	Uterus	ENSG00000148700.14	10	109996367	109996368	0.193	rs4595478	5.21	rs734163	0.01909	3.94	4.872	333	333	susie	0.021	0.041	4.14062	3.46e-05	0.0041174
BIP	Brain_Putamen_basal_ganglia	ENSG00000100372.14	22	40819398	40819399	0.133	rs138312	-5.52	rs138318	0.08022	-4.29	-3.743	288	288	susie	0.0001	0.09	4.01863	5.85e-05	0.00412425
BIP	Brain_Putamen_basal_ganglia	ENSG00000100372.14	22	40819398	40819399	0.133	rs138312	-5.52	rs138318	0.08022	-4.29	-3.743	288	288	susie	0.0001	0.09	4.01863	5.85e-05	0.00412425
BIP	Pancreas	ENSG00000188487.11	11	15112423	15112424	0.1441	rs4291657	-4.2	rs1562902	0.0108	3.39	-3.22	397	37	enet	0.0014	0.037	-4.06439	4.82e-05	0.0041452
BIP	Brain_Frontal_Cortex_BA9	ENSG00000204991.10	16	89818178	89818179	0.3928	rs2079672	4.03	rs12598477	0.09549	-5.25	3.851	360	360	susie	2.3e-06	0.13	-3.7837	0.000154	0.004158
BIP	Skin_Not_Sun_Exposed_Suprapubic	ENSG00000055955.15	3	52830738	52830739	0.4708	rs2071044	-5.75	rs1573815	0.4	13.27	-4.148	387	12	enet	1.1e-49	0.4	-4.16724	3.08e-05	0.004158
BIP	Esophagus_Gastroesophageal_Junction	ENSG00000174080.10	11	66568840	66568841	0.4099	rs7122539	-5.18	rs2242663	0.296605	9.06	-3.242	257	257	susie	1.3e-23	0.31	-3.98729	6.68e-05	0.00416387
BIP	Esophagus_Muscularis	ENSG00000248746.5	11	66546394	66546395	0.3363	rs7122539	-5.18	rs1815739	0.279	-10.45	3.94	263	1	top1	2.5e-29	0.28	-3.94	8.15e-05	0.00416465
BIP	Testis	ENSG00000181896.11	19	19668795	19668796	0.1525	rs1064395	6.11	rs919778	0.156913	6.71	4.127	331	1	top1	7.1e-12	0.16	4.127	3.68e-05	0.0041952
BIP	Testis	ENSG00000232098.3	19	58408483	58408484	0.3944	rs3826684	-4.1	rs11878198	0.38005	-10.31	-4.045	310	310	susie	6.1e-31	0.39	4.16505	3.11e-05	0.0041952
BIP	Adipose_Subcutaneous	ENSG00000158792.15	16	89701704	89701705	0.0907	rs2079672	4.03	rs3809646	0.07	-6.77	3.691	413	15	enet	5.4e-12	0.093	-4.4533	8.46e-06	0.00419616
BIP	Skin_Sun_Exposed_Lower_leg	ENSG00000114446.4	3	108222569	108222570	0.1554	rs17827795	-5.27	rs936266	0.144718	8.63	-4.035	409	1	lasso	2e-19	0.15	-4.035	5.46e-05	0.0042042
BIP	Skin_Sun_Exposed_Lower_leg	ENSG00000144821.9	3	108529321	108529322	0.43	rs17827795	-5.27	rs936266	0.372926	13.85	-4.035	427	427	susie	8e-61	0.41	-4.06631	4.78e-05	0.0042042
BIP	Skin_Sun_Exposed_Lower_leg	ENSG00000114209.14	3	167734938	167734939	0.047	rs7613933	-4.87	rs6784267	0.015812	4.73	-4.05	385	385	susie	0.0021	0.017	-4.07333	4.63e-05	0.0042042
BIP	Colon_Transverse	ENSG00000126231.13	13	113158653	113158654	0.2945	rs9549695	-4.7	rs4907593	0.253683	-8.83	-4.158	434	1	top1	1.6e-20	0.25	4.158	3.21e-05	0.0042051
BIP	Liver	ENSG00000109956.12	11	134411917	134411918	0.3878	rs12280153	-4.48	rs1866767	0.190348	-6.53	-3.818	628	628	susie	2.9e-11	0.22	3.8577	0.000114	0.004218
BIP	Adipose_Visceral_Omentum	ENSG00000259728.5	15	84570923	84570924	0.3709	rs12912934	-5.36	rs11633606	0.26431	-10.23	2.359	322	18	enet	6.8e-32	0.3	-3.75888	0.000171	0.004218
BIP	Stomach	ENSG00000257987.5	12	48727434	48727435	0.0837	rs7969091	5.11	rs2304275	0.000586	-3.13	4.818	355	355	susie	0.046	0.012	-4.29919	1.71e-05	0.0042237
BIP	Skin_Sun_Exposed_Lower_leg	ENSG00000258429.1	16	69330594	69330595	0.169	rs7191614	4.66	rs8044794	0.188	-10.55	4.181	297	8	lasso	4.2e-28	0.21	-4.469	7.86e-06	0.00422868
BIP	Brain_Nucleus_accumbens_basal_ganglia	ENSG00000124134.8	20	45101111	45101112	0.2019	rs6130764	-5	rs6031923	-0.005182	-3.65	3.553	460	460	susie	0.0052	0.037	-4.1142	3.88e-05	0.0042292
BIP	Brain_Cerebellar_Hemisphere	ENSG00000083812.11	19	58467044	58467045	0.154	rs3826684	-4.1	rs11671591	0.018649	3.58	-3.986	288	288	susie	0.012	0.034	-4.05655	4.98e-05	0.004233
BIP	Cells_EBV-transformed_lymphocytes	ENSG00000173486.12	11	64241003	64241004	0.25	rs320109	4.86	rs11607007	0.0343	4.47	2.916	342	22	enet	1.6e-05	0.15	3.9355	8.3e-05	0.004233
BIP	Cells_EBV-transformed_lymphocytes	ENSG00000173992.8	11	66593083	66593084	0.364	rs7122539	-5.18	rs692892	0.317	-6.23	-3.952	256	1	top1	5.2e-11	0.32	3.952	7.75e-05	0.004233
BIP	Whole_Blood	ENSG00000126231.13	13	113158653	113158654	0.1934	rs9549695	-4.7	rs4907593	0.133891	-9.03	-4.158	434	1	top1	2.4e-19	0.13	4.158	3.21e-05	0.0042372
BIP	Adipose_Subcutaneous	ENSG00000183530.13	22	31750139	31750140	0.0845	rs1858821	4.15	rs9606839	0.0197	-4.44	3.406	371	18	enet	1e-06	0.047	-3.91207	9.15e-05	0.0042395
BIP	Adipose_Subcutaneous	ENSG00000183530.13	22	31750139	31750140	0.0845	rs1858821	4.15	rs9606839	0.0197	-4.44	3.406	371	18	enet	1e-06	0.047	-3.91207	9.15e-05	0.0042395
BIP	Brain_Putamen_basal_ganglia	ENSG00000011260.13	17	51260527	51260528	0.3874	rs8080145	-4.97	rs4793692	0.287663	6.76	4.236	439	439	susie	4.4e-13	0.29	4.06646	4.77e-05	0.0042453
BIP	Whole_Blood	ENSG00000158792.15	16	89701704	89701705	0.1919	rs2079672	4.03	rs1110331	0.162	-10.05	3.263	413	24	enet	7.3e-30	0.21	-4.1775	2.95e-05	0.004248
BIP	Colon_Sigmoid	ENSG00000093167.17	3	37176531	37176532	0.1031	rs9834970	-7.52	rs6801864	0.100828	5.8	4.016	426	1	top1	7.2e-08	0.1	4.016	5.92e-05	0.00425056
BIP	Colon_Sigmoid	ENSG00000168268.10	3	52535053	52535054	0.4276	rs2071044	-5.75	rs1010553	0.199982	7.68	3.853	369	21	enet	1e-15	0.21	4.02629	5.67e-05	0.00425056
BIP	Colon_Sigmoid	ENSG00000078070.12	3	183116074	183116075	0.1621	rs1027874	4.07	rs6443842	0.070923	-5.2	2.995	404	27	enet	1.1e-07	0.098	-4.02456	5.71e-05	0.00425056
BIP	Whole_Blood	ENSG00000078814.15	20	34975402	34975403	0.0559	rs3818253	4.79	rs6088764	0.0256	4.99	2.761	351	3	lasso	1.7e-05	0.031	4.1165	3.85e-05	0.00425425
BIP	Esophagus_Gastroesophageal_Junction	ENSG00000224086.5	22	21938584	21938585	0.391	rs5756323	-5.02	rs2329884	0.30486	-9.52	-3.849	407	407	susie	2e-24	0.31	3.9872	6.69e-05	0.0042593
BIP	Esophagus_Gastroesophageal_Junction	ENSG00000224086.5	22	21938584	21938585	0.391	rs5756323	-5.02	rs2329884	0.30486	-9.52	-3.849	407	407	susie	2e-24	0.31	3.9872	6.69e-05	0.0042593
BIP	Skin_Not_Sun_Exposed_Suprapubic	ENSG00000168792.4	17	29567136	29567137	0.1913	rs3110496	-4.51	rs497993	0.0669	6.35	-4.069	313	7	lasso	1.1e-09	0.081	-4.4968	6.9e-06	0.0042642
BIP	Adipose_Subcutaneous	ENSG00000163346.16	1	154956122	154956123	0.1393	rs4845679	4	rs10908445	0.0857	-7.14	3.727	397	397	susie	5e-13	0.1	-4.35337	1.34e-05	0.00427907
BIP	Brain_Cerebellar_Hemisphere	ENSG00000128536.15	7	105876795	105876796	0.2813	rs13223001	-4.6	rs9649282	-0.006371	-3.52	-1.754	514	7	lasso	0.087	0.012	4.35855	1.31e-05	0.0042837
BIP	Nerve_Tibial	ENSG00000115896.15	2	197804701	197804702	0.0483	rs7581202	-3.95	rs7592344	0.0173	4.26	-3.498	308	308	susie	0.0032	0.017	-4.20381	2.62e-05	0.00429156
BIP	Esophagus_Muscularis	ENSG00000066248.14	2	233013271	233013272	0.1975	rs2675960	4.35	rs2675960	0.139	7.44	4.352	469	1	top1	2.2e-14	0.14	4.352	1.35e-05	0.004293
BIP	Cells_EBV-transformed_lymphocytes	ENSG00000272573.5	3	52835218	52835219	0.174	rs2071044	-5.75	rs2276816	0.023968	3.8	-3.1526	378	3	lasso	0.046	0.027	-3.68874	0.000225	0.0043
BIP	Skin_Sun_Exposed_Lower_leg	ENSG00000273261.1	3	182921937	182921938	0.0614	rs1027874	4.07	rs10937103	0.022956	4.41	4.001	373	1	top1	0.00036	0.023	4.001	6.31e-05	0.00431884
BIP	Heart_Atrial_Appendage	ENSG00000253696.2	8	1971396	1971397	0.1524	rs2235114	-3.78	rs12548396	-0.001226	3.46	0.965	628	628	susie	0.0051	0.022	4.0407	5.33e-05	0.00433507
BIP	Testis	ENSG00000243995.2	20	45230867	45230868	0.1279	rs6130764	-5	rs2233896	0.040005	-4.29	-3.929	468	1	top1	0.00053	0.04	3.929	8.53e-05	0.00433608
BIP	Brain_Cerebellar_Hemisphere	ENSG00000204991.10	16	89818178	89818179	0.4222	rs2079672	4.03	rs12709094	0.243732	6.59	-3.331	360	18	lasso	1e-13	0.3	-3.9748	7.04e-05	0.00435072
BIP	Kidney_Cortex	ENSG00000167914.11	17	39953262	39953263	0.585	rs10305278	-5.55	rs8075668	0.3341	5.1	-3.087	296	296	susie	2.1e-07	0.34	-4.0357	5.44e-05	0.004352
BIP	Skin_Sun_Exposed_Lower_leg	ENSG00000273933.1	1	159974063	159974064	0.1503	rs4656248	-4.616	rs4656862	0.0765	7.02	-4.1203	516	4	lasso	1.1e-13	0.1	-4.36909	1.25e-05	0.00435833
BIP	Artery_Aorta	ENSG00000147535.16	8	38269242	38269243	0.0915	rs12677998	-4.68	rs17435276	0.04644	4.84	-4.077	285	1	top1	4.8e-05	0.046	-4.077	4.56e-05	0.0043624
BIP	Esophagus_Gastroesophageal_Junction	ENSG00000243477.5	3	50299116	50299117	0.2238	rs11917680	-4.74	rs13100173	0.025974	4.47	2.557	303	12	enet	5.9e-06	0.069	3.88631	0.000102	0.00437467
BIP	Esophagus_Gastroesophageal_Junction	ENSG00000114904.12	3	52770948	52770949	0.187	rs2071044	-5.75	rs7638808	0.101305	-5.92	-3.888	393	1	top1	4.1e-08	0.1	3.888	0.000101	0.00437467
BIP	Heart_Left_Ventricle	ENSG00000196155.12	16	67277509	67277510	0.0631	rs35356834	4.13	rs28473376	0.00284	3.78	3.198	232	18	lasso	0.002	0.026	4.1847	2.86e-05	0.0043901
BIP	Muscle_Skeletal	ENSG00000186010.18	19	19515735	19515736	0.0444	rs1064395	6.11	rs739461	0.0242	4.68	4.544	356	2	lasso	6.5e-06	0.032	4.17419	2.99e-05	0.0043953
BIP	Testis	ENSG00000126231.13	13	113158653	113158654	0.25	rs9549695	-4.7	rs4907593	0.255	-8.53	-4.158	433	1	top1	3.4e-19	0.25	4.158	3.21e-05	0.0043977
BIP	Skin_Not_Sun_Exposed_Suprapubic	ENSG00000093167.17	3	37176531	37176532	0.178	rs9834970	-7.52	rs6550457	0.111	-7.64	3.375	426	50	enet	1.7e-17	0.15	-4.02444	5.71e-05	0.00440486
BIP	Skin_Not_Sun_Exposed_Suprapubic	ENSG00000163807.5	3	44761661	44761662	0.2192	rs2888422	4.39	rs2257995	0.266	10.94	4.155	386	386	susie	4.3e-32	0.28	4.06679	4.77e-05	0.00440486
BIP	Skin_Not_Sun_Exposed_Suprapubic	ENSG00000144821.9	3	108529321	108529322	0.3341	rs17827795	-5.27	rs936266	0.283	11.07	-4.035	427	1	top1	6e-33	0.28	-4.035	5.46e-05	0.00440486
BIP	Brain_Caudate_basal_ganglia	ENSG00000148600.14	10	84194634	84194635	0.4738	rs7099098	-4.07	rs7099098	0.266334	6.88	-4.071	535	8	lasso	2.3e-14	0.29	-4.1239	3.72e-05	0.0044082
BIP	Adrenal_Gland	ENSG00000171574.17	19	58401503	58401504	0.3278	rs3826684	-4.1	rs11670871	0.2442	-7.62	-3.958	311	311	susie	5.5e-16	0.29	4.00854	6.11e-05	0.00441142
BIP	Esophagus_Mucosa	ENSG00000174483.19	11	66510605	66510606	0.07	rs7122539	-5.18	rs692892	0.0264	-4.26	-3.952	267	1	top1	0.00055	0.026	3.952	7.75e-05	0.0044175
BIP	Thyroid	ENSG00000140382.14	15	77420411	77420412	0.1275	rs4886883	-4.31	rs12902896	0.0643	7.48	-3.489	326	9	lasso	1.2e-12	0.098	-3.9198	8.86e-05	0.00442016
BIP	Brain_Putamen_basal_ganglia	ENSG00000204033.9	10	84225588	84225589	0.209	rs7099098	-4.07	rs7099098	0.16274	5.11	-4.071	533	1	top1	1.4e-07	0.16	-4.071	4.68e-05	0.0044226
BIP	Whole_Blood	ENSG00000088298.12	20	35147363	35147364	0.0697	rs3818253	4.79	rs3746429	0.0467	-6.19	3.733	345	5	enet	4.7e-08	0.051	-3.9432	8.04e-05	0.0044421
BIP	Whole_Blood	ENSG00000124102.4	20	45174875	45174876	0.0526	rs6130764	-5	rs13043809	0.043	-5.61	-4.112	462	462	susie	1.4e-07	0.047	4.0038	6.23e-05	0.0044421
BIP	Artery_Aorta	ENSG00000092529.23	15	42359499	42359500	0.0586	rs11632169	5.31	rs663454	0.028217	4.74	3.545	391	391	susie	6.8e-05	0.045	3.63624	0.000277	0.0044473
BIP	Artery_Aorta	ENSG00000183060.15	15	99733560	99733561	0.3598	rs325380	-4.73	rs11247123	0.199793	9.23	-3.988	506	17	enet	3.3e-29	0.32	-3.62778	0.000286	0.0044473
BIP	Testis	ENSG00000243678.11	17	51165434	51165435	0.1613	rs8080145	-4.97	rs17574235	0.0897	-5.85	-4.301	443	4	lasso	1.5e-08	0.11	4.35658	1.32e-05	0.0044484
BIP	Colon_Transverse	ENSG00000093167.17	3	37176531	37176532	0.0515	rs9834970	-7.52	rs6809976	-0.00237	-3.81	-1.643	426	426	susie	0.13	0.0043	3.95249	7.73e-05	0.00445763
BIP	Whole_Blood	ENSG00000160282.13	21	46155566	46155567	0.0739	rs1007893	-4.64	rs2839130	0.0436	-5.14	3.597	495	495	susie	1.8e-07	0.046	-3.9374	8.24e-05	0.0044619
BIP	Whole_Blood	ENSG00000160299.16	21	46324121	46324122	0.1136	rs1007893	-4.64	rs2839311	0.0685	7.98	2.836	451	26	enet	2.2e-16	0.11	3.9345	8.34e-05	0.0044619
BIP	Brain_Cortex	ENSG00000213888.3	22	31346776	31346777	0.274	rs1034589	4.17	rs2232176	0.01392	-4.45	3.577	339	339	susie	0.0005	0.06	-3.96966	7.2e-05	0.004464
BIP	Brain_Cortex	ENSG00000213888.3	22	31346776	31346777	0.274	rs1034589	4.17	rs2232176	0.01392	-4.45	3.577	339	339	susie	0.0005	0.06	-3.96966	7.2e-05	0.004464
BIP	Liver	ENSG00000189306.10	22	42519801	42519802	0.2591	rs3091364	-3.7	rs137121	0.06178	4.17	2.373	406	42	enet	1.1e-06	0.12	3.97673	6.99e-05	0.0044736
BIP	Liver	ENSG00000189306.10	22	42519801	42519802	0.2591	rs3091364	-3.7	rs137121	0.06178	4.17	2.373	406	42	enet	1.1e-06	0.12	3.97673	6.99e-05	0.0044736
BIP	Artery_Tibial	ENSG00000171574.17	19	58401503	58401504	0.2248	rs3826684	-4.1	rs11671591	0.153	-9.28	-3.986	311	311	susie	1e-21	0.17	4.09682	4.19e-05	0.0044833
BIP	Colon_Transverse	ENSG00000230373.8	15	84516813	84516814	0.4395	rs12912934	-5.36	rs12901468	0.282764	9.17	2.134	314	40	enet	3.8e-27	0.33	3.7303	0.000191	0.00453191
BIP	Brain_Caudate_basal_ganglia	ENSG00000272918.1	7	105105437	105105438	0.1048	rs10249746	-4.71	rs4266584	0.0123	3.64	1.824	369	369	susie	0.017	0.028	4.1843	2.86e-05	0.0045331
BIP	Brain_Cerebellar_Hemisphere	ENSG00000115073.7	2	97664106	97664107	0.8201	rs11692435	-4.14	rs11692435	0.399249	7.95	-4.137	143	10	lasso	1.2e-20	0.43	-4.23687	2.27e-05	0.00454
BIP	Brain_Cerebellar_Hemisphere	ENSG00000144214.9	2	99304741	99304742	0.2832	rs12053372	4.25	rs1955393	0.102362	5.16	3.909	312	21	enet	2.2e-05	0.1	4.24752	2.16e-05	0.00454
BIP	Artery_Tibial	ENSG00000151150.21	10	60733489	60733490	0.1042	rs4948412	5.01	rs10821729	0.0518	5.75	-2.806	427	28	enet	4.4e-08	0.059	-4.24672	2.17e-05	0.00454615
BIP	Skin_Not_Sun_Exposed_Suprapubic	ENSG00000184661.13	8	25458996	25458997	0.0657	rs13277090	4.46	rs1876281	0.0396	5.11	3.523	495	495	susie	1.9e-06	0.05	4.2009	2.66e-05	0.0045486
BIP	Brain_Cerebellar_Hemisphere	ENSG00000274403.1	15	42726582	42726583	0.1614	rs11632169	5.31	rs7163030	0.060887	3.81	3.908	273	1	top1	0.0011	0.061	3.908	9.31e-05	0.0045619
BIP	Small_Intestine_Terminal_Ileum	ENSG00000173992.8	11	66593083	66593084	0.1688	rs7122539	-5.18	rs692892	0.087671	-4.43	-3.952	259	1	top1	0.00021	0.088	3.952	7.75e-05	0.0045725
BIP	Ovary	ENSG00000214435.7	10	102869515	102869516	0.4831	rs7096169	-4.36	rs7096169	0.369563	-7.2	-4.355	344	5	lasso	1.1e-15	0.37	4.16697	3.09e-05	0.0045732
BIP	Whole_Blood	ENSG00000267100.1	19	10653843	10653844	0.1492	rs3843751	-5.24	rs8107122	0.0387	5.51	1.025	369	369	susie	4.1e-09	0.059	4.04332	5.27e-05	0.00459243
BIP	Skin_Sun_Exposed_Lower_leg	ENSG00000173714.7	17	50834649	50834650	0.1126	rs8080145	-4.97	rs9891860	0.02731	5.19	0.368	398	15	enet	2.5e-06	0.041	4.03461	5.47e-05	0.0045948
BIP	Testis	ENSG00000242797.3	3	52299023	52299024	0.2251	rs2710323	5.73	rs7618915	0.178	7.4	-4.173	348	348	susie	1.7e-13	0.18	-4.18287	2.88e-05	0.0046224
BIP	Whole_Blood	ENSG00000109956.12	11	134411917	134411918	0.1735	rs12280153	-4.48	rs11223780	0.101286	-7.7	-3.867	627	1	top1	8.1e-15	0.1	3.867	0.00011	0.00463
BIP	Skin_Not_Sun_Exposed_Suprapubic	ENSG00000124107.5	20	45254563	45254564	0.2245	rs6130764	-5	rs6032073	0.145699	8.09	-3.593	475	10	lasso	5.1e-21	0.19	-3.9166	8.98e-05	0.00463368
BIP	Brain_Cortex	ENSG00000182541.17	22	31212273	31212274	0.2	rs1034589	4.17	rs5753609	0.0741	-5.08	3.028	355	355	susie	4.4e-06	0.11	-3.88999	0.0001	0.00465
BIP	Brain_Cortex	ENSG00000182541.17	22	31212273	31212274	0.2	rs1034589	4.17	rs5753609	0.0741	-5.08	3.028	355	355	susie	4.4e-06	0.11	-3.88999	0.0001	0.00465
BIP	Cells_Cultured_fibroblasts	ENSG00000275120.2	15	84633822	84633823	0.2309	rs12912934	-5.36	rs3825877	0.217415	9.41	-3.835	339	1	top1	2.3e-23	0.22	-3.835	0.000126	0.004662
BIP	Skin_Not_Sun_Exposed_Suprapubic	ENSG00000144214.9	2	99304741	99304742	0.1505	rs12053372	4.25	rs3087403	0.0972	6.94	3.829	311	6	lasso	1.3e-17	0.15	4.25263	2.11e-05	0.0046631
BIP	Spleen	ENSG00000109956.12	11	134411917	134411918	0.4072	rs12280153	-4.48	rs7948031	0.291074	-7.45	-3.898	626	1	top1	4e-15	0.29	3.898	9.7e-05	0.00466986
BIP	Skin_Not_Sun_Exposed_Suprapubic	ENSG00000273261.1	3	182921937	182921938	0.0523	rs1027874	4.07	rs11925959	0.0167	3.98	3.927	377	377	susie	0.0038	0.017	3.97899	6.92e-05	0.004671
BIP	Prostate	ENSG00000168237.17	3	52287088	52287089	0.1073	rs2710323	5.73	rs610060	0.005682	4.12	5.118	336	336	susie	0.0012	0.051	4.10839	3.98e-05	0.0046765
BIP	Skin_Sun_Exposed_Lower_leg	ENSG00000161664.6	17	44170446	44170447	0.2033	rs227578	4.73	rs11079983	0.108922	-8.07	3.699	355	355	susie	3.1e-16	0.12	-4.00246	6.27e-05	0.0046816
BIP	Brain_Anterior_cingulate_cortex_BA24	ENSG00000140986.7	16	1957605	1957606	0.2751	rs3803695	3.03	rs17653749	-0.000299	-3.11	-0.927	440	440	susie	0.0088	0.043	4.1941	2.74e-05	0.0047229
BIP	Brain_Anterior_cingulate_cortex_BA24	ENSG00000132612.15	16	69311355	69311356	0.1326	rs7191614	4.66	rs1048818	0.108046	4.36	4.059	305	305	susie	2.8e-05	0.12	4.0469	5.19e-05	0.0047229
BIP	Artery_Tibial	ENSG00000259683.1	15	84389728	84389729	0.325	rs12912934	-5.36	rs950169	0.12301	8.68	-4.934	236	29	enet	1.8e-35	0.28	-3.72845	0.000193	0.00475262
BIP	Adipose_Subcutaneous	ENSG00000101460.12	20	34546853	34546854	0.1826	rs3818253	4.79	rs6059918	0.244825	11.09	3.676	303	16	enet	1.3e-31	0.25	3.77965	0.000157	0.00476887
BIP	Adipose_Subcutaneous	ENSG00000124198.8	20	48921889	48921890	0.0616	rs6095396	3.91	rs2075678	0.021191	5.31	3.51	443	443	susie	1.2e-05	0.038	3.80409	0.000142	0.00476887
BIP	Lung	ENSG00000073605.18	17	39918649	39918650	0.1485	rs2302776	-4.91	rs2290400	0.176	9.08	4.032	290	290	susie	2e-20	0.18	4.1	4.19e-05	0.0048178
BIP	Lung	ENSG00000172057.9	17	39927600	39927601	0.1556	rs2302776	-4.91	rs2290400	0.143	8.29	4.032	292	292	susie	6e-17	0.15	4.15	3.29e-05	0.0048178
BIP	Lung	ENSG00000267080.5	17	44186716	44186717	0.1737	rs227578	4.73	rs721769	0.084	-7.03	4.597	352	352	susie	1.7e-11	0.097	-4.29	1.77e-05	0.0048178
BIP	Lung	ENSG00000136457.9	17	50468965	50468966	0.0666	rs1051640	4.01	rs9674937	-0.00212	-3.67	2.707	483	483	susie	0.063	0.0056	-4.43	9.57e-06	0.0048178
BIP	Lung	ENSG00000279089.1	17	51186402	51186403	0.0728	rs8080145	-4.97	rs2079883	0.0105	-4.55	-4.573	443	23	enet	4.4e-05	0.036	4.08	4.42e-05	0.0048178
BIP	Brain_Cortex	ENSG00000135250.16	7	105399307	105399308	0.0885	rs10249746	-4.71	rs1013016	0.062735	3.83	-4.192	395	1	top1	0.00037	0.063	-4.192	2.77e-05	0.0048198
BIP	Brain_Cerebellar_Hemisphere	ENSG00000160294.10	21	46286296	46286297	0.193	rs1007893	-4.64	rs1007893	0.084481	5.15	-4.641	462	462	susie	5.2e-05	0.095	-4.0116	6.03e-05	0.004824
BIP	Brain_Nucleus_accumbens_basal_ganglia	ENSG00000239415.1	21	46254132	46254133	0.46	rs1007893	-4.64	rs2839169	0.16788	6.24	3.605	472	7	lasso	2e-10	0.2	3.8115	0.000138	0.00483
BIP	Muscle_Skeletal	ENSG00000085788.13	8	38225217	38225218	0.0852	rs2306899	-4.67	rs16887244	0.0918	7.41	-4.162	273	1	top1	3.6e-14	0.092	-4.162	3.15e-05	0.00483525
BIP	Brain_Putamen_basal_ganglia	ENSG00000278769.1	15	42724616	42724617	0.1737	rs11632169	5.31	rs12917189	0.224626	6.05	4.028	265	1	top1	3.7e-10	0.22	4.028	5.63e-05	0.0048373
BIP	Brain_Putamen_basal_ganglia	ENSG00000169783.12	15	77820899	77820900	0.3447	rs4886883	-4.31	rs884141	0.143384	-5.97	3.33	406	28	enet	9.9e-09	0.19	-3.9465	7.93e-05	0.0048373
BIP	Brain_Cortex	ENSG00000132612.15	16	69311355	69311356	0.204	rs7191614	4.66	rs1127231	0.13262	5.97	4.111	305	3	lasso	2.2e-08	0.15	3.97906	6.92e-05	0.0049005
BIP	Brain_Cortex	ENSG00000261373.1	16	89711855	89711856	0.2708	rs2079672	4.03	rs11645553	0.123055	6.31	-3.407	403	25	enet	3.4e-09	0.17	-3.93693	8.25e-05	0.0049005
BIP	Breast_Mammary_Tissue	ENSG00000188383.8	2	97081097	97081098	0.1156	rs6746896	-5.79	rs1148591	-0.001019	3.21	3.097	127	22	enet	0.021	0.013	4.25437	2.1e-05	0.0049245
BIP	Stomach	ENSG00000016391.10	3	53846389	53846390	0.089	rs893363	-4.98	rs893363	0.018122	-4.16	-4.979	507	19	enet	0.00018	0.05	3.9775	6.97e-05	0.00493127
BIP	Small_Intestine_Terminal_Ileum	ENSG00000115073.7	2	97664106	97664107	0.4119	rs11692435	-4.14	rs11692435	0.33324	6.96	-4.137	143	143	susie	3.4e-14	0.33	-4.14201	3.44e-05	0.0049335
BIP	Small_Intestine_Terminal_Ileum	ENSG00000144214.9	2	99304741	99304742	0.4903	rs12053372	4.25	rs4341989	0.239083	6.32	3.875	312	312	susie	6.5e-15	0.35	4.1136	3.9e-05	0.0049335
BIP	Esophagus_Gastroesophageal_Junction	ENSG00000247982.6	15	57300364	57300365	0.4549	rs2585082	3.47	rs2544129	0.331	10.03	3.269	551	551	susie	5.9e-30	0.38	3.6452	0.000267	0.0049395
BIP	Heart_Atrial_Appendage	ENSG00000104497.13	8	81842865	81842866	0.252	rs10106226	3.98	rs2600604	0.222184	9.14	3.66	314	32	enet	4.6e-22	0.25	3.941	8.12e-05	0.0049532
BIP	Brain_Hippocampus	ENSG00000100372.14	22	40819398	40819399	0.101	rs138312	-5.52	rs133074	0.005763	3.54	3.375	287	12	enet	0.017	0.031	3.79213	0.000149	0.00495425
BIP	Brain_Hippocampus	ENSG00000100372.14	22	40819398	40819399	0.101	rs138312	-5.52	rs133074	0.005763	3.54	3.375	287	12	enet	0.017	0.031	3.79213	0.000149	0.00495425
BIP	Nerve_Tibial	ENSG00000239415.1	21	46254132	46254133	0.3012	rs1007893	-4.64	rs2156116	0.133314	-8.8	-3.243	471	37	enet	1.3e-26	0.23	3.8816	0.000104	0.00495733
BIP	Breast_Mammary_Tissue	ENSG00000076242.14	3	36993331	36993332	0.1839	rs9834970	-7.52	rs1800734	0.02594	4.37	0.859	407	23	enet	8e-06	0.056	3.97644	7e-05	0.00497
BIP	Breast_Mammary_Tissue	ENSG00000144214.9	2	99304741	99304742	0.1485	rs12053372	4.25	rs4851203	0.104196	6.86	3.632	311	8	lasso	2.2e-11	0.13	4.15987	3.18e-05	0.0049714
BIP	Muscle_Skeletal	ENSG00000100038.19	22	21982815	21982816	0.0682	rs5756323	-5.02	rs9610729	0.0178	-5.33	-1.965	413	13	lasso	8.7e-07	0.039	4.029	5.6e-05	0.004984
BIP	Muscle_Skeletal	ENSG00000100038.19	22	21982815	21982816	0.0682	rs5756323	-5.02	rs9610729	0.0178	-5.33	-1.965	413	13	lasso	8.7e-07	0.039	4.029	5.6e-05	0.004984
BIP	Brain_Spinal_cord_cervical_c-1	ENSG00000225151.10	15	84230135	84230136	0.216	rs12912934	-5.36	rs3762169	0.049655	4.37	2.053	199	5	lasso	3.7e-06	0.17	3.63777	0.000275	0.00498929
BIP	Muscle_Skeletal	ENSG00000016391.10	3	53846389	53846390	0.1798	rs893363	-4.98	rs4687587	0.129508	-8.88	-3.745	507	507	susie	6.7e-24	0.16	3.92905	8.53e-05	0.00499479
BIP	Thyroid	ENSG00000132603.13	16	69339583	69339584	0.1039	rs7191614	4.66	rs4544231	0.115	-8.21	4.189	299	299	susie	1.1e-16	0.13	-4.205	2.61e-05	0.0050025
BIP	Adipose_Subcutaneous	ENSG00000055955.15	3	52830738	52830739	0.4372	rs2071044	-5.75	rs2276817	0.265	11.47	-4.15	388	388	susie	2.6e-34	0.27	-4.13476	3.55e-05	0.0050055
BIP	Heart_Atrial_Appendage	ENSG00000167543.15	17	29566051	29566052	0.3022	rs3110496	-4.51	rs497993	0.262303	-9.21	-4.069	314	1	top1	9.5e-23	0.26	4.069	4.72e-05	0.005015
BIP	Whole_Blood	ENSG00000134824.13	11	61816255	61816256	0.7034	rs174577	5.29	rs968567	0.619193	18.57	3.406	414	6	lasso	5.7e-121	0.63	3.82656	0.00013	0.00501583
BIP	Artery_Tibial	ENSG00000248746.5	11	66546394	66546395	0.1562	rs7122539	-5.18	rs1815739	0.190885	-9.77	3.94	263	1	top1	7.9e-24	0.19	-3.94	8.15e-05	0.00501678
BIP	Pituitary	ENSG00000167543.15	17	29566051	29566052	0.1951	rs3110496	-4.51	rs565977	0.063446	-4.98	-4.111	314	1	top1	9.7e-05	0.063	4.111	3.94e-05	0.00501693
BIP	Muscle_Skeletal	ENSG00000125458.6	17	75130866	75130867	0.0669	rs9906330	4.14	rs750844	0.025974	5.08	-3.658	397	3	lasso	3.5e-07	0.042	-3.9842	6.77e-05	0.00501947
BIP	Colon_Sigmoid	ENSG00000178685.13	8	144012771	144012772	0.1179	rs11779776	4.94	rs11136343	0.071626	-5.46	4.431	287	287	susie	3.8e-06	0.074	-4.08044	4.49e-05	0.0050288
BIP	Pancreas	ENSG00000167543.15	17	29566051	29566052	0.4285	rs3110496	-4.51	rs497993	0.174	-7.87	-4.069	314	314	susie	8.9e-14	0.2	4.06561	4.79e-05	0.00504465
BIP	Pancreas	ENSG00000108846.15	17	50634776	50634777	0.1984	rs1051640	4.01	rs1051640	0.0671	-4.72	4.014	435	1	top1	2.6e-05	0.067	-4.014	5.97e-05	0.00504465
BIP	Breast_Mammary_Tissue	ENSG00000101000.5	20	35172072	35172073	0.1152	rs3818253	4.79	rs6088735	0.092051	-5.77	3.697	353	1	top1	1.2e-08	0.092	-3.697	0.000218	0.00504514
BIP	Heart_Atrial_Appendage	ENSG00000196141.13	2	200305880	200305881	0.2069	rs4673905	4.35	rs1975583	0.088892	-7.31	4.16	504	17	enet	5.5e-13	0.15	-4.16106	3.17e-05	0.00506143
BIP	Liver	ENSG00000224086.5	22	21938584	21938585	0.1845	rs5756323	-5.02	rs2329884	0.05651	-4.55	-3.849	412	1	top1	0.00082	0.057	3.849	0.000119	0.00507733
BIP	Liver	ENSG00000224086.5	22	21938584	21938585	0.1845	rs5756323	-5.02	rs2329884	0.05651	-4.55	-3.849	412	1	top1	0.00082	0.057	3.849	0.000119	0.00507733
BIP	Brain_Nucleus_accumbens_basal_ganglia	ENSG00000185324.21	16	89680736	89680737	0.2221	rs2079672	4.03	rs12924572	0.003279	-4.34	-3.221	417	16	enet	0.0036	0.041	4.0959	4.21e-05	0.0050941
BIP	Brain_Anterior_cingulate_cortex_BA24	ENSG00000166426.7	15	78343498	78343499	0.1815	rs17674205	3.33	rs2656073	-0.002909	3.39	-3.106	389	12	enet	0.2	0.005	-3.9582	7.55e-05	0.00511
BIP	Brain_Anterior_cingulate_cortex_BA24	ENSG00000183060.15	15	99733560	99733561	0.4619	rs325380	-4.73	rs6598265	0.248804	6.5	-3.284	505	29	enet	5.7e-12	0.3	-3.8778	0.000105	0.00511
BIP	Minor_Salivary_Gland	ENSG00000204653.9	19	50514689	50514690	0.305	rs11879501	4.02	rs3745518	0.133121	4.9	-3.877	461	4	lasso	1.1e-05	0.15	-4.1539	3.27e-05	0.0051143
BIP	Minor_Salivary_Gland	ENSG00000171574.17	19	58401503	58401504	0.267	rs3826684	-4.1	rs11671591	0.194457	-5.26	-3.986	311	311	susie	2e-07	0.21	4.049	5.14e-05	0.0051143
BIP	Stomach	ENSG00000100034.13	22	21940656	21940657	0.1135	rs5756323	-5.02	rs2329884	0.084505	-5.38	-3.849	416	1	top1	1.1e-06	0.085	3.849	0.000119	0.005117
BIP	Stomach	ENSG00000100034.13	22	21940656	21940657	0.1135	rs5756323	-5.02	rs2329884	0.084505	-5.38	-3.849	416	1	top1	1.1e-06	0.085	3.849	0.000119	0.005117
BIP	Testis	ENSG00000011260.13	17	51260527	51260528	0.2428	rs8080145	-4.97	rs4793692	0.208	7.6	4.236	448	1	top1	1.4e-15	0.21	4.236	2.28e-05	0.0051224
BIP	Ovary	ENSG00000237338.1	21	46151737	46151738	0.189	rs1007893	-4.64	rs2839130	0.02566	-3.98	3.597	493	493	susie	0.025	0.029	-3.6484	0.000264	0.005148
BIP	Ovary	ENSG00000160282.13	21	46155566	46155567	0.645	rs1007893	-4.64	rs12482934	0.25221	-6.97	2.213	495	36	enet	1e-17	0.41	-3.7376	0.000186	0.005148
BIP	Thyroid	ENSG00000144214.9	2	99304741	99304742	0.2376	rs12053372	4.25	rs6715321	0.114	8.66	3.95	312	23	enet	2e-29	0.23	4.28221	1.85e-05	0.00515533
BIP	Skin_Sun_Exposed_Lower_leg	ENSG00000105866.13	7	21428033	21428034	0.1034	rs7810841	4.04	rs2282888	0.0072	4.4	3.75	676	676	susie	0.00018	0.025	4.31601	1.59e-05	0.0051675
BIP	Thyroid	ENSG00000102977.13	16	67660814	67660815	0.0412	rs1113232	4.32	rs35356834	0.0255	-4.27	4.132	223	1	top1	0.00025	0.025	-4.132	3.6e-05	0.005175
BIP	Adipose_Subcutaneous	ENSG00000144214.9	2	99304741	99304742	0.1443	rs12053372	4.25	rs1955393	0.118905	8.18	3.909	312	21	enet	6.6e-18	0.14	4.33372	1.47e-05	0.00518175
BIP	Testis	ENSG00000143545.8	1	153986357	153986358	0.4275	rs11808153	-3.76	rs11808153	0.144	6.54	-3.762	330	330	susie	6.1e-14	0.19	-4.42385	9.7e-06	0.0051992
BIP	Testis	ENSG00000236263.1	1	155211390	155211391	0.1199	rs4845679	4	rs2049805	0.0159	-4.45	-3.625	334	8	enet	0.00014	0.049	4.50007	6.79e-06	0.0051992
BIP	Skin_Not_Sun_Exposed_Suprapubic	ENSG00000126231.13	13	113158653	113158654	0.1265	rs9549695	-4.7	rs4907593	0.124513	-7.6	-4.158	432	1	top1	2.8e-14	0.12	4.158	3.21e-05	0.0052002
BIP	Whole_Blood	ENSG00000226332.2	20	62306324	62306325	0.0649	rs4142484	-4.02	rs2427258	-0.000746	-3.55	1.448	497	39	enet	0.037	0.006	-3.85	0.000118	0.0052156
BIP	Esophagus_Mucosa	ENSG00000172057.9	17	39927600	39927601	0.0645	rs2302776	-4.91	rs9303281	0.0713	5.63	4.19	292	1	top1	2.3e-08	0.071	4.19	2.79e-05	0.0052266
BIP	Thyroid	ENSG00000167264.17	16	67987760	67987761	0.0766	rs1113232	4.32	rs1073632	0.0505	5.09	4.077	245	1	top1	3.7e-07	0.051	4.077	4.56e-05	0.005244
BIP	Artery_Aorta	ENSG00000248746.5	11	66546394	66546395	0.1935	rs7122539	-5.18	rs1815739	0.269	-9.44	3.94	262	1	top1	3e-24	0.27	-3.94	8.15e-05	0.00526257
BIP	Brain_Frontal_Cortex_BA9	ENSG00000182541.17	22	31212273	31212274	0.117	rs1034589	4.17	rs9609296	0.05305	-4.22	3.894	355	355	susie	0.00012	0.085	-3.86912	0.000109	0.00526833
BIP	Brain_Frontal_Cortex_BA9	ENSG00000182541.17	22	31212273	31212274	0.117	rs1034589	4.17	rs9609296	0.05305	-4.22	3.894	355	355	susie	0.00012	0.085	-3.86912	0.000109	0.00526833
BIP	Stomach	ENSG00000135250.16	7	105399307	105399308	0.0623	rs10249746	-4.71	rs2240465	0.025428	3.86	-4.495	394	394	susie	0.0019	0.033	-4.32773	1.51e-05	0.0052699
BIP	Esophagus_Muscularis	ENSG00000271984.1	20	45893418	45893419	0.1148	rs6074012	4.16	rs6074012	0.011886	4.27	4.158	514	514	susie	0.011	0.014	3.98456	6.76e-05	0.0052728
BIP	Brain_Nucleus_accumbens_basal_ganglia	ENSG00000267080.5	17	44186716	44186717	0.2763	rs227578	4.73	rs4239142	0.108075	-5.14	3.573	352	31	enet	9.3e-09	0.16	-4.1422	3.44e-05	0.0052804
BIP	Lung	ENSG00000078814.15	20	34975402	34975403	0.2591	rs3818253	4.79	rs6120777	0.103177	6.96	4.256	351	11	lasso	2.6e-14	0.12	4.07929	4.52e-05	0.0052884
BIP	Brain_Caudate_basal_ganglia	ENSG00000183060.15	15	99733560	99733561	0.4929	rs325380	-4.73	rs11247123	0.24334	7.06	-3.988	505	505	susie	1.1e-12	0.25	-3.73024	0.000191	0.00529343
BIP	Brain_Cortex	ENSG00000141013.16	16	90019628	90019629	0.7282	rs2079672	4.03	rs12930631	0.228976	-6.65	2.891	270	15	lasso	9e-20	0.36	-3.87378	0.000107	0.0052965
BIP	Brain_Amygdala	ENSG00000228409.6	7	65751141	65751142	0.1469	rs420880	-4.09	rs365896	0.087371	-4.02	-4.051	199	1	lasso	0.00063	0.088	4.051	5.1e-05	0.00530245
BIP	Brain_Amygdala	ENSG00000164690.7	7	155812272	155812273	0.2964	rs12698388	3.04	rs12698388	-0.002017	-4	3.035	556	556	susie	0.097	0.015	-4.00777	6.13e-05	0.00530245
BIP	Adipose_Subcutaneous	ENSG00000165526.8	11	126211406	126211407	0.0675	rs480153	-3.25	rs670712	0.00374	3.65	1.676	630	630	susie	0.025	0.0084	3.85956	0.000114	0.0053105
BIP	Adipose_Subcutaneous	ENSG00000109956.12	11	134411917	134411918	0.0715	rs12280153	-4.48	rs11223780	0.0343	-4.73	-3.867	627	1	top1	2.7e-05	0.034	3.867	0.00011	0.0053105
BIP	Whole_Blood	ENSG00000213380.14	16	69339428	69339429	0.0801	rs7191614	4.66	rs1048818	0.0646	6.19	4.059	299	1	top1	6.8e-10	0.065	4.059	4.93e-05	0.0053244
BIP	Pituitary	ENSG00000088298.12	20	35147363	35147364	0.1331	rs3818253	4.79	rs6120849	0.040248	-4.44	3.721	343	343	susie	0.0013	0.042	-3.9668	7.28e-05	0.0053508
BIP	Cells_Cultured_fibroblasts	ENSG00000108344.14	17	39980796	39980797	0.0633	rs10305278	-5.52	rs3816470	0.0218	4.36	3.626	301	301	susie	0.0011	0.024	4.38465	1.16e-05	0.00535755
BIP	Cells_Cultured_fibroblasts	ENSG00000161664.6	17	44170446	44170447	0.1469	rs227578	4.73	rs730228	0.169	-8.65	4.28	355	1	top1	4.3e-18	0.17	-4.28	1.87e-05	0.00535755
BIP	Colon_Transverse	ENSG00000160294.10	21	46286296	46286297	0.2435	rs1007893	-4.64	rs2096507	0.201065	-7.73	4.022	461	1	top1	3.6e-16	0.2	-4.022	5.77e-05	0.0053661
BIP	Colon_Sigmoid	ENSG00000160294.10	21	46286296	46286297	0.201	rs1007893	-4.64	rs2096507	0.15103	-6.43	4.022	461	1	top1	3.1e-11	0.15	-4.022	5.77e-05	0.0053661
BIP	Thyroid	ENSG00000171574.17	19	58401503	58401504	0.4119	rs3826684	-4.1	rs11671591	0.404974	-14.1	-3.986	311	311	susie	1.9e-57	0.41	4.04052	5.33e-05	0.00536997
BIP	Brain_Cortex	ENSG00000226791.6	2	98772919	98772920	0.2075	rs12615689	4.35	rs12615689	0.0882	-4.6	4.354	297	1	top1	2.6e-05	0.088	-4.354	1.34e-05	0.0053868
BIP	Nerve_Tibial	ENSG00000280038.1	15	84169895	84169896	0.3234	rs12912934	-5.36	rs11259942	0.196	10.05	2.29842	211	17	enet	4.4e-30	0.26	3.79236	0.000149	0.00538883
BIP	Muscle_Skeletal	ENSG00000132604.10	16	69408570	69408571	0.0325	rs7191614	4.66	rs3743669	0.00594	-4.13	4.626	303	303	susie	0.0051	0.012	-4.36196	1.29e-05	0.0053922
BIP	Esophagus_Muscularis	ENSG00000163125.15	1	150363090	150363091	0.1244	rs12063329	-5.025	rs12738490	0.106973	6.67	-4.223	264	1	top1	2.9e-11	0.11	-4.223	2.41e-05	0.00540443
BIP	Thyroid	ENSG00000124207.16	20	49046245	49046246	0.3338	rs6095541	4.41	rs3092039	0.279006	11.79	3.615	478	30	enet	3e-39	0.3	4.027	5.65e-05	0.00540517
BIP	Skin_Sun_Exposed_Lower_leg	ENSG00000078814.15	20	34975402	34975403	0.1501	rs3818253	4.79	rs3746429	0.020318	5.27	3.733	351	351	susie	7.6e-09	0.062	3.96814	7.24e-05	0.0054053
BIP	Skin_Sun_Exposed_Lower_leg	ENSG00000283142.1	20	45138975	45138976	0.0502	rs6130764	-5	rs2664581	0.009238	-4.33	-3.879	466	466	susie	0.00078	0.02	3.9555	7.64e-05	0.0054053
BIP	Skin_Sun_Exposed_Lower_leg	ENSG00000124107.5	20	45254563	45254564	0.2145	rs6130764	-5	rs6032073	0.210289	10.44	-3.593	475	6	lasso	4e-29	0.22	-4.06393	4.83e-05	0.0054053
BIP	Adipose_Visceral_Omentum	ENSG00000109956.12	11	134411917	134411918	0.1247	rs12280153	-4.48	rs11223780	0.082448	-6.74	-3.867	626	626	susie	2.4e-10	0.095	4.02004	5.82e-05	0.0054126
BIP	Spleen	ENSG00000171574.17	19	58401503	58401504	0.3788	rs3826684	-4.1	rs11671591	0.337341	-8.22	-3.986	311	311	susie	1.6e-19	0.37	4.00097	6.31e-05	0.00541398
BIP	Spleen	ENSG00000273824.1	12	68427736	68427737	0.2552	rs10878840	4.6	rs7977634	0.154	-5.93	3.724	533	533	susie	2.1e-08	0.16	-4.15407	3.27e-05	0.00541612
BIP	Spleen	ENSG00000111237.18	12	110501558	110501559	0.3175	rs886131	4.47	rs6606687	0.114	5.66	3.83	236	236	susie	9.8e-07	0.12	4.11437	3.88e-05	0.00541612
BIP	Spleen	ENSG00000278993.1	12	110501613	110501614	0.1359	rs886131	4.47	rs11065688	0.0893	4.68	3.867	236	236	susie	1.6e-05	0.095	3.97112	7.15e-05	0.00541612
BIP	Spleen	ENSG00000151164.18	12	110503805	110503806	0.2505	rs886131	4.47	rs11065209	0.156	5.91	3.946	236	236	susie	4e-09	0.17	3.9921	6.55e-05	0.00541612
BIP	Skin_Not_Sun_Exposed_Suprapubic	ENSG00000088298.12	20	35147363	35147364	0.1348	rs3818253	4.79	rs12479765	0.053771	-5.24	2.353	345	8	lasso	9.7e-08	0.062	-3.8351	0.000126	0.005418
BIP	Pancreas	ENSG00000178209.14	8	143976733	143976734	0.3005	rs11779776	4.94	rs7014582	0.256	-8.39	3.327	288	5	lasso	9.2e-19	0.27	-3.8853	0.000102	0.0054315
BIP	Pancreas	ENSG00000178685.13	8	144012771	144012772	0.2215	rs11779776	4.94	rs9100	0.206	-7.28	3.935	283	1	top1	5.9e-14	0.21	-3.935	8.32e-05	0.0054315
BIP	Pituitary	ENSG00000233017.2	20	62427826	62427827	0.1397	rs4142484	-4.02	rs6061405	-0.004142	-3.21	2.732	515	515	susie	0.017	0.021	-3.8651	0.000111	0.005439
BIP	Stomach	ENSG00000140382.14	15	77420411	77420412	0.0887	rs4886883	-4.31	rs11632999	0.066384	5.13	-3.497	326	1	top1	1.5e-05	0.066	-3.497	0.000471	0.00544594
BIP	Brain_Cerebellar_Hemisphere	ENSG00000222019.7	16	90047772	90047773	0.3192	rs2079672	4.03	rs1805007	0.049428	4.25	-1.805	257	11	enet	0.00037	0.073	-3.8758	0.000106	0.005459
BIP	Heart_Atrial_Appendage	ENSG00000258429.1	16	69330594	69330595	0.0697	rs7191614	4.66	rs877534	0.0265	-4.97	4.016	297	297	susie	2.9e-05	0.051	-4.30949	1.64e-05	0.0054612
BIP	Spleen	ENSG00000224479.6	3	63827444	63827445	0.2291	rs2306381	-3.87	rs11919532	0.005374	4.37	2.886	587	587	susie	0.0085	0.033	3.99113	6.58e-05	0.0054943
BIP	Heart_Atrial_Appendage	ENSG00000178719.16	8	143990057	143990058	0.1206	rs11779776	4.94	rs11990215	0.108911	6.19	3.86	286	1	top1	1.1e-09	0.11	3.86	0.000113	0.0055144
BIP	Esophagus_Mucosa	ENSG00000167543.15	17	29566051	29566052	0.284	rs3110496	-4.51	rs565977	0.146	-7.88	-4.111	313	1	top1	6.6e-16	0.15	4.111	3.94e-05	0.0055357
BIP	Whole_Blood	ENSG00000159761.14	16	67666815	67666816	0.046	rs1113232	4.32	rs35356834	0.0464	-5.36	4.132	219	8	lasso	8.1e-08	0.049	-3.9815	6.85e-05	0.0055512
BIP	Whole_Blood	ENSG00000277481.1	16	71999977	71999978	0.0578	rs9938506	4.23	rs217181	0.00869	4.23	-2.157	372	10	enet	6.4e-05	0.027	-3.9532	7.71e-05	0.0055512
BIP	Adipose_Subcutaneous	ENSG00000171574.17	19	58401503	58401504	0.3825	rs3826684	-4.1	rs11671591	0.38	-13.75	-3.986	311	311	susie	1.4e-53	0.39	4.05056	5.11e-05	0.00555287
BIP	Artery_Tibial	ENSG00000066248.14	2	233013271	233013272	0.3724	rs2675960	4.35	rs2004203	0.209	10.06	4.302	473	473	susie	6.5e-34	0.27	4.23	2.34e-05	0.0055536
BIP	Heart_Left_Ventricle	ENSG00000171574.17	19	58401503	58401504	0.2907	rs3826684	-4.1	rs12980907	0.213	-8.82	-3.602	311	5	lasso	5.1e-21	0.24	3.98921	6.63e-05	0.00555594
BIP	Testis	ENSG00000066248.14	2	233013271	233013272	0.1371	rs2675960	4.35	rs2004203	0.0723	5.27	4.302	472	472	susie	1.8e-06	0.078	4.35599	1.32e-05	0.0055572
BIP	Esophagus_Muscularis	ENSG00000126231.13	13	113158653	113158654	0.1926	rs9549695	-4.7	rs4907593	0.113084	-6.96	-4.158	434	1	top1	7.5e-12	0.11	4.158	3.21e-05	0.0055854
BIP	Whole_Blood	ENSG00000254986.7	11	66480012	66480013	0.1799	rs7122539	-5.18	rs1671063	0.103804	9.17	3.516	282	282	susie	1.2e-27	0.19	3.77894	0.000157	0.00559162
BIP	Brain_Putamen_basal_ganglia	ENSG00000100034.13	22	21940656	21940657	0.241	rs5756323	-5.02	rs2329884	0.13281	-4.82	-3.849	413	1	top1	2.2e-06	0.13	3.849	0.000119	0.005593
BIP	Brain_Putamen_basal_ganglia	ENSG00000100034.13	22	21940656	21940657	0.241	rs5756323	-5.02	rs2329884	0.13281	-4.82	-3.849	413	1	top1	2.2e-06	0.13	3.849	0.000119	0.005593
BIP	Whole_Blood	ENSG00000124233.11	20	45206996	45206997	0.0335	rs6130764	-5	rs6032069	0.0311	-5.15	-3.884	465	9	enet	1.1e-05	0.033	3.7875	0.000152	0.00559867
BIP	Liver	ENSG00000124920.13	11	61752648	61752649	0.7637	rs174577	5.29	rs198462	0.589266	-10.29	-3.75	406	1	top1	4.7e-36	0.59	3.75	0.000177	0.00561343
BIP	Artery_Aorta	ENSG00000100991.11	20	35092870	35092871	0.0762	rs3818253	4.79	rs3746429	0.005215	-3.49	3.733	342	1	top1	0.1	0.0052	-3.733	0.000189	0.005616
BIP	Artery_Aorta	ENSG00000101000.5	20	35172072	35172073	0.12	rs3818253	4.79	rs3746429	0.110427	-6.09	3.733	353	1	top1	3.8e-10	0.11	-3.733	0.000189	0.005616
BIP	Artery_Aorta	ENSG00000130703.15	20	62231921	62231922	0.1177	rs4142484	-4.02	rs4142484	0.004815	-4.09	-4.022	519	519	susie	0.0026	0.024	3.7455	0.00018	0.005616
BIP	Spleen	ENSG00000167543.15	17	29566051	29566052	0.2743	rs3110496	-4.51	rs497993	0.144	-5.72	-4.069	313	3	lasso	5.2e-08	0.15	4.13184	3.6e-05	0.00561868
BIP	Spleen	ENSG00000168792.4	17	29567136	29567137	0.2954	rs3110496	-4.51	rs497993	0.12	5.05	-4.069	313	1	top1	1.2e-06	0.12	-4.069	4.72e-05	0.00561868
BIP	Spleen	ENSG00000073605.18	17	39918649	39918650	0.4486	rs2302776	-4.91	rs11557467	0.361	8.68	3.879	289	14	enet	3.1e-21	0.39	4.04435	5.25e-05	0.00561868
BIP	Spleen	ENSG00000172057.9	17	39927600	39927601	0.4821	rs2302776	-4.91	rs9303281	0.337	8.37	4.19	291	36	enet	1.3e-20	0.38	4.01567	5.93e-05	0.00561868
BIP	Heart_Left_Ventricle	ENSG00000239415.1	21	46254132	46254133	0.2425	rs1007893	-4.64	rs12329865	0.05537	4.91	2.99	470	470	susie	2.3e-06	0.064	3.8981	9.69e-05	0.005624
BIP	Heart_Left_Ventricle	ENSG00000160294.10	21	46286296	46286297	0.2494	rs1007893	-4.64	rs2839183	0.20962	-8.9	2.904	460	21	enet	1.3e-24	0.27	-3.6927	0.000222	0.005624
BIP	Heart_Left_Ventricle	ENSG00000160307.9	21	46605207	46605208	0.0724	rs1007893	-4.64	rs9978658	0.01261	-3.73	-2.021	304	304	susie	0.0022	0.026	3.7911	0.00015	0.005624
BIP	Skin_Not_Sun_Exposed_Suprapubic	ENSG00000259511.2	15	84172489	84172490	0.2737	rs12912934	-5.36	rs11633534	0.0909	-6.88	-5.139	211	211	susie	2.9e-18	0.16	3.90584	9.39e-05	0.005634
BIP	Skin_Not_Sun_Exposed_Suprapubic	ENSG00000177082.12	15	84654342	84654343	0.0692	rs12912934	-5.36	rs12901468	0.0267	4.69	2.134	345	345	susie	3.3e-05	0.037	3.93749	8.23e-05	0.005634
BIP	Adipose_Subcutaneous	ENSG00000066248.14	2	233013271	233013272	0.3712	rs2675960	4.35	rs2004203	0.317865	12.4	4.302	473	5	lasso	8.5e-42	0.32	4.22357	2.4e-05	0.00564
BIP	Spleen	ENSG00000275120.2	15	84633822	84633823	0.1045	rs12912934	-5.36	rs3825877	0.107	4.56	-3.835	338	1	top1	4.9e-06	0.11	-3.835	0.000126	0.0056448
BIP	Small_Intestine_Terminal_Ileum	ENSG00000168268.10	3	52535053	52535054	0.3183	rs2071044	-5.75	rs1010553	0.246129	5.95	3.853	369	1	top1	2.4e-10	0.25	3.853	0.000117	0.00564525
BIP	Colon_Transverse	ENSG00000075035.9	12	108129470	108129471	0.111	rs1426354	4.06	rs10507226	0.04727	4.6	3.323	513	513	susie	1.2e-05	0.061	4.28667	1.81e-05	0.0056472
BIP	Cells_Cultured_fibroblasts	ENSG00000247982.6	15	57300364	57300365	0.2721	rs2585082	3.47	rs1867641	0.204564	9.97	3.291	552	552	susie	1.7e-32	0.29	3.76337	0.000168	0.00565091
BIP	Muscle_Skeletal	ENSG00000100030.14	22	21867679	21867680	0.073	rs5756323	-5.02	rs9610271	0.0543	-6.01	-3.618	401	401	susie	2.9e-09	0.057	3.9307	8.47e-05	0.00565373
BIP	Muscle_Skeletal	ENSG00000100030.14	22	21867679	21867680	0.073	rs5756323	-5.02	rs9610271	0.0543	-6.01	-3.618	401	401	susie	2.9e-09	0.057	3.9307	8.47e-05	0.00565373
BIP	Muscle_Skeletal	ENSG00000267100.1	19	10653843	10653844	0.1309	rs3843751	-5.24	rs6511708	0.0364	-6.53	-5.061	369	369	susie	1.3e-11	0.074	4.06486	4.81e-05	0.00565656
BIP	Thyroid	ENSG00000275120.2	15	84633822	84633823	0.135	rs12912934	-5.36	rs3825877	0.148	8.65	-3.835	339	1	top1	1.2e-18	0.15	-3.835	0.000126	0.0056574
BIP	Small_Intestine_Terminal_Ileum	ENSG00000215424.9	21	46229216	46229217	0.311	rs1007893	-4.64	rs8132028	0.02207	4.24	1.062	477	27	enet	1.4e-05	0.12	3.874	0.000107	0.005671
BIP	Muscle_Skeletal	ENSG00000175264.7	11	45665621	45665622	0.1276	rs10838511	4.03	rs11038608	0.0703	-6.79	-3.24	433	433	susie	4.6e-12	0.077	3.82697	0.00013	0.00567273
BIP	Brain_Putamen_basal_ganglia	ENSG00000183506.17	22	21517532	21517533	0.229	rs5756323	-5.02	rs2543398	0.00488	3.01	0.604	269	269	susie	0.00082	0.066	-3.77362	0.000161	0.00567525
BIP	Brain_Putamen_basal_ganglia	ENSG00000183506.17	22	21517532	21517533	0.229	rs5756323	-5.02	rs2543398	0.00488	3.01	0.604	269	269	susie	0.00082	0.066	-3.77362	0.000161	0.00567525
BIP	Pancreas	ENSG00000168268.10	3	52535053	52535054	0.1138	rs2071044	-5.75	rs1010553	0.077266	4.96	3.853	369	1	top1	6.5e-06	0.077	3.853	0.000117	0.00568286
BIP	Thyroid	ENSG00000163807.5	3	44761661	44761662	0.1922	rs2888422	4.39	rs937834	0.193	9.7	4.178	386	30	enet	6.5e-26	0.2	3.90306	9.5e-05	0.00570864
BIP	Esophagus_Mucosa	ENSG00000259295.6	15	85191437	85191438	0.3798	rs12910012	-5.34	rs2342120	0.205	9.37	-1.007	511	511	susie	5.3e-35	0.31	-3.76625	0.000166	0.0057104
BIP	Spleen	ENSG00000078814.15	20	34975402	34975403	0.2347	rs3818253	4.79	rs3746429	0.1372	5.19	3.733	352	1	top1	2e-07	0.14	3.733	0.000189	0.005742
BIP	Spleen	ENSG00000101000.5	20	35172072	35172073	0.4083	rs3818253	4.79	rs6120849	0.27476	7.21	3.721	353	1	top1	3.1e-14	0.27	3.721	0.000198	0.005742
BIP	Nerve_Tibial	ENSG00000248746.5	11	66546394	66546395	0.1486	rs7122539	-5.18	rs1671064	0.2	-9.53	4.039	262	1	top1	3.8e-23	0.2	-4.04	5.37e-05	0.0057459
BIP	Testis	ENSG00000189136.8	15	84570794	84570795	0.4039	rs12912934	-5.36	rs11638788	0.133691	-6.79	2.995	319	19	enet	2.3e-17	0.23	-3.82985	0.000128	0.00576
BIP	Cells_Cultured_fibroblasts	ENSG00000180979.9	15	42548801	42548802	0.2319	rs11632169	5.31	rs17709867	0.065034	-7.19	-0.664	329	329	susie	8.2e-20	0.19	3.7354	0.000187	0.00576583
BIP	Brain_Nucleus_accumbens_basal_ganglia	ENSG00000225151.10	15	84230135	84230136	0.3011	rs12912934	-5.36	rs4842939	0.12261	-5.59	-4.905	199	22	enet	5e-12	0.23	3.8024	0.000143	0.0057772
BIP	Spleen	ENSG00000214013.9	15	42273232	42273233	0.1237	rs11632169	5.31	rs1659215	0.0179	-4.23	3.999	417	417	susie	0.0068	0.035	-3.78217	0.000155	0.00578667
BIP	Stomach	ENSG00000247982.6	15	57300364	57300365	0.1295	rs2585082	3.47	rs2544129	0.060007	5.51	3.269	553	21	enet	2.5e-07	0.095	3.4639	0.000532	0.00578941
BIP	Lung	ENSG00000171574.17	19	58401503	58401504	0.1993	rs3826684	-4.1	rs11671591	0.219	-9.99	-3.986	308	308	susie	1.5e-25	0.22	4.04043	5.34e-05	0.0057939
BIP	Brain_Frontal_Cortex_BA9	ENSG00000169499.14	8	38901234	38901235	0.4086	rs11777067	-4.6	rs16887815	0.062204	4.52	2.785	337	25	enet	1.1e-07	0.16	3.88986	0.0001	0.0058
BIP	Heart_Atrial_Appendage	ENSG00000131849.11	19	58440221	58440222	0.071	rs3826684	-4.1	rs11670871	0.0765	-5.14	-3.958	299	1	top1	3.5e-07	0.076	3.958	7.56e-05	0.0058086
BIP	Pancreas	ENSG00000110583.12	11	63938993	63938994	0.1408	rs320109	4.86	rs11231662	0.168	6.55	3.931	328	1	top1	1.7e-11	0.17	3.931	8.46e-05	0.00582048
BIP	Small_Intestine_Terminal_Ileum	ENSG00000186583.11	8	144012413	144012414	0.3503	rs11779776	4.94	rs11990215	0.184121	-5.3	3.86	283	1	top1	6.6e-08	0.18	-3.86	0.000113	0.00584833
BIP	Small_Intestine_Terminal_Ileum	ENSG00000178685.13	8	144012771	144012772	0.1571	rs11779776	4.94	rs11989052	0.022697	-3.81	3.688	283	283	susie	0.0017	0.062	-3.7987	0.000145	0.00584833
BIP	Whole_Blood	ENSG00000124920.13	11	61752648	61752649	0.1744	rs174577	5.29	rs198462	0.162625	-9.71	-3.75	396	1	top1	1.9e-23	0.16	3.75	0.000177	0.00585364
BIP	Colon_Transverse	ENSG00000148700.14	10	109996367	109996368	0.1471	rs4595478	5.21	rs10509907	0.113064	6.33	4.263	334	1	top1	2e-09	0.11	4.263	2.02e-05	0.0058782
BIP	Vagina	ENSG00000248746.5	11	66546394	66546395	0.145	rs7122539	-5.18	rs1892938	0.111356	4.5	-3.336	261	17	enet	3.8e-07	0.19	-4.0581	4.95e-05	0.0058905
BIP	Brain_Hypothalamus	ENSG00000259362.2	15	77525539	77525540	0.1813	rs4886883	-4.31	rs11630540	0.174779	5.3	-3.638	302	1	top1	3.4e-08	0.17	-3.638	0.000275	0.00589286
BIP	Pancreas	ENSG00000160305.17	21	46458898	46458899	0.3004	rs1007893	-4.64	rs8132320	0.20942	7.37	-3.493	368	368	susie	2.3e-16	0.24	-3.9356	8.3e-05	0.005893
BIP	Muscle_Skeletal	ENSG00000213337.8	2	96858094	96858095	0.1662	rs6746896	-5.79	rs4907251	0.0381	6.67	2.843	170	23	enet	2.5e-18	0.12	4.11678	3.84e-05	0.0058944
BIP	Lung	ENSG00000247982.6	15	57300364	57300365	0.1673	rs2585082	3.47	rs2544129	0.158207	8.41	3.269	553	16	enet	1.1e-20	0.18	3.6127	0.000303	0.00589959
BIP	Adipose_Visceral_Omentum	ENSG00000183060.15	15	99733560	99733561	0.5067	rs325380	-4.73	rs6598265	0.225786	9.53	-3.284	506	52	enet	6.5e-35	0.32	-3.65242	0.00026	0.00592
BIP	Muscle_Skeletal	ENSG00000100027.14	22	21735833	21735834	0.0481	rs5756323	-5.02	rs9610338	0.0124	-4.42	-3.866	373	1	top1	0.004	0.012	3.866	0.000111	0.0059274
BIP	Muscle_Skeletal	ENSG00000100027.14	22	21735833	21735834	0.0481	rs5756323	-5.02	rs9610338	0.0124	-4.42	-3.866	373	1	top1	0.004	0.012	3.866	0.000111	0.0059274
BIP	Pituitary	ENSG00000178685.13	8	144012771	144012772	0.1277	rs11779776	4.94	rs11989052	0.07182	-5.27	3.688	286	286	susie	3e-06	0.092	-3.94884	7.85e-05	0.00593983
BIP	Adipose_Subcutaneous	ENSG00000205250.8	16	67192168	67192169	0.0586	rs35356834	4.13	rs35356834	0.0153	4.26	4.132	251	1	top1	0.0038	0.015	4.132	3.6e-05	0.005952
BIP	Adipose_Subcutaneous	ENSG00000141086.17	16	67932413	67932414	0.0334	rs1113232	4.32	rs35356834	0.000674	3.69	4.132	241	1	top1	0.25	0.00067	4.132	3.6e-05	0.005952
BIP	Heart_Left_Ventricle	ENSG00000173621.8	11	66856646	66856647	0.0435	rs7122539	-5.18	rs10160758	0.018088	-4.01	-3.903	230	230	susie	0.00085	0.031	4.0364	5.43e-05	0.0059549
BIP	Colon_Transverse	ENSG00000123892.11	11	88175466	88175467	0.2364	rs579563	3.83	rs7395213	0.104	6.24	2.926	549	33	enet	3.4e-10	0.12	3.8161	0.000136	0.005984
BIP	Pancreas	ENSG00000104059.4	15	29570722	29570723	0.2576	rs12913433	3.99	rs7163518	0.232293	7.67	3.657	485	485	susie	8.1e-16	0.23	3.68067	0.000233	0.00600622
BIP	Brain_Hippocampus	ENSG00000131401.11	19	50344760	50344761	0.446	rs11879501	4.02	rs676314	0.377169	-7.56	3.849	399	1	top1	3.9e-17	0.38	-3.849	0.000119	0.0060214
BIP	Thyroid	ENSG00000185324.21	16	89680736	89680737	0.5055	rs2079672	4.03	rs12924572	0.345	-13	-3.221	417	37	enet	1.6e-60	0.43	3.98525	6.74e-05	0.00605393
BIP	Thyroid	ENSG00000158792.15	16	89701704	89701705	0.0669	rs2079672	4.03	rs3803689	0.00339	4.6	-2.822	412	4	lasso	4.6e-05	0.032	-3.96417	7.37e-05	0.00605393
BIP	Breast_Mammary_Tissue	ENSG00000226791.6	2	98772919	98772920	0.1002	rs12615689	4.35	rs13000014	0.076252	5.22	4.048	296	1	top1	2.1e-07	0.076	4.048	5.17e-05	0.00606182
BIP	Esophagus_Mucosa	ENSG00000171574.17	19	58401503	58401504	0.2904	rs3826684	-4.1	rs11671591	0.335492	-11.92	-3.986	311	311	susie	7.5e-39	0.34	4.06651	4.77e-05	0.00608652
BIP	Brain_Hypothalamus	ENSG00000259666.2	15	77641763	77641764	0.1599	rs4886883	-4.31	rs7162362	0.016714	4.05	-2.545	325	18	enet	0.00015	0.084	-3.5939	0.000326	0.0061125
BIP	Testis	ENSG00000248746.5	11	66546394	66546395	0.5789	rs7122539	-5.18	rs1815739	0.586	-12.62	3.94	264	1	top1	7.5e-54	0.59	-3.94	8.15e-05	0.0061125
BIP	Heart_Atrial_Appendage	ENSG00000168807.16	16	69187128	69187129	0.1047	rs7191614	4.66	rs33964663	0.103	-6.45	4.192	318	318	susie	4.8e-10	0.11	-4.04209	5.3e-05	0.0061161
BIP	Heart_Atrial_Appendage	ENSG00000015413.9	16	89613307	89613308	0.1139	rs2079672	4.03	rs2079672	0.0158	-4.13	4.033	442	1	top1	0.014	0.016	-4.033	5.51e-05	0.0061161
BIP	Brain_Hypothalamus	ENSG00000271843.1	3	64008691	64008692	0.188	rs2306381	-3.87	rs3774715	0.0267	-4.19	3.652	571	5	lasso	0.0089	0.037	-3.8012	0.000144	0.0061344
BIP	Artery_Aorta	ENSG00000101460.12	20	34546853	34546854	0.1958	rs3818253	4.79	rs6088527	0.186792	7.95	3.677	304	1	top1	1.3e-16	0.19	3.677	0.000236	0.006136
BIP	Esophagus_Muscularis	ENSG00000186583.11	8	144012413	144012414	0.0461	rs11779776	4.94	rs7014582	0.019816	-3.96	3.327	286	286	susie	0.0015	0.024	-3.8578	0.000114	0.006137
BIP	Esophagus_Muscularis	ENSG00000178685.13	8	144012771	144012772	0.1134	rs11779776	4.94	rs11989052	0.087496	-6.25	3.688	286	286	susie	9.7e-10	0.091	-3.8867	0.000102	0.006137
BIP	Artery_Tibial	ENSG00000274528.1	15	52018031	52018032	0.0785	rs10518674	-3.69	rs36046047	0.057256	-5.5	-3.647	378	1	top1	7.6e-08	0.057	3.647	0.000265	0.00614176
BIP	Brain_Cerebellar_Hemisphere	ENSG00000103037.11	16	58515478	58515479	0.5531	rs42945	-3.49	rs42945	0.342986	7.36	-3.492	469	469	susie	4e-19	0.4	-3.8079	0.00014	0.00618
BIP	Adrenal_Gland	ENSG00000114988.11	2	96740063	96740064	0.1675	rs6746896	-5.79	rs7599598	0.0217	4.1	-3.894	189	21	enet	4.7e-05	0.078	-4.31549	1.59e-05	0.006201
BIP	Breast_Mammary_Tissue	ENSG00000172057.9	17	39927600	39927601	0.0504	rs2302776	-4.91	rs8065126	0.036906	4.28	-3.926	292	1	top1	0.00027	0.037	-3.926	8.64e-05	0.0062208
BIP	Breast_Mammary_Tissue	ENSG00000167914.11	17	39953262	39953263	0.5119	rs10305278	-5.55	rs3859192	0.434921	-11.99	3.003	297	12	enet	7e-47	0.47	-3.95234	7.74e-05	0.0062208
BIP	Skin_Not_Sun_Exposed_Suprapubic	ENSG00000275120.2	15	84633822	84633823	0.1321	rs12912934	-5.36	rs3825877	0.125	7.72	-3.835	339	339	susie	4.7e-15	0.13	-3.84341	0.000121	0.00622286
BIP	Heart_Atrial_Appendage	ENSG00000228409.6	7	65751141	65751142	0.1923	rs420880	-4.09	rs17710392	0.046218	-5.5	-2.3616	199	32	enet	1.9e-12	0.14	4.2114	2.54e-05	0.0062252
BIP	Heart_Atrial_Appendage	ENSG00000214194.8	7	113118612	113118613	0.0749	rs13240515	-3.87	rs2253640	0.003429	-3.61	3.37	309	309	susie	0.0014	0.029	-4.1615	3.16e-05	0.0062252
BIP	Heart_Atrial_Appendage	ENSG00000158792.15	16	89701704	89701705	0.123	rs2079672	4.03	rs459920	0.017	-4.49	3.322	412	412	susie	0.00065	0.033	-3.96032	7.48e-05	0.0062271
BIP	Esophagus_Muscularis	ENSG00000109956.12	11	134411917	134411918	0.1334	rs12280153	-4.48	rs1866767	0.0892	-5.92	-3.818	627	1	top1	1.4e-09	0.089	3.818	0.000135	0.00627136
BIP	Esophagus_Gastroesophageal_Junction	ENSG00000167914.11	17	39953262	39953263	0.5606	rs10305278	-5.55	rs3859192	0.315366	-9.96	3.003	298	9	enet	5.4e-33	0.41	-4.03634	5.43e-05	0.00627165
BIP	Adipose_Subcutaneous	ENSG00000174684.6	11	66347691	66347692	0.2237	rs10791855	-5.14	rs10219183	0.0881	-7.06	-3.434	307	9	lasso	1.8e-11	0.089	3.79841	0.000146	0.006278
BIP	Kidney_Cortex	ENSG00000104497.13	8	81842865	81842866	0.554	rs10106226	3.98	rs2600604	0.3741	5.06	3.66	314	1	top1	3.7e-08	0.37	3.66	0.000252	0.0063
BIP	Colon_Transverse	ENSG00000083093.9	16	23641309	23641310	0.0741	rs2072061	-3.82	rs727238	-0.003035	-3.49	-2.497	435	435	susie	0.031	0.012	3.9786	6.93e-05	0.0063063
BIP	Colon_Transverse	ENSG00000125107.17	16	58629885	58629886	0.1826	rs42945	-3.49	rs37035	0.098895	-6.26	-3.389	467	30	enet	9.1e-11	0.13	4.0335	5.49e-05	0.0063063
BIP	Colon_Transverse	ENSG00000141084.10	16	67806651	67806652	0.0887	rs1113232	4.32	rs35356834	0.038978	-3.58	4.132	217	1	top1	0.00039	0.039	-4.132	3.6e-05	0.0063063
BIP	Colon_Transverse	ENSG00000258429.1	16	69330594	69330595	0.117	rs7191614	4.66	rs877534	0.098639	-6.06	4.016	297	297	susie	1.6e-08	0.1	-4.2088	2.57e-05	0.0063063
BIP	Brain_Cortex	ENSG00000204653.9	19	50514689	50514690	0.4339	rs11879501	4.02	rs2445828	0.220041	7.19	-3.866	462	26	enet	2.2e-17	0.32	-4.14825	3.35e-05	0.00631475
BIP	Adipose_Visceral_Omentum	ENSG00000248746.5	11	66546394	66546395	0.1573	rs7122539	-5.18	rs1815739	0.183089	-8.53	3.94	262	1	top1	3.8e-19	0.18	-3.94	8.15e-05	0.00631625
BIP	Colon_Transverse	ENSG00000078814.15	20	34975402	34975403	0.1584	rs3818253	4.79	rs2273684	0.147109	6.78	3.924	351	1	top1	5.8e-12	0.15	3.924	8.71e-05	0.006325
BIP	Colon_Transverse	ENSG00000100991.11	20	35092870	35092871	0.1607	rs3818253	4.79	rs6088764	0.047217	-4.93	2.761	341	8	lasso	7e-06	0.064	-3.85677	0.000115	0.006325
BIP	Colon_Transverse	ENSG00000283142.1	20	45138975	45138976	0.0656	rs6130764	-5	rs2233901	0.044675	4.52	-3.87	466	1	top1	0.00015	0.045	-3.87	0.000109	0.006325
BIP	Artery_Coronary	ENSG00000163807.5	3	44761661	44761662	0.1404	rs2888422	4.39	rs17631716	0.093465	-4.85	-2.28	384	17	enet	7.9e-09	0.17	3.878	0.000105	0.00632625
BIP	Heart_Atrial_Appendage	ENSG00000179044.15	16	67190203	67190204	0.0483	rs35356834	4.13	rs35356834	-0.00152	3.11	4.132	254	254	susie	0.16	0.0032	3.9031	9.5e-05	0.006327
BIP	Breast_Mammary_Tissue	ENSG00000174080.10	11	66568840	66568841	0.0876	rs7122539	-5.18	rs551708	0.037	4.93	-2.817	257	257	susie	0.00019	0.039	-3.79488	0.000148	0.00633111
BIP	Skin_Not_Sun_Exposed_Suprapubic	ENSG00000224316.1	7	65773619	65773620	0.2059	rs420880	-4.09	rs365896	0.191	9.51	-4.051	202	21	enet	1.6e-24	0.22	-4.12483	3.71e-05	0.00633175
BIP	Skin_Not_Sun_Exposed_Suprapubic	ENSG00000236529.1	7	65840211	65840212	0.2422	rs420880	-4.09	rs9530	0.118	-8.37	3.092	203	14	enet	1.2e-17	0.16	-4.09055	4.3e-05	0.00633175
BIP	Brain_Cerebellar_Hemisphere	ENSG00000115687.13	2	241149503	241149504	0.3093	rs11690282	-3.56	rs1470414	0.033515	-4.95	2.884	418	25	enet	1.3e-05	0.11	-4.06729	4.76e-05	0.00634667
BIP	Skin_Sun_Exposed_Lower_leg	ENSG00000236529.1	7	65840211	65840212	0.2217	rs420880	-4.09	rs736270	0.157	-9.54	3.126	203	14	enet	1.1e-24	0.19	-4.1785	2.93e-05	0.00634833
BIP	Skin_Sun_Exposed_Lower_leg	ENSG00000066248.14	2	233013271	233013272	0.1431	rs2675960	4.35	rs2004203	0.109	7.56	4.302	468	1	top1	1.4e-14	0.11	4.302	1.69e-05	0.0063544
BIP	Esophagus_Muscularis	ENSG00000183060.15	15	99733560	99733561	0.4743	rs325380	-4.73	rs8041078	0.190103	9.83	-2.056	504	24	enet	1.6e-42	0.38	-3.58931	0.000332	0.00636333
BIP	Stomach	ENSG00000141504.11	17	7627875	7627876	0.2872	rs8068222	3.81	rs12942088	0.231329	8.14	3.696	497	497	susie	2.1e-17	0.24	3.89858	9.68e-05	0.0063648
BIP	Stomach	ENSG00000167543.15	17	29566051	29566052	0.1763	rs3110496	-4.51	rs565977	0.085764	-5.28	-4.111	314	4	lasso	2.3e-08	0.11	3.99589	6.45e-05	0.0063648
BIP	Stomach	ENSG00000073605.18	17	39918649	39918650	0.1622	rs2302776	-4.91	rs11557467	0.145844	6.61	3.879	291	291	susie	9.8e-11	0.15	3.97489	7.04e-05	0.0063648
BIP	Stomach	ENSG00000276863.1	17	80334365	80334366	0.1153	rs9896771	-3.97	rs4969266	0.007751	3.81	-2.009	492	492	susie	0.069	0.0089	-3.88545	0.000102	0.0063648
BIP	Skin_Sun_Exposed_Lower_leg	ENSG00000104129.9	15	40780566	40780567	0.0828	rs1869302	-3.36	rs10152371	0.0474	6.11	-3.084	295	12	enet	1.2e-08	0.061	-3.86598	0.000111	0.00637457
BIP	Skin_Sun_Exposed_Lower_leg	ENSG00000278769.1	15	42724616	42724617	0.1406	rs11632169	5.31	rs8031218	0.103	7.5	3.869	272	1	top1	8.2e-14	0.1	3.869	0.000109	0.00637457
BIP	Stomach	ENSG00000123892.11	11	88175466	88175467	0.2801	rs579563	3.83	rs1346264	0.0404	5.53	3.399	549	30	enet	3e-09	0.12	3.7827	0.000155	0.00637714
BIP	Brain_Putamen_basal_ganglia	ENSG00000132603.13	16	69339583	69339584	0.0909	rs7191614	4.66	rs1048818	0.029587	-4.33	4.059	299	299	susie	0.0077	0.04	-4.1129	3.91e-05	0.00642005
BIP	Brain_Putamen_basal_ganglia	ENSG00000189091.12	16	70523787	70523788	0.1392	rs11649341	5.11	rs6499323	-0.005614	-3.31	-0.848	157	157	susie	0.07	0.015	4.0203	5.81e-05	0.00642005
BIP	Pancreas	ENSG00000068305.17	15	99565416	99565417	0.2692	rs325383	4.75	rs1991921	0.074981	5.16	3.349	512	15	enet	1e-07	0.11	3.63565	0.000277	0.0064264
BIP	Stomach	ENSG00000126215.13	14	103715503	103715504	0.0809	rs722637	4.35	rs34026011	0.065629	4.74	3.728	344	11	enet	9.3e-06	0.07	4.1176	3.83e-05	0.0064344
BIP	Artery_Coronary	ENSG00000101460.12	20	34546853	34546854	0.2208	rs3818253	4.79	rs1205340	0.164924	-5.78	-3.465	304	304	susie	1.3e-08	0.17	3.554	0.000379	0.006443
BIP	Thyroid	ENSG00000103043.14	16	70801160	70801161	0.0483	rs875858	4.97	rs11075779	0.0378	4.84	3.917	199	1	top1	1e-05	0.038	3.917	8.97e-05	0.00644719
BIP	Lung	ENSG00000114904.12	3	52770948	52770949	0.0623	rs2071044	-5.75	rs1010554	0.053	5.44	3.82	393	1	top1	7.1e-07	0.053	3.82	0.000133	0.0064505
BIP	Kidney_Cortex	ENSG00000126215.13	14	103715503	103715504	0.381	rs722637	4.35	rs4906356	0.17221	4.05	3.674	344	1	top1	0.00035	0.17	3.674	0.000239	0.006453
BIP	Adrenal_Gland	ENSG00000147535.16	8	38269242	38269243	0.1347	rs12677998	-4.71	rs6474354	-0.004549	-3.22	1.101	282	282	susie	0.033	0.018	-3.8678	0.00011	0.00645333
BIP	Small_Intestine_Terminal_Ileum	ENSG00000157315.4	16	69351808	69351809	0.7432	rs7191614	4.66	rs153060	0.45675	-8.05	-3.327	299	7	lasso	1.3e-22	0.5	3.8825	0.000103	0.00645467
BIP	Artery_Tibial	ENSG00000272834.1	22	40415002	40415003	0.0448	rs138312	-5.52	rs6001981	0.0032	3.6	-2.429	288	17	enet	0.023	0.0088	-3.91066	9.2e-05	0.006463
BIP	Artery_Tibial	ENSG00000272834.1	22	40415002	40415003	0.0448	rs138312	-5.52	rs6001981	0.0032	3.6	-2.429	288	17	enet	0.023	0.0088	-3.91066	9.2e-05	0.006463
[truncated: 4,263 more rows]
