# Supplementary material for: Shared genetic effect of kidney function on bipolar and major depressive disorders: a large-scale genome-wide cross-trait analysis
Source: Hum Genomics. 2024 Jun 11;18:60. doi: 10.1186/s40246-024-00627-3 (PMC11165782; doi:10.1186/s40246-024-00627-3)
Supplement: Supplementary file 8 — Additional file 8. Supplementary Table 6. Transcriptal-wide association analysis for kidney function biomarker traits using GTEx tissue expression (false discovery rate (FDR)<0.05). [file 40246_2024_627_MOESM8_ESM.xlsx]

## Sheet: Table S6
Supplementary Table 6. Transcriptal-wide association analysis for kidney function biomarker traits using GTEx tissue expression (false discovery rate (FDR) <0.05)
Traits	Tissue	ID	CHR	P0	P1	HSQ	BEST.GWAS.ID	BEST.GWAS.Z	EQTL.ID	EQTL.R2	EQTL.Z	EQTL.GWAS.Z	NSNP	NWGT	MODEL	MODELCV.PV	MODELCV.R2	TWAS.Z	TWAS.P	FDR
BUN	Whole_Blood	ENSG00000128271.21	22	24417878	24417879	0.0772	rs4822502	3.82	rs2298383	0.0568	-5.82	3.805	379	379	susie	3.8e-11	0.074	-3.8259	0.00013	0.00596527
BUN	Whole_Blood	ENSG00000178803.10	22	24475152	24475153	0.0788	rs4822502	3.82	rs2298383	0.074	-6.89	3.805	389	389	susie	3.8e-11	0.074	-3.78109	0.000156	0.00596527
BUN	Whole_Blood	ENSG00000184076.13	22	29767368	29767369	0.0438	rs9613972	4.46	rs737787	0.005	-4.56	4.34	371	5	enet	0.00018	0.023	-3.69765	0.000218	0.00596527
BUN	Whole_Blood	ENSG00000239282.7	22	30289626	30289627	0.2597	rs2240422	-3.88	rs2240422	0.199	-10.69	-3.879	425	425	susie	1.1e-31	0.22	3.72297	0.000197	0.00596527
BUN	Whole_Blood	ENSG00000183741.11	22	38872313	38872314	0.2422	rs4361209	-4	rs7292074	0.0198	-5.67	-3.482	391	57	enet	7.6e-13	0.087	3.77697	0.000159	0.00596527
BUN	Whole_Blood	ENSG00000167074.14	22	41367332	41367333	0.1749	rs2899345	-5.28	rs2234059	0.201	11.08	4.329	262	24	enet	7.8e-32	0.22	3.93156	8.44e-05	0.00596527
BUN	Whole_Blood	ENSG00000100417.11	22	41589889	41589890	0.1932	rs2899345	-5.28	rs4820446	0.0743	-6.93	3.674	309	46	enet	3.4e-14	0.097	-3.71302	0.000205	0.00596527
BUN	Whole_Blood	ENSG00000100418.7	22	41621095	41621096	0.2286	rs2899345	-5.28	rs9607821	0.139	-9.27	-3.462	312	312	susie	7.4e-21	0.14	3.78789	0.000152	0.00596527
BUN	Whole_Blood	ENSG00000128408.8	22	45413690	45413691	0.0881	rs11704481	-4.6	rs717295	0.0699	6.98	3.784	575	575	susie	2.2e-11	0.076	3.71965	0.0002	0.00596527
BUN	Whole_Blood	ENSG00000205643.10	22	46250678	46250679	0.0852	rs6008795	5.23	rs1055659	0.0995	7.68	4.022	467	1	top1	1.4e-14	0.1	4.022	5.77e-05	0.00596527
BUN	Whole_Blood	ENSG00000100416.12	22	46330874	46330875	0.032	rs6008795	5.23	rs6008770	0.0133	4.54	3.895	460	460	susie	0.0029	0.014	4.01213	6.02e-05	0.00596527
BUN	Whole_Blood	ENSG00000167077.12	22	41699498	41699499	0.2445	rs2899345	-5.28	rs4820444	0.321	13.39	3.661	307	1	top1	7.4e-49	0.32	3.661	0.000251	0.00629592
BUN	Whole_Blood	ENSG00000075275.16	22	46537169	46537170	0.0736	rs6008795	5.23	rs3817874	0.0564	7.16	3.825	540	4	lasso	3.6e-14	0.096	3.64085	0.000272	0.00629785
BUN	Whole_Blood	ENSG00000242247.10	22	42858105	42858106	0.1037	rs4822120	4.72	rs5758972	0.136	-8.88	3.616	526	526	susie	9.1e-20	0.14	-3.60522	0.000312	0.006708
BUN	Whole_Blood	ENSG00000184117.11	22	29581336	29581337	0.0513	rs9613972	4.46	rs2245185	0.0209	4.83	3.693	386	10	enet	4.9e-05	0.028	3.51277	0.000443	0.00855474
BUN	Whole_Blood	ENSG00000100395.14	22	41205204	41205205	0.0453	rs2899345	-5.28	rs9611497	0.048	-5.36	-3.461	267	1	top1	1e-07	0.048	3.461	0.000538	0.00855474
BUN	Whole_Blood	ENSG00000100147.13	22	41800678	41800679	0.1686	rs2899345	-5.28	rs9607821	0.128	-8.83	-3.462	318	318	susie	5.5e-19	0.13	3.48758	0.000487	0.00855474
BUN	Whole_Blood	ENSG00000184068.2	22	41834664	41834665	0.1663	rs2899345	-5.28	rs9607821	0.067	-7	-3.462	325	1	top1	3.2e-10	0.067	3.462	0.000536	0.00855474
BUN	Whole_Blood	ENSG00000272666.1	22	50542648	50542649	0.1366	rs9616915	-4.16	rs5770874	0.0786	-6.7	-3.166	311	311	susie	4.9e-12	0.081	3.45993	0.00054	0.00855474
BUN	Whole_Blood	ENSG00000235513.1	22	41217626	41217627	0.0281	rs2899345	-5.28	rs139465	0.015	-4.21	-3.305	261	261	susie	0.00057	0.019	3.26215	0.00111	0.0167055
BUN	Whole_Blood	ENSG00000228274.3	22	38681819	38681820	0.0475	rs4361209	-4	rs763121	0.0139	-4.81	2.804	373	6	enet	0.0024	0.015	-3.23107	0.00123	0.01763
BUN	Whole_Blood	ENSG00000187860.10	22	30356634	30356635	0.086	rs2240422	-3.88	rs4820831	0.0613	6.12	3.269	432	432	susie	9.1e-10	0.064	3.1914	0.00142	0.0194282
BUN	Whole_Blood	ENSG00000130487.5	22	50548032	50548033	0.1644	rs9616915	-4.16	rs5770874	0.106	-7.87	-3.166	309	1	top1	1.8e-15	0.11	3.166	0.00155	0.0202848
BUN	Whole_Blood	ENSG00000100109.16	22	26512504	26512505	0.6718	rs3213558	-3.15	rs12628373	0.58	-18.02	-3.091	774	774	susie	5.4e-108	0.58	3.10927	0.00188	0.0235783
BUN	Whole_Blood	ENSG00000273137.1	22	50209541	50209542	0.0951	rs9616915	-4.16	rs2076139	0.0252	-5.13	-1.537	414	10	enet	1.1e-06	0.04	3.0882	0.00201	0.0242004
BUN	Whole_Blood	ENSG00000100024.14	22	24494106	24494107	0.1264	rs4822502	3.82	rs1041749	0.127	8.52	3.025	396	396	susie	2.1e-19	0.13	3.0639	0.00218	0.0252377
BUN	Whole_Blood	ENSG00000177989.13	22	50532579	50532580	0.3365	rs9616915	-4.16	rs140522	0.152	-9.98	-1.721	317	9	enet	1.1e-34	0.24	2.86503	0.00417	0.0464878
BUN	Whole_Blood	ENSG00000138942.15	22	31160192	31160193	0.1123	rs5998067	3.88	rs5753632	0.133	9.29	2.161	364	24	enet	2.7e-20	0.14	2.8305	0.00465	0.0482638
BUN	Whole_Blood	ENSG00000274717.1	22	42794312	42794313	0.1814	rs4822120	4.72	rs8136252	0.105	-7.92	3.355	510	10	lasso	5.4e-17	0.12	-2.84165	0.00449	0.0482638
BUN	Vagina	ENSG00000231993.1	22	41197455	41197456	0.107	rs2899345	-5.28	rs9611565	0.02778	3.49	3.511	255	255	susie	0.02	0.037	3.9852	6.74e-05	0.0066052
BUN	Vagina	ENSG00000184949.15	22	38656628	38656629	0.134	rs4361209	-4	rs3827356	0.08462	4.25	3.606	369	1	top1	0.00074	0.085	3.606	0.000311	0.0076195
BUN	Vagina	ENSG00000100417.11	22	41589889	41589890	0.134	rs2899345	-5.28	rs4820444	0.12917	-4.52	3.661	293	1	top1	3.3e-05	0.13	-3.661	0.000251	0.0076195
BUN	Vagina	ENSG00000130943.6	22	46263354	46263355	0.237	rs6008795	5.23	rs9615330	0.14668	-5.19	3.308	462	462	susie	5.1e-07	0.19	-3.763	0.000168	0.0076195
BUN	Vagina	ENSG00000235513.1	22	41217626	41217627	0.265	rs2899345	-5.28	rs5758223	0.16834	-5.24	-3.044	250	250	susie	1.1e-06	0.18	3.4719	0.000517	0.00844433
BUN	Vagina	ENSG00000075234.16	22	46267960	46267961	0.245	rs6008795	5.23	rs6008700	-0.00847	3.35	3.764	458	458	susie	0.097	0.015	3.4837	0.000494	0.00844433
BUN	Vagina	ENSG00000128262.8	22	24251827	24251828	0.238	rs4822502	3.82	rs3761422	0.17817	5.61	3.17	380	380	susie	7e-08	0.21	3.3616	0.000775	0.01085
BUN	Vagina	ENSG00000228274.3	22	38681819	38681820	0.228	rs4361209	-4	rs4821807	0.17015	-5.19	3.507	373	373	susie	1.1e-07	0.21	-3.2912	0.000998	0.0122255
BUN	Uterus	ENSG00000100412.15	22	41469124	41469125	0.13	rs2899345	-5.28	rs3171692	0.037341	3.76	4.345	283	283	susie	0.0011	0.088	3.8425	0.000122	0.004368
BUN	Uterus	ENSG00000100162.14	22	41947163	41947164	0.113	rs1799932	-5.19	rs9611602	0.047703	3.34	3.983	337	1	top1	0.014	0.048	3.983	6.81e-05	0.004368
BUN	Uterus	ENSG00000130943.6	22	46263354	46263355	0.264	rs6008795	5.23	rs9627295	0.21006	-5.41	3.752	461	461	susie	1.2e-07	0.23	-3.801	0.000144	0.004368
BUN	Uterus	ENSG00000184117.11	22	29581336	29581337	0.201	rs9613972	4.46	rs5763302	0.091957	-4.18	-3.487	386	1	top1	0.00088	0.092	3.487	0.000488	0.00740133
BUN	Uterus	ENSG00000228274.3	22	38681819	38681820	0.303	rs4361209	-4	rs2072794	0.200071	-5.27	2.726	371	371	susie	3.5e-07	0.21	-3.4991	0.000467	0.00740133
BUN	Uterus	ENSG00000100138.13	22	41690503	41690504	0.122	rs2899345	-5.28	rs4820446	0.075593	-4.08	3.674	298	298	susie	0.00031	0.11	-3.5573	0.000375	0.00740133
BUN	Uterus	ENSG00000100211.10	22	38656639	38656640	0.257	rs4361209	-4	rs1980455	0.139217	-5.08	2.06	367	367	susie	3.9e-06	0.18	-3.117	0.00183	0.02379
BUN	Thyroid	ENSG00000100412.15	22	41469124	41469125	0.0681	rs2899345	-5.28	rs132902	0.0692	6.42	4.13	290	290	susie	1e-09	0.073	3.8135	0.000137	0.013494
BUN	Thyroid	ENSG00000100417.11	22	41589889	41589890	0.1785	rs2899345	-5.28	rs4822049	0.135	-8.74	3.556	309	309	susie	4.8e-18	0.14	-3.7252	0.000195	0.013494
BUN	Thyroid	ENSG00000167077.12	22	41699498	41699499	0.0501	rs2899345	-5.28	rs79008	0.0563	5.87	3.681	307	307	susie	2.3e-08	0.061	3.7256	0.000195	0.013494
BUN	Thyroid	ENSG00000205643.10	22	46250678	46250679	0.0928	rs6008795	5.23	rs16995067	0.0726	6.62	3.195	467	17	enet	9e-12	0.091	3.8211	0.000133	0.013494
BUN	Thyroid	ENSG00000130943.6	22	46263354	46263355	0.2753	rs6008795	5.23	rs9627295	0.267	-11.44	3.752	466	466	susie	1.6e-34	0.27	-3.8103	0.000139	0.013494
BUN	Thyroid	ENSG00000235513.1	22	41217626	41217627	0.1107	rs2899345	-5.28	rs139432	0.0788	-6.46	-3.61	261	1	top1	2.1e-10	0.079	3.61	0.000306	0.0151251
BUN	Thyroid	ENSG00000100416.12	22	46330874	46330875	0.1194	rs6008795	5.23	rs739164	0.0545	5.86	3.636	460	1	top1	1.3e-07	0.055	3.636	0.000277	0.0151251
BUN	Thyroid	ENSG00000100024.14	22	24494106	24494107	0.2033	rs4822502	3.82	rs2298383	0.183	9.81	3.805	397	3	lasso	1.2e-23	0.19	3.5686	0.000359	0.0155268
BUN	Thyroid	ENSG00000214491.8	22	30546681	30546682	0.1159	rs2240422	-3.88	rs7286285	-0.00208	3.75	-0.172	427	36	enet	0.0002	0.026	-3.4447	0.000572	0.017992
BUN	Thyroid	ENSG00000100201.20	22	38507659	38507660	0.0845	rs4361209	-4	rs1043402	0.0621	5.65	3.465	367	1	top1	1.8e-08	0.062	3.465	0.00053	0.017992
BUN	Thyroid	ENSG00000228274.3	22	38681819	38681820	0.1326	rs4361209	-4	rs6519120	0.15	-8.75	3.429	373	373	susie	1.9e-19	0.15	-3.4542	0.000552	0.017992
BUN	Thyroid	ENSG00000279699.1	22	30276950	30276951	0.255	rs2240422	-3.88	rs10376	0.222	10.48	3.259	431	431	susie	1.5e-30	0.24	3.3927	0.000692	0.0199527
BUN	Thyroid	ENSG00000198832.10	22	31120068	31120069	0.0337	rs2232176	3.83	rs2232176	0.00267	-3.82	3.827	373	16	enet	0.058	0.0054	-3.3364	0.000849	0.0222923
BUN	Thyroid	ENSG00000128274.15	22	42721297	42721298	0.1695	rs4822120	4.72	rs7287569	0.0615	6.35	-2.764	472	15	enet	5.4e-11	0.084	-3.3193	0.000902	0.0222923
BUN	Thyroid	ENSG00000182541.17	22	31212273	31212274	0.1058	rs5998067	3.88	rs5998058	0.0702	-6.83	3.292	355	21	enet	2.5e-12	0.095	-3.2658	0.001091	0.0235929
BUN	Thyroid	ENSG00000242247.10	22	42858105	42858106	0.2692	rs4822120	4.72	rs4822211	0.397	13.88	3.28	526	1	top1	7.4e-55	0.4	3.28	0.001038	0.0235929
BUN	Thyroid	ENSG00000251322.7	22	50674414	50674415	0.1615	rs9616915	-4.16	rs9616810	0.122	7.81	-3.219	235	1	top1	1.9e-15	0.12	-3.219	0.001286	0.0261739
BUN	Thyroid	ENSG00000226471.6	22	28800682	28800683	0.0806	rs4822998	3.68	rs132539	0.064	-6.14	3.649	326	326	susie	7.5e-09	0.065	-3.1454	0.001659	0.0318897
BUN	Thyroid	ENSG00000184117.11	22	29581336	29581337	0.1694	rs9613972	4.46	rs2245185	0.155	8.72	3.693	386	25	enet	3.2e-20	0.16	3.0068	0.00264	0.0480758
BUN	Testis	ENSG00000100416.12	22	46330874	46330875	0.1444	rs6008795	5.23	rs13585	0.0033	4.18	3.242	460	460	susie	0.035	0.013	4.545	5.49e-06	0.00178974
BUN	Testis	ENSG00000225465.8	22	29478174	29478175	0.1369	rs9613972	4.46	rs9613942	0.00884	-3.78	3.634	408	11	enet	0.0061	0.024	-3.98588	6.72e-05	0.00595765
BUN	Testis	ENSG00000167074.14	22	41367332	41367333	0.1054	rs2899345	-5.28	rs9611566	0.109	5.91	3.966	262	1	top1	1.4e-08	0.11	3.966	7.31e-05	0.00595765
BUN	Testis	ENSG00000100413.16	22	41544605	41544606	0.6056	rs2899345	-5.28	rs9611602	0.521	11.89	3.983	303	1	top1	2.7e-45	0.52	3.983	6.81e-05	0.00595765
BUN	Testis	ENSG00000184117.11	22	29581336	29581337	0.2	rs9613972	4.46	rs6361	0.14	-6.89	-3.553	388	1	top1	1.1e-10	0.14	3.553	0.000381	0.0144889
BUN	Testis	ENSG00000100403.11	22	41301521	41301522	0.1087	rs2899345	-5.28	rs5996014	0.0248	4.38	-2.357	268	17	enet	0.00011	0.05	-3.68396	0.00023	0.0144889
BUN	Testis	ENSG00000167077.12	22	41699498	41699499	0.1233	rs2899345	-5.28	rs739134	0.0798	5.42	3.399	307	307	susie	3.3e-07	0.089	3.55712	0.000375	0.0144889
BUN	Testis	ENSG00000184068.2	22	41834664	41834665	0.2221	rs2899345	-5.28	rs4820444	0.255	-8.81	3.661	325	325	susie	1.3e-20	0.27	-3.56869	0.000359	0.0144889
BUN	Testis	ENSG00000205643.10	22	46250678	46250679	0.1168	rs6008795	5.23	rs1055659	0.0886	5.56	4.022	467	3	lasso	1.1e-08	0.11	3.53981	0.0004	0.0144889
BUN	Testis	ENSG00000228274.3	22	38681819	38681820	0.2677	rs4361209	-4	rs2072795	0.353	-9.99	3.48	373	373	susie	5e-28	0.36	-3.4673	0.000526	0.0155887
BUN	Testis	ENSG00000215771.2	22	41190187	41190188	0.072	rs2899345	-5.28	rs1033611	0.0241	-4.29	-3.885	265	265	susie	0.00053	0.04	3.48897	0.000485	0.0155887
BUN	Testis	ENSG00000184949.15	22	38656628	38656629	0.2033	rs4361209	-4	rs5750672	0.144	-6.77	3.592	369	369	susie	1.3e-11	0.15	-3.34703	0.000817	0.0221952
BUN	Testis	ENSG00000229598.1	22	38723504	38723505	0.0752	rs4361209	-4	rs1569492	0.0154	-3.67	2.031	375	375	susie	0.022	0.016	-3.27885	0.00104	0.02608
BUN	Testis	ENSG00000100147.13	22	41800678	41800679	0.2683	rs2899345	-5.28	rs8139993	0.371	-10.32	3.096	318	1	top1	3.5e-29	0.37	-3.096	0.00196	0.04564
BUN	Stomach	ENSG00000183741.11	22	38872313	38872314	0.1766	rs4361209	-4	rs4361209	0.095203	-5.34	-3.999	394	394	susie	7.5e-08	0.1	4.0986	4.16e-05	0.0035776
BUN	Stomach	ENSG00000100147.13	22	41800678	41800679	0.0974	rs2899345	-5.28	rs7285782	0.010946	4.01	2.743	309	16	enet	0.003	0.03	4.2142	2.51e-05	0.0035776
BUN	Stomach	ENSG00000100330.15	22	29883154	29883155	0.0894	rs9613972	4.46	rs2857651	0.03082	4.2	3.848	390	1	top1	0.0026	0.031	3.848	0.000119	0.006192
BUN	Stomach	ENSG00000130943.6	22	46263354	46263355	0.3102	rs6008795	5.23	rs9627295	0.194034	-7.67	3.752	465	465	susie	3e-15	0.21	-3.8016	0.000144	0.006192
BUN	Stomach	ENSG00000184117.11	22	29581336	29581337	0.1627	rs9613972	4.46	rs2857641	0.064444	5.3	3.764	385	385	susie	5e-06	0.074	3.6867	0.000227	0.0078088
BUN	Stomach	ENSG00000100418.7	22	41621095	41621096	0.3275	rs2899345	-5.28	rs5758427	0.186413	7.45	3.396	303	26	enet	1.6e-13	0.19	3.5646	0.000364	0.0104347
BUN	Stomach	ENSG00000099999.14	22	30421770	30421771	0.0821	rs2240422	-3.88	rs2074732	0.032767	4.28	-3.683	443	10	enet	5.5e-05	0.058	-3.4031	0.000666	0.0155445
BUN	Stomach	ENSG00000242247.10	22	42858105	42858106	0.0748	rs4822120	4.72	rs5758965	0.059539	4.82	3.252	525	525	susie	1.5e-05	0.067	3.3809	0.000723	0.0155445
BUN	Stomach	ENSG00000100201.20	22	38507659	38507660	0.1169	rs4361209	-4	rs2072794	0.064284	5.14	2.726	367	367	susie	1.2e-06	0.084	3.3189	0.000904	0.0172764
BUN	Stomach	ENSG00000184949.15	22	38656628	38656629	0.0825	rs4361209	-4	rs6001173	0.066507	5.19	2.725	369	369	susie	2.6e-06	0.079	3.1231	0.00179	0.0279891
BUN	Stomach	ENSG00000273366.1	22	42278187	42278188	0.0732	rs4822120	4.72	rs8140842	-0.002701	3.86	-2.01	387	387	susie	0.13	0.0052	-3.1479	0.00164	0.0279891
BUN	Stomach	ENSG00000235513.1	22	41217626	41217627	0.1771	rs2899345	-5.28	rs139432	0.113204	-5.81	-3.61	251	19	enet	1.4e-09	0.13	3.033	0.00242	0.0346867
BUN	Stomach	ENSG00000167077.12	22	41699498	41699499	0.0704	rs2899345	-5.28	rs139561	0.009579	3.88	3.722	298	298	susie	0.0024	0.032	3.0064	0.00264	0.0349292
BUN	Stomach	ENSG00000235954.6	22	27919375	27919376	0.2398	rs1016495	-3.39	rs16985722	0.086444	5.82	-2.008	522	32	enet	9.3e-09	0.12	-2.9584	0.00309	0.0379629
BUN	Stomach	ENSG00000133519.12	22	23402725	23402726	0.5349	rs3788341	-3.65	rs13056375	0.221566	8.01	2.47	508	11	enet	7e-20	0.27	2.853	0.00433	0.0496507
BUN	Spleen	ENSG00000229891.1	22	42369235	42369236	0.1724	rs4822120	4.72	rs4422240	0.104397	-5.27	3.851	394	394	susie	5.1e-07	0.13	-4.3671	1.26e-05	0.0026082
BUN	Spleen	ENSG00000130943.6	22	46263354	46263355	0.2288	rs6008795	5.23	rs9627295	0.136941	-5.29	3.752	463	1	top1	2e-07	0.14	-3.752	0.000175	0.0181125
BUN	Spleen	ENSG00000100226.15	22	38705722	38705723	0.17	rs4361209	-4	rs11089893	0.001093	-3.6	2.717	372	372	susie	0.034	0.02	-3.5134	0.000442	0.0182988
BUN	Spleen	ENSG00000235513.1	22	41217626	41217627	0.1776	rs2899345	-5.28	rs9611497	0.124578	-5.68	-3.461	248	248	susie	3.2e-08	0.15	3.5141	0.000441	0.0182988
BUN	Spleen	ENSG00000100417.11	22	41589889	41589890	0.1908	rs2899345	-5.28	rs4820444	0.095396	-5.88	3.661	296	296	susie	3.1e-08	0.15	-3.5388	0.000402	0.0182988
BUN	Spleen	ENSG00000100024.14	22	24494106	24494107	0.2565	rs4822502	3.82	rs2298383	0.199386	6.6	3.805	393	393	susie	1.9e-11	0.22	3.441	0.00058	0.02001
BUN	Spleen	ENSG00000159958.6	22	41926817	41926818	0.2044	rs1799932	-5.19	rs9620000	0.080265	4.84	-2.862	334	9	lasso	7.2e-06	0.1	-3.389	0.000701	0.0207296
BUN	Spleen	ENSG00000242247.10	22	42858105	42858106	0.1948	rs4822120	4.72	rs713717	0.192485	6.04	3.351	524	1	top1	4.9e-10	0.19	3.351	0.000805	0.0208294
BUN	Spleen	ENSG00000100201.20	22	38507659	38507660	0.2529	rs4361209	-4	rs12004	0.06339	4.47	3.6	365	365	susie	0.00013	0.074	3.2388	0.0012	0.026703
BUN	Spleen	ENSG00000251322.7	22	50674414	50674415	0.1775	rs9616915	-4.16	rs9616810	0.185599	6.13	-3.219	235	1	top1	1e-09	0.19	-3.219	0.00129	0.026703
BUN	Spleen	ENSG00000100109.16	22	26512504	26512505	0.2529	rs3213558	-3.15	rs12628373	0.194603	-6.18	-3.091	774	1	top1	3.8e-10	0.19	3.091	0.00199	0.0370875
BUN	Spleen	ENSG00000100266.18	22	43015144	43015145	0.1681	rs738526	-4.29	rs4822246	0.004903	-4	2.78	540	540	susie	0.0016	0.049	-3.0684	0.00215	0.0370875
BUN	Spleen	ENSG00000073146.15	22	50089878	50089879	0.3499	rs5770881	-3.45	rs9617018	0.263681	7.02	-3.022	422	1	top1	1.2e-13	0.26	-3.022	0.00251	0.0399669
BUN	Small_Intestine_Terminal_Ileum	ENSG00000100147.13	22	41800678	41800679	0.298	rs2899345	-5.28	rs17377643	0.099005	-5.11	-3.951	306	6	lasso	4.3e-06	0.14	4.44865	8.64e-06	0.00096768
BUN	Small_Intestine_Terminal_Ileum	ENSG00000184068.2	22	41834664	41834665	0.224	rs2899345	-5.28	rs738499	0.042213	4.32	2.891	313	11	enet	0.00051	0.077	3.99403	6.5e-05	0.00364
BUN	Small_Intestine_Terminal_Ileum	ENSG00000100024.14	22	24494106	24494107	0.272	rs4822502	3.82	rs2298383	0.251253	6.04	3.805	394	1	top1	1.5e-10	0.25	3.805	0.000142	0.003696
BUN	Small_Intestine_Terminal_Ileum	ENSG00000128408.8	22	45413690	45413691	0.365	rs11704481	-4.6	rs6007031	0.110808	4.9	3.799	573	1	top1	3.3e-05	0.11	3.799	0.000145	0.003696
BUN	Small_Intestine_Terminal_Ileum	ENSG00000130943.6	22	46263354	46263355	0.283	rs6008795	5.23	rs9627295	0.205038	-6.53	3.752	464	464	susie	8.5e-12	0.28	-3.76753	0.000165	0.003696
BUN	Small_Intestine_Terminal_Ileum	ENSG00000228274.3	22	38681819	38681820	0.173	rs4361209	-4	rs12004	0.064797	-4.04	3.6	372	1	top1	0.0014	0.065	-3.6	0.000318	0.005088
BUN	Small_Intestine_Terminal_Ileum	ENSG00000235513.1	22	41217626	41217627	0.235	rs2899345	-5.28	rs139432	0.179525	-5.45	-3.61	249	1	top1	9.9e-08	0.18	3.61	0.000306	0.005088
BUN	Small_Intestine_Terminal_Ileum	ENSG00000184949.15	22	38656628	38656629	0.284	rs4361209	-4	rs4821797	0.097951	4.7	2.598	368	28	enet	7.6e-06	0.13	3.44018	0.000581	0.008134
BUN	Small_Intestine_Terminal_Ileum	ENSG00000167077.12	22	41699498	41699499	0.343	rs2899345	-5.28	rs132770	0.214655	5.93	3.598	295	295	susie	2.9e-09	0.22	3.11687	0.00183	0.0227733
BUN	Small_Intestine_Terminal_Ileum	ENSG00000243811.8	22	39021112	39021113	0.341	rs4361209	-4	rs5757432	0.108265	5.02	1.034	386	19	enet	9.6e-06	0.13	3.06695	0.00216	0.024192
BUN	Skin_Sun_Exposed_Lower_leg	ENSG00000167074.14	22	41367332	41367333	0.0217	rs2899345	-5.28	rs1883828	0.028089	-4.12	-4.639	254	1	top1	8.7e-05	0.028	4.639	3.5e-06	0.0011865
BUN	Skin_Sun_Exposed_Lower_leg	ENSG00000229891.1	22	42369235	42369236	0.1159	rs4822120	4.72	rs1011224	0.117316	-8.13	3.243	395	4	lasso	3.8e-16	0.12	-4.01946	5.83e-05	0.00988185
BUN	Skin_Sun_Exposed_Lower_leg	ENSG00000133519.12	22	23402725	23402726	0.5412	rs3788341	-3.65	rs13056375	0.213144	10.44	2.47	509	50	enet	6.8e-54	0.38	3.86625	0.000111	0.012543
BUN	Skin_Sun_Exposed_Lower_leg	ENSG00000167077.12	22	41699498	41699499	0.0545	rs2899345	-5.28	rs137831	0.060167	6.33	3.452	299	299	susie	5.3e-09	0.063	3.75235	0.000175	0.0148313
BUN	Skin_Sun_Exposed_Lower_leg	ENSG00000100201.20	22	38507659	38507660	0.089	rs4361209	-4	rs1043402	0.142624	8.56	3.465	367	1	top1	6.9e-19	0.14	3.465	0.00053	0.0163446
BUN	Skin_Sun_Exposed_Lower_leg	ENSG00000228274.3	22	38681819	38681820	0.2231	rs4361209	-4	rs2072795	0.378924	-14.2	3.48	373	373	susie	1.3e-56	0.39	-3.39966	0.000675	0.0163446
BUN	Skin_Sun_Exposed_Lower_leg	ENSG00000100216.5	22	38681947	38681948	0.0525	rs4361209	-4	rs5750668	0.029088	-4.62	3.473	373	373	susie	2.2e-05	0.033	-3.40403	0.000664	0.0163446
BUN	Skin_Sun_Exposed_Lower_leg	ENSG00000100221.10	22	38701555	38701556	0.0992	rs4361209	-4	rs4821807	0.170676	-9.61	3.507	374	1	top1	1.4e-22	0.17	-3.507	0.000453	0.0163446
BUN	Skin_Sun_Exposed_Lower_leg	ENSG00000183741.11	22	38872313	38872314	0.2419	rs4361209	-4	rs7292074	0.167976	-9.47	-3.482	391	18	enet	3.9e-23	0.17	3.40333	0.000666	0.0163446
BUN	Skin_Sun_Exposed_Lower_leg	ENSG00000100395.14	22	41205204	41205205	0.1076	rs2899345	-5.28	rs139432	0.102644	-7.64	-3.61	259	259	susie	2.3e-14	0.11	3.47552	0.00051	0.0163446
BUN	Skin_Sun_Exposed_Lower_leg	ENSG00000235513.1	22	41217626	41217627	0.0592	rs2899345	-5.28	rs738628	0.053494	-5.74	-3.393	253	253	susie	5.3e-08	0.055	3.46874	0.000523	0.0163446
BUN	Skin_Sun_Exposed_Lower_leg	ENSG00000100417.11	22	41589889	41589890	0.1181	rs2899345	-5.28	rs139559	0.116927	-8.17	3.285	301	301	susie	3.4e-16	0.12	-3.51035	0.000448	0.0163446
BUN	Skin_Sun_Exposed_Lower_leg	ENSG00000100147.13	22	41800678	41800679	0.1255	rs2899345	-5.28	rs17377643	0.044683	-6.2	-3.951	310	10	enet	5.9e-08	0.055	3.47667	0.000508	0.0163446
BUN	Skin_Sun_Exposed_Lower_leg	ENSG00000184068.2	22	41834664	41834665	0.1366	rs2899345	-5.28	rs9607821	0.080508	-6.84	-3.462	317	1	top1	4.4e-11	0.081	3.462	0.000536	0.0163446
BUN	Skin_Sun_Exposed_Lower_leg	ENSG00000130943.6	22	46263354	46263355	0.2954	rs6008795	5.23	rs11703435	0.295875	-12.38	2.862	466	45	enet	7e-43	0.31	-3.31232	0.000925	0.020905
BUN	Skin_Sun_Exposed_Lower_leg	ENSG00000242247.10	22	42858105	42858106	0.1493	rs4822120	4.72	rs4822246	0.164151	9.58	2.78	526	18	enet	3.7e-24	0.18	3.26812	0.00108	0.0228825
BUN	Skin_Sun_Exposed_Lower_leg	ENSG00000184117.11	22	29581336	29581337	0.1146	rs9613972	4.46	rs9613942	0.072042	6.39	3.634	386	386	susie	1.4e-12	0.093	3.23754	0.00121	0.0241288
BUN	Skin_Sun_Exposed_Lower_leg	ENSG00000277232.2	22	46296659	46296660	0.0623	rs6008795	5.23	rs6008495	0.001204	-4.15	2.304	464	30	enet	0.0032	0.015	-3.15016	0.00163	0.0306983
BUN	Skin_Sun_Exposed_Lower_leg	ENSG00000251322.7	22	50674414	50674415	0.1074	rs9616915	-4.16	rs9616810	0.063197	6.72	-3.219	235	235	susie	3.1e-09	0.065	-3.10768	0.00189	0.0337216
BUN	Skin_Sun_Exposed_Lower_leg	ENSG00000100211.10	22	38656639	38656640	0.1247	rs4361209	-4	rs5750627	0.158993	-9.7	2.692	369	369	susie	6.9e-22	0.17	-3.06203	0.0022	0.03729
BUN	Skin_Sun_Exposed_Lower_leg	ENSG00000073146.15	22	50089878	50089879	0.0874	rs5770881	-3.45	rs9617018	0.065484	6.15	-3.022	421	1	top1	2.9e-09	0.065	-3.022	0.00251	0.0405186
BUN	Skin_Sun_Exposed_Lower_leg	ENSG00000230912.1	22	38668749	38668750	0.0415	rs4361209	-4	rs1043441	0.027381	-5.39	2.602	371	371	susie	5.5e-06	0.038	-2.9947	0.00275	0.0420065
BUN	Skin_Sun_Exposed_Lower_leg	ENSG00000100401.19	22	41286250	41286251	0.0589	rs2899345	-5.28	rs9611526	0.037494	-5.45	1.025	255	5	lasso	1.4e-07	0.051	-2.98352	0.00285	0.0420065
BUN	Skin_Sun_Exposed_Lower_leg	ENSG00000100099.20	22	26483835	26483836	0.0835	rs3213558	-3.15	rs3747129	-0.001847	-4.25	-2.807	779	31	enet	0.0016	0.018	2.96684	0.00301	0.0425162
BUN	Skin_Sun_Exposed_Lower_leg	ENSG00000100418.7	22	41621095	41621096	0.2474	rs2899345	-5.28	rs9607821	0.080765	-6.79	-3.462	304	55	enet	8e-13	0.095	2.92981	0.00339	0.0459684
BUN	Skin_Not_Sun_Exposed_Suprapubic	ENSG00000184117.11	22	29581336	29581337	0.1005	rs9613972	4.46	rs9613940	0.079871	6.34	3.613	386	1	top1	1.5e-09	0.08	3.613	0.000303	0.0154878
BUN	Skin_Not_Sun_Exposed_Suprapubic	ENSG00000183741.11	22	38872313	38872314	0.3012	rs4361209	-4	rs7292074	0.21652	-9.79	-3.482	393	393	susie	6.2e-25	0.22	3.482	0.000498	0.0154878
BUN	Skin_Not_Sun_Exposed_Suprapubic	ENSG00000100393.12	22	41091785	41091786	0.0472	rs2899345	-5.28	rs5995992	0.022517	4.39	3.658	272	272	susie	0.00025	0.029	3.5296	0.000416	0.0154878
BUN	Skin_Not_Sun_Exposed_Suprapubic	ENSG00000235513.1	22	41217626	41217627	0.0805	rs2899345	-5.28	rs139432	0.036469	-4.87	-3.61	251	251	susie	5.5e-06	0.045	3.538	0.000403	0.0154878
BUN	Skin_Not_Sun_Exposed_Suprapubic	ENSG00000100417.11	22	41589889	41589890	0.1146	rs2899345	-5.28	rs5758431	0.13649	-8	3.457	299	299	susie	8.1e-16	0.14	-3.4898	0.000483	0.0154878
BUN	Skin_Not_Sun_Exposed_Suprapubic	ENSG00000167077.12	22	41699498	41699499	0.0321	rs2899345	-5.28	rs4820444	0.022241	3.89	3.661	297	1	top1	0.0011	0.022	3.661	0.000251	0.0154878
BUN	Skin_Not_Sun_Exposed_Suprapubic	ENSG00000229891.1	22	42369235	42369236	0.1621	rs4822120	4.72	rs2294362	0.099526	-7.56	3.722	394	9	enet	8.5e-15	0.13	-3.7655	0.000166	0.0154878
BUN	Skin_Not_Sun_Exposed_Suprapubic	ENSG00000235568.6	22	42432394	42432395	0.0724	rs4822120	4.72	rs5996145	0.045464	-5.58	2.857	408	408	susie	2e-07	0.059	-3.7521	0.000175	0.0154878
BUN	Skin_Not_Sun_Exposed_Suprapubic	ENSG00000242247.10	22	42858105	42858106	0.1416	rs4822120	4.72	rs7286299	0.085154	6.9	3.062	524	524	susie	3e-10	0.086	3.4903	0.000482	0.0154878
BUN	Skin_Not_Sun_Exposed_Suprapubic	ENSG00000077935.16	22	45413618	45413619	0.0652	rs11704481	-4.6	rs2272804	-0.000854	-3.93	-2.537	575	575	susie	0.067	0.0055	3.5234	0.000426	0.0154878
BUN	Skin_Not_Sun_Exposed_Suprapubic	ENSG00000133519.12	22	23402725	23402726	0.5574	rs3788341	-3.65	rs13056375	0.273729	10.92	2.47	508	63	enet	3.7e-46	0.38	3.3546	0.000795	0.016483
BUN	Skin_Not_Sun_Exposed_Suprapubic	ENSG00000184076.13	22	29767368	29767369	0.1406	rs9613972	4.46	rs140101	0.098369	7.15	1.903	371	37	enet	2.4e-14	0.13	3.4361	0.00059	0.016483
BUN	Skin_Not_Sun_Exposed_Suprapubic	ENSG00000100221.10	22	38701555	38701556	0.1911	rs4361209	-4	rs4821807	0.246721	-10.65	3.507	374	374	susie	3.3e-29	0.25	-3.3722	0.000746	0.016483
BUN	Skin_Not_Sun_Exposed_Suprapubic	ENSG00000100399.15	22	41240933	41240934	0.0698	rs2899345	-5.28	rs7510675	0.02143	-4.27	-3.064	247	247	susie	0.00053	0.025	3.379	0.000728	0.016483
BUN	Skin_Not_Sun_Exposed_Suprapubic	ENSG00000130943.6	22	46263354	46263355	0.3592	rs6008795	5.23	rs11703435	0.384558	-12.98	2.862	466	12	lasso	3.3e-51	0.41	-3.3865	0.000708	0.016483
BUN	Skin_Not_Sun_Exposed_Suprapubic	ENSG00000228274.3	22	38681819	38681820	0.2338	rs4361209	-4	rs5757204	0.41038	-13.36	3.349	373	373	susie	4.8e-52	0.42	-3.3281	0.000874	0.0169884
BUN	Skin_Not_Sun_Exposed_Suprapubic	ENSG00000128408.8	22	45413690	45413691	0.2833	rs11704481	-4.6	rs2272804	0.317984	-12.28	-2.537	575	5	lasso	9.5e-43	0.35	3.29	0.001002	0.0183307
BUN	Skin_Not_Sun_Exposed_Suprapubic	ENSG00000248409.1	22	23392833	23392834	0.2167	rs3788341	-3.65	rs5759794	0.065932	5.94	2.494	496	28	enet	5.3e-10	0.084	3.2665	0.001089	0.0188155
BUN	Skin_Not_Sun_Exposed_Suprapubic	ENSG00000230912.1	22	38668749	38668750	0.0616	rs4361209	-4	rs4821807	0.044651	-5.1	3.507	371	371	susie	2.4e-06	0.048	-3.2321	0.001229	0.0201168
BUN	Skin_Not_Sun_Exposed_Suprapubic	ENSG00000100201.20	22	38507659	38507660	0.1171	rs4361209	-4	rs12004	0.13898	8.09	3.6	367	2	lasso	2.4e-17	0.15	3.1982	0.001383	0.0204816
BUN	Skin_Not_Sun_Exposed_Suprapubic	ENSG00000251322.7	22	50674414	50674415	0.1653	rs9616915	-4.16	rs9616810	0.125766	7.78	-3.219	235	235	susie	5.8e-15	0.13	-3.2098	0.001328	0.0204816
BUN	Skin_Not_Sun_Exposed_Suprapubic	ENSG00000100242.15	22	38766332	38766333	0.1093	rs4361209	-4	rs2072795	0.122816	-8.11	3.48	372	9	lasso	6.6e-17	0.15	-3.1319	0.001737	0.0234416
BUN	Skin_Not_Sun_Exposed_Suprapubic	ENSG00000100207.18	22	42343615	42343616	0.0612	rs4822120	4.72	rs133376	0.009478	3.75	1.616	389	389	susie	0.015	0.011	3.1198	0.001809	0.0234416
BUN	Skin_Not_Sun_Exposed_Suprapubic	ENSG00000100304.12	22	43187132	43187133	0.6384	rs738526	-4.29	rs2071724	0.375113	-13	2.282	558	28	enet	1.1e-58	0.46	-3.1241	0.001783	0.0234416
BUN	Skin_Not_Sun_Exposed_Suprapubic	ENSG00000100147.13	22	41800678	41800679	0.2374	rs2899345	-5.28	rs9607821	0.092968	-7.16	-3.462	308	4	lasso	9.4e-13	0.11	3.0622	0.002197	0.0273307
BUN	Skin_Not_Sun_Exposed_Suprapubic	ENSG00000100109.16	22	26512504	26512505	0.2799	rs3213558	-3.15	rs3213558	0.117043	-7.28	-3.148	774	8	lasso	2.3e-15	0.13	3.0403	0.002363	0.0282651
BUN	Skin_Not_Sun_Exposed_Suprapubic	ENSG00000100216.5	22	38681947	38681948	0.056	rs4361209	-4	rs1056610	0.066202	-5.55	2.889	373	1	top1	3.7e-08	0.066	-2.889	0.003865	0.0445191
BUN	Skin_Not_Sun_Exposed_Suprapubic	ENSG00000128274.15	22	42721297	42721298	0.0904	rs4822120	4.72	rs5758863	0.028567	-4.92	-3.033	470	470	susie	9.5e-05	0.033	2.8416	0.004489	0.04986
BUN	Prostate	ENSG00000100412.15	22	41469124	41469125	0.1069	rs2899345	-5.28	rs9611602	0.138246	5.13	3.983	290	1	top1	1.5e-07	0.14	3.983	6.81e-05	0.0103512
BUN	Prostate	ENSG00000130943.6	22	46263354	46263355	0.2169	rs6008795	5.23	rs9627295	0.236879	-6.92	3.752	464	464	susie	3.1e-13	0.25	-3.79699	0.000146	0.011096
BUN	Prostate	ENSG00000184117.11	22	29581336	29581337	0.18	rs9613972	4.46	rs2857641	0.160985	5.71	3.764	388	388	susie	6.4e-09	0.17	3.56238	0.000368	0.0186453
BUN	Prostate	ENSG00000184949.15	22	38656628	38656629	0.1243	rs4361209	-4	rs4821797	0.052713	4.71	2.598	369	369	susie	0.00024	0.068	3.34373	0.000827	0.031426
BUN	Prostate	ENSG00000100211.10	22	38656639	38656640	0.2198	rs4361209	-4	rs1056610	0.175972	-6.18	2.889	369	369	susie	1.2e-09	0.18	-3.14035	0.00169	0.04104
BUN	Prostate	ENSG00000228274.3	22	38681819	38681820	0.2145	rs4361209	-4	rs1056610	0.118793	-5.22	2.889	373	373	susie	7.9e-07	0.12	-3.08421	0.00204	0.04104
BUN	Prostate	ENSG00000100138.13	22	41690503	41690504	0.0808	rs2899345	-5.28	rs727563	0.059905	-3.96	3.067	306	1	top1	0.00053	0.06	-3.067	0.00216	0.04104
BUN	Prostate	ENSG00000242247.10	22	42858105	42858106	0.1384	rs4822120	4.72	rs738536	0.083278	5.08	3.546	527	527	susie	3.8e-06	0.11	3.10537	0.0019	0.04104
BUN	Prostate	ENSG00000100325.14	22	29838303	29838304	0.1094	rs9613972	4.46	rs713792	0.061041	4.18	-2.147	381	13	lasso	0.00038	0.063	-3.00194	0.00268	0.0452622
BUN	Pituitary	ENSG00000100024.14	22	24494106	24494107	0.1079	rs4822502	3.82	rs2298383	0.059145	4.56	3.805	391	1	top1	0.00016	0.059	3.805	0.000142	0.00958125
BUN	Pituitary	ENSG00000100412.15	22	41469124	41469125	0.0637	rs2899345	-5.28	rs137831	0.041178	4.03	3.452	275	275	susie	0.00083	0.046	3.94468	7.99e-05	0.00958125
BUN	Pituitary	ENSG00000205643.10	22	46250678	46250679	0.3768	rs6008795	5.23	rs6008259	0.208605	7.13	3.785	465	465	susie	4.7e-13	0.21	3.84577	0.00012	0.00958125
BUN	Pituitary	ENSG00000130943.6	22	46263354	46263355	0.2891	rs6008795	5.23	rs9627295	0.258519	-7.57	3.752	464	1	top1	5.1e-16	0.26	-3.752	0.000175	0.00958125
BUN	Pituitary	ENSG00000184117.11	22	29581336	29581337	0.1483	rs9613972	4.46	rs9613976	0.141081	-5.64	-3.547	387	1	top1	5.7e-09	0.14	3.547	0.00039	0.0122014
BUN	Pituitary	ENSG00000100417.11	22	41589889	41589890	0.1004	rs2899345	-5.28	rs4822049	0.083477	-4.79	3.556	293	1	top1	8.3e-06	0.083	-3.556	0.000377	0.0122014
BUN	Pituitary	ENSG00000128408.8	22	45413690	45413691	0.4582	rs11704481	-4.6	rs136585	0.45572	10.36	3.4	574	27	enet	5e-33	0.48	3.62593	0.000288	0.0122014
BUN	Pituitary	ENSG00000242247.10	22	42858105	42858106	0.1649	rs4822120	4.72	rs5758988	0.056111	5.08	3.594	524	524	susie	3.4e-05	0.072	3.50499	0.000457	0.0125104
BUN	Pituitary	ENSG00000100395.14	22	41205204	41205205	0.09	rs2899345	-5.28	rs738628	0.073734	-4.44	-3.393	250	2	lasso	1.4e-06	0.098	3.39334	0.00069	0.01679
BUN	Pituitary	ENSG00000198832.10	22	31120068	31120069	0.2084	rs2232176	3.83	rs5998058	0.034245	-5.32	3.292	373	20	enet	1.8e-10	0.17	-3.33681	0.000847	0.016863
BUN	Pituitary	ENSG00000228274.3	22	38681819	38681820	0.1663	rs4361209	-4	rs5750630	0.030565	-4.83	3.328	373	373	susie	3e-05	0.073	-3.34682	0.000817	0.016863
BUN	Pituitary	ENSG00000100290.2	22	43110747	43110748	0.1736	rs738526	-4.29	rs8139013	0.023938	-3.61	3.092	557	1	top1	0.012	0.024	-3.092	0.00199	0.0363175
BUN	Pancreas	ENSG00000128274.15	22	42721297	42721298	0.3661	rs4822120	4.72	rs738526	0.153367	6.28	-4.286	470	470	susie	5.8e-12	0.18	-5.33772	9.41e-08	1.70321e-05
BUN	Pancreas	ENSG00000100147.13	22	41800678	41800679	0.0739	rs2899345	-5.28	rs203319	0.011487	4.06	3.201	298	298	susie	0.0089	0.024	4.33499	1.46e-05	0.0013213
BUN	Pancreas	ENSG00000100418.7	22	41621095	41621096	0.105	rs2899345	-5.28	rs17377643	0.015948	-4.27	-3.951	292	292	susie	0.0051	0.028	4.22067	2.44e-05	0.00147213
BUN	Pancreas	ENSG00000184068.2	22	41834664	41834665	0.0546	rs2899345	-5.28	rs9607821	0.027072	-3.71	-3.462	305	305	susie	0.0058	0.027	4.07763	4.55e-05	0.00205887
BUN	Pancreas	ENSG00000130943.6	22	46263354	46263355	0.2614	rs6008795	5.23	rs9627295	0.285567	-8.44	3.752	465	465	susie	1.4e-19	0.29	-3.80578	0.000141	0.0051042
BUN	Pancreas	ENSG00000100416.12	22	46330874	46330875	0.0778	rs6008795	5.23	rs6008538	0.008217	3.95	3.632	459	18	enet	0.028	0.016	3.72285	0.000197	0.00594283
BUN	Pancreas	ENSG00000100219.16	22	28800596	28800597	0.1602	rs4822998	3.68	rs8141529	0.183697	-6.89	3.627	326	1	top1	1.7e-12	0.18	-3.627	0.000287	0.00692325
BUN	Pancreas	ENSG00000235513.1	22	41217626	41217627	0.0773	rs2899345	-5.28	rs139432	0.077758	-4.66	-3.61	245	1	top1	6.1e-06	0.078	3.61	0.000306	0.00692325
BUN	Pancreas	ENSG00000100412.15	22	41469124	41469125	0.0557	rs2899345	-5.28	rs4820446	0.082352	5.08	3.674	270	270	susie	2.5e-06	0.084	3.55596	0.000377	0.00758189
BUN	Pancreas	ENSG00000100201.20	22	38507659	38507660	0.1103	rs4361209	-4	rs12004	0.100304	5.54	3.6	367	367	susie	1.4e-07	0.11	3.45288	0.000555	0.00852208
BUN	Pancreas	ENSG00000184949.15	22	38656628	38656629	0.1177	rs4361209	-4	rs6519120	0.078868	5.42	3.429	369	369	susie	9.5e-07	0.091	3.44803	0.000565	0.00852208
BUN	Pancreas	ENSG00000196419.12	22	41621118	41621119	0.0537	rs2899345	-5.28	rs5758408	0.069296	-4.44	3.495	292	6	lasso	1.1e-05	0.073	-3.49556	0.000473	0.00852208
BUN	Pancreas	ENSG00000235954.6	22	27919375	27919376	0.2587	rs1016495	-3.39	rs1016495	0.134042	7.18	-3.386	522	522	susie	8.8e-11	0.16	-3.23354	0.00122	0.0169862
BUN	Pancreas	ENSG00000075275.16	22	46537169	46537170	0.1935	rs6008795	5.23	rs11090872	0.180131	7.2	3.103	540	540	susie	1.8e-13	0.2	3.17656	0.00149	0.0192636
BUN	Pancreas	ENSG00000100211.10	22	38656639	38656640	0.1373	rs4361209	-4	rs2072794	0.130641	6.44	2.726	369	369	susie	2.4e-10	0.15	3.06394	0.00218	0.0263053
BUN	Pancreas	ENSG00000100216.5	22	38681947	38681948	0.1071	rs4361209	-4	rs138712	0.044342	-4.57	2.566	373	373	susie	9.3e-05	0.058	-3.02476	0.00249	0.0281681
BUN	Pancreas	ENSG00000172346.14	22	41560762	41560763	0.1669	rs2899345	-5.28	rs8139203	0.013552	-4.4	1.537	285	15	enet	0.003	0.032	-2.98022	0.00288	0.0306635
BUN	Pancreas	ENSG00000100304.12	22	43187132	43187133	0.548	rs738526	-4.29	rs2071724	0.281495	-8.38	2.282	558	558	susie	7.7e-31	0.42	-2.85125	0.00435	0.0437417
BUN	Ovary	ENSG00000100024.14	22	24494106	24494107	0.118	rs4822502	3.82	rs2298383	0.06444	3.91	3.805	395	1	top1	0.0015	0.064	3.805	0.000142	0.006592
BUN	Ovary	ENSG00000100412.15	22	41469124	41469125	0.2921	rs2899345	-5.28	rs132902	0.16398	6.05	4.13	273	31	enet	5.5e-08	0.19	3.6559	0.000256	0.006592
BUN	Ovary	ENSG00000128408.8	22	45413690	45413691	0.4618	rs11704481	-4.6	rs9754402	0.279139	6.56	3.746	573	573	susie	6.7e-12	0.29	3.7242	0.000196	0.006592
BUN	Ovary	ENSG00000130943.6	22	46263354	46263355	0.3084	rs6008795	5.23	rs9627295	0.227607	-6.12	3.752	463	463	susie	1.7e-10	0.25	-3.8304	0.000128	0.006592
BUN	Ovary	ENSG00000100266.18	22	43015144	43015145	0.1769	rs738526	-4.29	rs8139013	0.072195	4.35	3.092	541	1	top1	0.00084	0.072	3.092	0.001988	0.0409528
BUN	Nerve_Tibial	ENSG00000183741.11	22	38872313	38872314	0.1824	rs4361209	-4	rs4361209	0.135674	-7.89	-3.999	391	1	top1	9.7e-16	0.14	3.999	6.36e-05	0.0043884
BUN	Nerve_Tibial	ENSG00000100413.16	22	41544605	41544606	0.1596	rs2899345	-5.28	rs738499	0.024692	4.71	2.891	293	21	enet	5.6e-06	0.044	4.07388	4.62e-05	0.0043884
BUN	Nerve_Tibial	ENSG00000196419.12	22	41621118	41621119	0.0761	rs2899345	-5.28	rs739129	0.048799	-5.4	3.65	302	302	susie	3.4e-07	0.056	-4.02646	5.66e-05	0.0043884
BUN	Nerve_Tibial	ENSG00000128408.8	22	45413690	45413691	0.1779	rs11704481	-4.6	rs717295	0.039762	6.26	3.784	573	573	susie	8.7e-09	0.071	4.04899	5.14e-05	0.0043884
BUN	Nerve_Tibial	ENSG00000100416.12	22	46330874	46330875	0.0464	rs6008795	5.23	rs6007891	0.027851	4.57	4.25	460	1	top1	0.00027	0.028	4.25	2.14e-05	0.0043884
BUN	Nerve_Tibial	ENSG00000100147.13	22	41800678	41800679	0.0622	rs2899345	-5.28	rs17377643	0.024124	-4.49	-3.951	308	1	top1	0.00065	0.024	3.951	7.78e-05	0.0044735
BUN	Nerve_Tibial	ENSG00000100417.11	22	41589889	41589890	0.0454	rs2899345	-5.28	rs9538	0.02635	-4.48	3.905	299	1	top1	0.00038	0.026	-3.905	9.42e-05	0.00464271
BUN	Nerve_Tibial	ENSG00000229891.1	22	42369235	42369236	0.2811	rs4822120	4.72	rs4422240	0.249597	-10.54	3.851	394	1	top1	3e-29	0.25	-3.851	0.000118	0.00508875
BUN	Nerve_Tibial	ENSG00000130943.6	22	46263354	46263355	0.3038	rs6008795	5.23	rs9627295	0.313402	-11.77	3.752	466	1	top1	1e-37	0.31	-3.752	0.000175	0.00670833
BUN	Nerve_Tibial	ENSG00000100412.15	22	41469124	41469125	0.0945	rs2899345	-5.28	rs202654	0.07837	6.73	3.12	280	280	susie	6.6e-11	0.091	3.59973	0.000319	0.0110055
BUN	Nerve_Tibial	ENSG00000100024.14	22	24494106	24494107	0.2063	rs4822502	3.82	rs2298383	0.219953	10.39	3.805	396	6	enet	2.7e-28	0.24	3.45564	0.000549	0.0145696
BUN	Nerve_Tibial	ENSG00000184117.11	22	29581336	29581337	0.1652	rs9613972	4.46	rs9613968	0.158902	-8.84	-3.466	386	386	susie	2e-19	0.17	3.49865	0.000468	0.0145696
BUN	Nerve_Tibial	ENSG00000235513.1	22	41217626	41217627	0.0657	rs2899345	-5.28	rs139432	0.014877	-4.05	-3.61	251	251	susie	0.0011	0.022	3.4594	0.000541	0.0145696
BUN	Nerve_Tibial	ENSG00000100345.20	22	36388017	36388018	0.1133	rs132645	3.08	rs875726	0.028812	4.76	-2.775	562	73	enet	8.5e-06	0.042	-3.37114	0.000749	0.0184575
BUN	Nerve_Tibial	ENSG00000228274.3	22	38681819	38681820	0.2041	rs4361209	-4	rs5750672	0.2203	-10.4	3.592	373	7	lasso	2.8e-29	0.25	-3.26493	0.00109	0.02507
BUN	Nerve_Tibial	ENSG00000251322.7	22	50674414	50674415	0.1999	rs9616915	-4.16	rs9616810	0.117168	7.28	-3.219	235	1	top1	1.1e-13	0.12	-3.219	0.00129	0.0278156
BUN	Nerve_Tibial	ENSG00000100418.7	22	41621095	41621096	0.459	rs2899345	-5.28	rs9607821	0.085691	-7.28	-3.462	302	60	enet	1.4e-17	0.15	3.1982	0.00138	0.0280059
BUN	Nerve_Tibial	ENSG00000205643.10	22	46250678	46250679	0.1412	rs6008795	5.23	rs16995067	0.066396	5.73	3.195	467	467	susie	2e-08	0.068	3.13717	0.00171	0.032775
BUN	Nerve_Tibial	ENSG00000100211.10	22	38656639	38656640	0.2028	rs4361209	-4	rs1056610	0.183294	-9.95	2.889	369	369	susie	3.7e-23	0.2	-3.11457	0.00184	0.0334105
BUN	Nerve_Tibial	ENSG00000100399.15	22	41240933	41240934	0.0474	rs2899345	-5.28	rs139531	0.02785	-4.8	-2.655	247	247	susie	1.1e-05	0.041	3.09815	0.00195	0.0336375
BUN	Nerve_Tibial	ENSG00000100201.20	22	38507659	38507660	0.1494	rs4361209	-4	rs1056610	0.109175	8.15	2.889	367	367	susie	2.2e-16	0.14	3.06232	0.0022	0.0361429
BUN	Nerve_Tibial	ENSG00000186575.17	22	29603555	29603556	0.0502	rs9613972	4.46	rs756053	0.016986	4.15	-3.566	371	12	enet	5.3e-05	0.035	-3.01809	0.00254	0.0381
BUN	Nerve_Tibial	ENSG00000183530.13	22	31750139	31750140	0.0543	rs5998067	3.88	rs1968023	0.031712	-4.56	2.113	371	371	susie	0.0001	0.032	-3.02277	0.0025	0.0381
BUN	Muscle_Skeletal	ENSG00000100412.15	22	41469124	41469125	0.0433	rs2899345	-5.28	rs2073167	0.0411	5.37	-5.101	283	1	top1	4.3e-07	0.041	-5.101	3.38e-07	9.0246e-05
BUN	Muscle_Skeletal	ENSG00000100024.14	22	24494106	24494107	0.1033	rs4822502	3.82	rs2298383	0.0649	6.33	3.805	398	398	susie	1.3e-10	0.066	3.9169	8.97e-05	0.0119749
BUN	Muscle_Skeletal	ENSG00000100285.9	22	29480242	29480243	0.0493	rs9613972	4.46	rs6006179	0.0479	6.02	-3.533	408	408	susie	2.7e-08	0.05	-3.5368	0.000405	0.012015
BUN	Muscle_Skeletal	ENSG00000100201.20	22	38507659	38507660	0.0738	rs4361209	-4	rs12004	0.0864	7.71	3.6	367	3	lasso	1.5e-13	0.087	3.558	0.000374	0.012015
BUN	Muscle_Skeletal	ENSG00000183741.11	22	38872313	38872314	0.0913	rs4361209	-4	rs7292074	0.0325	-5.73	-3.482	391	391	susie	2.1e-10	0.065	3.6961	0.000219	0.012015
BUN	Muscle_Skeletal	ENSG00000172346.14	22	41560762	41560763	0.0285	rs2899345	-5.28	rs202628	0.0128	4.32	3.361	298	298	susie	0.00091	0.017	3.6114	0.000305	0.012015
BUN	Muscle_Skeletal	ENSG00000196419.12	22	41621118	41621119	0.0275	rs2899345	-5.28	rs2413652	0.0151	-4.04	3.179	305	305	susie	0.00085	0.017	-3.6613	0.000251	0.012015
BUN	Muscle_Skeletal	ENSG00000130943.6	22	46263354	46263355	0.2574	rs6008795	5.23	rs9627295	0.3	-13.66	3.752	466	11	lasso	4.5e-50	0.31	-3.5814	0.000342	0.012015
BUN	Muscle_Skeletal	ENSG00000008735.13	22	50600684	50600685	0.062	rs9616915	-4.16	rs4040041	0.00123	-3.76	-2.035	285	285	susie	0.035	0.0059	3.606	0.000311	0.012015
BUN	Muscle_Skeletal	ENSG00000167077.12	22	41699498	41699499	0.0749	rs2899345	-5.28	rs5758431	0.11	8.34	3.457	300	3	lasso	5e-17	0.11	3.4316	0.0006	0.01602
BUN	Muscle_Skeletal	ENSG00000184068.2	22	41834664	41834665	0.035	rs2899345	-5.28	rs1807497	0.0194	4.48	3.099	318	318	susie	0.00041	0.019	3.3986	0.000677	0.0164326
BUN	Muscle_Skeletal	ENSG00000100221.10	22	38701555	38701556	0.0412	rs4361209	-4	rs12004	0.0266	-4.91	3.6	374	15	enet	4e-05	0.027	-3.3376	0.000845	0.0188012
BUN	Muscle_Skeletal	ENSG00000100416.12	22	46330874	46330875	0.0488	rs6008795	5.23	rs6008700	-0.00169	3.57	3.764	460	460	susie	0.028	0.0065	3.291	0.000998	0.0204974
BUN	Muscle_Skeletal	ENSG00000242247.10	22	42858105	42858106	0.1554	rs4822120	4.72	rs5758988	0.0801	7.42	3.594	526	526	susie	1.4e-16	0.11	3.2193	0.00128	0.0244114
BUN	Muscle_Skeletal	ENSG00000100417.11	22	41589889	41589890	0.1027	rs2899345	-5.28	rs8139993	0.145	-9.38	3.096	302	1	top1	5.4e-22	0.15	-3.096	0.00196	0.034888
BUN	Muscle_Skeletal	ENSG00000100211.10	22	38656639	38656640	0.0371	rs4361209	-4	rs6001209	0.0143	4.11	2.998	369	1	top1	0.0021	0.014	2.998	0.00272	0.04539
BUN	Minor_Salivary_Gland	ENSG00000100410.7	22	41468724	41468725	0.121	rs2899345	-5.28	rs137831	0.038574	-3.45	3.452	274	274	susie	0.0089	0.051	-3.7519	0.000176	0.00909
BUN	Minor_Salivary_Gland	ENSG00000128408.8	22	45413690	45413691	0.286	rs11704481	-4.6	rs9754402	0.156079	4.8	3.746	572	572	susie	3.2e-06	0.17	3.717	0.000202	0.00909
BUN	Minor_Salivary_Gland	ENSG00000242247.10	22	42858105	42858106	0.494	rs4822120	4.72	rs2179260	0.210149	5.42	2.733	523	523	susie	6e-08	0.22	3.4001	0.000674	0.02022
BUN	Minor_Salivary_Gland	ENSG00000100300.17	22	43151513	43151514	0.392	rs738526	-4.29	rs8141749	-0.008276	-3.49	0.041	552	552	susie	0.036	0.03	3.1252	0.001777	0.0399825
BUN	Lung	ENSG00000183741.11	22	38872313	38872314	0.1023	rs4361209	-4	rs7292074	0.082107	-6.27	-3.482	393	393	susie	1e-10	0.09	4.20737	2.58e-05	0.00185115
BUN	Lung	ENSG00000100147.13	22	41800678	41800679	0.2371	rs2899345	-5.28	rs7285782	0.172664	9.34	2.743	311	311	susie	3.3e-22	0.19	4.32421	1.53e-05	0.00185115
BUN	Lung	ENSG00000229891.1	22	42369235	42369236	0.2495	rs4822120	4.72	rs1023469	0.179953	-9.01	4.278	395	1	top1	1.1e-20	0.18	-4.278	1.89e-05	0.00185115
BUN	Lung	ENSG00000100416.12	22	46330874	46330875	0.073	rs6008795	5.23	rs6007880	0.01513	4.39	4.213	460	1	top1	0.0058	0.015	4.213	2.52e-05	0.00185115
BUN	Lung	ENSG00000128408.8	22	45413690	45413691	0.0459	rs11704481	-4.6	rs4823458	0.000466	-4.21	-3.103	575	575	susie	0.016	0.011	4.09614	4.2e-05	0.0024108
BUN	Lung	ENSG00000100393.12	22	41091785	41091786	0.0416	rs2899345	-5.28	rs926914	0.012539	4	3.702	271	2	lasso	0.011	0.013	3.74752	0.000179	0.00642163
BUN	Lung	ENSG00000100418.7	22	41621095	41621096	0.0905	rs2899345	-5.28	rs9607821	0.027599	-5.31	-3.462	305	13	enet	0.00012	0.031	3.75178	0.000176	0.00642163
BUN	Lung	ENSG00000130943.6	22	46263354	46263355	0.1747	rs6008795	5.23	rs9627295	0.198277	-9.82	3.752	466	466	susie	2.5e-23	0.2	-3.80576	0.000141	0.00642163
BUN	Lung	ENSG00000077935.16	22	45413618	45413619	0.0447	rs11704481	-4.6	rs6007031	0.012591	4.27	3.799	575	575	susie	0.0037	0.017	3.67988	0.000233	0.00743011
BUN	Lung	ENSG00000100412.15	22	41469124	41469125	0.0694	rs2899345	-5.28	rs9611610	0.081439	6.73	3.87	283	18	enet	1.2e-10	0.089	3.63352	0.00028	0.008036
BUN	Lung	ENSG00000167077.12	22	41699498	41699499	0.195	rs2899345	-5.28	rs139572	0.270933	11.53	3.619	300	300	susie	8.3e-35	0.29	3.56357	0.000366	0.00954927
BUN	Lung	ENSG00000235513.1	22	41217626	41217627	0.1198	rs2899345	-5.28	rs139439	0.095497	-7.13	-3.434	254	254	susie	1.9e-12	0.11	3.5032	0.00046	0.0110017
BUN	Lung	ENSG00000100266.18	22	43015144	43015145	0.0991	rs738526	-4.29	rs8139013	0.033732	5.65	3.092	539	13	enet	7.3e-08	0.063	3.47684	0.000507	0.011193
BUN	Lung	ENSG00000196419.12	22	41621118	41621119	0.0497	rs2899345	-5.28	rs7287010	0.010886	4.36	-3.428	305	3	lasso	0.0017	0.02	-3.41839	0.00063	0.012915
BUN	Lung	ENSG00000230912.1	22	38668749	38668750	0.053	rs4361209	-4	rs6519120	0.014716	-4.3	3.429	370	370	susie	9.8e-05	0.032	-3.31763	0.000908	0.0162746
BUN	Lung	ENSG00000100221.10	22	38701555	38701556	0.0729	rs4361209	-4	rs5750630	0.047915	-5.18	3.328	373	1	top1	2.4e-06	0.048	-3.328	0.000875	0.0162746
BUN	Lung	ENSG00000184068.2	22	41834664	41834665	0.1709	rs2899345	-5.28	rs9607821	0.129804	-7.78	-3.462	318	318	susie	4e-15	0.13	3.30095	0.000964	0.0162746
BUN	Lung	ENSG00000184949.15	22	38656628	38656629	0.0713	rs4361209	-4	rs5995603	0.042955	5.57	2.175	368	368	susie	2e-07	0.058	3.23054	0.00124	0.0197711
BUN	Lung	ENSG00000100024.14	22	24494106	24494107	0.1528	rs4822502	3.82	rs3761422	0.161513	8.57	3.17	395	1	top1	1.4e-18	0.16	3.17	0.00152	0.0198291
BUN	Lung	ENSG00000228923.1	22	24516507	24516508	0.1004	rs4822502	3.82	rs1041749	0.063624	5.72	3.025	402	402	susie	2.3e-08	0.067	3.2024	0.00136	0.0198291
BUN	Lung	ENSG00000185340.15	22	29306581	29306582	0.0529	rs9613972	4.46	rs909798	0.001934	3.61	-1.082	416	416	susie	0.018	0.011	-3.17671	0.00149	0.0198291
BUN	Lung	ENSG00000100211.10	22	38656639	38656640	0.0679	rs4361209	-4	rs5750627	0.073795	-6.21	2.692	368	11	enet	3.4e-09	0.075	-3.1751	0.0015	0.0198291
BUN	Lung	ENSG00000242247.10	22	42858105	42858106	0.1153	rs4822120	4.72	rs5751372	0.119002	7.87	3.552	523	13	enet	7.6e-15	0.13	2.96013	0.00308	0.0368317
BUN	Lung	ENSG00000100304.12	22	43187132	43187133	0.4636	rs738526	-4.29	rs2071724	0.189297	-9.21	2.282	557	557	susie	1.4e-38	0.32	-2.96801	0.003	0.0368317
BUN	Lung	ENSG00000228274.3	22	38681819	38681820	0.1392	rs4361209	-4	rs1056610	0.253103	-10.59	2.889	372	1	top1	1.4e-29	0.25	-2.889	0.00386	0.0443128
BUN	Liver	ENSG00000205643.10	22	46250678	46250679	0.1445	rs6008795	5.23	rs1055659	0.05702	4.41	4.022	466	1	top1	0.00078	0.057	4.022	5.77e-05	0.0073856
BUN	Liver	ENSG00000184117.11	22	29581336	29581337	0.2899	rs9613972	4.46	rs6006179	0.12635	-5.22	-3.533	386	1	top1	6.7e-07	0.13	3.533	0.000411	0.026304
BUN	Liver	ENSG00000100211.10	22	38656639	38656640	0.1471	rs4361209	-4	rs5995603	0.09687	5	2.175	369	369	susie	7.1e-06	0.1	3.41243	0.000644	0.0274773
BUN	Kidney_Cortex	ENSG00000130943.6	22	46263354	46263355	0.687	rs6008795	5.23	rs6520011	0.072	-3.81	4.81	463	463	susie	0.00026	0.18	-3.899	9.68e-05	0.003872
BUN	Kidney_Cortex	ENSG00000100296.13	22	29554253	29554254	0.366	rs9613972	4.46	rs9613999	0.152	4.17	3.957	398	398	susie	0.00011	0.2	3.058	0.00223	0.0446
BUN	Heart_Left_Ventricle	ENSG00000172346.14	22	41560762	41560763	0.145	rs2899345	-5.28	rs17365991	-0.003014	-3.44	1.361	294	294	susie	0.021	0.013	-4.7232	2.32e-06	0.00020619
BUN	Heart_Left_Ventricle	ENSG00000229891.1	22	42369235	42369236	0.0986	rs4822120	4.72	rs4822120	0.055562	-5.3	4.719	395	1	top1	9.8e-06	0.056	-4.719	2.37e-06	0.00020619
BUN	Heart_Left_Ventricle	ENSG00000100418.7	22	41621095	41621096	0.1887	rs2899345	-5.28	rs7287010	0.025555	-4.69	-3.428	301	301	susie	0.0007	0.032	4.1054	4.04e-05	0.0023432
BUN	Heart_Left_Ventricle	ENSG00000100024.14	22	24494106	24494107	0.1013	rs4822502	3.82	rs2298383	0.081604	5.44	3.805	395	1	top1	8.8e-08	0.082	3.805	0.000142	0.005075
BUN	Heart_Left_Ventricle	ENSG00000167077.12	22	41699498	41699499	0.2861	rs2899345	-5.28	rs1807497	0.214521	9.04	3.099	296	25	enet	7.8e-24	0.27	3.7714	0.000162	0.005075
BUN	Heart_Left_Ventricle	ENSG00000130943.6	22	46263354	46263355	0.1982	rs6008795	5.23	rs9627295	0.246705	-9.03	3.752	466	1	top1	5.4e-22	0.25	-3.752	0.000175	0.005075
BUN	Heart_Left_Ventricle	ENSG00000235513.1	22	41217626	41217627	0.1662	rs2899345	-5.28	rs1033611	0.201817	-8.36	-3.885	250	250	susie	4.5e-18	0.2	3.6084	0.000308	0.007656
BUN	Heart_Left_Ventricle	ENSG00000242247.10	22	42858105	42858106	0.1435	rs4822120	4.72	rs5751372	0.080714	5.42	3.552	525	1	top1	1e-07	0.081	3.552	0.000382	0.0083085
BUN	Heart_Left_Ventricle	ENSG00000228274.3	22	38681819	38681820	0.148	rs4361209	-4	rs2072795	0.175509	-8.38	3.48	372	372	susie	1.2e-17	0.2	-3.4407	0.00058	0.0112133
BUN	Heart_Left_Ventricle	ENSG00000100307.12	22	39152649	39152650	0.0959	rs4361209	-4	rs139385	0.023185	4.16	-2.763	410	4	lasso	0.00032	0.036	-3.3181	0.000906	0.0157644
BUN	Heart_Atrial_Appendage	ENSG00000196419.12	22	41621118	41621119	0.049	rs2899345	-5.28	rs2024566	-0.001236	-3.03	4.432	304	304	susie	0.013	0.017	-4.76052	1.93e-06	0.000386
BUN	Heart_Atrial_Appendage	ENSG00000229891.1	22	42369235	42369236	0.1209	rs4822120	4.72	rs4822120	0.079918	-5.94	4.719	395	395	susie	3.8e-08	0.089	-4.58166	4.61e-06	0.000461
BUN	Heart_Atrial_Appendage	ENSG00000100413.16	22	41544605	41544606	0.2931	rs2899345	-5.28	rs132903	0.108443	6.72	2.849	295	295	susie	6.2e-13	0.15	4.37219	1.23e-05	0.00082
BUN	Heart_Atrial_Appendage	ENSG00000100395.14	22	41205204	41205205	0.058	rs2899345	-5.28	rs738628	0.012709	-4.25	-3.393	259	15	enet	0.00032	0.037	4.29753	1.73e-05	0.000865
BUN	Heart_Atrial_Appendage	ENSG00000159958.6	22	41926817	41926818	0.0554	rs1799932	-5.19	rs10483213	-0.002161	-3.89	1.09	339	339	susie	0.027	0.012	4.08771	4.36e-05	0.001744
BUN	Heart_Atrial_Appendage	ENSG00000100147.13	22	41800678	41800679	0.0485	rs2899345	-5.28	rs17377643	0.039734	-4.49	-3.951	310	1	top1	0.00021	0.04	3.951	7.78e-05	0.00259333
BUN	Heart_Atrial_Appendage	ENSG00000235513.1	22	41217626	41217627	0.1649	rs2899345	-5.28	rs2076577	0.13671	-6.77	-3.848	253	1	top1	6.8e-12	0.14	3.848	0.000119	0.0034
BUN	Heart_Atrial_Appendage	ENSG00000130943.6	22	46263354	46263355	0.2848	rs6008795	5.23	rs9615330	0.268598	-9.46	3.308	465	20	enet	2.3e-23	0.27	-3.72542	0.000195	0.004875
BUN	Heart_Atrial_Appendage	ENSG00000242247.10	22	42858105	42858106	0.1895	rs4822120	4.72	rs5758972	0.152973	7.46	3.616	522	522	susie	1.4e-13	0.16	3.53896	0.000402	0.00893333
BUN	Heart_Atrial_Appendage	ENSG00000230912.1	22	38668749	38668750	0.0883	rs4361209	-4	rs2072795	0.029691	-4.47	3.48	371	371	susie	2.9e-05	0.051	-3.37668	0.000734	0.01468
BUN	Heart_Atrial_Appendage	ENSG00000128408.8	22	45413690	45413691	0.128	rs11704481	-4.6	rs6007031	0.083015	5.57	3.799	573	4	lasso	8.4e-08	0.085	3.34515	0.000822	0.0149455
BUN	Heart_Atrial_Appendage	ENSG00000100201.20	22	38507659	38507660	0.0872	rs4361209	-4	rs12004	0.042939	4.55	3.6	366	366	susie	5.6e-05	0.047	3.29598	0.000981	0.01635
BUN	Heart_Atrial_Appendage	ENSG00000184792.15	22	30693781	30693782	0.0967	rs2240422	-3.88	rs5749131	0.007447	-3.63	1.942	447	447	susie	0.00011	0.043	-3.17035	0.00152	0.02
BUN	Heart_Atrial_Appendage	ENSG00000240591.1	22	31454376	31454377	0.0393	rs5998067	3.88	rs7285619	0.026317	4.13	2.993	353	353	susie	0.00019	0.04	3.15924	0.00158	0.02
BUN	Heart_Atrial_Appendage	ENSG00000184949.15	22	38656628	38656629	0.1595	rs4361209	-4	rs1043441	0.101818	6.6	2.602	369	369	susie	1.2e-09	0.11	3.14227	0.00168	0.02
BUN	Heart_Atrial_Appendage	ENSG00000228274.3	22	38681819	38681820	0.197	rs4361209	-4	rs1056610	0.126592	-7.37	2.889	373	373	susie	1.1e-12	0.15	-3.10477	0.0019	0.02
BUN	Heart_Atrial_Appendage	ENSG00000167077.12	22	41699498	41699499	0.2231	rs2899345	-5.28	rs5758427	0.206064	8.67	3.396	299	20	enet	2.5e-20	0.24	3.20077	0.00137	0.02
BUN	Heart_Atrial_Appendage	ENSG00000270083.1	22	42090027	42090028	0.14	rs4822120	4.72	rs762995	0.002258	-3.76	-2.347	341	25	enet	7.8e-07	0.072	3.10743	0.00189	0.02
BUN	Heart_Atrial_Appendage	ENSG00000075275.16	22	46537169	46537170	0.2477	rs6008795	5.23	rs8136574	0.067689	4.97	3.684	540	540	susie	1.7e-07	0.081	3.11363	0.00185	0.02
BUN	Heart_Atrial_Appendage	ENSG00000138942.15	22	31160192	31160193	0.0512	rs5998067	3.88	rs9606839	0.009001	3.76	3.084	364	1	top1	0.05	0.009	3.084	0.00204	0.0204
BUN	Heart_Atrial_Appendage	ENSG00000184117.11	22	29581336	29581337	0.3016	rs9613972	4.46	rs456300	0.225991	-8.67	-3.472	385	43	enet	3.2e-23	0.27	3.00421	0.00266	0.0242727
BUN	Heart_Atrial_Appendage	ENSG00000235573.2	22	31113016	31113017	0.0855	rs2232176	3.83	rs9621053	-0.003179	3.23	-2.504	369	369	susie	0.0066	0.02	-3.00287	0.00267	0.0242727
BUN	Heart_Atrial_Appendage	ENSG00000100266.18	22	43015144	43015145	0.0815	rs738526	-4.29	rs5759013	0.029659	4.04	3.603	538	538	susie	0.00041	0.036	2.95102	0.00317	0.0275652
BUN	Heart_Atrial_Appendage	ENSG00000128274.15	22	42721297	42721298	0.4212	rs4822120	4.72	rs3747193	0.133773	-6.61	2.436	470	25	enet	6.6e-18	0.21	-2.79566	0.00518	0.0431667
BUN	Esophagus_Muscularis	ENSG00000100413.16	22	41544605	41544606	0.2533	rs2899345	-5.28	rs2899345	0.087829	-6.61	-5.281	292	292	susie	1.5e-10	0.099	5.11145	3.2e-07	8.096e-05
BUN	Esophagus_Muscularis	ENSG00000184068.2	22	41834664	41834665	0.0398	rs2899345	-5.28	rs1799932	0.00335	-4.04	-5.186	314	15	enet	0.015	0.013	4.47631	7.59e-06	0.000960135
BUN	Esophagus_Muscularis	ENSG00000100024.14	22	24494106	24494107	0.1424	rs4822502	3.82	rs2298383	0.152677	7.95	3.805	398	1	top1	1e-15	0.15	3.805	0.000142	0.0084502
BUN	Esophagus_Muscularis	ENSG00000130943.6	22	46263354	46263355	0.235	rs6008795	5.23	rs9627295	0.252973	-9.89	3.752	465	14	lasso	9.7e-27	0.26	-3.7686	0.000164	0.0084502
BUN	Esophagus_Muscularis	ENSG00000100416.12	22	46330874	46330875	0.0577	rs6008795	5.23	rs6008700	0.036377	4.65	3.764	459	1	top1	9.8e-05	0.036	3.764	0.000167	0.0084502
BUN	Esophagus_Muscularis	ENSG00000167077.12	22	41699498	41699499	0.2005	rs2899345	-5.28	rs139572	0.32477	11.51	3.619	296	296	susie	6.6e-36	0.33	3.65093	0.000261	0.0110055
BUN	Esophagus_Muscularis	ENSG00000235954.6	22	27919375	27919376	0.1681	rs1016495	-3.39	rs1016495	0.096641	6.48	-3.386	522	1	top1	2.7e-10	0.097	-3.386	0.000709	0.0149481
BUN	Esophagus_Muscularis	ENSG00000184117.11	22	29581336	29581337	0.3125	rs9613972	4.46	rs465938	0.284496	-10.58	-3.6	387	387	susie	5.1e-31	0.29	3.4054	0.000661	0.0149481
BUN	Esophagus_Muscularis	ENSG00000100201.20	22	38507659	38507660	0.0891	rs4361209	-4	rs6519120	0.04321	5.28	3.429	367	367	susie	1.6e-06	0.056	3.40605	0.000659	0.0149481
BUN	Esophagus_Muscularis	ENSG00000235513.1	22	41217626	41217627	0.1514	rs2899345	-5.28	rs3721	0.111674	-7.03	-3.341	250	250	susie	9.5e-12	0.11	3.4779	0.000505	0.0149481
BUN	Esophagus_Muscularis	ENSG00000100417.11	22	41589889	41589890	0.1283	rs2899345	-5.28	rs4822049	0.073621	-5.96	3.556	298	298	susie	1.2e-08	0.079	-3.52683	0.000421	0.0149481
BUN	Esophagus_Muscularis	ENSG00000242247.10	22	42858105	42858106	0.1762	rs4822120	4.72	rs5751372	0.111291	7.13	3.552	527	527	susie	7e-12	0.11	3.46325	0.000534	0.0149481
BUN	Esophagus_Muscularis	ENSG00000100412.15	22	41469124	41469125	0.0453	rs2899345	-5.28	rs139559	0.037828	4.83	3.285	279	1	top1	7.2e-05	0.038	3.285	0.00102	0.0198508
BUN	Esophagus_Muscularis	ENSG00000225465.8	22	29478174	29478175	0.106	rs9613972	4.46	rs4823058	0.011083	3.82	-2.074	407	24	enet	1.2e-05	0.047	-3.24122	0.00119	0.020746
BUN	Esophagus_Muscularis	ENSG00000128274.15	22	42721297	42721298	0.4372	rs4822120	4.72	rs738526	0.116736	8.24	-4.286	473	44	enet	4e-27	0.26	-3.23232	0.00123	0.020746
BUN	Esophagus_Muscularis	ENSG00000273387.1	22	31083564	31083565	0.0941	rs2232176	3.83	rs12330058	0.070279	-5.45	2.971	373	8	enet	2.9e-10	0.096	-3.14632	0.00165	0.0258953
BUN	Esophagus_Muscularis	ENSG00000229891.1	22	42369235	42369236	0.2038	rs4822120	4.72	rs9623573	0.057462	-5.39	3.584	395	35	enet	1.1e-09	0.09	-3.13089	0.00174	0.0258953
BUN	Esophagus_Muscularis	ENSG00000251322.7	22	50674414	50674415	0.1486	rs9616915	-4.16	rs9616810	0.065304	5.6	-3.219	235	235	susie	1.7e-07	0.067	-3.10585	0.0019	0.0267056
BUN	Esophagus_Muscularis	ENSG00000100399.15	22	41240933	41240934	0.0736	rs2899345	-5.28	rs5758223	0.052879	-4.69	-3.044	246	1	top1	3.1e-06	0.053	3.044	0.00233	0.0310258
BUN	Esophagus_Muscularis	ENSG00000228274.3	22	38681819	38681820	0.1438	rs4361209	-4	rs5750627	0.159707	-8.42	2.692	373	373	susie	1.4e-16	0.16	-2.99077	0.00278	0.0334924
BUN	Esophagus_Muscularis	ENSG00000100304.12	22	43187132	43187133	0.5411	rs738526	-4.29	rs2071724	0.249693	-10.53	2.282	561	561	susie	6.8e-45	0.4	-3.00449	0.00266	0.0334924
BUN	Esophagus_Muscularis	ENSG00000100387.8	22	40951358	40951359	0.0557	rs2899345	-5.28	rs9611565	0.002996	3.72	3.511	282	282	susie	0.0033	0.02	2.92624	0.00343	0.039445
BUN	Esophagus_Muscularis	ENSG00000100211.10	22	38656639	38656640	0.2178	rs4361209	-4	rs1056610	0.193985	-8.85	2.889	369	1	top1	6.4e-20	0.19	-2.889	0.00386	0.04246
BUN	Esophagus_Muscularis	ENSG00000184949.15	22	38656628	38656629	0.1308	rs4361209	-4	rs4821797	0.141085	7.95	2.598	369	369	susie	9.3e-15	0.14	2.8563	0.00429	0.0452238
BUN	Esophagus_Mucosa	ENSG00000100401.19	22	41286250	41286251	0.133	rs2899345	-5.28	rs5751072	0.124877	-7.67	3.783	253	33	enet	6.2e-17	0.16	-4.82612	1.39e-06	0.00036835
BUN	Esophagus_Mucosa	ENSG00000167077.12	22	41699498	41699499	0.1152	rs2899345	-5.28	rs17367716	0.138997	7.78	4.15	297	1	top1	3.2e-15	0.14	4.15	3.32e-05	0.004399
BUN	Esophagus_Mucosa	ENSG00000130943.6	22	46263354	46263355	0.2742	rs6008795	5.23	rs9627295	0.331657	-11.91	3.752	465	14	lasso	2.2e-39	0.34	-3.79606	0.000147	0.012985
BUN	Esophagus_Mucosa	ENSG00000128408.8	22	45413690	45413691	0.2069	rs11704481	-4.6	rs6007031	0.163058	8.9	3.799	575	575	susie	1.3e-19	0.18	3.6909	0.000223	0.0147738
BUN	Esophagus_Mucosa	ENSG00000100395.14	22	41205204	41205205	0.0754	rs2899345	-5.28	rs139432	0.106634	-6.72	-3.61	257	1	top1	6.9e-12	0.11	3.61	0.000306	0.0152186
BUN	Esophagus_Mucosa	ENSG00000235513.1	22	41217626	41217627	0.2468	rs2899345	-5.28	rs139432	0.299476	-11.29	-3.61	251	251	susie	1.4e-34	0.31	3.53898	0.000402	0.0152186
BUN	Esophagus_Mucosa	ENSG00000100399.15	22	41240933	41240934	0.0868	rs2899345	-5.28	rs5751056	0.017714	-3.97	-2.945	247	247	susie	0.0019	0.021	3.55619	0.000376	0.0152186
BUN	Esophagus_Mucosa	ENSG00000183741.11	22	38872313	38872314	0.098	rs4361209	-4	rs7292074	0.053475	-4.98	-3.482	391	1	top1	1.3e-06	0.053	3.482	0.000498	0.0164963
BUN	Esophagus_Mucosa	ENSG00000100201.20	22	38507659	38507660	0.0775	rs4361209	-4	rs6519120	0.062946	5.73	3.429	367	367	susie	3.1e-08	0.07	3.43332	0.000596	0.0175489
BUN	Esophagus_Mucosa	ENSG00000231993.1	22	41197455	41197456	0.0608	rs2899345	-5.28	rs139484	0.061997	-5.3	-3.357	255	1	top1	1.9e-07	0.062	3.357	0.000788	0.0189836
BUN	Esophagus_Mucosa	ENSG00000242247.10	22	42858105	42858106	0.1315	rs4822120	4.72	rs8136252	0.147339	8	3.355	524	524	susie	2.1e-16	0.15	3.37949	0.000726	0.0189836
BUN	Esophagus_Mucosa	ENSG00000183530.13	22	31750139	31750140	0.1233	rs5998067	3.88	rs5753618	-0.001981	-3.91	2.288	371	18	enet	0.00085	0.024	-3.19558	0.0014	0.030475
BUN	Esophagus_Mucosa	ENSG00000228274.3	22	38681819	38681820	0.1058	rs4361209	-4	rs1056610	0.061296	-5.95	2.889	373	373	susie	1.3e-07	0.064	-3.16684	0.00154	0.030475
BUN	Esophagus_Mucosa	ENSG00000100304.12	22	43187132	43187133	0.4232	rs738526	-4.29	rs6973	0.032875	-6.02	2.449	557	557	susie	3.1e-23	0.21	-3.15399	0.00161	0.030475
BUN	Esophagus_Mucosa	ENSG00000099999.14	22	30421770	30421771	0.08	rs2240422	-3.88	rs5753103	0.021075	4.31	-2.654	443	19	enet	7.6e-05	0.035	-3.10344	0.00191	0.0337433
BUN	Esophagus_Mucosa	ENSG00000100221.10	22	38701555	38701556	0.2598	rs4361209	-4	rs1056610	0.358788	-12.3	2.889	374	30	enet	9e-43	0.37	-3.06339	0.00219	0.0341382
BUN	Esophagus_Mucosa	ENSG00000100417.11	22	41589889	41589890	0.0911	rs2899345	-5.28	rs5996039	0.1095	-7.05	3.08	299	1	top1	3.5e-12	0.11	-3.08	0.00207	0.0341382
BUN	Esophagus_Mucosa	ENSG00000100109.16	22	26512504	26512505	0.2158	rs3213558	-3.15	rs12628373	0.148917	-7.98	-3.091	774	5	lasso	1.8e-16	0.15	3.039	0.00237	0.0348917
BUN	Esophagus_Gastroesophageal_Junction	ENSG00000100024.14	22	24494106	24494107	0.1735	rs4822502	3.82	rs2298383	0.10304	5.9	3.805	398	1	top1	3.1e-08	0.1	3.805	0.000142	0.0113327
BUN	Esophagus_Gastroesophageal_Junction	ENSG00000100417.11	22	41589889	41589890	0.0681	rs2899345	-5.28	rs9611565	0.02255	-3.99	3.511	294	294	susie	0.001	0.035	-3.748	0.000178	0.0113327
BUN	Esophagus_Gastroesophageal_Junction	ENSG00000229891.1	22	42369235	42369236	0.1423	rs4822120	4.72	rs11090091	0.02878	-4.44	3.609	394	394	susie	0.00062	0.039	-3.8988	9.67e-05	0.0113327
BUN	Esophagus_Gastroesophageal_Junction	ENSG00000100412.15	22	41469124	41469125	0.069	rs2899345	-5.28	rs5758427	0.00455	4.04	3.396	275	275	susie	0.0027	0.029	3.6026	0.000315	0.012033
BUN	Esophagus_Gastroesophageal_Junction	ENSG00000128408.8	22	45413690	45413691	0.1599	rs11704481	-4.6	rs717295	0.10787	7.05	3.784	575	575	susie	6.8e-12	0.16	3.6108	0.000305	0.012033
BUN	Esophagus_Gastroesophageal_Junction	ENSG00000130943.6	22	46263354	46263355	0.2888	rs6008795	5.23	rs9627295	0.26676	-8.62	3.752	465	12	lasso	9.7e-21	0.27	-3.5214	0.000429	0.0136565
BUN	Esophagus_Gastroesophageal_Junction	ENSG00000228274.3	22	38681819	38681820	0.1644	rs4361209	-4	rs2072795	0.11899	-6.22	3.48	373	373	susie	2.4e-09	0.12	-3.4006	0.000672	0.0146646
BUN	Esophagus_Gastroesophageal_Junction	ENSG00000235513.1	22	41217626	41217627	0.1211	rs2899345	-5.28	rs738628	0.09716	-5.46	-3.393	249	1	top1	7.8e-08	0.097	3.393	0.000691	0.0146646
BUN	Esophagus_Gastroesophageal_Junction	ENSG00000128274.15	22	42721297	42721298	0.1724	rs4822120	4.72	rs738526	0.05496	5.04	-4.286	469	4	enet	2.1e-06	0.076	-3.403	0.000667	0.0146646
BUN	Esophagus_Gastroesophageal_Junction	ENSG00000239282.7	22	30289626	30289627	0.0745	rs2240422	-3.88	rs10376	0.04108	4.11	3.259	424	1	top1	0.00042	0.041	3.259	0.00112	0.0199682
BUN	Esophagus_Gastroesophageal_Junction	ENSG00000242247.10	22	42858105	42858106	0.1278	rs4822120	4.72	rs5758965	0.10425	5.62	3.252	523	1	top1	2.6e-08	0.1	3.252	0.00115	0.0199682
BUN	Esophagus_Gastroesophageal_Junction	ENSG00000235954.6	22	27919375	27919376	0.2187	rs1016495	-3.39	rs1016495	0.12043	6.55	-3.386	521	521	susie	1.5e-10	0.14	-3.1875	0.00144	0.02292
BUN	Esophagus_Gastroesophageal_Junction	ENSG00000184949.15	22	38656628	38656629	0.1575	rs4361209	-4	rs5750627	0.11122	6.27	2.692	369	369	susie	5.1e-10	0.13	3.0951	0.00197	0.0268764
BUN	Esophagus_Gastroesophageal_Junction	ENSG00000167077.12	22	41699498	41699499	0.1949	rs2899345	-5.28	rs1807497	0.23954	8.39	3.099	292	1	top1	3.4e-18	0.24	3.099	0.00194	0.0268764
BUN	Esophagus_Gastroesophageal_Junction	ENSG00000073146.15	22	50089878	50089879	0.207	rs5770881	-3.45	rs4838823	0.06805	5.88	-1.839	422	30	enet	2.1e-12	0.16	-3.029	0.00245	0.0311967
BUN	Esophagus_Gastroesophageal_Junction	ENSG00000184117.11	22	29581336	29581337	0.2284	rs9613972	4.46	rs6361	0.18483	-7.41	-3.553	385	20	enet	3.2e-15	0.2	2.9873	0.00281	0.0335444
BUN	Colon_Transverse	ENSG00000100418.7	22	41621095	41621096	0.2449	rs2899345	-5.28	rs17377643	0.049978	-4.34	-3.951	304	1	top1	6.5e-05	0.05	3.951	7.78e-05	0.00565347
BUN	Colon_Transverse	ENSG00000100147.13	22	41800678	41800679	0.185	rs2899345	-5.28	rs17377643	0.072393	-5.01	-3.951	310	1	top1	1.7e-06	0.072	3.951	7.78e-05	0.00565347
BUN	Colon_Transverse	ENSG00000229891.1	22	42369235	42369236	0.1508	rs4822120	4.72	rs2294361	0.067307	-5.26	3.633	394	394	susie	2.4e-06	0.07	-4.1993	2.68e-05	0.00565347
BUN	Colon_Transverse	ENSG00000100024.14	22	24494106	24494107	0.088	rs4822502	3.82	rs2298383	0.10881	5.73	3.805	395	1	top1	4.1e-09	0.11	3.805	0.000142	0.00763
BUN	Colon_Transverse	ENSG00000130943.6	22	46263354	46263355	0.256	rs6008795	5.23	rs9627295	0.211603	-7.97	3.752	465	1	top1	5.1e-17	0.21	-3.752	0.000175	0.00763
BUN	Colon_Transverse	ENSG00000184117.11	22	29581336	29581337	0.0791	rs9613972	4.46	rs2531844	0.04711	-4.63	-3.645	387	387	susie	1.8e-05	0.058	3.6321	0.000281	0.0102097
BUN	Colon_Transverse	ENSG00000100359.20	22	40370590	40370591	0.0935	rs2267415	-3.64	rs137955	0.027699	3.84	-3.496	310	1	top1	0.0024	0.028	-3.496	0.000472	0.011554
BUN	Colon_Transverse	ENSG00000100413.16	22	41544605	41544606	0.0692	rs2899345	-5.28	rs4820438	0.014723	-4.28	3.728	295	295	susie	0.0014	0.031	-3.5057	0.000455	0.011554
BUN	Colon_Transverse	ENSG00000242247.10	22	42858105	42858106	0.1339	rs4822120	4.72	rs9607955	0.098377	5.84	3.645	524	524	susie	8.8e-09	0.1	3.4932	0.000477	0.011554
BUN	Colon_Transverse	ENSG00000235513.1	22	41217626	41217627	0.1493	rs2899345	-5.28	rs3721	0.11751	-6.34	-3.341	253	1	top1	9.4e-10	0.12	3.341	0.000835	0.0165482
BUN	Colon_Transverse	ENSG00000100304.12	22	43187132	43187133	0.3076	rs738526	-4.29	rs138991	0.049955	5.5	-1.742	558	40	enet	3.6e-10	0.12	-3.3451	0.000823	0.0165482
BUN	Colon_Transverse	ENSG00000182541.17	22	31212273	31212274	0.0513	rs5998067	3.88	rs9609296	0.016698	-4.05	2.87	355	355	susie	0.0074	0.021	-3.2291	0.00124	0.0225267
BUN	Colon_Transverse	ENSG00000100201.20	22	38507659	38507660	0.0534	rs4361209	-4	rs2235229	0.025991	3.88	2.063	366	366	susie	0.0028	0.027	3.1987	0.00138	0.0231415
BUN	Colon_Transverse	ENSG00000237214.3	22	41064051	41064052	0.1272	rs2899345	-5.28	rs1005402	-0.000438	3.2	-0.576	279	279	susie	0.038	0.011	-3.0969	0.00196	0.0299387
BUN	Colon_Transverse	ENSG00000167077.12	22	41699498	41699499	0.1547	rs2899345	-5.28	rs132793	0.189802	7.56	3.082	299	1	top1	2.9e-15	0.19	3.082	0.00206	0.0299387
BUN	Colon_Sigmoid	ENSG00000100412.15	22	41469124	41469125	0.0669	rs2899345	-5.28	rs4820437	0.063082	4.8	2.6	282	18	enet	9.2e-07	0.084	4.03261	5.52e-05	0.00638495
BUN	Colon_Sigmoid	ENSG00000100147.13	22	41800678	41800679	0.0455	rs2899345	-5.28	rs7287010	0.007242	-3.57	-3.428	310	310	susie	0.0054	0.025	4.00871	6.11e-05	0.00638495
BUN	Colon_Sigmoid	ENSG00000100024.14	22	24494106	24494107	0.1503	rs4822502	3.82	rs2298383	0.15482	6.58	3.805	395	1	top1	1.7e-11	0.15	3.805	0.000142	0.00713212
BUN	Colon_Sigmoid	ENSG00000230912.1	22	38668749	38668750	0.0812	rs4361209	-4	rs6001173	0.032245	-4.06	2.725	371	14	enet	0.00028	0.045	-3.68118	0.000232	0.00713212
BUN	Colon_Sigmoid	ENSG00000235513.1	22	41217626	41217627	0.0927	rs2899345	-5.28	rs2076577	0.009097	-3.64	-3.848	252	2	lasso	0.005	0.026	3.71699	0.000202	0.00713212
BUN	Colon_Sigmoid	ENSG00000100162.14	22	41947163	41947164	0.078	rs1799932	-5.19	rs132770	0.048336	4.1	3.598	339	339	susie	0.00016	0.049	3.729	0.000192	0.00713212
BUN	Colon_Sigmoid	ENSG00000128408.8	22	45413690	45413691	0.1482	rs11704481	-4.6	rs6007031	0.12251	6.18	3.799	573	2	lasso	1.4e-09	0.13	3.66056	0.000252	0.00713212
BUN	Colon_Sigmoid	ENSG00000130943.6	22	46263354	46263355	0.3067	rs6008795	5.23	rs9627295	0.29333	-8.97	3.752	465	11	lasso	2.6e-22	0.3	-3.63923	0.000273	0.00713212
BUN	Colon_Sigmoid	ENSG00000184117.11	22	29581336	29581337	0.2205	rs9613972	4.46	rs5763302	0.221647	-8.09	-3.487	385	385	susie	6.7e-17	0.23	3.5471	0.000389	0.00903344
BUN	Colon_Sigmoid	ENSG00000100417.11	22	41589889	41589890	0.1072	rs2899345	-5.28	rs739134	0.068517	-4.79	3.399	301	1	top1	9.1e-06	0.069	-3.399	0.000676	0.012844
BUN	Colon_Sigmoid	ENSG00000167077.12	22	41699498	41699499	0.0697	rs2899345	-5.28	rs9611613	0.080489	5.26	3.408	299	1	top1	1.5e-06	0.08	3.408	0.000654	0.012844
BUN	Colon_Sigmoid	ENSG00000100201.20	22	38507659	38507660	0.1	rs4361209	-4	rs5750630	0.033666	4.32	3.328	367	367	susie	0.00048	0.042	3.36415	0.000768	0.013376
BUN	Colon_Sigmoid	ENSG00000100211.10	22	38656639	38656640	0.239	rs4361209	-4	rs4821797	0.210505	-8.38	2.598	369	369	susie	7e-17	0.23	-3.33687	0.000847	0.0136172
BUN	Colon_Sigmoid	ENSG00000279699.1	22	30276950	30276951	0.1526	rs2240422	-3.88	rs4820845	0.07059	-5.07	-2.056	430	11	enet	3.9e-07	0.09	3.18054	0.00147	0.020482
BUN	Colon_Sigmoid	ENSG00000100413.16	22	41544605	41544606	0.2829	rs2899345	-5.28	rs2076196	0.038654	-4.89	-3.461	295	23	enet	5.1e-07	0.088	3.18877	0.00143	0.020482
BUN	Colon_Sigmoid	ENSG00000242247.10	22	42858105	42858106	0.1418	rs4822120	4.72	rs5758951	0.0934	6.15	3.472	525	525	susie	5.2e-08	0.1	3.11175	0.00186	0.0242962
BUN	Colon_Sigmoid	ENSG00000184949.15	22	38656628	38656629	0.1459	rs4361209	-4	rs5750627	0.125183	6.57	2.692	369	369	susie	6.4e-10	0.13	3.06239	0.0022	0.0255444
BUN	Colon_Sigmoid	ENSG00000100138.13	22	41690503	41690504	0.0875	rs2899345	-5.28	rs5758297	0.03467	-4.68	2.148	298	298	susie	9.9e-05	0.052	-3.07406	0.00211	0.0255444
BUN	Colon_Sigmoid	ENSG00000273387.1	22	31083564	31083565	0.1822	rs2232176	3.83	rs12330058	0.141808	-6.24	2.971	373	1	top1	1.3e-10	0.14	-2.971	0.00297	0.0318725
BUN	Colon_Sigmoid	ENSG00000272821.1	22	50524424	50524425	0.1809	rs9616915	-4.16	rs5770775	0.059952	-4.77	-2.963	321	1	top1	3.2e-05	0.06	2.963	0.00305	0.0318725
BUN	Colon_Sigmoid	ENSG00000273076.1	22	38743494	38743495	0.1051	rs4361209	-4	rs1056610	0.067499	4.78	2.889	381	1	top1	1.1e-05	0.067	2.889	0.00386	0.0384162
BUN	Colon_Sigmoid	ENSG00000228274.3	22	38681819	38681820	0.1622	rs4361209	-4	rs5750627	0.261276	-8.46	2.692	373	373	susie	1.5e-19	0.26	-2.80092	0.0051	0.04845
BUN	Cells_EBV-transformed_lymphocytes	ENSG00000167074.14	22	41367332	41367333	0.373	rs2899345	-5.28	rs9538	0.298712	6.16	3.905	251	1	top1	2.3e-10	0.3	3.905	9.42e-05	0.00402167
BUN	Cells_EBV-transformed_lymphocytes	ENSG00000100147.13	22	41800678	41800679	0.478	rs2899345	-5.28	rs17377643	0.263125	-5.69	-3.951	307	1	top1	3.8e-09	0.26	3.951	7.78e-05	0.00402167
BUN	Cells_EBV-transformed_lymphocytes	ENSG00000130943.6	22	46263354	46263355	0.384	rs6008795	5.23	rs9627295	0.261458	-6.35	3.752	464	464	susie	6e-12	0.34	-3.8328	0.000127	0.00402167
BUN	Cells_EBV-transformed_lymphocytes	ENSG00000128408.8	22	45413690	45413691	0.374	rs11704481	-4.6	rs9754402	0.301447	6.24	3.746	574	574	susie	7.8e-11	0.31	3.7575	0.000172	0.004085
BUN	Cells_EBV-transformed_lymphocytes	ENSG00000100417.11	22	41589889	41589890	0.261	rs2899345	-5.28	rs4822049	0.250924	-5.59	3.556	298	1	top1	9.6e-09	0.25	-3.556	0.000377	0.00620667
BUN	Cells_EBV-transformed_lymphocytes	ENSG00000167077.12	22	41699498	41699499	0.223	rs2899345	-5.28	rs5996039	0.183013	4.94	3.08	296	296	susie	5.7e-07	0.2	3.5452	0.000392	0.00620667
BUN	Cells_EBV-transformed_lymphocytes	ENSG00000235513.1	22	41217626	41217627	0.41	rs2899345	-5.28	rs1033611	0.301314	-6.15	-3.885	249	249	susie	1.2e-10	0.31	3.4727	0.000515	0.00698929
BUN	Cells_EBV-transformed_lymphocytes	ENSG00000184068.2	22	41834664	41834665	0.411	rs2899345	-5.28	rs7287010	0.201019	-5.02	-3.428	314	1	top1	3.8e-07	0.2	3.428	0.000608	0.00722
BUN	Cells_EBV-transformed_lymphocytes	ENSG00000100226.15	22	38705722	38705723	0.185	rs4361209	-4	rs12004	0.01522	-3.68	3.6	373	373	susie	0.0059	0.058	-3.3912	0.000696	0.00734667
BUN	Cells_EBV-transformed_lymphocytes	ENSG00000184949.15	22	38656628	38656629	0.272	rs4361209	-4	rs2072794	-0.007407	3.05	2.726	368	368	susie	0.0047	0.061	3.0113	0.0026	0.0247
BUN	Cells_EBV-transformed_lymphocytes	ENSG00000099956.18	22	23786962	23786963	0.492	rs5760045	3.29	rs2267029	0.079905	4.91	2.823	462	462	susie	2.7e-05	0.14	2.9171	0.00353	0.0279458
BUN	Cells_EBV-transformed_lymphocytes	ENSG00000100266.18	22	43015144	43015145	0.246	rs738526	-4.29	rs713717	0.178983	5.44	3.351	541	541	susie	3.9e-07	0.2	2.9192	0.00351	0.0279458
BUN	Cells_Cultured_fibroblasts	ENSG00000100372.14	22	40819398	40819399	0.0803	rs9611542	4.56	rs3171692	0.0485	5.25	4.345	288	1	top1	4.9e-06	0.048	4.345	1.39e-05	0.0013416
BUN	Cells_Cultured_fibroblasts	ENSG00000100147.13	22	41800678	41800679	0.1426	rs2899345	-5.28	rs1799932	0.0847	-6.11	-5.186	318	26	enet	2.5e-11	0.1	4.4887	7.17e-06	0.0013416
BUN	Cells_Cultured_fibroblasts	ENSG00000229891.1	22	42369235	42369236	0.226	rs4822120	4.72	rs2157294	0.123	-7.72	4.569	394	23	enet	7.9e-15	0.14	-4.3201	1.56e-05	0.0013416
BUN	Cells_Cultured_fibroblasts	ENSG00000186575.17	22	29603555	29603556	0.1314	rs9613972	4.46	rs5763378	0.105	6.98	-3.839	370	370	susie	1e-11	0.11	-3.89723	9.73e-05	0.0061404
BUN	Cells_Cultured_fibroblasts	ENSG00000130943.6	22	46263354	46263355	0.2905	rs6008795	5.23	rs9627295	0.341	-11.85	3.752	465	465	susie	7.8e-39	0.34	-3.84745	0.000119	0.0061404
BUN	Cells_Cultured_fibroblasts	ENSG00000205643.10	22	46250678	46250679	0.0641	rs6008795	5.23	rs6008259	0.032	4.84	3.785	466	1	top1	0.00018	0.032	3.785	0.000154	0.006622
BUN	Cells_Cultured_fibroblasts	ENSG00000183741.11	22	38872313	38872314	0.2055	rs4361209	-4	rs7292074	0.113	-6.84	-3.482	391	391	susie	2.7e-15	0.14	3.61149	0.000304	0.0096234
BUN	Cells_Cultured_fibroblasts	ENSG00000235513.1	22	41217626	41217627	0.1884	rs2899345	-5.28	rs139432	0.175	-8.61	-3.61	261	261	susie	5.1e-19	0.18	3.55876	0.000373	0.0096234
BUN	Cells_Cultured_fibroblasts	ENSG00000242247.10	22	42858105	42858106	0.0714	rs4822120	4.72	rs5751399	0.0713	5.93	3.584	524	524	susie	7.7e-09	0.078	3.56372	0.000366	0.0096234
BUN	Cells_Cultured_fibroblasts	ENSG00000128408.8	22	45413690	45413691	0.1701	rs11704481	-4.6	rs5765273	0.174	8.82	3.598	574	574	susie	3.4e-19	0.18	3.58555	0.000336	0.0096234
BUN	Cells_Cultured_fibroblasts	ENSG00000100211.10	22	38656639	38656640	0.3279	rs4361209	-4	rs6519120	0.487	-14.18	3.429	369	369	susie	8.3e-62	0.5	-3.45026	0.00056	0.009632
BUN	Cells_Cultured_fibroblasts	ENSG00000228274.3	22	38681819	38681820	0.2079	rs4361209	-4	rs5750672	0.342	-11.91	3.592	373	373	susie	1.1e-38	0.34	-3.4612	0.000538	0.009632
BUN	Cells_Cultured_fibroblasts	ENSG00000100138.13	22	41690503	41690504	0.0591	rs2899345	-5.28	rs5751129	0.00577	-4.29	3.108	306	306	susie	0.0047	0.017	-3.49218	0.000479	0.009632
BUN	Cells_Cultured_fibroblasts	ENSG00000077935.16	22	45413618	45413619	0.1123	rs11704481	-4.6	rs1012493	0.0481	5.06	3.529	574	574	susie	1.3e-06	0.054	3.45544	0.000549	0.009632
BUN	Cells_Cultured_fibroblasts	ENSG00000251322.7	22	50674414	50674415	0.264	rs9616915	-4.16	rs9616810	0.12	7.09	-3.219	235	4	lasso	1.9e-15	0.14	-3.47934	0.000503	0.009632
BUN	Cells_Cultured_fibroblasts	ENSG00000167077.12	22	41699498	41699499	0.3015	rs2899345	-5.28	rs5758431	0.354	12.23	3.457	307	307	susie	2.3e-40	0.36	3.39968	0.000675	0.0108844
BUN	Cells_Cultured_fibroblasts	ENSG00000100201.20	22	38507659	38507660	0.0619	rs4361209	-4	rs5757204	0.0637	5.44	3.349	367	1	top1	1.7e-07	0.064	3.349	0.000811	0.0123081
BUN	Cells_Cultured_fibroblasts	ENSG00000100417.11	22	41589889	41589890	0.1908	rs2899345	-5.28	rs5996039	0.193	-9.9	3.08	309	309	susie	2.3e-24	0.23	-3.30998	0.000933	0.013373
BUN	Cells_Cultured_fibroblasts	ENSG00000100221.10	22	38701555	38701556	0.0931	rs4361209	-4	rs4820345	0.0197	-4.61	3.462	374	374	susie	1.6e-07	0.064	-3.23707	0.00121	0.015609
BUN	Cells_Cultured_fibroblasts	ENSG00000183569.17	22	42553616	42553617	0.0907	rs4822120	4.72	rs17003212	0.0127	-4.79	2.508	407	4	lasso	5.4e-05	0.037	-3.23846	0.0012	0.015609
BUN	Cells_Cultured_fibroblasts	ENSG00000183530.13	22	31750139	31750140	0.0927	rs5998067	3.88	rs5998067	0.078	-6.26	3.879	372	21	enet	4.5e-10	0.09	-3.12996	0.00175	0.0215
BUN	Cells_Cultured_fibroblasts	ENSG00000184117.11	22	29581336	29581337	0.2529	rs9613972	4.46	rs6361	0.231	-9.7	-3.553	385	37	enet	2.3e-26	0.24	3.08364	0.00204	0.0239236
BUN	Cells_Cultured_fibroblasts	ENSG00000100304.12	22	43187132	43187133	0.7112	rs738526	-4.29	rs2071724	0.251	-10.15	2.282	558	558	susie	1.2e-60	0.49	-3.02823	0.00246	0.0275948
BUN	Cells_Cultured_fibroblasts	ENSG00000100387.8	22	40951358	40951359	0.0883	rs2899345	-5.28	rs9611429	0.00324	-3.54	-0.859	282	282	susie	0.0012	0.024	2.90321	0.00369	0.0396675
BUN	Cells_Cultured_fibroblasts	ENSG00000138942.15	22	31160192	31160193	0.1713	rs5998067	3.88	rs737887	0.125	7.94	3.214	364	364	susie	7.3e-18	0.17	2.86951	0.00411	0.0424152
BUN	Breast_Mammary_Tissue	ENSG00000184117.11	22	29581336	29581337	0.1343	rs9613972	4.46	rs2857641	0.0923	6.17	3.764	387	387	susie	3.7e-09	0.098	3.80947	0.000139	0.00485933
BUN	Breast_Mammary_Tissue	ENSG00000100412.15	22	41469124	41469125	0.0533	rs2899345	-5.28	rs9538	0.0128	4.04	3.905	283	283	susie	0.00098	0.03	3.85913	0.000114	0.00485933
BUN	Breast_Mammary_Tissue	ENSG00000100147.13	22	41800678	41800679	0.174	rs2899345	-5.28	rs17377643	0.109	-6.59	-3.951	311	311	susie	2.9e-10	0.11	4.06037	4.9e-05	0.00485933
BUN	Breast_Mammary_Tissue	ENSG00000229891.1	22	42369235	42369236	0.0974	rs4822120	4.72	rs1011224	0.0555	-5.4	3.243	395	395	susie	6.9e-06	0.057	-4.00186	6.28e-05	0.00485933
BUN	Breast_Mammary_Tissue	ENSG00000130943.6	22	46263354	46263355	0.3106	rs6008795	5.23	rs9627295	0.295	-10.05	3.752	463	463	susie	9.6e-28	0.3	-3.79362	0.000148	0.00485933
BUN	Breast_Mammary_Tissue	ENSG00000100416.12	22	46330874	46330875	0.0846	rs6008795	5.23	rs739164	-0.00218	3.45	3.636	458	458	susie	0.023	0.013	3.91498	9.04e-05	0.00485933
BUN	Breast_Mammary_Tissue	ENSG00000100418.7	22	41621095	41621096	0.125	rs2899345	-5.28	rs9607821	0.0418	-5.12	-3.462	305	305	susie	5.8e-05	0.045	3.67385	0.000239	0.00672614
BUN	Breast_Mammary_Tissue	ENSG00000100201.20	22	38507659	38507660	0.1183	rs4361209	-4	rs12004	0.0862	5.52	3.6	367	1	top1	3.5e-08	0.086	3.6	0.000318	0.00783075
BUN	Breast_Mammary_Tissue	ENSG00000242247.10	22	42858105	42858106	0.2625	rs4822120	4.72	rs9607961	0.274	9.87	3.395	523	523	susie	2.1e-25	0.28	3.49093	0.000481	0.0105286
BUN	Breast_Mammary_Tissue	ENSG00000228274.3	22	38681819	38681820	0.1832	rs4361209	-4	rs5757187	0.2	-8.93	3.46	373	373	susie	1.7e-19	0.22	-3.40736	0.000656	0.0129232
BUN	Breast_Mammary_Tissue	ENSG00000100024.14	22	24494106	24494107	0.0649	rs4822502	3.82	rs2298383	0.0786	5.55	3.805	394	394	susie	2.5e-08	0.088	3.30771	0.000941	0.0168525
BUN	Breast_Mammary_Tissue	ENSG00000183741.11	22	38872313	38872314	0.1156	rs4361209	-4	rs7292074	0.0784	-5.19	-3.482	393	4	lasso	8.8e-09	0.094	3.19472	0.0014	0.0229833
BUN	Breast_Mammary_Tissue	ENSG00000128408.8	22	45413690	45413691	0.1135	rs11704481	-4.6	rs2272804	0.0855	-6.35	-2.537	572	572	susie	1.9e-08	0.09	3.16943	0.00153	0.0231854
BUN	Breast_Mammary_Tissue	ENSG00000272821.1	22	50524424	50524425	0.2001	rs9616915	-4.16	rs5770871	0.0791	-6.25	-1.759	321	12	enet	2.9e-09	0.1	3.04152	0.00235	0.0330679
BUN	Breast_Mammary_Tissue	ENSG00000100211.10	22	38656639	38656640	0.1506	rs4361209	-4	rs1056610	0.153	-8.08	2.889	369	369	susie	8e-15	0.17	-2.90969	0.00362	0.0475427
BUN	Brain_Spinal_cord_cervical_c-1	ENSG00000100413.16	22	41544605	41544606	0.117	rs2899345	-5.28	rs9611602	0.1061	3.89	3.983	302	1	top1	0.00022	0.11	3.983	6.81e-05	0.0059247
BUN	Brain_Spinal_cord_cervical_c-1	ENSG00000167077.12	22	41699498	41699499	0.149	rs2899345	-5.28	rs132770	0.12074	4.36	3.598	306	306	susie	7.8e-05	0.12	3.7638	0.000167	0.0072645
BUN	Brain_Spinal_cord_cervical_c-1	ENSG00000242247.10	22	42858105	42858106	0.3	rs4822120	4.72	rs9607955	0.1179	4.57	3.645	523	1	top1	0.0001	0.12	3.645	0.000267	0.007743
BUN	Brain_Spinal_cord_cervical_c-1	ENSG00000184983.9	22	42090929	42090930	0.563	rs4822120	4.72	rs7287886	0.18119	5.42	-2.019	346	27	enet	7e-11	0.31	-3.4603	0.00054	0.011745
BUN	Brain_Spinal_cord_cervical_c-1	ENSG00000073146.15	22	50089878	50089879	0.343	rs5770881	-3.45	rs9617018	0.26123	5.69	-3.022	415	1	top1	3.2e-09	0.26	-3.022	0.00251	0.043674
BUN	Brain_Putamen_basal_ganglia	ENSG00000054611.13	22	46762616	46762617	0.311	rs6008795	5.23	rs12165900	0.02169	-4.24	3.568	569	17	enet	3.5e-05	0.1	-4.0626	4.85e-05	0.0068385
BUN	Brain_Putamen_basal_ganglia	ENSG00000184117.11	22	29581336	29581337	0.309	rs9613972	4.46	rs456300	0.22631	-6.14	-3.472	387	1	top1	3.1e-10	0.23	3.472	0.000517	0.0104139
BUN	Brain_Putamen_basal_ganglia	ENSG00000100201.20	22	38507659	38507660	0.201	rs4361209	-4	rs4821807	0.13326	4.74	3.507	367	1	top1	2.1e-06	0.13	3.507	0.000453	0.0104139
BUN	Brain_Putamen_basal_ganglia	ENSG00000228274.3	22	38681819	38681820	0.18	rs4361209	-4	rs4821807	0.15059	-5.42	3.507	373	1	top1	4.3e-07	0.15	-3.507	0.000453	0.0104139
BUN	Brain_Putamen_basal_ganglia	ENSG00000100413.16	22	41544605	41544606	0.175	rs2899345	-5.28	rs202664	0.15277	5.88	3.701	299	299	susie	5.4e-09	0.2	3.6587	0.000253	0.0104139
BUN	Brain_Putamen_basal_ganglia	ENSG00000167077.12	22	41699498	41699499	0.115	rs2899345	-5.28	rs4822049	-0.00429	3.29	3.556	303	303	susie	0.013	0.033	3.5432	0.000395	0.0104139
BUN	Brain_Putamen_basal_ganglia	ENSG00000100416.12	22	46330874	46330875	0.24	rs6008795	5.23	rs6007779	0.08964	4.53	3.57	459	1	top1	0.0001	0.09	3.57	0.000357	0.0104139
BUN	Brain_Putamen_basal_ganglia	ENSG00000100024.14	22	24494106	24494107	0.303	rs4822502	3.82	rs3788372	0.22543	6.63	2.749	395	395	susie	2.7e-10	0.23	3.3989	0.000677	0.0113583
BUN	Brain_Putamen_basal_ganglia	ENSG00000217442.3	22	50562904	50562905	0.569	rs9616915	-4.16	rs762668	0.06863	4.05	-1.084	303	67	enet	1.2e-08	0.19	-3.38	0.000725	0.0113583
BUN	Brain_Putamen_basal_ganglia	ENSG00000242247.10	22	42858105	42858106	0.21	rs4822120	4.72	rs713717	0.13868	5.63	3.351	523	523	susie	8.2e-08	0.17	3.3228	0.000891	0.0125631
BUN	Brain_Nucleus_accumbens_basal_ganglia	ENSG00000242247.10	22	42858105	42858106	0.1585	rs4822120	4.72	rs5759002	0.03445	-3.91	-3.39	525	525	susie	0.0024	0.045	4.3246	1.53e-05	0.0025245
BUN	Brain_Nucleus_accumbens_basal_ganglia	ENSG00000172346.14	22	41560762	41560763	0.1502	rs2899345	-5.28	rs9611602	0.14448	5.57	3.983	304	304	susie	6.1e-08	0.15	3.9996	6.35e-05	0.00523875
BUN	Brain_Nucleus_accumbens_basal_ganglia	ENSG00000130943.6	22	46263354	46263355	0.133	rs6008795	5.23	rs9627295	0.03675	-3.99	3.752	465	465	susie	0.00034	0.064	-3.8102	0.000139	0.007645
BUN	Brain_Nucleus_accumbens_basal_ganglia	ENSG00000184117.11	22	29581336	29581337	0.2485	rs9613972	4.46	rs5763302	0.13905	-5.28	-3.487	389	389	susie	1.1e-07	0.14	3.5581	0.000374	0.012342
BUN	Brain_Nucleus_accumbens_basal_ganglia	ENSG00000128408.8	22	45413690	45413691	0.3763	rs11704481	-4.6	rs5765273	0.29759	7.35	3.598	575	1	top1	1.2e-15	0.3	3.598	0.000321	0.012342
BUN	Brain_Nucleus_accumbens_basal_ganglia	ENSG00000279699.1	22	30276950	30276951	0.2054	rs2240422	-3.88	rs2108093	0.08874	5.11	3.181	432	432	susie	1.3e-05	0.096	3.2241	0.00126	0.0297
BUN	Brain_Nucleus_accumbens_basal_ganglia	ENSG00000182541.17	22	31212273	31212274	0.262	rs5998067	3.88	rs2232176	0.08692	-4.75	3.827	355	355	susie	9.9e-07	0.12	-3.2285	0.00124	0.0297
BUN	Brain_Nucleus_accumbens_basal_ganglia	ENSG00000100024.14	22	24494106	24494107	0.3731	rs4822502	3.82	rs5760423	0.35539	8.06	3.122	397	1	top1	5.1e-19	0.36	3.122	0.0018	0.037125
BUN	Brain_Hypothalamus	ENSG00000128274.15	22	42721297	42721298	0.226	rs4822120	4.72	rs5758965	0.02134	-4.39	3.252	470	470	susie	0.0011	0.061	-4.2986	1.72e-05	0.0021328
BUN	Brain_Hypothalamus	ENSG00000100395.14	22	41205204	41205205	0.097	rs2899345	-5.28	rs139432	0.07206	-3.91	-3.61	265	1	top1	0.00041	0.072	3.61	0.000306	0.00789467
BUN	Brain_Hypothalamus	ENSG00000100413.16	22	41544605	41544606	0.159	rs2899345	-5.28	rs4822049	0.09765	4.93	3.556	302	302	susie	6.5e-06	0.12	3.7745	0.00016	0.00789467
BUN	Brain_Hypothalamus	ENSG00000242247.10	22	42858105	42858106	0.153	rs4822120	4.72	rs5751372	0.12127	4.47	3.552	524	1	top1	5e-06	0.12	3.552	0.000382	0.00789467
BUN	Brain_Hypothalamus	ENSG00000130943.6	22	46263354	46263355	0.185	rs6008795	5.23	rs9615347	0.09031	-4.57	3.107	464	464	susie	2e-05	0.11	-3.5571	0.000375	0.00789467
BUN	Brain_Hypothalamus	ENSG00000100416.12	22	46330874	46330875	0.168	rs6008795	5.23	rs11703435	0.04748	4.54	2.862	458	458	susie	0.00014	0.085	3.5818	0.000341	0.00789467
BUN	Brain_Hypothalamus	ENSG00000172346.14	22	41560762	41560763	0.2	rs2899345	-5.28	rs139568	0.02266	3.57	0.92	304	304	susie	0.031	0.024	3.4052	0.000661	0.0117091
BUN	Brain_Hypothalamus	ENSG00000279699.1	22	30276950	30276951	0.145	rs2240422	-3.88	rs2108093	0.11704	4.58	3.181	431	1	top1	7.3e-06	0.12	3.181	0.00147	0.022785
BUN	Brain_Hypothalamus	ENSG00000167077.12	22	41699498	41699499	0.129	rs2899345	-5.28	rs727563	0.06059	4.38	3.067	306	1	top1	0.0011	0.061	3.067	0.00216	0.02976
BUN	Brain_Hippocampus	ENSG00000184117.11	22	29581336	29581337	0.118	rs9613972	4.46	rs5763302	0.029991	-3.97	-3.487	388	388	susie	0.014	0.033	3.84285	0.000122	0.0127015
BUN	Brain_Hippocampus	ENSG00000100413.16	22	41544605	41544606	0.15	rs2899345	-5.28	rs9611610	0.051836	4.64	3.87	302	302	susie	5.9e-06	0.12	3.66521	0.000247	0.0127015
BUN	Brain_Hippocampus	ENSG00000242247.10	22	42858105	42858106	0.288	rs4822120	4.72	rs5751372	0.206889	5.92	3.552	523	1	top1	3e-09	0.21	3.552	0.000382	0.0127015
BUN	Brain_Hippocampus	ENSG00000130943.6	22	46263354	46263355	0.162	rs6008795	5.23	rs9615330	0.027117	-4.66	3.308	465	465	susie	0.00037	0.076	-3.59373	0.000326	0.0127015
BUN	Brain_Hippocampus	ENSG00000073169.13	22	50200978	50200979	0.234	rs9616915	-4.16	rs2294385	0.005449	-3.34	1.478	418	418	susie	0.079	0.014	-3.45836	0.000543	0.0144438
BUN	Brain_Hippocampus	ENSG00000228274.3	22	38681819	38681820	0.143	rs4361209	-4	rs4821807	0.054634	-3.95	3.507	372	372	susie	0.00033	0.077	-3.19171	0.001414	0.0313437
BUN	Brain_Frontal_Cortex_BA9	ENSG00000100395.14	22	41205204	41205205	0.24	rs2899345	-5.28	rs9611505	0.11997	5.7	3.62	264	40	enet	1.7e-08	0.18	4.0134	5.99e-05	0.00351263
BUN	Brain_Frontal_Cortex_BA9	ENSG00000100413.16	22	41544605	41544606	0.275	rs2899345	-5.28	rs9611613	0.20289	6.73	3.408	301	301	susie	2.5e-11	0.25	3.89816	9.69e-05	0.00351263
BUN	Brain_Frontal_Cortex_BA9	ENSG00000172346.14	22	41560762	41560763	0.426	rs2899345	-5.28	rs9611602	0.35901	7.72	3.983	303	303	susie	6.3e-17	0.36	4.05077	5.1e-05	0.00351263
BUN	Brain_Frontal_Cortex_BA9	ENSG00000130943.6	22	46263354	46263355	0.28	rs6008795	5.23	rs9615330	0.07686	-4.69	3.308	464	464	susie	2.2e-06	0.13	-3.91134	9.18e-05	0.00351263
BUN	Brain_Frontal_Cortex_BA9	ENSG00000167077.12	22	41699498	41699499	0.205	rs2899345	-5.28	rs4822049	0.1108	5.45	3.556	305	305	susie	9e-07	0.14	3.70438	0.000212	0.006148
BUN	Brain_Frontal_Cortex_BA9	ENSG00000128408.8	22	45413690	45413691	0.323	rs11704481	-4.6	rs5764698	0.22	6.39	3.732	576	576	susie	7.2e-11	0.24	3.60407	0.000313	0.00756417
BUN	Brain_Frontal_Cortex_BA9	ENSG00000184117.11	22	29581336	29581337	0.163	rs9613972	4.46	rs6006179	0.10315	-4.58	-3.533	387	1	top1	2.4e-05	0.1	3.533	0.000411	0.00851357
BUN	Brain_Frontal_Cortex_BA9	ENSG00000228274.3	22	38681819	38681820	0.253	rs4361209	-4	rs6519120	0.20226	-6.17	3.429	373	373	susie	1.7e-10	0.23	-3.45799	0.000544	0.00986
BUN	Brain_Frontal_Cortex_BA9	ENSG00000182541.17	22	31212273	31212274	0.117	rs5998067	3.88	rs9609296	0.05305	-4.22	2.87	355	355	susie	0.00012	0.085	-3.03963	0.00237	0.0381833
BUN	Brain_Cortex	ENSG00000167077.12	22	41699498	41699499	0.116	rs2899345	-5.28	rs132902	0.09177	4.86	4.13	306	306	susie	4.8e-06	0.1	3.7458	0.00018	0.01116
BUN	Brain_Cortex	ENSG00000128408.8	22	45413690	45413691	0.406	rs11704481	-4.6	rs6007031	0.31699	7.74	3.799	576	1	top1	6.5e-17	0.32	3.799	0.000145	0.01116
BUN	Brain_Cortex	ENSG00000130943.6	22	46263354	46263355	0.287	rs6008795	5.23	rs9627295	0.13065	-5.23	3.752	465	1	top1	3e-07	0.13	-3.752	0.000175	0.01116
BUN	Brain_Cortex	ENSG00000100395.14	22	41205204	41205205	0.137	rs2899345	-5.28	rs139432	0.04389	-4.19	-3.61	267	1	top1	0.0026	0.044	3.61	0.000306	0.0142104
BUN	Brain_Cortex	ENSG00000242247.10	22	42858105	42858106	0.299	rs4822120	4.72	rs5751372	0.246	6.78	3.552	525	1	top1	5.6e-13	0.25	3.552	0.000382	0.0142104
BUN	Brain_Cortex	ENSG00000184117.11	22	29581336	29581337	0.164	rs9613972	4.46	rs5763302	0.2132	-6.43	-3.487	387	1	top1	2.8e-11	0.21	3.487	0.000488	0.0146674
BUN	Brain_Cortex	ENSG00000100266.18	22	43015144	43015145	0.284	rs738526	-4.29	rs8139013	0.07996	5.05	3.092	541	26	enet	1.4e-07	0.14	3.4543	0.000552	0.0146674
BUN	Brain_Cortex	ENSG00000213888.3	22	31346776	31346777	0.274	rs5998067	3.88	rs2232176	0.01392	-4.45	3.827	339	339	susie	0.0005	0.06	-3.343	0.000829	0.0192742
BUN	Brain_Cortex	ENSG00000239282.7	22	30289626	30289627	0.177	rs2240422	-3.88	rs2108093	-0.00424	3.88	3.181	426	426	susie	0.0024	0.045	3.1643	0.001555	0.0321367
BUN	Brain_Cortex	ENSG00000235954.6	22	27919375	27919376	0.348	rs1016495	-3.39	rs738454	0.09013	5.8	-3.2	523	523	susie	7e-08	0.14	-3.0158	0.002563	0.0388883
BUN	Brain_Cortex	ENSG00000138942.15	22	31160192	31160193	0.262	rs5998067	3.88	rs5997893	0.15064	5.9	2.762	364	364	susie	2.1e-08	0.16	3.0766	0.002094	0.0388883
BUN	Brain_Cortex	ENSG00000182541.17	22	31212273	31212274	0.2	rs5998067	3.88	rs5753609	0.0741	-5.08	2.274	355	355	susie	4.4e-06	0.11	-3.0177	0.002547	0.0388883
BUN	Brain_Cortex	ENSG00000100201.20	22	38507659	38507660	0.117	rs4361209	-4	rs6001209	0.09323	4.77	2.998	366	1	top1	1.6e-05	0.093	2.998	0.002718	0.0388883
BUN	Brain_Cortex	ENSG00000215478.8	22	23387730	23387731	0.529	rs3788341	-3.65	rs13056375	0.14807	-5.61	2.47	490	9	lasso	7.2e-09	0.16	-2.9549	0.003128	0.0390476
BUN	Brain_Cortex	ENSG00000100393.12	22	41091785	41091786	0.119	rs2899345	-5.28	rs2076578	-0.00463	-3.49	0.599	271	271	susie	0.012	0.029	2.9529	0.003149	0.0390476
BUN	Brain_Cortex	ENSG00000184949.15	22	38656628	38656629	0.274	rs4361209	-4	rs4821797	0.23813	7.15	2.598	369	369	susie	2.7e-13	0.25	2.8632	0.004195	0.0487669
BUN	Brain_Cerebellar_Hemisphere	ENSG00000100418.7	22	41621095	41621096	0.1287	rs2899345	-5.28	rs2899345	0.03082	-3.55	-5.281	311	1	top1	0.016	0.031	5.281	1.28e-07	2.496e-05
BUN	Brain_Cerebellar_Hemisphere	ENSG00000100024.14	22	24494106	24494107	0.2159	rs4822502	3.82	rs2298383	0.17791	5.85	3.805	394	394	susie	1e-08	0.19	3.70979	0.000207	0.00866357
BUN	Brain_Cerebellar_Hemisphere	ENSG00000100201.20	22	38507659	38507660	0.1373	rs4361209	-4	rs3827356	0.03235	3.7	3.606	364	1	top1	0.014	0.032	3.606	0.000311	0.00866357
BUN	Brain_Cerebellar_Hemisphere	ENSG00000196588.14	22	40636701	40636702	0.1639	rs5751022	-3.91	rs9611327	0.04889	4.69	-2.196	285	10	enet	2.7e-06	0.13	-3.89616	9.77e-05	0.00866357
BUN	Brain_Cerebellar_Hemisphere	ENSG00000100413.16	22	41544605	41544606	0.2782	rs2899345	-5.28	rs739135	0.20043	5.97	3.678	302	1	top1	2.5e-09	0.2	3.678	0.000235	0.00866357
BUN	Brain_Cerebellar_Hemisphere	ENSG00000196419.12	22	41621118	41621119	0.0969	rs2899345	-5.28	rs9611577	0.03714	-3.61	3.686	311	1	top1	0.0089	0.037	-3.686	0.000228	0.00866357
BUN	Brain_Cerebellar_Hemisphere	ENSG00000130943.6	22	46263354	46263355	0.3603	rs6008795	5.23	rs9627295	0.18768	-6.29	3.752	465	465	susie	2e-11	0.25	-3.62204	0.000292	0.00866357
BUN	Brain_Cerebellar_Hemisphere	ENSG00000239282.7	22	30289626	30289627	0.3034	rs2240422	-3.88	rs2240422	0.07523	-5	-3.879	425	425	susie	0.00022	0.079	3.40227	0.000668	0.0144733
BUN	Brain_Cerebellar_Hemisphere	ENSG00000100266.18	22	43015144	43015145	0.3485	rs738526	-4.29	rs135014	0.01212	-4.12	-1.622	539	539	susie	0.0035	0.048	3.41826	0.00063	0.0144733
BUN	Brain_Cerebellar_Hemisphere	ENSG00000184949.15	22	38656628	38656629	0.1788	rs4361209	-4	rs2235230	0.14527	5.61	3.434	366	366	susie	1.6e-07	0.16	3.34374	0.000827	0.0161265
BUN	Brain_Cerebellar_Hemisphere	ENSG00000138942.15	22	31160192	31160193	0.1928	rs5998067	3.88	rs1034589	0.06569	4.63	2.938	364	364	susie	8.8e-06	0.11	3.05076	0.00228	0.03705
BUN	Brain_Cerebellar_Hemisphere	ENSG00000100403.11	22	41301521	41301522	0.0786	rs2899345	-5.28	rs5996014	0.02303	-3.64	-2.357	268	8	enet	0.0079	0.038	3.06572	0.00217	0.03705
BUN	Brain_Caudate_basal_ganglia	ENSG00000100399.15	22	41240933	41240934	0.1705	rs2899345	-5.28	rs2024566	0.023282	4.02	4.432	253	40	enet	0.0017	0.051	5.9253	3.12e-09	5.5224e-07
BUN	Brain_Caudate_basal_ganglia	ENSG00000100413.16	22	41544605	41544606	0.1445	rs2899345	-5.28	rs3817999	0.11021	5.18	3.244	299	299	susie	2.9e-06	0.12	3.7332	0.000189	0.0066906
BUN	Brain_Caudate_basal_ganglia	ENSG00000172346.14	22	41560762	41560763	0.3328	rs2899345	-5.28	rs9611602	0.099146	5.13	3.983	301	301	susie	3.4e-06	0.11	3.9174	8.95e-05	0.0066906
BUN	Brain_Caudate_basal_ganglia	ENSG00000196419.12	22	41621118	41621119	0.088	rs2899345	-5.28	rs9611577	0.006849	-3.44	3.686	308	308	susie	0.035	0.02	-3.7715	0.000162	0.0066906
BUN	Brain_Caudate_basal_ganglia	ENSG00000130943.6	22	46263354	46263355	0.2222	rs6008795	5.23	rs9615330	0.086002	-4.72	3.308	466	466	susie	5.5e-06	0.11	-3.7525	0.000175	0.0066906
BUN	Brain_Caudate_basal_ganglia	ENSG00000128408.8	22	45413690	45413691	0.1191	rs11704481	-4.6	rs9754402	0.095504	4.74	3.746	575	575	susie	2.1e-05	0.096	3.6601	0.000252	0.007434
BUN	Brain_Caudate_basal_ganglia	ENSG00000242247.10	22	42858105	42858106	0.26	rs4822120	4.72	rs2092210	0.229627	6.34	3.475	524	1	top1	1.8e-11	0.23	3.475	0.000511	0.012921
BUN	Brain_Caudate_basal_ganglia	ENSG00000231993.1	22	41197455	41197456	0.0936	rs2899345	-5.28	rs9611613	0.002102	3.72	3.408	261	10	enet	0.064	0.014	3.3582	0.000785	0.0173681
BUN	Brain_Caudate_basal_ganglia	ENSG00000279699.1	22	30276950	30276951	0.2179	rs2240422	-3.88	rs2108093	0.007458	4.32	3.181	432	432	susie	0.00039	0.066	3.2626	0.0011	0.020532
BUN	Brain_Caudate_basal_ganglia	ENSG00000100395.14	22	41205204	41205205	0.4145	rs2899345	-5.28	rs738628	0.152739	-6.08	-3.393	263	263	susie	3.5e-09	0.18	3.2487	0.00116	0.020532
BUN	Brain_Caudate_basal_ganglia	ENSG00000100024.14	22	24494106	24494107	0.239	rs4822502	3.82	rs5760423	0.236521	6.83	3.122	391	391	susie	6.3e-13	0.26	3.1999	0.00137	0.0220445
BUN	Brain_Caudate_basal_ganglia	ENSG00000182541.17	22	31212273	31212274	0.2413	rs5998067	3.88	rs4820946	0.142034	-5.51	3.047	355	355	susie	7.7e-08	0.15	-3.1238	0.00179	0.0264025
BUN	Brain_Caudate_basal_ganglia	ENSG00000228274.3	22	38681819	38681820	0.1761	rs4361209	-4	rs5750627	0.088632	-4.63	2.692	373	373	susie	1.3e-05	0.1	-3.0322	0.00243	0.0330854
BUN	Brain_Caudate_basal_ganglia	ENSG00000099999.14	22	30421770	30421771	0.214	rs2240422	-3.88	rs1061660	0.099477	5.11	-2.749	444	444	susie	2.3e-06	0.12	-2.9979	0.00272	0.0343886
BUN	Brain_Anterior_cingulate_cortex_BA24	ENSG00000100395.14	22	41205204	41205205	0.178	rs2899345	-5.28	rs1883828	0.020604	-4.35	-4.639	266	16	enet	0.00045	0.082	4.9872	6.13e-07	6.9882e-05
BUN	Brain_Anterior_cingulate_cortex_BA24	ENSG00000100413.16	22	41544605	41544606	0.17	rs2899345	-5.28	rs137831	0.13007	4.97	3.452	301	301	susie	1.9e-06	0.15	3.6685	0.000244	0.011324
BUN	Brain_Anterior_cingulate_cortex_BA24	ENSG00000128408.8	22	45413690	45413691	0.217	rs11704481	-4.6	rs717295	0.176646	5.27	3.784	574	574	susie	1.7e-07	0.18	3.6174	0.000298	0.011324
BUN	Brain_Anterior_cingulate_cortex_BA24	ENSG00000274717.1	22	42794312	42794313	0.214	rs4822120	4.72	rs5751372	0.187417	-5.57	3.552	508	508	susie	5.8e-08	0.19	-3.4726	0.000515	0.0146775
BUN	Brain_Anterior_cingulate_cortex_BA24	ENSG00000182541.17	22	31212273	31212274	0.168	rs5998067	3.88	rs1034589	0.118134	-4.79	2.938	355	355	susie	1.8e-06	0.15	-3.0472	0.00231	0.03762
BUN	Brain_Anterior_cingulate_cortex_BA24	ENSG00000184949.15	22	38656628	38656629	0.236	rs4361209	-4	rs3827356	0.168639	5.45	3.606	369	4	lasso	3e-07	0.17	3.0544	0.00226	0.03762
BUN	Brain_Anterior_cingulate_cortex_BA24	ENSG00000167077.12	22	41699498	41699499	0.144	rs2899345	-5.28	rs727563	0.186902	5.46	3.067	305	1	top1	9.8e-08	0.19	3.067	0.00216	0.03762
BUN	Brain_Anterior_cingulate_cortex_BA24	ENSG00000227755.1	22	23446597	23446598	0.321	rs3788341	-3.65	rs8138134	0.1338	-5.31	2.503	500	4	lasso	1.7e-11	0.28	-2.9997	0.0027	0.038475
BUN	Brain_Amygdala	ENSG00000100413.16	22	41544605	41544606	0.159	rs2899345	-5.28	rs5758314	0.12277	4.9	2.692	301	301	susie	6.8e-06	0.15	3.6489	0.000263	0.0122295
BUN	Brain_Amygdala	ENSG00000128408.8	22	45413690	45413691	0.372	rs11704481	-4.6	rs6007031	0.08358	4.24	3.799	575	1	top1	0.00084	0.084	3.799	0.000145	0.0122295
BUN	Brain_Amygdala	ENSG00000183579.15	22	28883591	28883592	0.155	rs4822998	3.68	rs8137254	-0.00547	-3.19	-2.804	340	340	susie	0.023	0.035	3.3069	0.000943	0.0275978
BUN	Brain_Amygdala	ENSG00000228274.3	22	38681819	38681820	0.244	rs4361209	-4	rs5750627	0.05929	-4.29	2.692	372	372	susie	0.0001	0.11	-3.2419	0.001187	0.0275978
BUN	Brain_Amygdala	ENSG00000242247.10	22	42858105	42858106	0.265	rs4822120	4.72	rs713717	0.09742	4.29	3.351	522	5	lasso	3.9e-05	0.13	3.075	0.002105	0.037696
BUN	Brain_Amygdala	ENSG00000073146.15	22	50089878	50089879	0.404	rs5770881	-3.45	rs9617018	-0.00694	3.2	-3.022	416	416	susie	0.2	0.0058	-3.0317	0.002432	0.037696
BUN	Artery_Tibial	ENSG00000100413.16	22	41544605	41544606	0.1192	rs2899345	-5.28	rs9619974	0.0272	-4.36	-5.172	296	1	top1	0.00018	0.027	5.172	2.32e-07	6.5192e-05
BUN	Artery_Tibial	ENSG00000100147.13	22	41800678	41800679	0.0548	rs2899345	-5.28	rs7287010	0.044	-5.42	-3.428	311	311	susie	4.2e-07	0.051	4.56618	4.97e-06	0.000698285
BUN	Artery_Tibial	ENSG00000100314.3	22	29720083	29720084	0.1015	rs9613972	4.46	rs140147	-0.000498	3.68	1.829	376	22	enet	0.00068	0.022	4.33907	1.43e-05	0.00133943
BUN	Artery_Tibial	ENSG00000229891.1	22	42369235	42369236	0.1904	rs4822120	4.72	rs1057157	0.15	-8.87	3.927	394	6	lasso	7.2e-20	0.16	-4.21634	2.48e-05	0.0017422
BUN	Artery_Tibial	ENSG00000100024.14	22	24494106	24494107	0.0936	rs4822502	3.82	rs2298383	0.108	7.34	3.805	397	1	top1	1.2e-13	0.11	3.805	0.000142	0.00570029
BUN	Artery_Tibial	ENSG00000130943.6	22	46263354	46263355	0.0898	rs6008795	5.23	rs9627295	0.0668	-6.33	3.752	466	466	susie	5.3e-10	0.076	-3.80603	0.000141	0.00570029
BUN	Artery_Tibial	ENSG00000100416.12	22	46330874	46330875	0.0947	rs6008795	5.23	rs9627295	0.0474	5.59	3.752	460	460	susie	3.8e-07	0.051	3.87145	0.000108	0.00570029
BUN	Artery_Tibial	ENSG00000128408.8	22	45413690	45413691	0.0693	rs11704481	-4.6	rs6007031	0.0255	5.14	3.799	575	575	susie	0.00018	0.027	3.63135	0.000282	0.00990525
BUN	Artery_Tibial	ENSG00000100412.15	22	41469124	41469125	0.054	rs2899345	-5.28	rs9611613	0.0679	6.5	3.408	283	283	susie	1.1e-09	0.073	3.41825	0.00063	0.01967
BUN	Artery_Tibial	ENSG00000272821.1	22	50524424	50524425	0.1487	rs9616915	-4.16	rs131815	0.0746	6.09	3.321	320	1	top1	8.3e-10	0.075	3.321	0.000897	0.0252057
BUN	Artery_Tibial	ENSG00000100218.11	22	23145020	23145021	0.0539	rs3788341	-3.65	rs2330333	-0.00112	-3.4	2.49	388	388	susie	0.0012	0.02	-3.23188	0.00123	0.0314209
BUN	Artery_Tibial	ENSG00000100109.16	22	26512504	26512505	0.2315	rs3213558	-3.15	rs12628373	0.0879	-6.94	-3.091	774	29	enet	2.7e-13	0.1	3.1536	0.00161	0.032315
BUN	Artery_Tibial	ENSG00000184949.15	22	38656628	38656629	0.1341	rs4361209	-4	rs2072795	0.166	9.24	3.48	369	8	lasso	6.6e-21	0.17	3.17662	0.00149	0.032315
BUN	Artery_Tibial	ENSG00000281538.1	22	42138105	42138106	0.0429	rs4822120	4.72	rs5758589	0.00737	4.36	1.489	354	12	enet	0.0061	0.014	3.15598	0.0016	0.032315
BUN	Artery_Tibial	ENSG00000100104.13	22	26483876	26483877	0.1285	rs3213558	-3.15	rs12628373	0.0591	-5.67	-3.091	779	779	susie	1.1e-08	0.065	3.00449	0.00266	0.04777
BUN	Artery_Tibial	ENSG00000230912.1	22	38668749	38668750	0.0266	rs4361209	-4	rs6001209	0.0262	-4.32	2.998	371	1	top1	0.00023	0.026	-2.998	0.00272	0.04777
BUN	Artery_Tibial	ENSG00000184117.11	22	29581336	29581337	0.2369	rs9613972	4.46	rs456300	0.264	-11.39	-3.472	386	386	susie	6.1e-35	0.27	2.94262	0.00325	0.048332
BUN	Artery_Tibial	ENSG00000100211.10	22	38656639	38656640	0.231	rs4361209	-4	rs6001173	0.329	-12.9	2.725	369	7	lasso	1e-44	0.34	-2.92539	0.00344	0.048332
BUN	Artery_Tibial	ENSG00000167077.12	22	41699498	41699499	0.1645	rs2899345	-5.28	rs5758427	0.144	8.99	3.396	300	18	enet	5.2e-20	0.16	2.9294	0.0034	0.048332
BUN	Artery_Tibial	ENSG00000100300.17	22	43151513	43151514	0.1366	rs738526	-4.29	rs6972	0.0897	-6.76	2.751	555	555	susie	3.3e-12	0.095	-2.96495	0.00303	0.048332
BUN	Artery_Tibial	ENSG00000235513.1	22	41217626	41217627	0.0467	rs2899345	-5.28	rs2076577	0.0198	-4.7	-3.848	254	10	enet	3.9e-05	0.033	2.90976	0.00362	0.048439
BUN	Artery_Tibial	ENSG00000100201.20	22	38507659	38507660	0.062	rs4361209	-4	rs1056610	0.0793	6.58	2.889	367	1	top1	2.4e-10	0.079	2.889	0.00386	0.0493027
BUN	Artery_Coronary	ENSG00000100413.16	22	41544605	41544606	0.1655	rs2899345	-5.28	rs1799932	0.06191	-4.44	-5.186	291	1	top1	0.00053	0.062	5.186	2.15e-07	2.752e-05
BUN	Artery_Coronary	ENSG00000100412.15	22	41469124	41469125	0.1057	rs2899345	-5.28	rs1883828	0.05759	-3.86	-4.639	278	1	top1	0.00081	0.058	4.639	3.5e-06	0.000224
BUN	Artery_Coronary	ENSG00000100280.16	22	29388582	29388583	0.174	rs9613972	4.46	rs9613972	0.07987	-4.24	4.456	421	1	top1	8.9e-05	0.08	-4.456	8.35e-06	0.000356267
BUN	Artery_Coronary	ENSG00000130943.6	22	46263354	46263355	0.2273	rs6008795	5.23	rs9627295	0.1925	-6.06	3.752	466	466	susie	7e-10	0.19	-3.8072	0.000141	0.004512
BUN	Artery_Coronary	ENSG00000167077.12	22	41699498	41699499	0.1048	rs2899345	-5.28	rs739134	0.09696	5.17	3.399	295	295	susie	3.9e-06	0.11	3.6246	0.000289	0.0073984
BUN	Artery_Coronary	ENSG00000100024.14	22	24494106	24494107	0.1512	rs4822502	3.82	rs2298383	-0.005	3.81	3.805	395	8	lasso	0.021	0.025	3.3575	0.000786	0.0122169
BUN	Artery_Coronary	ENSG00000100211.10	22	38656639	38656640	0.2896	rs4361209	-4	rs5750627	0.269	-7.24	2.692	368	368	susie	1.1e-14	0.29	-3.3331	0.000859	0.0122169
BUN	Artery_Coronary	ENSG00000228274.3	22	38681819	38681820	0.3041	rs4361209	-4	rs5750630	0.24071	-7.28	3.328	372	372	susie	8.1e-15	0.29	-3.356	0.000791	0.0122169
BUN	Artery_Coronary	ENSG00000100147.13	22	41800678	41800679	0.2537	rs2899345	-5.28	rs7287010	0.15556	-5.34	-3.428	306	1	top1	4e-08	0.16	3.428	0.000608	0.0122169
BUN	Artery_Coronary	ENSG00000133519.12	22	23402725	23402726	0.3572	rs3788341	-3.65	rs5751652	0.03229	-5.05	-1.532	509	29	enet	4.6e-07	0.13	3.0241	0.00249	0.0247467
BUN	Artery_Coronary	ENSG00000198089.15	22	31488745	31488746	0.2568	rs5998067	3.88	rs8135417	0.10087	-5.42	2.633	354	354	susie	1.8e-06	0.12	-3.0634	0.00219	0.0247467
BUN	Artery_Coronary	ENSG00000273076.1	22	38743494	38743495	0.0949	rs4361209	-4	rs4821815	0.00453	3.92	2.825	380	380	susie	0.011	0.031	2.9958	0.00274	0.0247467
BUN	Artery_Coronary	ENSG00000100417.11	22	41589889	41589890	0.2772	rs2899345	-5.28	rs1534932	0.05777	-4.77	3.717	297	297	susie	0.00025	0.07	-3.0153	0.00257	0.0247467
BUN	Artery_Coronary	ENSG00000196419.12	22	41621118	41621119	0.063	rs2899345	-5.28	rs727563	0.07083	-4.22	3.067	300	1	top1	0.00022	0.071	-3.067	0.00216	0.0247467
BUN	Artery_Coronary	ENSG00000205560.12	22	50578454	50578455	0.3383	rs9616915	-4.16	rs3091399	0.17099	5.94	2.278	292	12	enet	4.1e-11	0.22	2.9778	0.0029	0.0247467
BUN	Artery_Coronary	ENSG00000184949.15	22	38656628	38656629	0.1567	rs4361209	-4	rs2072794	0.08255	5.12	2.726	368	368	susie	1.6e-05	0.097	2.9128	0.00358	0.02864
BUN	Artery_Coronary	ENSG00000073146.15	22	50089878	50089879	0.2538	rs5770881	-3.45	rs13057433	0.12207	4.88	-2.821	419	1	top1	1.3e-06	0.12	-2.821	0.00479	0.0360659
BUN	Artery_Coronary	ENSG00000100304.12	22	43187132	43187133	0.6199	rs738526	-4.29	rs875307	0.23116	-7.13	2.211	559	559	susie	4.9e-21	0.4	-2.7903	0.00527	0.0374756
BUN	Artery_Coronary	ENSG00000100288.19	22	50601454	50601455	0.3243	rs9616915	-4.16	rs131750	0.22069	6.46	1.844	282	5	lasso	4.6e-12	0.24	2.7348	0.00624	0.0420379
BUN	Artery_Aorta	ENSG00000100413.16	22	41544605	41544606	0.2117	rs2899345	-5.28	rs2899345	0.101925	-6.05	-5.281	292	292	susie	7.6e-10	0.11	5.30461	1.13e-07	2.6103e-05
BUN	Artery_Aorta	ENSG00000225465.8	22	29478174	29478175	0.0582	rs9613972	4.46	rs9614025	-0.001495	-3.58	2.691	405	31	enet	0.11	0.0048	-4.66165	3.14e-06	0.00036267
BUN	Artery_Aorta	ENSG00000100412.15	22	41469124	41469125	0.1231	rs2899345	-5.28	rs203319	0.107013	6.28	3.201	279	17	enet	3.6e-11	0.12	4.28685	1.81e-05	0.0013937
BUN	Artery_Aorta	ENSG00000130943.6	22	46263354	46263355	0.1418	rs6008795	5.23	rs9627295	0.174434	-7.68	3.752	465	1	top1	1.5e-15	0.17	-3.752	0.000175	0.0101063
BUN	Artery_Aorta	ENSG00000100138.13	22	41690503	41690504	0.0618	rs2899345	-5.28	rs203319	0.060715	-5.17	3.201	295	295	susie	1.9e-06	0.064	-3.67908	0.000234	0.0108108
BUN	Artery_Aorta	ENSG00000167077.12	22	41699498	41699499	0.0906	rs2899345	-5.28	rs139572	0.120556	6.93	3.619	296	1	top1	5.6e-11	0.12	3.619	0.000296	0.011154
BUN	Artery_Aorta	ENSG00000229891.1	22	42369235	42369236	0.101	rs4822120	4.72	rs9623573	0.091514	-5.78	3.584	394	1	top1	1.3e-08	0.092	-3.584	0.000338	0.011154
BUN	Artery_Aorta	ENSG00000100201.20	22	38507659	38507660	0.0845	rs4361209	-4	rs3827356	0.079438	5.86	3.606	367	367	susie	1.9e-08	0.089	3.50761	0.000452	0.011424
BUN	Artery_Aorta	ENSG00000184949.15	22	38656628	38656629	0.1291	rs4361209	-4	rs2235230	0.147698	7.62	3.434	369	369	susie	9.6e-15	0.17	3.47794	0.000505	0.011424
BUN	Artery_Aorta	ENSG00000273424.1	22	41430933	41430934	0.0739	rs2899345	-5.28	rs4820431	0.02188	-4.16	-3.286	264	264	susie	0.0015	0.028	3.49238	0.000479	0.011424
BUN	Artery_Aorta	ENSG00000242247.10	22	42858105	42858106	0.1047	rs4822120	4.72	rs9607955	0.045215	4.92	3.645	524	524	susie	4.5e-06	0.06	3.45804	0.000544	0.011424
BUN	Artery_Aorta	ENSG00000228274.3	22	38681819	38681820	0.1393	rs4361209	-4	rs2072796	0.164042	-7.95	3.482	373	373	susie	2.1e-16	0.18	-3.35286	0.0008	0.0154
BUN	Artery_Aorta	ENSG00000235513.1	22	41217626	41217627	0.059	rs2899345	-5.28	rs4820431	0.032292	-3.88	-3.286	250	1	top1	0.00062	0.032	3.286	0.00102	0.0181246
BUN	Artery_Aorta	ENSG00000230912.1	22	38668749	38668750	0.0729	rs4361209	-4	rs5750678	0.024235	-4.09	0.38	371	371	susie	0.00031	0.036	-3.21259	0.00132	0.02178
BUN	Artery_Aorta	ENSG00000184117.11	22	29581336	29581337	0.2524	rs9613972	4.46	rs6361	0.248272	-9.19	-3.553	385	13	enet	2.5e-23	0.26	3.13851	0.0017	0.02618
BUN	Artery_Aorta	ENSG00000100266.18	22	43015144	43015145	0.1085	rs738526	-4.29	rs4822246	0.043922	5.97	2.78	540	6	lasso	2.1e-08	0.089	3.11761	0.00182	0.0262763
BUN	Artery_Aorta	ENSG00000138942.15	22	31160192	31160193	0.0517	rs5998067	3.88	rs5753659	0.057637	4.79	2.875	364	364	susie	3.3e-06	0.061	3.0902	0.002	0.0271765
BUN	Artery_Aorta	ENSG00000183579.15	22	28883591	28883592	0.176	rs4822998	3.68	rs5762870	0.189321	-8.49	2.832	341	341	susie	5.3e-18	0.2	-2.89758	0.00376	0.0482533
BUN	Adrenal_Gland	ENSG00000184117.11	22	29581336	29581337	0.1788	rs9613972	4.46	rs9613968	0.13812	-5.7	-3.466	387	1	top1	5.7e-08	0.14	3.466	0.000528	0.0139286
BUN	Adrenal_Gland	ENSG00000185721.12	22	31399522	31399523	0.1406	rs5998067	3.88	rs5749306	0.010073	3.59	-1.335	336	22	enet	0.014	0.026	-3.4803	0.000501	0.0139286
BUN	Adrenal_Gland	ENSG00000100211.10	22	38656639	38656640	0.1323	rs4361209	-4	rs2235230	0.074236	-4.4	3.434	368	1	top1	7.2e-05	0.074	-3.434	0.000595	0.0139286
BUN	Adrenal_Gland	ENSG00000100413.16	22	41544605	41544606	0.1572	rs2899345	-5.28	rs139561	0.038581	-3.82	3.722	288	1	top1	0.0035	0.039	-3.722	0.000198	0.0139286
BUN	Adrenal_Gland	ENSG00000167077.12	22	41699498	41699499	0.1238	rs2899345	-5.28	rs132770	0.174093	5.98	3.598	292	1	top1	8.6e-10	0.17	3.598	0.000321	0.0139286
BUN	Adrenal_Gland	ENSG00000242247.10	22	42858105	42858106	0.2242	rs4822120	4.72	rs5758951	0.17616	6.31	3.472	524	524	susie	6.5e-11	0.2	3.4096	0.00065	0.0139286
BUN	Adrenal_Gland	ENSG00000130943.6	22	46263354	46263355	0.2439	rs6008795	5.23	rs9627295	0.204443	-6.49	3.752	465	11	lasso	1.2e-11	0.21	-3.672	0.000241	0.0139286
BUN	Adrenal_Gland	ENSG00000196419.12	22	41621118	41621119	0.0472	rs2899345	-5.28	rs202654	0.001681	-3.45	3.12	297	297	susie	0.012	0.027	-3.353	0.0008	0.015
BUN	Adrenal_Gland	ENSG00000279699.1	22	30276950	30276951	0.119	rs2240422	-3.88	rs2108093	0.054747	4.56	3.181	430	430	susie	0.00039	0.059	3.2642	0.001098	0.0183
BUN	Adrenal_Gland	ENSG00000235954.6	22	27919375	27919376	0.4683	rs1016495	-3.39	rs1016495	0.221652	7.13	-3.386	521	8	lasso	1.6e-14	0.26	-3.0965	0.001958	0.02937
BUN	Adrenal_Gland	ENSG00000100024.14	22	24494106	24494107	0.1164	rs4822502	3.82	rs1041749	0.058081	4.45	3.025	397	1	top1	0.00042	0.058	3.025	0.002486	0.031075
BUN	Adrenal_Gland	ENSG00000075275.16	22	46537169	46537170	0.2545	rs6008795	5.23	rs9615990	0.275075	7.35	3.036	543	1	top1	2.5e-15	0.28	3.036	0.002397	0.031075
BUN	Adrenal_Gland	ENSG00000177993.3	22	29031475	29031476	0.1974	rs4823044	3.84	rs2064084	0.161658	5.86	-2.886	373	1	top1	3.7e-09	0.16	-2.886	0.003902	0.0450231
BUN	Adipose_Visceral_Omentum	ENSG00000100416.12	22	46330874	46330875	0.1404	rs6008795	5.23	rs13585	0.01462	4.41	3.242	460	460	susie	1.6e-05	0.044	4.93386	8.06e-07	0.000184574
BUN	Adipose_Visceral_Omentum	ENSG00000229891.1	22	42369235	42369236	0.1063	rs4822120	4.72	rs4822120	0.102336	-6.54	4.719	394	1	top1	5.1e-11	0.1	-4.719	2.37e-06	0.000271365
BUN	Adipose_Visceral_Omentum	ENSG00000235513.1	22	41217626	41217627	0.1492	rs2899345	-5.28	rs1033611	0.118006	-7.33	-3.885	259	11	lasso	9.3e-14	0.13	3.98904	6.63e-05	0.0050609
BUN	Adipose_Visceral_Omentum	ENSG00000100024.14	22	24494106	24494107	0.0839	rs4822502	3.82	rs2298383	0.089545	6.4	3.805	398	1	top1	8.5e-10	0.09	3.805	0.000142	0.00543875
BUN	Adipose_Visceral_Omentum	ENSG00000138942.15	22	31160192	31160193	0.0566	rs5998067	3.88	rs2232176	0.020272	4.22	3.827	364	1	top1	0.0027	0.02	3.827	0.00013	0.00543875
BUN	Adipose_Visceral_Omentum	ENSG00000100413.16	22	41544605	41544606	0.1483	rs2899345	-5.28	rs738499	0.050352	5.98	2.891	301	7	enet	8.2e-07	0.058	3.774	0.000161	0.00543875
BUN	Adipose_Visceral_Omentum	ENSG00000128408.8	22	45413690	45413691	0.1303	rs11704481	-4.6	rs6007031	0.113278	7	3.799	574	574	susie	4.1e-12	0.11	3.73224	0.00019	0.00543875
BUN	Adipose_Visceral_Omentum	ENSG00000130943.6	22	46263354	46263355	0.1723	rs6008795	5.23	rs11090859	0.163738	-8.76	3.646	466	16	enet	5.5e-18	0.17	-3.76232	0.000168	0.00543875
BUN	Adipose_Visceral_Omentum	ENSG00000100412.15	22	41469124	41469125	0.0891	rs2899345	-5.28	rs4820444	0.019313	4.38	3.661	288	288	susie	0.00041	0.029	3.69949	0.000216	0.005496
BUN	Adipose_Visceral_Omentum	ENSG00000167077.12	22	41699498	41699499	0.1216	rs2899345	-5.28	rs132902	0.11472	7.37	4.13	305	305	susie	1.2e-13	0.13	3.64495	0.000267	0.0061143
BUN	Adipose_Visceral_Omentum	ENSG00000184117.11	22	29581336	29581337	0.1669	rs9613972	4.46	rs9613968	0.168687	-8.44	-3.466	385	385	susie	4.8e-18	0.17	3.52903	0.000417	0.00868118
BUN	Adipose_Visceral_Omentum	ENSG00000100201.20	22	38507659	38507660	0.0711	rs4361209	-4	rs1043402	0.036233	5.02	3.465	367	367	susie	8e-06	0.047	3.44263	0.000576	0.0101465
BUN	Adipose_Visceral_Omentum	ENSG00000242247.10	22	42858105	42858106	0.1297	rs4822120	4.72	rs7286299	0.097582	7.43	3.062	526	526	susie	4.5e-12	0.11	3.45177	0.000557	0.0101465
BUN	Adipose_Visceral_Omentum	ENSG00000230912.1	22	38668749	38668750	0.1034	rs4361209	-4	rs5750627	0.047914	-5.38	2.692	371	371	susie	5.6e-07	0.06	-3.40128	0.000671	0.0109756
BUN	Adipose_Visceral_Omentum	ENSG00000075234.16	22	46267960	46267961	0.2482	rs6008795	5.23	rs6008552	0.079526	8.87	2.523	462	462	susie	1.3e-23	0.22	3.37601	0.000735	0.011221
BUN	Adipose_Visceral_Omentum	ENSG00000228274.3	22	38681819	38681820	0.1811	rs4361209	-4	rs6001173	0.163612	-8.93	2.725	373	373	susie	3.3e-19	0.18	-3.06895	0.00215	0.0307719
BUN	Adipose_Visceral_Omentum	ENSG00000100211.10	22	38656639	38656640	0.1251	rs4361209	-4	rs5757204	0.163646	-8.54	3.349	369	6	lasso	4e-18	0.17	-2.99506	0.00274	0.0369094
BUN	Adipose_Visceral_Omentum	ENSG00000133519.12	22	23402725	23402726	0.2133	rs3788341	-3.65	rs13056375	0.12136	7	2.47	510	15	enet	1.4e-13	0.13	2.9476	0.0032	0.0407111
BUN	Adipose_Visceral_Omentum	ENSG00000077935.16	22	45413618	45413619	0.0836	rs11704481	-4.6	rs6006733	0.003622	-3.7	-2.46	574	574	susie	0.0048	0.018	2.87256	0.00407	0.0490542
BUN	Adipose_Subcutaneous	ENSG00000229891.1	22	42369235	42369236	0.2002	rs4822120	4.72	rs4822120	0.158	-9.09	4.719	395	395	susie	2.7e-21	0.17	-4.5753	4.75e-06	0.0013205
BUN	Adipose_Subcutaneous	ENSG00000100024.14	22	24494106	24494107	0.1486	rs4822502	3.82	rs2298383	0.163	9.14	3.805	397	1	top1	2e-20	0.16	3.805	0.000142	0.00973
BUN	Adipose_Subcutaneous	ENSG00000100147.13	22	41800678	41800679	0.0985	rs2899345	-5.28	rs17377643	0.0491	-5.72	-3.951	318	318	susie	3.6e-07	0.051	3.8351	0.000126	0.00973
BUN	Adipose_Subcutaneous	ENSG00000077935.16	22	45413618	45413619	0.0398	rs11704481	-4.6	rs2272804	0.00651	-3.94	-2.537	575	575	susie	0.0071	0.013	3.7836	0.000155	0.00973
BUN	Adipose_Subcutaneous	ENSG00000130943.6	22	46263354	46263355	0.2071	rs6008795	5.23	rs9627295	0.204	-9.94	3.752	466	1	top1	1.3e-25	0.2	-3.752	0.000175	0.00973
BUN	Adipose_Subcutaneous	ENSG00000100412.15	22	41469124	41469125	0.0378	rs2899345	-5.28	rs8135804	0.0333	5.05	1.565	290	290	susie	3.2e-06	0.043	3.5805	0.000343	0.0158923
BUN	Adipose_Subcutaneous	ENSG00000100211.10	22	38656639	38656640	0.1687	rs4361209	-4	rs5757187	0.275	-11.54	3.46	369	1	top1	2.4e-35	0.27	-3.46	0.00054	0.018765
BUN	Adipose_Subcutaneous	ENSG00000230912.1	22	38668749	38668750	0.0365	rs4361209	-4	rs2267390	0.0211	-4.26	3.475	371	1	top1	0.00084	0.021	-3.475	0.000511	0.018765
BUN	Adipose_Subcutaneous	ENSG00000184117.11	22	29581336	29581337	0.061	rs9613972	4.46	rs2245185	0.0339	5.31	3.693	386	8	lasso	1.9e-06	0.044	3.3578	0.000786	0.0242787
BUN	Adipose_Subcutaneous	ENSG00000242247.10	22	42858105	42858106	0.1509	rs4822120	4.72	rs5758972	0.155	9.06	3.616	525	525	susie	1.8e-20	0.16	3.3205	0.000899	0.0249922
BUN	Adipose_Subcutaneous	ENSG00000100109.16	22	26512504	26512505	0.1942	rs3213558	-3.15	rs3213558	0.111	-7.69	-3.148	774	774	susie	5.4e-15	0.12	3.2326	0.00123	0.0283957
BUN	Adipose_Subcutaneous	ENSG00000184949.15	22	38656628	38656629	0.0793	rs4361209	-4	rs138712	0.105	7.61	2.566	369	369	susie	5.5e-14	0.11	3.2298	0.00124	0.0283957
BUN	Adipose_Subcutaneous	ENSG00000128408.8	22	45413690	45413691	0.0973	rs11704481	-4.6	rs8138001	0.0583	-5.76	-2.362	575	575	susie	8.5e-09	0.065	3.1956	0.0014	0.0283957
BUN	Adipose_Subcutaneous	ENSG00000251322.7	22	50674414	50674415	0.0886	rs9616915	-4.16	rs9616810	0.0694	6.37	-3.219	235	235	susie	1.2e-09	0.073	-3.1882	0.00143	0.0283957
BUN	Adipose_Subcutaneous	ENSG00000100413.16	22	41544605	41544606	0.0917	rs2899345	-5.28	rs738499	0.05	5.12	2.891	303	3	lasso	2.1e-07	0.053	3.1533	0.00161	0.0298387
BUN	Adipose_Subcutaneous	ENSG00000183530.13	22	31750139	31750140	0.0845	rs5998067	3.88	rs9606839	0.0197	-4.44	3.084	371	18	enet	1e-06	0.047	-3.098	0.00195	0.0338813
BUN	Adipose_Subcutaneous	ENSG00000167077.12	22	41699498	41699499	0.1402	rs2899345	-5.28	rs1807497	0.124	8.4	3.099	307	20	enet	1e-17	0.14	3.014	0.00258	0.0421906
BUN	Whole_Blood	ENSG00000175164.13	9	133275213	133275214	0.6011	rs495828	8.87	rs8176749	0.309	13.29	-4.387	565	565	susie	5.9e-97	0.54	-7.85	4.04e-15	1.17968e-12
BUN	Whole_Blood	ENSG00000011454.16	9	122940832	122940833	0.0413	rs2416899	-5.78	rs10985793	0.0232	-4.26	-4.99	398	1	top1	0.00018	0.023	4.99	6.04e-07	8.8184e-05
BUN	Whole_Blood	ENSG00000122692.8	9	33076658	33076659	0.1316	rs10971361	5.7	rs10758180	0.138	-9.01	4.536	466	466	susie	6.9e-20	0.14	-4.42	9.83e-06	0.000956787
BUN	Whole_Blood	ENSG00000165006.13	9	34179004	34179005	0.0693	rs17258448	5.23	rs1041251	0.0676	6.82	4.311	319	319	susie	3.2e-11	0.075	4.18	2.96e-05	0.0018396
BUN	Whole_Blood	ENSG00000226337.3	9	68541035	68541036	0.1914	rs1556751	6.84	rs424970	0.0729	7.24	2.628	341	11	enet	6.3e-15	0.1	4.16	3.15e-05	0.0018396
BUN	Whole_Blood	ENSG00000236184.1	9	32980386	32980387	0.0509	rs10971361	5.7	rs884546	0.0307	-4.45	4.063	490	1	top1	1.8e-05	0.031	-4.06	4.84e-05	0.00235547
BUN	Whole_Blood	ENSG00000086102.18	9	33290510	33290511	0.1343	rs10971361	5.7	rs706120	0.118	8.48	3.906	454	454	susie	5.6e-18	0.12	3.52	0.000438	0.0182709
BUN	Whole_Blood	ENSG00000137074.18	9	33025167	33025168	0.0567	rs10971361	5.7	rs1537039	0.0144	-4.24	4.333	478	478	susie	0.00018	0.023	-3.29	0.000985	0.0359525
BUN	Vagina	ENSG00000106686.16	9	4666673	4666674	0.284	rs3174298	-5.38	rs10758642	0.128137	5.26	-3.581	678	5	lasso	7.1e-08	0.21	-3.8663	0.00011	0.00979
BUN	Uterus	ENSG00000119471.14	9	112379936	112379937	0.3	rs1864359	5.07	rs9409114	0.046331	3.9	-4.468	454	1	top1	0.015	0.046	-4.468	7.9e-06	0.0007821
BUN	Thyroid	ENSG00000164989.16	9	15553085	15553086	0.1456	rs6474952	6.8	rs1341729	0.036467	-5.55	3.538	453	453	susie	6.7e-09	0.066	-4.64952	3.33e-06	0.00153846
BUN	Thyroid	ENSG00000086102.18	9	33290510	33290511	0.1855	rs10971361	5.7	rs830576	0.143736	8.74	4.253	454	1	top1	3.8e-18	0.14	4.253	2.11e-05	0.0048741
BUN	Thyroid	ENSG00000137074.18	9	33025167	33025168	0.3702	rs10971361	5.7	rs3818644	0.250018	11.59	-2.012	478	478	susie	9.8e-50	0.37	-3.98002	6.89e-05	0.0106106
BUN	Thyroid	ENSG00000165006.13	9	34179004	34179005	0.0469	rs17258448	5.23	rs7043224	0.006693	-3.67	-1.898	319	319	susie	0.012	0.011	3.7593	0.00017	0.0172788
BUN	Thyroid	ENSG00000119314.15	9	112333666	112333667	0.0423	rs1864359	5.07	rs4978477	0.044043	4.85	3.863	456	3	lasso	1.1e-06	0.046	3.7358	0.000187	0.0172788
BUN	Thyroid	ENSG00000106686.16	9	4666673	4666674	0.5603	rs3174298	-5.38	rs1385453	0.346666	13.08	-3.413	679	17	enet	1.3e-53	0.39	-3.61303	0.000303	0.023331
BUN	Thyroid	ENSG00000107036.11	9	5629024	5629025	0.0448	rs10118298	-4.58	rs3739648	0.015811	3.87	-3.38	447	1	top1	0.0033	0.016	-3.38	0.000725	0.0340494
BUN	Thyroid	ENSG00000234779.1	9	16726813	16726814	0.1235	rs7046433	-4.38	rs10738451	0.007251	-4.97	-1.018	616	16	enet	3e-06	0.043	3.42194	0.000622	0.0340494
BUN	Thyroid	ENSG00000225693.1	9	33019952	33019953	0.0661	rs10971361	5.7	rs2183870	0.034798	5.34	-2.363	477	31	enet	6.8e-07	0.048	-3.45408	0.000552	0.0340494
BUN	Thyroid	ENSG00000148143.12	9	106863096	106863097	0.293	rs6477547	5.36	rs7874161	0.208359	-10.09	4.484	497	8	lasso	1.7e-44	0.33	-3.37528	0.000737	0.0340494
BUN	Testis	ENSG00000154330.12	9	68339262	68339263	0.1005	rs1556751	6.84	rs398222	-0.00232	-3.78	-5.218	231	28	enet	0.0023	0.03	6.84892	7.44e-12	3.21408e-09
BUN	Testis	ENSG00000011454.16	9	122940832	122940833	0.1253	rs2416899	-5.78	rs2793003	0.106	6.48	-5.156	398	398	susie	2.6e-10	0.13	-5.46903	4.53e-08	9.7848e-06
BUN	Testis	ENSG00000086061.15	9	33025210	33025211	0.1215	rs10971361	5.7	rs10448231	0.0609	5.53	4.484	475	475	susie	1.7e-07	0.093	5.15372	2.55e-07	3.672e-05
BUN	Testis	ENSG00000170777.10	9	6328374	6328375	0.1829	rs12346381	4.74	rs7034801	0.15	6.92	4.262	441	441	susie	3.1e-12	0.16	4.21017	2.55e-05	0.00222912
BUN	Testis	ENSG00000186638.16	9	34311370	34311371	0.3078	rs17258448	5.23	rs10972063	0.185	-7.3	-2.253	339	8	lasso	1.6e-19	0.26	4.20791	2.58e-05	0.00222912
BUN	Testis	ENSG00000230453.9	9	33524393	33524394	0.1312	rs10971361	5.7	rs855484	-0.00326	-3.35	-1.802	370	370	susie	0.005	0.025	3.53014	0.000415	0.02988
BUN	Testis	ENSG00000099219.13	9	5833116	5833117	0.1096	rs7037276	4.72	rs7030124	0.0807	-6.03	-3.328	479	479	susie	9.2e-08	0.097	3.47316	0.000514	0.0317211
BUN	Testis	ENSG00000030304.13	9	110668770	110668771	0.2964	rs4132614	-3.86	rs4978941	0.152	-6.97	-3.133	619	619	susie	1.7e-12	0.17	3.33244	0.000861	0.046494
BUN	Testis	ENSG00000233554.5	9	33177419	33177420	0.1378	rs10971361	5.7	rs10971439	0.0576	-4.82	-2.513	478	478	susie	2.7e-05	0.06	3.29245	0.000993	0.047664
BUN	Stomach	ENSG00000164989.16	9	15553085	15553086	0.0862	rs6474952	6.8	rs2821545	-0.000572	-4.09	5.891	453	453	susie	0.012	0.02	-5.45745	4.83e-08	9.7566e-06
BUN	Stomach	ENSG00000122711.8	9	33218364	33218365	0.1099	rs10971361	5.7	rs706127	-0.002526	3.56	2.378	486	486	susie	0.034	0.013	4.94035	7.8e-07	7.878e-05
BUN	Stomach	ENSG00000086102.18	9	33290510	33290511	0.2552	rs10971361	5.7	rs830576	0.210134	7.7	4.253	454	1	top1	3.9e-15	0.21	4.253	2.11e-05	0.00142073
BUN	Stomach	ENSG00000137074.18	9	33025167	33025168	0.2505	rs10971361	5.7	rs10448231	0.094754	-6.43	4.484	478	13	enet	3.3e-10	0.14	-3.80002	0.000145	0.0073225
BUN	Stomach	ENSG00000186638.16	9	34311370	34311371	0.0864	rs17258448	5.23	rs3808876	-0.003869	3.45	2.688	336	336	susie	0.0035	0.029	3.42638	0.000612	0.0247248
BUN	Stomach	ENSG00000106992.17	9	127877742	127877743	0.2607	rs10760500	-3.52	rs1005362	0.061892	-5.15	1.265	360	30	enet	2.5e-08	0.11	-3.20097	0.00137	0.0461233
BUN	Spleen	ENSG00000175164.13	9	133275213	133275214	0.4088	rs495828	8.87	rs651007	0.110711	5.53	8.769	561	561	susie	9.8e-10	0.19	7.18304	6.82e-13	1.54814e-10
BUN	Spleen	ENSG00000137074.18	9	33025167	33025168	0.2436	rs10971361	5.7	rs3780475	0.153732	-6.68	5.304	475	475	susie	8.7e-10	0.19	-5.35772	8.43e-08	9.56805e-06
BUN	Spleen	ENSG00000086102.18	9	33290510	33290511	0.2505	rs10971361	5.7	rs830576	0.131355	5.53	4.253	451	1	top1	3.7e-07	0.13	4.253	2.11e-05	0.00154927
BUN	Spleen	ENSG00000130948.9	9	96302151	96302152	0.1629	rs7042473	-3.79	rs4743709	0.057877	-3.67	2.199	384	30	enet	0.00033	0.065	-4.195	2.73e-05	0.00154927
BUN	Spleen	ENSG00000183354.11	9	6007824	6007825	0.1527	rs12346381	4.74	rs10975463	-0.00533	-4.21	3.106	415	5	lasso	0.051	0.016	-3.74793	0.000178	0.0080812
BUN	Spleen	ENSG00000225489.6	9	6716494	6716495	0.2438	rs12346381	4.74	rs10975789	0.044462	4.48	-0.473	606	606	susie	0.00012	0.075	-3.35359	0.000798	0.030191
BUN	Small_Intestine_Terminal_Ileum	ENSG00000259953.1	9	112037729	112037730	0.2049	rs1864359	5.07	rs10759528	0.056053	4.27	3.712	514	514	susie	0.00031	0.083	3.8247	0.000131	0.018078
BUN	Small_Intestine_Terminal_Ileum	ENSG00000122711.8	9	33218364	33218365	0.2728	rs10971361	5.7	rs510926	0.132399	5	3.386	483	1	top1	5.5e-06	0.13	3.386	0.000709	0.032614
BUN	Small_Intestine_Terminal_Ileum	ENSG00000186350.9	9	134317097	134317098	0.2599	rs2428123	-3.36	rs443876	0.011542	-3.61	-2.047	569	569	susie	0.028	0.027	3.459	0.000542	0.032614
BUN	Skin_Sun_Exposed_Lower_leg	ENSG00000164989.16	9	15553085	15553086	0.1991	rs6474952	6.8	rs1539172	0.166	-9.56	5.565	453	453	susie	1.1e-26	0.2	-5.67232	1.41e-08	5.9502e-06
BUN	Skin_Sun_Exposed_Lower_leg	ENSG00000236184.1	9	32980386	32980387	0.0995	rs10971361	5.7	rs884546	0.0836	-6.84	4.063	490	490	susie	8e-12	0.087	-4.07939	4.52e-05	0.0095372
BUN	Skin_Sun_Exposed_Lower_leg	ENSG00000197191.4	9	137224634	137224635	0.074	rs34383296	-3.67	rs34383296	0.0276	-4.91	-3.673	354	4	lasso	5e-06	0.038	3.96567	7.32e-05	0.0102968
BUN	Skin_Sun_Exposed_Lower_leg	ENSG00000122729.18	9	32384602	32384603	0.1907	rs10813797	3.79	rs17289402	0.0708	-6.16	1.055	463	33	enet	1.8e-13	0.1	-3.74327	0.000182	0.0110926
BUN	Skin_Sun_Exposed_Lower_leg	ENSG00000137074.18	9	33025167	33025168	0.3427	rs10971361	5.7	rs3818644	0.332	13.08	-2.012	478	478	susie	3.5e-56	0.39	-3.78004	0.000157	0.0110926
BUN	Skin_Sun_Exposed_Lower_leg	ENSG00000086061.15	9	33025210	33025211	0.0517	rs10971361	5.7	rs3780475	0.0167	-4.27	5.304	478	12	enet	0.0012	0.018	-3.74071	0.000184	0.0110926
BUN	Skin_Sun_Exposed_Lower_leg	ENSG00000259953.1	9	112037729	112037730	0.1609	rs1864359	5.07	rs7020062	0.05	-6.16	-1.208	516	21	enet	1.1e-14	0.11	3.8295	0.000128	0.0110926
BUN	Skin_Sun_Exposed_Lower_leg	ENSG00000225893.1	9	4633026	4633027	0.0946	rs3174298	-5.38	rs1385454	0.0376	4.59	-3.644	713	1	top1	6.4e-06	0.038	-3.644	0.000268	0.014137
BUN	Skin_Sun_Exposed_Lower_leg	ENSG00000122692.8	9	33076658	33076659	0.2279	rs10971361	5.7	rs1537039	0.143	-8.59	4.333	466	13	lasso	5.3e-22	0.17	-3.43831	0.000585	0.02743
BUN	Skin_Sun_Exposed_Lower_leg	ENSG00000106686.16	9	4666673	4666674	0.5858	rs3174298	-5.38	rs1385454	0.409	14.46	-3.644	678	7	lasso	4.1e-66	0.44	-3.34852	0.000812	0.0311513
BUN	Skin_Sun_Exposed_Lower_leg	ENSG00000165269.12	9	33402681	33402682	0.3634	rs10971361	5.7	rs2228332	0.0797	7.53	2.069	402	25	enet	3.8e-31	0.23	3.34899	0.000811	0.0311513
BUN	Skin_Sun_Exposed_Lower_leg	ENSG00000123454.10	9	133636359	133636360	0.098	rs495828	8.87	rs9409872	-0.000931	-3.92	0.118	584	584	susie	0.029	0.0075	-3.30314	0.000956	0.0336193
BUN	Skin_Sun_Exposed_Lower_leg	ENSG00000173258.12	9	111525158	111525159	0.1854	rs1004282	-3.24	rs2418168	0.0837	7.24	-2.578	491	5	lasso	4.4e-16	0.12	-3.24977	0.00115	0.0373308
BUN	Skin_Sun_Exposed_Lower_leg	ENSG00000235481.2	9	33818794	33818795	0.051	rs17258448	5.23	rs2486675	0.026	3.99	3.219	304	1	top1	0.00016	0.026	3.219	0.00129	0.0388843
BUN	Skin_Not_Sun_Exposed_Suprapubic	ENSG00000164989.16	9	15553085	15553086	0.1254	rs6474952	6.8	rs1539172	0.155646	-8.8	5.565	453	15	enet	3.1e-20	0.18	-5.95826	2.55e-09	9.2565e-07
BUN	Skin_Not_Sun_Exposed_Suprapubic	ENSG00000225693.1	9	33019952	33019953	0.1244	rs10971361	5.7	rs10813912	0.02549	-4.92	5.387	477	1	top1	0.00052	0.025	-5.387	7.16e-08	1.29954e-05
BUN	Skin_Not_Sun_Exposed_Suprapubic	ENSG00000137074.18	9	33025167	33025168	0.4223	rs10971361	5.7	rs10758180	0.38308	-12.94	4.536	478	478	susie	4.9e-58	0.45	-4.20115	2.66e-05	0.0032186
BUN	Skin_Not_Sun_Exposed_Suprapubic	ENSG00000236184.1	9	32980386	32980387	0.09	rs10971361	5.7	rs884546	0.049544	-6.07	4.063	489	489	susie	1.3e-08	0.071	-4.06994	4.7e-05	0.00353562
BUN	Skin_Not_Sun_Exposed_Suprapubic	ENSG00000148143.12	9	106863096	106863097	0.0715	rs6477547	5.36	rs7858184	0.019384	4.75	3.03	497	4	lasso	0.00041	0.027	4.06196	4.87e-05	0.00353562
BUN	Skin_Not_Sun_Exposed_Suprapubic	ENSG00000225893.1	9	4633026	4633027	0.0827	rs3174298	-5.38	rs1385454	0.064194	5.52	-3.644	715	1	top1	6e-08	0.064	-3.644	0.000268	0.0138977
BUN	Skin_Not_Sun_Exposed_Suprapubic	ENSG00000011454.16	9	122940832	122940833	0.1146	rs2416899	-5.78	rs10818768	0.128491	7.53	-1.418	399	399	susie	1.8e-18	0.16	-3.66881	0.000244	0.0138977
BUN	Skin_Not_Sun_Exposed_Suprapubic	ENSG00000123454.10	9	133636359	133636360	0.096	rs495828	8.87	rs9409872	-0.001324	-3.87	0.118	586	27	enet	0.005	0.016	-3.44793	0.000565	0.0256369
BUN	Skin_Not_Sun_Exposed_Suprapubic	ENSG00000106686.16	9	4666673	4666674	0.6233	rs3174298	-5.38	rs1385453	0.433264	13.68	-3.413	680	36	enet	1.1e-55	0.44	-3.35053	0.000807	0.032549
BUN	Skin_Not_Sun_Exposed_Suprapubic	ENSG00000086062.12	9	33167355	33167356	0.1776	rs10971361	5.7	rs477706	0.018453	4.76	3.064	484	30	enet	4e-07	0.056	3.23295	0.00123	0.044649
BUN	Skin_Not_Sun_Exposed_Suprapubic	ENSG00000165269.12	9	33402681	33402682	0.634	rs10971361	5.7	rs2228332	0.169406	9.52	2.069	402	402	susie	8.6e-50	0.4	3.17302	0.00151	0.0480975
BUN	Skin_Not_Sun_Exposed_Suprapubic	ENSG00000136824.18	9	104094259	104094260	0.1726	rs1822539	-3.27	rs10512324	0.167171	8.63	-2.283	502	23	enet	1.8e-22	0.2	-3.15769	0.00159	0.0480975
BUN	Skin_Not_Sun_Exposed_Suprapubic	ENSG00000122692.8	9	33076658	33076659	0.171	rs10971361	5.7	rs1537039	0.068755	-6.75	4.333	466	32	enet	8.3e-11	0.092	-3.12746	0.00176	0.0491446
BUN	Prostate	ENSG00000236184.1	9	32980386	32980387	0.2486	rs10971361	5.7	rs10448231	0.118007	-5.18	4.484	490	490	susie	1.2e-06	0.12	-4.3828	1.17e-05	0.0020007
BUN	Prostate	ENSG00000086061.15	9	33025210	33025211	0.3102	rs10971361	5.7	rs10448231	0.056218	-4.59	4.484	478	11	lasso	1.1e-05	0.097	-3.6757	0.000237	0.0202635
BUN	Prostate	ENSG00000137074.18	9	33025167	33025168	0.313	rs10971361	5.7	rs3818644	0.272552	7.11	-2.012	478	15	enet	1.7e-14	0.28	-3.564	0.000365	0.020805
BUN	Prostate	ENSG00000164989.16	9	15553085	15553086	0.1771	rs6474952	6.8	rs3008750	0.055796	-4.49	3.41	452	1	top1	0.0008	0.056	-3.41	0.00065	0.0277875
BUN	Pituitary	ENSG00000164989.16	9	15553085	15553086	0.4105	rs6474952	6.8	rs7023275	0.160446	-7.36	6.621	452	40	enet	4.8e-19	0.3	-4.45044	8.57e-06	0.00104554
BUN	Pituitary	ENSG00000236184.1	9	32980386	32980387	0.1595	rs10971361	5.7	rs10448231	0.011147	-3.81	4.484	489	1	top1	0.064	0.011	-4.484	7.33e-06	0.00104554
BUN	Pituitary	ENSG00000086102.18	9	33290510	33290511	0.3893	rs10971361	5.7	rs830576	0.4501	9.96	4.253	454	1	top1	3.2e-30	0.45	4.253	2.11e-05	0.00171613
BUN	Pituitary	ENSG00000106868.16	9	112175407	112175408	0.2037	rs1864359	5.07	rs3849122	0.11842	5.38	3.863	485	2	lasso	7.4e-08	0.12	3.93866	8.19e-05	0.0049959
BUN	Pituitary	ENSG00000225693.1	9	33019952	33019953	0.144	rs10971361	5.7	rs1537039	0.023921	-3.89	4.333	477	477	susie	0.0039	0.033	-3.3599	0.00078	0.0272234
BUN	Pituitary	ENSG00000137074.18	9	33025167	33025168	0.4091	rs10971361	5.7	rs3818644	0.265122	8.62	-2.012	478	478	susie	1.2e-29	0.44	-3.35953	0.000781	0.0272234
BUN	Pituitary	ENSG00000175164.13	9	133275213	133275214	0.5708	rs495828	8.87	rs630014	0.227301	-8.52	-2.412	564	25	enet	2.6e-29	0.44	3.39121	0.000696	0.0272234
BUN	Pituitary	ENSG00000272842.1	9	19371944	19371945	0.1509	rs1536517	-3.16	rs10119465	0.00466	4.45	-2.657	546	12	enet	0.061	0.012	-3.23443	0.00122	0.03721
BUN	Pancreas	ENSG00000164989.16	9	15553085	15553086	0.1536	rs6474952	6.8	rs1341737	0.10833	-5.31	5.499	453	1	top1	9e-08	0.11	-5.499	3.82e-08	9.1298e-06
BUN	Pancreas	ENSG00000273061.1	9	4679501	4679502	0.3457	rs3174298	-5.38	rs7848725	0.081038	-5.77	-4.417	665	41	enet	1.3e-08	0.12	4.79255	1.65e-06	0.000197175
BUN	Pancreas	ENSG00000086102.18	9	33290510	33290511	0.6739	rs10971361	5.7	rs830576	0.606964	12.14	4.253	454	1	top1	5.4e-51	0.61	4.253	2.11e-05	0.00168097
BUN	Pancreas	ENSG00000137074.18	9	33025167	33025168	0.2488	rs10971361	5.7	rs10758185	0.152516	-7.47	3.903	478	6	enet	6.3e-16	0.23	-3.96369	7.38e-05	0.00352764
BUN	Pancreas	ENSG00000165181.16	9	111795007	111795008	0.1799	rs1864359	5.07	rs7032451	0.002009	-3.33	-4.136	489	10	enet	0.012	0.022	3.97372	7.08e-05	0.00352764
BUN	Ovary	ENSG00000164989.16	9	15553085	15553086	0.2455	rs6474952	6.8	rs1891210	0.05868	-4.13	4.025	453	27	enet	3.9e-06	0.14	-5.7343	9.79e-09	1.18459e-06
BUN	Nerve_Tibial	ENSG00000164989.16	9	15553085	15553086	0.3009	rs6474952	6.8	rs10810461	0.282	12.09	-4.481	453	11	lasso	9.7e-46	0.37	-5.52096	3.37e-08	1.50302e-05
BUN	Nerve_Tibial	ENSG00000086061.15	9	33025210	33025211	0.1215	rs10971361	5.7	rs10448231	0.0723	-6.23	4.484	478	1	top1	6.5e-09	0.072	-4.484	7.33e-06	0.00163459
BUN	Nerve_Tibial	ENSG00000106686.16	9	4666673	4666674	0.1419	rs3174298	-5.38	rs10758642	0.0637	6.14	-3.581	679	679	susie	4.3e-10	0.084	-4.08973	4.32e-05	0.0064224
BUN	Nerve_Tibial	ENSG00000236184.1	9	32980386	32980387	0.0679	rs10971361	5.7	rs12552290	0.051	-4.88	3.925	490	1	top1	1.1e-06	0.051	-3.925	8.67e-05	0.00832533
BUN	Nerve_Tibial	ENSG00000137074.18	9	33025167	33025168	0.3231	rs10971361	5.7	rs10448231	0.2	-9.83	4.484	478	478	susie	7.9e-29	0.25	-3.90308	9.5e-05	0.00832533
BUN	Nerve_Tibial	ENSG00000030304.13	9	110668770	110668771	0.0602	rs4132614	-3.86	rs4132614	0.0154	-4.2	-3.863	621	1	top1	0.0054	0.015	3.863	0.000112	0.00832533
BUN	Nerve_Tibial	ENSG00000205808.5	9	4662314	4662315	0.1882	rs3174298	-5.38	rs7870823	0.025	5.24	-3.472	687	6	lasso	9e-05	0.032	-3.72875	0.000192	0.0122331
BUN	Nerve_Tibial	ENSG00000086102.18	9	33290510	33290511	0.1091	rs10971361	5.7	rs830576	0.115	7.59	4.253	454	13	enet	1.4e-14	0.13	3.37037	0.000751	0.0418683
BUN	Muscle_Skeletal	ENSG00000164989.16	9	15553085	15553086	0.1019	rs6474952	6.8	rs6474967	0.13434	-9.41	5.451	453	20	enet	7.1e-21	0.14	-5.2113	1.88e-07	6.4672e-05
BUN	Muscle_Skeletal	ENSG00000106993.11	9	4679558	4679559	0.2755	rs3174298	-5.38	rs2295970	0.203463	11.33	-4.936	666	8	lasso	1.2e-34	0.23	-4.6534	3.27e-06	0.00056244
BUN	Muscle_Skeletal	ENSG00000122692.8	9	33076658	33076659	0.1207	rs10971361	5.7	rs13289835	0.09191	-7.78	4.136	466	466	susie	5.1e-15	0.098	-4.3978	1.09e-05	0.00124987
BUN	Muscle_Skeletal	ENSG00000198876.12	9	34127398	34127399	0.062	rs17258448	5.23	rs7020934	0.043718	-5.71	-3.81	324	1	top1	1.9e-07	0.044	3.81	0.000139	0.011954
BUN	Muscle_Skeletal	ENSG00000119314.15	9	112333666	112333667	0.0935	rs1864359	5.07	rs7040447	0.093672	7.76	3.508	456	5	lasso	8.9e-15	0.096	3.4545	0.000551	0.0379088
BUN	Minor_Salivary_Gland	ENSG00000137074.18	9	33025167	33025168	0.312	rs10971361	5.7	rs2183870	0.084124	4.53	-2.363	470	470	susie	7.6e-05	0.12	-4.4784	7.52e-06	0.00079712
BUN	Minor_Salivary_Gland	ENSG00000225693.1	9	33019952	33019953	0.334	rs10971361	5.7	rs3860990	0.006997	3.18	-1.082	469	469	susie	0.021	0.038	-4.0612	4.88e-05	0.0025864
BUN	Minor_Salivary_Gland	ENSG00000086102.18	9	33290510	33290511	0.3	rs10971361	5.7	rs7044562	0.100718	4.03	3.295	447	447	susie	0.00016	0.11	3.7441	0.000181	0.00639533
BUN	Lung	ENSG00000236998.2	9	68789669	68789670	0.0829	rs1556751	6.84	rs1556751	0.039123	-4.51	6.836	483	1	top1	1.9e-05	0.039	-6.836	8.14e-12	2.77574e-09
BUN	Lung	ENSG00000011454.16	9	122940832	122940833	0.0702	rs2416899	-5.78	rs10760257	0.016552	4.43	2.672	398	398	susie	0.0012	0.022	5.44361	5.22e-08	8.9001e-06
BUN	Lung	ENSG00000164989.16	9	15553085	15553086	0.1996	rs6474952	6.8	rs1539172	0.028363	-5.9	5.565	453	24	enet	4.9e-08	0.064	-4.2954	1.74e-05	0.00181583
BUN	Lung	ENSG00000030304.13	9	110668770	110668771	0.0956	rs4132614	-3.86	rs2846448	-0.0021	-4.12	-2.397	619	619	susie	0.0047	0.016	4.25088	2.13e-05	0.00181583
BUN	Lung	ENSG00000165269.12	9	33402681	33402682	0.1641	rs10971361	5.7	rs3739680	0.023417	4.7	3.033	402	29	enet	1.1e-05	0.041	4.1827	2.88e-05	0.00196416
BUN	Lung	ENSG00000137074.18	9	33025167	33025168	0.2214	rs10971361	5.7	rs3818644	0.147421	9.32	-2.012	478	26	enet	9.4e-23	0.2	-3.68552	0.000228	0.012958
BUN	Lung	ENSG00000231193.1	9	32841761	32841762	0.0677	rs10971361	5.7	rs10813942	-0.001868	3.74	5.091	507	507	susie	0.026	0.0091	3.62216	0.000292	0.0142246
BUN	Liver	ENSG00000175164.13	9	133275213	133275214	0.3576	rs495828	8.87	rs651007	0.1729	5.69	8.769	566	8	lasso	3.1e-09	0.18	8.4415	3.13e-17	4.7263e-15
BUN	Liver	ENSG00000137074.18	9	33025167	33025168	0.2763	rs10971361	5.7	rs13289835	0.15792	-5.94	4.136	478	478	susie	3.3e-09	0.18	-4.9066	9.27e-07	6.99885e-05
BUN	Liver	ENSG00000236184.1	9	32980386	32980387	0.2047	rs10971361	5.7	rs13289835	0.08312	-4.65	4.136	490	490	susie	2.6e-05	0.091	-4.7401	2.14e-06	0.000107713
BUN	Liver	ENSG00000106771.12	9	109119944	109119945	0.1464	rs7856164	3.61	rs2805888	0.05143	-4.09	2.552	609	5	lasso	0.00078	0.057	-3.2675	0.00108	0.04077
BUN	Kidney_Cortex	ENSG00000175164.13	9	133275213	133275214	0.865	rs495828	8.87	rs8176694	0.26617	-4.56	-0.331	562	51	enet	1.6e-06	0.3	3.3461	0.00082	0.04346
BUN	Heart_Left_Ventricle	ENSG00000164989.16	9	15553085	15553086	0.0683	rs6474952	6.8	rs2795128	0.018452	3.8	-1.272	453	453	susie	0.002	0.026	-5.1716	2.32e-07	5.7768e-05
BUN	Heart_Left_Ventricle	ENSG00000106686.16	9	4666673	4666674	0.1803	rs3174298	-5.38	rs7848725	0.04206	5.33	-4.417	678	32	enet	2.9e-08	0.088	-4.4965	6.91e-06	0.000860295
BUN	Heart_Left_Ventricle	ENSG00000171102.14	9	133209249	133209250	0.0976	rs495828	8.87	rs8176749	0.03081	-5.23	-4.387	556	556	susie	1.5e-05	0.053	4.072	4.66e-05	0.0038678
BUN	Heart_Left_Ventricle	ENSG00000119314.15	9	112333666	112333667	0.0819	rs1864359	5.07	rs13301075	0.023304	4.16	1.728	455	455	susie	0.00011	0.042	3.7524	0.000175	0.0108938
BUN	Heart_Left_Ventricle	ENSG00000122692.8	9	33076658	33076659	0.0759	rs10971361	5.7	rs1197774	0.025149	4.36	-2.264	466	7	enet	0.00049	0.034	-3.6209	0.000294	0.0138195
BUN	Heart_Left_Ventricle	ENSG00000136936.10	9	97697356	97697357	0.0773	rs1398230	-3.29	rs2805838	-0.000688	-4.4	-2.339	435	23	enet	0.0053	0.021	3.5881	0.000333	0.0138195
BUN	Heart_Left_Ventricle	ENSG00000164972.12	9	34397831	34397832	0.0563	rs17258448	5.23	rs10972013	-0.001346	-3.49	-3.796	346	8	lasso	0.12	0.0043	3.4237	0.000618	0.0219831
BUN	Heart_Atrial_Appendage	ENSG00000164989.16	9	15553085	15553086	0.16	rs6474952	6.8	rs9650677	0.097499	6.24	-5.178	453	1	top1	8.5e-09	0.097	-5.178	2.24e-07	3.1248e-05
BUN	Heart_Atrial_Appendage	ENSG00000165269.12	9	33402681	33402682	0.1568	rs10971361	5.7	rs2486675	0.003926	3.79	3.219	402	402	susie	0.0094	0.018	5.19222	2.08e-07	3.1248e-05
BUN	Heart_Atrial_Appendage	ENSG00000106686.16	9	4666673	4666674	0.3062	rs3174298	-5.38	rs1385454	0.173141	7.66	-3.644	679	679	susie	7.4e-16	0.18	-3.52994	0.000416	0.0339682
BUN	Heart_Atrial_Appendage	ENSG00000086102.18	9	33290510	33290511	0.0893	rs10971361	5.7	rs706119	0.069344	5.16	3.784	454	454	susie	1.2e-06	0.069	3.48787	0.000487	0.0339682
BUN	Heart_Atrial_Appendage	ENSG00000119326.14	9	109013528	109013529	0.1656	rs7856164	3.61	rs10816767	0.074704	-5.77	-3.278	621	621	susie	5.4e-08	0.087	3.33927	0.00084	0.0360707
BUN	Heart_Atrial_Appendage	ENSG00000259953.1	9	112037729	112037730	0.154	rs1864359	5.07	rs4979085	0.022944	-4.49	-0.986	507	26	enet	6.2e-07	0.073	3.3184	0.000905	0.0360707
BUN	Heart_Atrial_Appendage	ENSG00000011454.16	9	122940832	122940833	0.1107	rs2416899	-5.78	rs10985892	0.050367	-5.08	-3.151	398	14	enet	5e-09	0.1	3.36481	0.000766	0.0360707
BUN	Esophagus_Muscularis	ENSG00000164989.16	9	15553085	15553086	0.2483	rs6474952	6.8	rs12341679	0.043623	-6.36	6.543	453	27	enet	6.1e-14	0.13	-5.4364	5.44e-08	1.83328e-05
BUN	Esophagus_Muscularis	ENSG00000165209.18	9	123268575	123268576	0.1183	rs2416899	-5.78	rs700071	-0.00202	-3.64	-5.141	326	326	susie	0.037	0.0087	5.2393	1.61e-07	2.71285e-05
BUN	Esophagus_Muscularis	ENSG00000273061.1	9	4679501	4679502	0.0911	rs3174298	-5.38	rs2295970	0.017691	4.43	-4.936	665	1	top1	0.0052	0.018	-4.936	7.97e-07	8.95297e-05
BUN	Esophagus_Muscularis	ENSG00000241978.9	9	110048597	110048598	0.1098	rs260193	4.95	rs260208	0.093445	-6.46	4.824	662	662	susie	1.9e-10	0.098	-4.8481	1.25e-06	0.000105313
BUN	Esophagus_Muscularis	ENSG00000186638.16	9	34311370	34311371	0.3841	rs17258448	5.23	rs17258448	0.206371	9.06	5.227	336	16	enet	7.4e-26	0.25	4.7044	2.55e-06	0.00017187
BUN	Esophagus_Muscularis	ENSG00000011454.16	9	122940832	122940833	0.0534	rs2416899	-5.78	rs803732	0.023413	-4.47	-5.437	398	3	lasso	9.1e-05	0.037	4.2987	1.72e-05	0.000966067
BUN	Esophagus_Muscularis	ENSG00000137074.18	9	33025167	33025168	0.226	rs10971361	5.7	rs3818644	0.078778	7.35	-2.012	478	28	enet	6.8e-15	0.14	-3.5829	0.00034	0.0143225
BUN	Esophagus_Muscularis	ENSG00000164976.8	9	34376852	34376853	0.102	rs17258448	5.23	rs11788425	0.047238	-5.39	2.985	342	8	lasso	1.3e-06	0.057	-3.5881	0.000333	0.0143225
BUN	Esophagus_Mucosa	ENSG00000164975.15	9	15422703	15422704	0.0903	rs6474952	6.8	rs4741545	0.0128	4.14	-4.666	430	430	susie	7.4e-05	0.035	-5.10867	3.24e-07	0.000117288
BUN	Esophagus_Mucosa	ENSG00000086061.15	9	33025210	33025211	0.0519	rs10971361	5.7	rs10733465	0.0454	-4.53	4.764	478	1	top1	7.9e-06	0.045	-4.764	1.9e-06	0.0003439
BUN	Esophagus_Mucosa	ENSG00000236184.1	9	32980386	32980387	0.1164	rs10971361	5.7	rs10971246	0.0899	-6.32	3.714	490	490	susie	2.3e-10	0.091	-4.02028	5.81e-05	0.00420644
BUN	Esophagus_Mucosa	ENSG00000225693.1	9	33019952	33019953	0.1207	rs10971361	5.7	rs13289835	0.0665	-6.5	4.136	477	16	enet	2e-09	0.082	-4.03025	5.57e-05	0.00420644
BUN	Esophagus_Mucosa	ENSG00000137074.18	9	33025167	33025168	0.2901	rs10971361	5.7	rs3818644	0.246	10.19	-2.012	478	31	enet	8.5e-31	0.28	-4.05714	4.97e-05	0.00420644
BUN	Esophagus_Mucosa	ENSG00000187866.8	9	68780033	68780034	0.1777	rs1556751	6.84	rs4623507	0.0795	7.16	2.536	476	4	lasso	1.1e-11	0.1	3.94822	7.87e-05	0.00474823
BUN	Esophagus_Mucosa	ENSG00000011454.16	9	122940832	122940833	0.1035	rs2416899	-5.78	rs10818768	0.0266	5.39	-1.418	398	25	enet	1.8e-07	0.062	-3.75216	0.000175	0.00905
BUN	Esophagus_Mucosa	ENSG00000259953.1	9	112037729	112037730	0.1468	rs1864359	5.07	rs10125054	0.00233	-4.35	-1.06	516	41	enet	7.9e-07	0.056	3.57827	0.000346	0.0156565
BUN	Esophagus_Mucosa	ENSG00000198569.9	9	137230756	137230757	0.0603	rs34383296	-3.71	rs7390663	0.0404	-4.29	3.454	356	1	top1	2.4e-05	0.04	-3.454	0.000552	0.0222027
BUN	Esophagus_Mucosa	ENSG00000165006.13	9	34179004	34179005	0.0434	rs17258448	5.23	rs2094998	0.0246	-4.27	-3.397	318	1	top1	0.00084	0.025	3.397	0.000681	0.0246522
BUN	Esophagus_Mucosa	ENSG00000106686.16	9	4666673	4666674	0.529	rs3174298	-5.38	rs2295963	0.295	11.6	-1.789	678	678	susie	5.1e-46	0.39	-3.23896	0.0012	0.037105
BUN	Esophagus_Mucosa	ENSG00000165269.12	9	33402681	33402682	0.5046	rs10971361	5.7	rs2228332	0.192	8.94	2.069	402	26	enet	1.3e-44	0.38	3.23246	0.00123	0.037105
BUN	Esophagus_Gastroesophageal_Junction	ENSG00000164989.16	9	15553085	15553086	0.1159	rs6474952	6.8	rs2821545	0.046443	-5.17	5.891	453	453	susie	7.6e-06	0.068	-4.7002	2.6e-06	0.000482953
BUN	Esophagus_Gastroesophageal_Junction	ENSG00000186638.16	9	34311370	34311371	0.2357	rs17258448	5.23	rs13283064	0.168184	6.88	4.972	339	17	lasso	7.2e-14	0.18	4.5668	4.95e-06	0.000482953
BUN	Esophagus_Gastroesophageal_Junction	ENSG00000160325.14	9	133459964	133459965	0.207	rs495828	8.87	rs4962153	0.001438	4.1	4.647	589	4	lasso	0.002	0.031	4.5436	5.53e-06	0.000482953
BUN	Esophagus_Gastroesophageal_Junction	ENSG00000122692.8	9	33076658	33076659	0.116	rs10971361	5.7	rs10758180	0.033366	-4.72	4.536	466	466	susie	0.00023	0.045	-4.3763	1.21e-05	0.00079255
BUN	Esophagus_Gastroesophageal_Junction	ENSG00000188959.9	9	110208188	110208189	0.1439	rs260193	4.95	rs10114649	0.002126	-3.83	-2.169	660	660	susie	0.059	0.0093	3.7596	0.00017	0.008908
BUN	Esophagus_Gastroesophageal_Junction	ENSG00000030304.13	9	110668770	110668771	0.0898	rs4132614	-3.86	rs3010804	0.010228	-3.89	-3.547	621	1	top1	0.051	0.01	3.547	0.00039	0.01703
BUN	Colon_Transverse	ENSG00000137074.18	9	33025167	33025168	0.1989	rs10971361	5.7	rs10758185	0.111	-6.78	3.903	478	14	enet	1.3e-13	0.17	-3.9746	7.05e-05	0.014257
BUN	Colon_Transverse	ENSG00000154330.12	9	68339262	68339263	0.0633	rs1556751	6.84	rs12685375	-0.00342	3.14	1.632	231	231	susie	0.024	0.014	3.8759	0.000106	0.014257
BUN	Colon_Transverse	ENSG00000236184.1	9	32980386	32980387	0.0947	rs10971361	5.7	rs10971246	0.0203	-4.48	3.714	489	7	lasso	0.0001	0.047	-3.6799	0.000233	0.0208923
BUN	Colon_Transverse	ENSG00000086102.18	9	33290510	33290511	0.1148	rs10971361	5.7	rs6476406	-0.00326	3.48	1.014	454	454	susie	0.022	0.014	3.5146	0.00044	0.023672
BUN	Colon_Transverse	ENSG00000186638.16	9	34311370	34311371	0.1378	rs17258448	5.23	rs4879775	0.0145	-4.38	-2.597	339	14	enet	0.00075	0.035	3.5434	0.000395	0.023672
BUN	Colon_Transverse	ENSG00000225693.1	9	33019952	33019953	0.084	rs10971361	5.7	rs2183870	0.0194	4.65	-2.363	477	13	lasso	0.00028	0.041	-3.363	0.000771	0.0278415
BUN	Colon_Transverse	ENSG00000122711.8	9	33218364	33218365	0.1903	rs10971361	5.7	rs4878529	0.168	7.31	3.434	486	486	susie	1e-13	0.17	3.3714	0.000748	0.0278415
BUN	Colon_Transverse	ENSG00000165272.14	9	33447610	33447611	0.2292	rs10971361	5.7	rs17253315	0.0952	6.37	2.629	399	14	enet	1.7e-11	0.14	3.3433	0.000828	0.0278415
BUN	Colon_Transverse	ENSG00000136824.18	9	104094259	104094260	0.0625	rs1822539	-3.27	rs2218384	0.0369	4.86	-2.995	503	6	lasso	1e-05	0.062	-3.1576	0.00159	0.0475233
BUN	Colon_Sigmoid	ENSG00000164989.16	9	15553085	15553086	0.117	rs6474952	6.8	rs7019205	0.029585	-4.61	6.134	453	18	enet	0.00011	0.051	-5.1433	2.7e-07	6.75e-05
BUN	Colon_Sigmoid	ENSG00000236184.1	9	32980386	32980387	0.1158	rs10971361	5.7	rs10971246	0.04087	-4.75	3.714	490	490	susie	1e-05	0.068	-4.1776	2.95e-05	0.0036875
BUN	Colon_Sigmoid	ENSG00000226669.2	9	3689625	3689626	0.2677	rs10973348	4.52	rs7864107	0.113604	5.84	-2.406	638	638	susie	6.9e-09	0.12	-3.4638	0.000533	0.0444167
BUN	Cells_EBV-transformed_lymphocytes	ENSG00000233846.2	9	6278666	6278667	0.37	rs12346381	4.74	rs16923640	5.3e-05	3.76	-3.489	426	426	susie	0.0077	0.054	-4.7331	2.21e-06	0.00020774
BUN	Cells_EBV-transformed_lymphocytes	ENSG00000236901.6	9	123115476	123115477	0.131	rs2416899	-5.78	rs1375862	0.019472	-4.41	-4.49	329	8	enet	0.004	0.064	4.557	5.19e-06	0.00024393
BUN	Cells_EBV-transformed_lymphocytes	ENSG00000011454.16	9	122940832	122940833	0.18	rs2416899	-5.78	rs1105224	0.015994	-3.55	-0.892	398	398	susie	0.014	0.045	4.4138	1.02e-05	0.0003196
BUN	Cells_EBV-transformed_lymphocytes	ENSG00000086102.18	9	33290510	33290511	0.222	rs10971361	5.7	rs480583	0.176539	4.61	3.815	451	1	top1	2.1e-06	0.18	3.815	0.000136	0.003196
BUN	Cells_EBV-transformed_lymphocytes	ENSG00000107036.11	9	5629024	5629025	0.199	rs10118298	-4.58	rs4742123	0.088525	4.66	-3.909	432	432	susie	3.3e-05	0.14	-3.7484	0.000178	0.0033464
BUN	Cells_EBV-transformed_lymphocytes	ENSG00000130956.13	9	96450200	96450201	0.267	rs7042473	-3.79	rs7870106	0.161638	4.76	2.79	353	6	lasso	5.8e-06	0.16	3.3511	0.000805	0.0126117
BUN	Cells_EBV-transformed_lymphocytes	ENSG00000154330.12	9	68339262	68339263	0.189	rs1556751	6.84	rs17081271	-0.004221	3.57	2.831	228	228	susie	0.076	0.019	3.0322	0.00243	0.0326314
BUN	Cells_EBV-transformed_lymphocytes	ENSG00000158122.11	9	96655302	96655303	0.25	rs7042473	-3.79	rs10820564	0.104667	4.49	2.84	288	288	susie	8.6e-05	0.12	2.9028	0.0037	0.043475
BUN	Cells_Cultured_fibroblasts	ENSG00000225693.1	9	33019952	33019953	0.1285	rs10971361	5.7	rs13289835	0.036691	-5.56	4.136	477	477	susie	9.3e-07	0.056	-4.94358	7.67e-07	9.14092e-05
BUN	Cells_Cultured_fibroblasts	ENSG00000165006.13	9	34179004	34179005	0.1092	rs17258448	5.23	rs17258448	0.048347	6.22	5.227	319	19	enet	2.8e-09	0.082	4.90774	9.21e-07	9.14092e-05
BUN	Cells_Cultured_fibroblasts	ENSG00000241978.9	9	110048597	110048598	0.1787	rs260193	4.95	rs481661	0.063954	-6.12	4.871	662	662	susie	2.7e-08	0.072	-4.97077	6.67e-07	9.14092e-05
BUN	Cells_Cultured_fibroblasts	ENSG00000011454.16	9	122940832	122940833	0.084	rs2416899	-5.78	rs700071	0.039548	-4.81	-5.141	398	1	top1	3.4e-05	0.04	5.141	2.73e-07	9.14092e-05
BUN	Cells_Cultured_fibroblasts	ENSG00000198876.12	9	34127398	34127399	0.0423	rs17258448	5.23	rs216364	-0.002176	-3.46	3.089	324	324	susie	0.068	0.0058	-4.23002	2.34e-05	0.00185796
BUN	Cells_Cultured_fibroblasts	ENSG00000164989.16	9	15553085	15553086	0.1034	rs6474952	6.8	rs10962058	0.039261	5.82	-1.975	453	26	enet	2e-10	0.094	-3.69427	0.000221	0.0146228
BUN	Cells_Cultured_fibroblasts	ENSG00000186130.4	9	122913329	122913330	0.0492	rs2416899	-5.78	rs10156464	-0.002481	3.05	0.019	391	391	susie	0.02	0.011	-3.62835	0.000285	0.0161636
BUN	Cells_Cultured_fibroblasts	ENSG00000136940.13	9	122828630	122828631	0.0643	rs2416899	-5.78	rs7033878	0.039287	-4.34	-3.323	417	1	top1	3.6e-05	0.039	3.323	0.000891	0.0442159
BUN	Breast_Mammary_Tissue	ENSG00000175164.13	9	133275213	133275214	0.2432	rs495828	8.87	rs651007	0.061183	6.08	8.769	564	564	susie	2.2e-13	0.15	4.72224	2.33e-06	0.00059415
BUN	Breast_Mammary_Tissue	ENSG00000165006.13	9	34179004	34179005	0.0759	rs17258448	5.23	rs1041251	0.086254	5.59	4.311	318	1	top1	3.4e-08	0.086	4.311	1.63e-05	0.00207825
BUN	Breast_Mammary_Tissue	ENSG00000235330.2	9	477749	477750	0.0866	rs10758548	-3.52	rs10815034	0.004783	4.39	-2.165	690	16	enet	0.04	0.0098	-3.39909	0.000676	0.036312
BUN	Breast_Mammary_Tissue	ENSG00000106686.16	9	4666673	4666674	0.2737	rs3174298	-5.38	rs1385454	0.146287	7.4	-3.644	677	3	lasso	1.2e-13	0.15	-3.38508	0.000712	0.036312
BUN	Breast_Mammary_Tissue	ENSG00000137074.18	9	33025167	33025168	0.1866	rs10971361	5.7	rs3818644	0.086508	6.65	-2.012	478	21	enet	3.9e-11	0.12	-3.39232	0.000693	0.036312
BUN	Breast_Mammary_Tissue	ENSG00000164989.16	9	15553085	15553086	0.1341	rs6474952	6.8	rs10810456	0.039843	-5.11	2.514	453	24	enet	2.1e-09	0.1	-3.32659	0.000879	0.0373575
BUN	Brain_Spinal_cord_cervical_c-1	ENSG00000164989.16	9	15553085	15553086	0.331	rs6474952	6.8	rs10756688	0.183679	5.5	-5.954	452	452	susie	2.2e-08	0.24	-6.0522	1.43e-09	1.7732e-07
BUN	Brain_Spinal_cord_cervical_c-1	ENSG00000011454.16	9	122940832	122940833	0.219	rs2416899	-5.78	rs700091	0.012975	-3.77	-5.245	398	14	enet	0.0013	0.08	4.3307	1.49e-05	0.0009238
BUN	Brain_Spinal_cord_cervical_c-1	ENSG00000137074.18	9	33025167	33025168	0.279	rs10971361	5.7	rs13289835	0.149579	-4.65	4.136	478	478	susie	2e-06	0.17	-3.6177	0.000297	0.012276
BUN	Brain_Spinal_cord_cervical_c-1	ENSG00000165124.17	9	110579879	110579880	0.255	rs4132614	-3.86	rs12238269	0.059465	4.23	-3.236	656	1	top1	0.005	0.059	-3.236	0.00121	0.03751
BUN	Brain_Putamen_basal_ganglia	ENSG00000164985.14	9	15511018	15511019	0.1502	rs6474952	6.8	rs451878	0.09976	-4.45	6.501	432	1	top1	4.1e-05	0.1	-6.501	7.98e-11	1.36458e-08
BUN	Brain_Putamen_basal_ganglia	ENSG00000164989.16	9	15553085	15553086	0.3799	rs6474952	6.8	rs10962142	0.23418	7.03	-5.182	452	452	susie	1.1e-12	0.28	-5.3695	7.89e-08	6.74595e-06
BUN	Brain_Putamen_basal_ganglia	ENSG00000165006.13	9	34179004	34179005	0.2774	rs17258448	5.23	rs11788425	0.0862	4.89	2.985	320	320	susie	1.4e-05	0.11	3.3759	0.000736	0.041952
BUN	Brain_Nucleus_accumbens_basal_ganglia	ENSG00000164989.16	9	15553085	15553086	0.4334	rs6474952	6.8	rs1539172	0.308	-8.03	5.565	453	453	susie	1.7e-22	0.41	-4.9904	6.02e-07	0.000105952
BUN	Brain_Nucleus_accumbens_basal_ganglia	ENSG00000011454.16	9	122940832	122940833	0.1641	rs2416899	-5.78	rs1375862	0.0213	-3.63	-4.49	399	1	top1	0.028	0.021	4.49	7.12e-06	0.00062656
BUN	Brain_Nucleus_accumbens_basal_ganglia	ENSG00000137033.11	9	6215785	6215786	0.1477	rs12346381	4.74	rs13291323	0.169	5.86	3.951	430	430	susie	1.4e-09	0.18	4.3462	1.39e-05	0.000815467
BUN	Brain_Nucleus_accumbens_basal_ganglia	ENSG00000130560.8	9	135961379	135961380	0.2081	rs11103033	3.71	rs870164	0.00409	3.48	1.461	435	435	susie	0.018	0.026	3.5135	0.000442	0.019448
BUN	Brain_Hypothalamus	ENSG00000086061.15	9	33025210	33025211	0.16	rs10971361	5.7	rs10733465	0.05646	-3.93	4.764	478	1	top1	0.0016	0.056	-4.764	1.9e-06	0.0002698
BUN	Brain_Hypothalamus	ENSG00000137074.18	9	33025167	33025168	0.2037	rs10971361	5.7	rs1537039	0.05383	-4.35	4.333	478	478	susie	0.0018	0.056	-4.2312	2.32e-05	0.0016472
BUN	Brain_Hypothalamus	ENSG00000137033.11	9	6215785	6215786	0.1682	rs12346381	4.74	rs2026991	0.13572	5.28	3.05	427	427	susie	1.1e-06	0.14	3.7093	0.000208	0.00984533
BUN	Brain_Hippocampus	ENSG00000164989.16	9	15553085	15553086	0.2068	rs6474952	6.8	rs4741546	0.0426	4.44	-4.474	453	453	susie	0.00029	0.079	-5.9113	3.39e-09	4.8477e-07
BUN	Brain_Hippocampus	ENSG00000137033.11	9	6215785	6215786	0.2501	rs12346381	4.74	rs2026991	0.175	5.74	3.05	439	2	lasso	2.9e-10	0.23	4.2948	1.75e-05	0.000834167
BUN	Brain_Hippocampus	ENSG00000137074.18	9	33025167	33025168	0.2026	rs10971361	5.7	rs10758184	0.0736	-4.77	3.804	477	477	susie	6.6e-05	0.096	-4.2983	1.72e-05	0.000834167
BUN	Brain_Hippocampus	ENSG00000122729.18	9	32384602	32384603	0.32	rs10813797	3.79	rs10813814	-0.00248	3.49	-2.277	465	52	enet	0.22	0.0032	-4.1065	4.02e-05	0.00143715
BUN	Brain_Hippocampus	ENSG00000164970.14	9	34458569	34458570	0.1528	rs17258448	5.23	rs17258783	0.103	-4.4	3.991	349	1	top1	3.6e-05	0.1	-3.991	6.58e-05	0.00188188
BUN	Brain_Frontal_Cortex_BA9	ENSG00000164989.16	9	15553085	15553086	0.3109	rs6474952	6.8	rs10810461	0.181576	6.53	-4.481	452	16	enet	2.5e-11	0.25	-5.2269	1.72e-07	3.01e-05
BUN	Brain_Frontal_Cortex_BA9	ENSG00000106686.16	9	4666673	4666674	0.2446	rs3174298	-5.38	rs1385454	-0.001839	3.56	-3.644	678	23	enet	0.00032	0.074	-3.7927	0.000149	0.0130375
BUN	Brain_Frontal_Cortex_BA9	ENSG00000011454.16	9	122940832	122940833	0.2427	rs2416899	-5.78	rs803730	0.032363	4.53	2.457	398	3	lasso	3.6e-07	0.15	3.5016	0.000462	0.02695
BUN	Brain_Cortex	ENSG00000164989.16	9	15553085	15553086	0.3364	rs6474952	6.8	rs1355171	0.315	-8.03	6.545	451	451	susie	1.3e-19	0.36	-5.95798	2.55e-09	5.6865e-07
BUN	Brain_Cortex	ENSG00000011454.16	9	122940832	122940833	0.1695	rs2416899	-5.78	rs10760257	0.018	3.8	2.672	399	29	enet	0.0053	0.037	4.85853	1.18e-06	0.00013157
BUN	Brain_Cortex	ENSG00000137033.11	9	6215785	6215786	0.4765	rs12346381	4.74	rs7869419	0.242	7.1	4.483	439	439	susie	6.7e-14	0.26	4.0741	4.62e-05	0.0034342
BUN	Brain_Cortex	ENSG00000226562.3	9	33580694	33580695	0.5883	rs10813942	5.09	rs12005354	0.392	8.51	2.996	360	13	lasso	7.1e-23	0.41	3.42119	0.000623	0.0347322
BUN	Brain_Cerebellar_Hemisphere	ENSG00000011454.16	9	122940832	122940833	0.1613	rs2416899	-5.78	rs614274	0.1112	-4.65	-5.538	399	1	top1	1.2e-05	0.11	5.538	3.06e-08	8.262e-06
BUN	Brain_Cerebellar_Hemisphere	ENSG00000225693.1	9	33019952	33019953	0.1604	rs10971361	5.7	rs10813942	0.060107	-4.54	5.091	477	1	top1	0.0011	0.06	-5.091	3.56e-07	4.806e-05
BUN	Brain_Cerebellar_Hemisphere	ENSG00000164989.16	9	15553085	15553086	0.3463	rs6474952	6.8	rs10810461	0.339251	7.48	-4.481	453	1	top1	7.4e-16	0.34	-4.481	7.43e-06	0.0003753
BUN	Brain_Cerebellar_Hemisphere	ENSG00000174482.10	9	28670285	28670286	0.7061	rs1361708	4.54	rs10757796	0.539687	9.17	4.488	523	37	enet	7.1e-29	0.55	4.44199	8.91e-06	0.0003753
BUN	Brain_Cerebellar_Hemisphere	ENSG00000137074.18	9	33025167	33025168	0.3283	rs10971361	5.7	rs10758180	0.158528	-6.65	4.536	478	478	susie	9e-10	0.21	-4.42304	9.73e-06	0.0003753
BUN	Brain_Cerebellar_Hemisphere	ENSG00000154330.12	9	68339262	68339263	0.325	rs1556751	6.84	rs7019238	0.026409	-4.49	-1.793	232	37	enet	6.5e-06	0.12	4.55829	5.16e-06	0.0003753
BUN	Brain_Cerebellar_Hemisphere	ENSG00000160325.14	9	133459964	133459965	0.3305	rs495828	8.87	rs558240	0.036895	-4.74	4.459	592	1	top1	0.0091	0.037	-4.459	8.23e-06	0.0003753
BUN	Brain_Cerebellar_Hemisphere	ENSG00000181778.4	9	68540866	68540867	0.2455	rs1556751	6.84	rs7019238	0.012016	-4.37	-1.793	342	8	lasso	0.00053	0.069	4.27685	1.9e-05	0.00064125
BUN	Brain_Cerebellar_Hemisphere	ENSG00000226562.3	9	33580694	33580695	0.6959	rs10813942	5.09	rs12005354	0.248757	6.71	2.996	360	48	enet	2e-17	0.37	3.61153	0.000304	0.00912
BUN	Brain_Cerebellar_Hemisphere	ENSG00000099219.13	9	5833116	5833117	0.1247	rs7037276	4.72	rs1028702	0.084643	-4.37	-3.025	477	3	lasso	5.4e-05	0.094	3.50586	0.000455	0.012285
BUN	Brain_Cerebellar_Hemisphere	ENSG00000236998.2	9	68789669	68789670	0.1226	rs1556751	6.84	rs10781283	0.03916	-4.28	3.515	485	11	enet	0.00011	0.086	-3.36732	0.000759	0.01863
BUN	Brain_Cerebellar_Hemisphere	ENSG00000156052.10	9	78031457	78031458	0.2822	rs1410556	-4.27	rs10869967	0.287455	-7.04	-2.826	392	392	susie	6.8e-14	0.3	3.11369	0.00185	0.041625
BUN	Brain_Caudate_basal_ganglia	ENSG00000164989.16	9	15553085	15553086	0.4419	rs6474952	6.8	rs4740614	0.301587	-7.82	6.208	452	52	enet	2.1e-17	0.34	-5.6218	1.89e-08	3.591e-06
BUN	Brain_Caudate_basal_ganglia	ENSG00000011454.16	9	122940832	122940833	0.1456	rs2416899	-5.78	rs2793003	0.109621	-5.23	-5.156	399	399	susie	7.3e-07	0.13	5.3371	9.45e-08	8.9775e-06
BUN	Brain_Caudate_basal_ganglia	ENSG00000137074.18	9	33025167	33025168	0.315	rs10971361	5.7	rs10758186	0.021406	-4.14	3.908	478	38	enet	4.6e-05	0.088	-5.1635	2.42e-07	1.53267e-05
BUN	Brain_Caudate_basal_ganglia	ENSG00000086061.15	9	33025210	33025211	0.1578	rs10971361	5.7	rs10758183	0.058648	-3.9	4.951	478	1	top1	0.0008	0.059	-4.951	7.38e-07	3.5055e-05
BUN	Brain_Caudate_basal_ganglia	ENSG00000119139.17	9	69121263	69121264	0.304	rs1556751	6.84	rs10511963	0.018205	-4.43	-4.42	545	545	susie	0.016	0.028	4.3509	1.36e-05	0.0005168
BUN	Brain_Caudate_basal_ganglia	ENSG00000137033.11	9	6215785	6215786	0.2936	rs12346381	4.74	rs10739103	0.176661	6.23	4.215	440	440	susie	2.3e-11	0.23	3.9503	7.81e-05	0.00247317
BUN	Brain_Caudate_basal_ganglia	ENSG00000106686.16	9	4666673	4666674	0.439	rs3174298	-5.38	rs4742012	0.142509	-5.09	1.292	678	678	susie	2e-09	0.19	-3.5247	0.000424	0.0115086
BUN	Brain_Anterior_cingulate_cortex_BA24	ENSG00000164989.16	9	15553085	15553086	0.3851	rs6474952	6.8	rs1539172	0.255632	-6.39	5.565	452	1	top1	2.4e-10	0.26	-5.565	2.62e-08	3.5632e-06
BUN	Brain_Anterior_cingulate_cortex_BA24	ENSG00000086061.15	9	33025210	33025211	0.2777	rs10971361	5.7	rs13300152	0.035323	-4.07	4.387	477	1	top1	0.016	0.035	-4.387	1.15e-05	0.000782
BUN	Brain_Anterior_cingulate_cortex_BA24	ENSG00000137033.11	9	6215785	6215786	0.1918	rs12346381	4.74	rs13285035	0.071077	4.7	3.476	441	441	susie	9.3e-05	0.1	4.25733	2.07e-05	0.0009384
BUN	Brain_Anterior_cingulate_cortex_BA24	ENSG00000130560.8	9	135961379	135961380	0.2965	rs11103033	3.71	rs10156660	-0.007286	-3.32	-2.28	435	435	susie	0.1	0.013	3.48333	0.000495	0.01683
BUN	Brain_Amygdala	ENSG00000164989.16	9	15553085	15553086	0.2897	rs6474952	6.8	rs4741535	0.078159	4.53	-5.074	453	453	susie	1.4e-05	0.14	-5.88875	3.89e-09	3.6177e-07
BUN	Brain_Amygdala	ENSG00000147853.16	9	4742042	4742043	0.4115	rs3174298	-5.38	rs1410780	-0.005527	-3.06	0.03	625	625	susie	0.17	0.0079	3.89817	9.69e-05	0.00450585
BUN	Artery_Tibial	ENSG00000164989.16	9	15553085	15553086	0.1326	rs6474952	6.8	rs1539172	0.0992	-7.46	5.565	453	453	susie	1.4e-13	0.11	-5.75896	8.46e-09	2.28165e-06
BUN	Artery_Tibial	ENSG00000236998.2	9	68789669	68789670	0.0856	rs1556751	6.84	rs1556751	0.0401	-6.04	6.836	484	8	enet	1.6e-08	0.063	-5.69541	1.23e-08	2.28165e-06
BUN	Artery_Tibial	ENSG00000187866.8	9	68780033	68780034	0.1298	rs1556751	6.84	rs6560420	0.0945	-7.88	4.556	477	17	enet	5.2e-15	0.12	-5.45945	4.78e-08	5.91127e-06
BUN	Artery_Tibial	ENSG00000106993.11	9	4679558	4679559	0.0705	rs3174298	-5.38	rs2295970	0.0441	5.51	-4.936	666	666	susie	6.1e-07	0.049	-5.05865	4.22e-07	3.91405e-05
BUN	Artery_Tibial	ENSG00000225693.1	9	33019952	33019953	0.0599	rs10971361	5.7	rs13300152	0.0272	-4.98	4.387	477	477	susie	3.6e-05	0.033	-4.67552	2.93e-06	0.000217406
BUN	Artery_Tibial	ENSG00000175164.13	9	133275213	133275214	0.2891	rs495828	8.87	rs630014	0.0857	-7.66	-2.412	566	566	susie	3.6e-25	0.2	4.29377	1.76e-05	0.00108827
BUN	Artery_Tibial	ENSG00000231193.1	9	32841761	32841762	0.0652	rs10971361	5.7	rs10813912	0.0232	4.47	5.387	508	22	enet	2e-05	0.036	3.91837	8.92e-05	0.0047276
BUN	Artery_Tibial	ENSG00000107242.17	9	68705413	68705414	0.242	rs1556751	6.84	rs17483533	0.155	9.94	-2.359	433	433	susie	2.6e-33	0.26	-3.6661	0.000246	0.0114082
BUN	Artery_Tibial	ENSG00000106686.16	9	4666673	4666674	0.0796	rs3174298	-5.38	rs1385454	0.0649	6.41	-3.644	679	679	susie	4e-10	0.077	-3.57737	0.000347	0.0143041
BUN	Artery_Tibial	ENSG00000205808.5	9	4662314	4662315	0.1529	rs3174298	-5.38	rs7848725	0.0474	5.4	-4.417	687	7	lasso	4.2e-09	0.068	-3.28415	0.00102	0.037842
BUN	Artery_Coronary	ENSG00000164989.16	9	15553085	15553086	0.1521	rs6474952	6.8	rs1341729	0.0105	-3.97	3.538	453	13	enet	0.033	0.02	-4.2677	1.97e-05	0.0015169
BUN	Artery_Coronary	ENSG00000186638.16	9	34311370	34311371	0.3279	rs17258448	5.23	rs17258783	0.0645	4.76	3.991	334	334	susie	8.1e-05	0.081	4.3194	1.56e-05	0.0015169
BUN	Artery_Aorta	ENSG00000107242.17	9	68705413	68705414	0.1658	rs1556751	6.84	rs1556751	0.141	-7.41	6.836	433	433	susie	2.9e-14	0.16	-6.9107	4.82e-12	1.54722e-09
BUN	Artery_Aorta	ENSG00000187866.8	9	68780033	68780034	0.3099	rs1556751	6.84	rs10511963	0.189	8.35	-4.42	477	22	enet	1e-23	0.26	-5.7003	1.2e-08	1.926e-06
BUN	Artery_Aorta	ENSG00000236901.6	9	123115476	123115477	0.0446	rs2416899	-5.78	rs803732	0.0494	4.32	-5.437	330	1	top1	2.8e-05	0.049	-5.437	5.42e-08	5.7994e-06
BUN	Artery_Aorta	ENSG00000011454.16	9	122940832	122940833	0.0688	rs2416899	-5.78	rs10760257	0.0157	4.18	2.672	399	399	susie	0.0011	0.029	5.2631	1.42e-07	1.13955e-05
BUN	Artery_Aorta	ENSG00000225693.1	9	33019952	33019953	0.0695	rs10971361	5.7	rs10758180	0.0304	-4.88	4.536	477	477	susie	0.0001	0.042	-4.8466	1.26e-06	8.0892e-05
BUN	Artery_Aorta	ENSG00000236998.2	9	68789669	68789670	0.1581	rs1556751	6.84	rs10511963	0.127	7.28	-4.42	484	484	susie	3.1e-12	0.14	-4.5868	4.5e-06	0.00024075
BUN	Artery_Aorta	ENSG00000086061.15	9	33025210	33025211	0.1005	rs10971361	5.7	rs10813912	0.00946	-4.15	5.387	478	5	lasso	0.0013	0.028	-4.5039	6.67e-06	0.000305867
BUN	Artery_Aorta	ENSG00000119314.15	9	112333666	112333667	0.1061	rs1864359	5.07	rs3849122	0.087	5.48	3.863	455	1	top1	3e-08	0.087	3.863	0.000112	0.004494
BUN	Artery_Aorta	ENSG00000164989.16	9	15553085	15553086	0.1352	rs6474952	6.8	rs1341729	0.0328	-4.71	3.538	453	19	enet	2.1e-07	0.076	-3.6581	0.000254	0.00905933
BUN	Artery_Aorta	ENSG00000106686.16	9	4666673	4666674	0.2102	rs3174298	-5.38	rs10758642	0.104	6.12	-3.581	678	1	top1	1.3e-09	0.1	-3.581	0.000342	0.0109782
BUN	Artery_Aorta	ENSG00000225408.1	9	5720180	5720181	0.0717	rs10118298	-4.58	rs2181519	-0.000704	3.34	-2.848	454	454	susie	0.053	0.0084	-3.2885	0.00101	0.0265971
BUN	Artery_Aorta	ENSG00000165280.15	9	35073248	35073249	0.2825	rs10972434	3.15	rs2252749	0.118	-6.92	-2.905	342	51	enet	7.8e-12	0.13	3.2498	0.00115	0.0265971
BUN	Artery_Aorta	ENSG00000005238.19	9	35116340	35116341	0.1219	rs10972434	3.15	rs10972326	0.0125	4.82	2.219	343	24	enet	4.9e-05	0.046	3.2482	0.00116	0.0265971
BUN	Artery_Aorta	ENSG00000173258.12	9	111525158	111525159	0.1213	rs1004282	-3.24	rs7857580	0.0185	-4.92	1.428	480	23	enet	6.5e-06	0.058	-3.3017	0.000961	0.0265971
BUN	Artery_Aorta	ENSG00000135052.16	9	86100172	86100173	0.146	rs35901964	-3.47	rs7871899	0.0712	5.12	-3.147	312	1	top1	5.5e-07	0.071	-3.147	0.00165	0.03531
BUN	Artery_Aorta	ENSG00000164985.14	9	15511018	15511019	0.1044	rs6474952	6.8	rs7856318	0.0384	4.22	-3.059	433	1	top1	0.0002	0.038	-3.059	0.00222	0.0445388
BUN	Artery_Aorta	ENSG00000086102.18	9	33290510	33290511	0.0762	rs10971361	5.7	rs706117	0.0287	4.45	2.388	454	454	susie	5.6e-05	0.046	3.0147	0.00257	0.0485276
BUN	Adrenal_Gland	ENSG00000236184.1	9	32980386	32980387	0.2005	rs10971361	5.7	rs10448231	0.123251	-5.53	4.484	490	1	top1	3.1e-07	0.12	-4.484	7.33e-06	0.00137804
BUN	Adrenal_Gland	ENSG00000137074.18	9	33025167	33025168	0.4611	rs10971361	5.7	rs3818644	0.270253	7.66	-2.012	478	27	enet	5.9e-20	0.35	-4.2299	2.34e-05	0.0014664
BUN	Adrenal_Gland	ENSG00000122711.8	9	33218364	33218365	0.1426	rs10971361	5.7	rs830576	0.053375	4.31	4.253	486	1	top1	0.0007	0.053	4.253	2.11e-05	0.0014664
BUN	Adrenal_Gland	ENSG00000086102.18	9	33290510	33290511	0.1272	rs10971361	5.7	rs480583	0.067998	4.7	3.815	454	454	susie	8.6e-05	0.073	3.9215	8.8e-05	0.004136
BUN	Adrenal_Gland	ENSG00000120158.11	9	4792868	4792869	0.197	rs3174298	-5.38	rs7870823	0.006475	-3.85	-3.472	603	15	enet	0.008	0.031	3.4737	0.000513	0.0192888
BUN	Adrenal_Gland	ENSG00000175164.13	9	133275213	133275214	0.6686	rs495828	8.87	rs630014	0.306192	-7.82	-2.412	565	565	susie	3.4e-23	0.4	3.3036	0.000955	0.0299233
BUN	Adipose_Visceral_Omentum	ENSG00000181778.4	9	68540866	68540867	0.0734	rs1556751	6.84	rs398222	0.0143	-4.56	-5.218	341	9	enet	7.4e-06	0.048	5.88942	3.88e-09	1.1834e-06
BUN	Adipose_Visceral_Omentum	ENSG00000154330.12	9	68339262	68339263	0.0719	rs1556751	6.84	rs12552415	0.00309	-4.13	-4.373	231	10	enet	0.054	0.0069	4.61167	3.99e-06	0.000608475
BUN	Adipose_Visceral_Omentum	ENSG00000165006.13	9	34179004	34179005	0.0669	rs17258448	5.23	rs13284229	0.0684	5.62	4.232	319	1	top1	8.6e-08	0.068	4.232	2.32e-05	0.001769
BUN	Adipose_Visceral_Omentum	ENSG00000107242.17	9	68705413	68705414	0.049	rs1556751	6.84	rs10869538	0.0432	-4.56	4.293	433	1	top1	1.9e-05	0.043	-4.293	1.76e-05	0.001769
BUN	Adipose_Visceral_Omentum	ENSG00000175164.13	9	133275213	133275214	0.6568	rs495828	8.87	rs630014	0.282	-11.08	-2.412	564	32	enet	9.1e-75	0.57	3.65103	0.000261	0.015921
BUN	Adipose_Visceral_Omentum	ENSG00000137074.18	9	33025167	33025168	0.2125	rs10971361	5.7	rs3818644	0.133	7.67	-2.012	478	478	susie	4.3e-14	0.13	-3.49527	0.000474	0.0208271
BUN	Adipose_Visceral_Omentum	ENSG00000086102.18	9	33290510	33290511	0.0683	rs10971361	5.7	rs830576	0.00633	4.36	4.253	454	3	lasso	0.00057	0.027	3.49268	0.000478	0.0208271
BUN	Adipose_Subcutaneous	ENSG00000164989.16	9	15553085	15553086	0.1326	rs6474952	6.8	rs1891210	0.0535	-5.99	4.025	452	452	susie	1.1e-12	0.099	-4.74986	2.04e-06	0.00061902
BUN	Adipose_Subcutaneous	ENSG00000165209.18	9	123268575	123268576	0.049	rs2416899	-5.78	rs7870805	0.0112	-3.93	-3.802	326	326	susie	0.0068	0.013	4.64372	3.42e-06	0.00061902
BUN	Adipose_Subcutaneous	ENSG00000231193.1	9	32841761	32841762	0.0703	rs10971361	5.7	rs16918866	0.00193	3.62	1.58	508	508	susie	0.0013	0.019	4.36725	1.26e-05	0.0015204
BUN	Adipose_Subcutaneous	ENSG00000137074.18	9	33025167	33025168	0.1997	rs10971361	5.7	rs13289835	0.148	-9.33	4.136	478	10	enet	5.7e-25	0.2	-4.01653	5.91e-05	0.00534855
BUN	Adipose_Subcutaneous	ENSG00000236184.1	9	32980386	32980387	0.0522	rs10971361	5.7	rs10758184	0.00737	-4.19	3.804	490	1	top1	0.033	0.0074	-3.804	0.000142	0.0102808
BUN	Adipose_Subcutaneous	ENSG00000226823.1	9	33510710	33510711	0.1913	rs10971361	5.7	rs12005354	0.107	7.24	2.996	384	3	lasso	5.9e-15	0.12	3.70882	0.000208	0.0125493
BUN	Adipose_Subcutaneous	ENSG00000135052.16	9	86100172	86100173	0.1731	rs35901964	-3.47	rs7871899	0.0219	5.36	-3.147	312	35	enet	6.5e-07	0.049	-3.59835	0.00032	0.0165486
BUN	Adipose_Subcutaneous	ENSG00000136944.17	9	126614442	126614443	0.1092	rs10117880	-4.18	rs2275241	0.0738	-6.09	3.543	470	1	top1	9e-10	0.074	-3.543	0.000396	0.017919
BUN	Adipose_Subcutaneous	ENSG00000106686.16	9	4666673	4666674	0.0809	rs3174298	-5.38	rs7848468	0.0115	4.71	-3.549	679	14	enet	5.4e-06	0.04	-3.37653	0.000734	0.0265708
BUN	Adipose_Subcutaneous	ENSG00000175164.13	9	133275213	133275214	0.5241	rs495828	8.87	rs651007	0.14	9.55	8.769	566	34	enet	1.5e-57	0.41	3.3835	0.000716	0.0265708
BUN	Adipose_Subcutaneous	ENSG00000235330.2	9	477749	477750	0.1132	rs10758548	-3.52	rs4742044	0.0173	4.85	-2.276	691	14	enet	0.00013	0.028	-3.32771	0.000876	0.0288284
BUN	Whole_Blood	ENSG00000168672.3	8	126558392	126558393	0.138	rs11989898	11.43	rs12546489	0.0862	-7.14	8.485	493	1	top1	8.9e-13	0.086	-8.485	2.16e-17	5.6808e-15
BUN	Whole_Blood	ENSG00000136986.9	8	123042422	123042423	0.0599	rs11781842	-5.45	rs2385077	0.0288	-4.93	4.107	473	473	susie	8.5e-06	0.033	-4.17822	2.94e-05	0.0038661
BUN	Whole_Blood	ENSG00000271869.1	8	30156231	30156232	0.1644	rs2915594	8.37	rs4733396	0.149	9.67	-3.595	368	368	susie	1.9e-22	0.16	-3.51341	0.000442	0.0387487
BUN	Whole_Blood	ENSG00000164930.11	8	103298830	103298831	0.0791	rs4734695	4.14	rs827528	0.0589	-6.59	3.513	426	426	susie	7.9e-11	0.072	-3.37514	0.000738	0.0459724
BUN	Whole_Blood	ENSG00000180155.19	8	142777809	142777810	0.1376	rs2976395	-6.33	rs1036385	0.131	8.8	4.381	405	20	enet	1.3e-20	0.14	3.3281	0.000874	0.0459724
BUN	Vagina	ENSG00000272505.1	8	10486806	10486807	0.1964	rs12547997	4.33	rs7005363	0.016125	4.18	2.686	703	15	enet	0.013	0.043	3.4895	0.000484	0.030381
BUN	Vagina	ENSG00000183638.5	8	10712186	10712187	0.209	rs12547997	4.33	rs7005905	0.173796	4.89	3.36	680	1	top1	1.3e-06	0.17	3.36	0.000779	0.030381
BUN	Uterus	ENSG00000253741.1	8	142726972	142726973	0.282	rs2976395	-6.33	rs2244152	0.084598	-3.91	4.705	400	400	susie	0.00054	0.1	-4.7753	1.79e-06	0.00015036
BUN	Uterus	ENSG00000283992.1	8	142769843	142769844	0.388	rs2976395	-6.33	rs2572925	0.258185	6.15	2.783	403	5	lasso	4.8e-09	0.27	3.2533	0.00114	0.04788
BUN	Thyroid	ENSG00000164684.13	8	80874780	80874781	0.0584	rs2084088	7.07	rs6994674	0.0222	4.5	7.043	384	1	top1	0.00061	0.022	7.043	1.88e-12	7.9712e-10
BUN	Thyroid	ENSG00000042980.12	8	24294039	24294040	0.0611	rs11785244	-13.15	rs10103918	0.00578	-3.74	-6.463	420	1	top1	0.052	0.0058	6.463	1.03e-10	2.1836e-08
BUN	Thyroid	ENSG00000130193.7	8	142727202	142727203	0.2922	rs2976395	-6.33	rs2244163	0.238	-10.79	5.036	402	15	lasso	1.1e-32	0.25	-5.41846	6.01e-08	8.49413e-06
BUN	Thyroid	ENSG00000167653.4	8	142670307	142670308	0.1164	rs2976395	-6.33	rs3758081	0.0757	7.02	-2.514	404	3	lasso	3.1e-14	0.11	-4.48295	7.36e-06	0.000624128
BUN	Thyroid	ENSG00000160886.13	8	142700110	142700111	0.207	rs2976395	-6.33	rs2244152	0.149	-9.23	4.705	398	27	enet	2.5e-25	0.2	-4.52804	5.95e-06	0.000624128
BUN	Thyroid	ENSG00000253741.1	8	142726972	142726973	0.2134	rs2976395	-6.33	rs2244152	0.238	-10.96	4.705	402	402	susie	2.3e-31	0.24	-4.41019	1.03e-05	0.000727867
BUN	Thyroid	ENSG00000245330.4	8	119874487	119874488	0.1792	rs1467044	-5.27	rs12548715	0.17	-9.22	-4.174	455	1	top1	1.8e-21	0.17	4.174	2.99e-05	0.00181109
BUN	Thyroid	ENSG00000164930.11	8	103298830	103298831	0.0668	rs4734695	4.14	rs827577	0.0655	-5.82	4.015	426	1	top1	7.2e-09	0.066	-4.015	5.94e-05	0.0031482
BUN	Thyroid	ENSG00000104442.9	8	65634216	65634217	0.1094	rs11557049	6.07	rs3812412	0.108	7.46	3.789	363	1	top1	9e-14	0.11	3.789	0.000151	0.00711378
BUN	Thyroid	ENSG00000272010.1	8	65592471	65592472	0.1938	rs11557049	6.07	rs4320587	0.191	-10.03	3.877	361	361	susie	3.4e-25	0.2	-3.69063	0.000224	0.0094976
BUN	Thyroid	ENSG00000248896.2	8	10729313	10729314	0.0411	rs12547997	4.33	rs4840517	0.00464	-4.35	-2.531	679	679	susie	0.0089	0.012	3.65532	0.000257	0.00990618
BUN	Thyroid	ENSG00000171056.7	8	10730511	10730512	0.0703	rs12547997	4.33	rs718742	0.0288	-5.28	-2.455	679	5	lasso	3.9e-06	0.041	3.56646	0.000362	0.0127907
BUN	Thyroid	ENSG00000255310.2	8	11109725	11109726	0.2064	rs2163379	4.21	rs4841504	0.271	11.47	3.381	625	1	top1	5.2e-35	0.27	3.381	0.000722	0.0235483
BUN	Thyroid	ENSG00000134014.16	8	28089672	28089673	0.3749	rs4732830	3.9	rs1563055	0.367	13.47	-3.282	565	565	susie	1.3e-50	0.37	-3.25743	0.00112	0.03392
BUN	Testis	ENSG00000168672.3	8	126558392	126558393	0.4306	rs11989898	11.43	rs11988106	0.263	-8.52	10.723	492	1	top1	7.6e-20	0.26	-10.723	7.94e-27	3.63652e-24
BUN	Testis	ENSG00000167653.4	8	142670307	142670308	0.2438	rs2976395	-6.33	rs2920283	0.0973	5.82	-6.248	404	6	lasso	1.3e-09	0.12	-6.3748	1.83e-10	4.1907e-08
BUN	Testis	ENSG00000279041.1	8	30552344	30552345	0.0871	rs2915594	8.37	rs2978257	0.068	-4.4	5.11	352	1	top1	7.9e-06	0.068	-5.11	3.22e-07	4.91587e-05
BUN	Testis	ENSG00000160886.13	8	142700110	142700111	0.6168	rs2976395	-6.33	rs2244163	0.68	-13.59	5.036	398	1	top1	5.8e-69	0.68	-5.036	4.75e-07	5.43875e-05
BUN	Testis	ENSG00000046889.18	8	67952117	67952118	0.1976	rs10504412	4.76	rs6472364	0.136	-6.22	4.717	527	1	top1	2.2e-10	0.14	-4.717	2.39e-06	0.000193887
BUN	Testis	ENSG00000130193.7	8	142727202	142727203	0.2047	rs2976395	-6.33	rs2244152	0.113	5.86	4.705	402	1	top1	8.3e-09	0.11	4.705	2.54e-06	0.000193887
BUN	Testis	ENSG00000272010.1	8	65592471	65592472	0.2102	rs11557049	6.07	rs3812412	0.225	-8.05	3.789	361	1	top1	7.5e-17	0.22	-3.789	0.000151	0.00864475
BUN	Testis	ENSG00000104442.9	8	65634216	65634217	0.1817	rs11557049	6.07	rs3812412	0.154	6.58	3.789	363	1	top1	1.1e-11	0.15	3.789	0.000151	0.00864475
BUN	Stomach	ENSG00000167653.4	8	142670307	142670308	0.5776	rs2976395	-6.33	rs2976397	0.48896	11.25	-6.008	404	1	top1	1.1e-39	0.49	-6.008	1.88e-09	3.7788e-07
BUN	Stomach	ENSG00000160886.13	8	142700110	142700111	0.2018	rs2976395	-6.33	rs2976397	0.05708	4.8	-6.008	398	398	susie	3.8e-06	0.076	-5.5206	3.38e-08	3.3969e-06
BUN	Stomach	ENSG00000253741.1	8	142726972	142726973	0.238	rs2976395	-6.33	rs2585138	0.11845	-5.64	4.685	402	1	top1	7.3e-09	0.12	-4.685	2.8e-06	0.0001876
BUN	Stomach	ENSG00000130193.7	8	142727202	142727203	0.2663	rs2976395	-6.33	rs2244163	0.12502	-6.07	5.036	402	14	enet	1.8e-11	0.16	-4.3926	1.12e-05	0.0005628
BUN	Stomach	ENSG00000147650.11	8	104589023	104589024	0.1493	rs2959025	-4	rs2959025	0.0223	4.52	-4.002	430	1	top1	0.0091	0.022	-4.002	6.28e-05	0.00252456
BUN	Stomach	ENSG00000254153.1	8	8461336	8461337	0.1706	rs17149611	-4.42	rs712258	0.02917	-5.3	-2.112	484	484	susie	8.7e-06	0.07	3.9207	8.83e-05	0.00295805
BUN	Stomach	ENSG00000272010.1	8	65592471	65592472	0.2278	rs11557049	6.07	rs3812412	0.19992	-8.1	3.789	361	22	enet	1.1e-16	0.23	-3.4321	0.000599	0.0171999
BUN	Stomach	ENSG00000104643.9	8	11285068	11285069	0.0947	rs2163379	4.21	rs9286062	0.0516	5.06	3.381	639	639	susie	4.2e-05	0.06	3.1767	0.00149	0.0343933
BUN	Stomach	ENSG00000134014.16	8	28089672	28089673	0.411	rs4732830	3.9	rs1377338	0.38894	10.11	-3.086	564	7	lasso	6.6e-30	0.39	-3.1677	0.00154	0.0343933
BUN	Stomach	ENSG00000254109.5	8	30385400	30385401	0.1074	rs2915594	8.37	rs12677454	0.0546	-5.23	-2.823	351	5	lasso	1.2e-05	0.068	3.1307	0.00174	0.034974
BUN	Stomach	ENSG00000255020.1	8	11347501	11347502	0.3508	rs2163379	4.21	rs1435277	0.32927	-9.62	-2.909	630	16	enet	1.4e-27	0.37	3.0356	0.0024	0.0391177
BUN	Stomach	ENSG00000064313.11	8	119832862	119832863	0.2518	rs1467044	-5.27	rs11996390	0.12629	-5.78	-2.191	461	21	lasso	2e-09	0.13	3.0203	0.00253	0.0391177
BUN	Stomach	ENSG00000261693.1	8	142403651	142403652	0.1599	rs2976395	-6.33	rs6583623	0.02551	-4.66	-2.956	440	440	susie	0.00027	0.047	3.026	0.00248	0.0391177
BUN	Spleen	ENSG00000279041.1	8	30552344	30552345	0.1363	rs2915594	8.37	rs2915603	0.0441	4.02	-4.187	351	17	enet	0.0002	0.07	-5.60796	2.05e-08	2.87025e-06
BUN	Spleen	ENSG00000168672.3	8	126558392	126558393	0.2579	rs11989898	11.43	rs4345522	0.0275	-4.14	5.562	496	1	top1	0.015	0.027	-5.562	2.67e-08	2.87025e-06
BUN	Spleen	ENSG00000253741.1	8	142726972	142726973	0.1479	rs2976395	-6.33	rs2585138	0.128	-5.1	4.685	402	402	susie	4.2e-07	0.13	-4.83899	1.31e-06	9.38833e-05
BUN	Spleen	ENSG00000104412.7	8	108443600	108443601	0.1624	rs17425546	5	rs10505124	0.107	4.6	-3.867	344	1	top1	4.5e-06	0.11	-3.867	0.00011	0.0059125
BUN	Spleen	ENSG00000169495.4	8	38974163	38974164	0.144	rs328294	-4.57	rs4733975	0.14	-5.46	3.461	311	1	top1	1.6e-07	0.14	-3.461	0.000538	0.023134
BUN	Spleen	ENSG00000134014.16	8	28089672	28089673	0.4324	rs4732830	3.9	rs1377338	0.228	6.83	-3.086	564	564	susie	3.2e-12	0.24	-3.22477	0.00126	0.0324889
BUN	Spleen	ENSG00000156170.12	8	94895766	94895767	0.1432	rs10111154	3.25	rs13279040	-0.00459	3.54	2.539	456	456	susie	0.09	0.011	3.3136	0.000921	0.0324889
BUN	Spleen	ENSG00000008513.14	8	133571939	133571940	0.1841	rs7005796	-3.95	rs10956699	-0.00522	3.5	2.049	757	757	susie	0.02	0.025	3.20243	0.00136	0.0324889
BUN	Spleen	ENSG00000203499.11	8	143734139	143734140	0.1868	rs7822430	-3.51	rs11136325	0.168	-5.59	-3.212	308	1	top1	7.4e-09	0.17	3.212	0.00132	0.0324889
BUN	Spleen	ENSG00000104219.12	8	17156028	17156029	0.2873	rs1557598	-4.29	rs2959592	0.106	4.55	-3.051	692	1	top1	5.2e-06	0.11	-3.051	0.00228	0.04902
BUN	Small_Intestine_Terminal_Ileum	ENSG00000167653.4	8	142670307	142670308	0.2019	rs2976395	-6.33	rs3758081	0.043721	4.59	-2.514	402	17	enet	7.7e-05	0.1	-4.76501	1.89e-06	0.00022869
BUN	Small_Intestine_Terminal_Ileum	ENSG00000104442.9	8	65634216	65634217	0.1618	rs11557049	6.07	rs4320587	0.094974	4.37	3.877	363	1	top1	0.00012	0.095	3.877	0.000106	0.006413
BUN	Small_Intestine_Terminal_Ileum	ENSG00000154316.16	8	11339636	11339637	0.1519	rs2163379	4.21	rs3021494	0.029158	-3.88	3.171	636	1	top1	0.024	0.029	-3.171	0.00152	0.036784
BUN	Small_Intestine_Terminal_Ileum	ENSG00000134014.16	8	28089672	28089673	0.2937	rs4732830	3.9	rs13250007	0.227839	6.02	-3.284	563	563	susie	3.2e-10	0.24	-3.28778	0.00101	0.036784
BUN	Small_Intestine_Terminal_Ileum	ENSG00000272375.1	8	30197403	30197404	0.1706	rs2915594	8.37	rs12548744	0.092095	4.26	-4.209	347	5	lasso	3.2e-05	0.11	-3.1897	0.00142	0.036784
BUN	Skin_Sun_Exposed_Lower_leg	ENSG00000167653.4	8	142670307	142670308	0.3641	rs2976395	-6.33	rs2920283	0.349915	13.42	-6.248	404	3	lasso	4e-50	0.35	-6.2099	5.3e-10	2.0564e-07
BUN	Skin_Sun_Exposed_Lower_leg	ENSG00000253741.1	8	142726972	142726973	0.2302	rs2976395	-6.33	rs2244163	0.209085	-10.41	5.036	402	402	susie	4.3e-28	0.21	-4.9738	6.56e-07	0.000127264
BUN	Skin_Sun_Exposed_Lower_leg	ENSG00000245330.4	8	119874487	119874488	0.0569	rs1467044	-5.27	rs7387694	0.05225	-5.23	-4.796	455	1	top1	1.1e-07	0.052	4.796	1.62e-06	0.00015908
BUN	Skin_Sun_Exposed_Lower_leg	ENSG00000160886.13	8	142700110	142700111	0.4952	rs2976395	-6.33	rs2244152	0.506917	-16.08	4.705	398	26	enet	1.1e-85	0.53	-4.7933	1.64e-06	0.00015908
BUN	Skin_Sun_Exposed_Lower_leg	ENSG00000066855.15	8	65644733	65644734	0.2726	rs11557049	6.07	rs16932315	0.114292	-7.88	5.79	366	366	susie	2.1e-20	0.15	-4.7123	2.45e-06	0.00019012
BUN	Skin_Sun_Exposed_Lower_leg	ENSG00000126233.1	8	142742410	142742411	0.2337	rs2976395	-6.33	rs1036385	0.251265	-12.08	4.381	403	21	enet	3.7e-41	0.3	-4.5517	5.32e-06	0.000344027
BUN	Skin_Sun_Exposed_Lower_leg	ENSG00000197353.3	8	142752533	142752534	0.044	rs2976395	-6.33	rs2572874	0.025628	-4.59	4.237	404	1	top1	0.00017	0.026	-4.237	2.27e-05	0.00125823
BUN	Skin_Sun_Exposed_Lower_leg	ENSG00000254109.5	8	30385400	30385401	0.0708	rs2915594	8.37	rs9642755	0.035336	-5.81	-2.312	348	6	enet	5.6e-09	0.063	4.1782	2.94e-05	0.0014259
BUN	Skin_Sun_Exposed_Lower_leg	ENSG00000104442.9	8	65634216	65634217	0.2262	rs11557049	6.07	rs4320587	0.212281	10.5	3.877	363	363	susie	1.5e-29	0.22	4.1231	3.74e-05	0.00161236
BUN	Skin_Sun_Exposed_Lower_leg	ENSG00000234616.8	8	142681919	142681920	0.1257	rs2976395	-6.33	rs7017931	0.092957	7.63	-1.578	404	404	susie	9e-18	0.13	-3.9133	9.11e-05	0.00353468
BUN	Skin_Sun_Exposed_Lower_leg	ENSG00000283992.1	8	142769843	142769844	0.1429	rs2976395	-6.33	rs7822193	0.138863	-8.76	4.415	405	28	enet	1.4e-19	0.15	-3.8365	0.000125	0.00440909
BUN	Skin_Sun_Exposed_Lower_leg	ENSG00000272010.1	8	65592471	65592472	0.194	rs11557049	6.07	rs4320587	0.202264	-10.25	3.877	361	361	susie	5e-27	0.2	-3.7899	0.000151	0.00471569
BUN	Skin_Sun_Exposed_Lower_leg	ENSG00000104412.7	8	108443600	108443601	0.2515	rs17425546	5	rs2348949	0.207644	-10.49	-3.774	345	6	lasso	2.6e-28	0.21	3.7774	0.000158	0.00471569
BUN	Skin_Sun_Exposed_Lower_leg	ENSG00000104671.7	8	30156296	30156297	0.075	rs2915594	8.37	rs4601276	-0.000457	4.16	-3.045	366	366	susie	0.33	-9.6e-05	-3.6674	0.000245	0.00679
BUN	Skin_Sun_Exposed_Lower_leg	ENSG00000134014.16	8	28089672	28089673	0.2585	rs4732830	3.9	rs2123472	0.220978	11.33	-2.938	564	4	lasso	1.2e-33	0.25	-3.4891	0.000485	0.0125453
BUN	Skin_Sun_Exposed_Lower_leg	ENSG00000155792.9	8	119928399	119928400	0.1303	rs1467044	-5.27	rs1467044	0.10011	7.8	-5.272	443	19	enet	1.3e-17	0.13	-3.3921	0.000694	0.0168295
BUN	Skin_Sun_Exposed_Lower_leg	ENSG00000189233.11	8	28083870	28083871	0.0819	rs4732830	3.9	rs1563055	0.042307	-5.45	-3.282	561	561	susie	5e-07	0.047	3.3433	0.000828	0.0188979
BUN	Skin_Sun_Exposed_Lower_leg	ENSG00000254689.1	8	81885376	81885377	0.2321	rs7828444	-4.97	rs7833384	0.071861	-7.32	1.353	315	315	susie	1.5e-19	0.15	-3.3038	0.000954	0.020564
BUN	Skin_Sun_Exposed_Lower_leg	ENSG00000130193.7	8	142727202	142727203	0.1516	rs2976395	-6.33	rs1435453	0.090845	-7.2	5.243	402	45	enet	7e-15	0.11	-3.1939	0.0014	0.0285895
BUN	Skin_Sun_Exposed_Lower_leg	ENSG00000261693.1	8	142403651	142403652	0.2785	rs2976395	-6.33	rs6583623	0.163742	-9.5	-2.956	440	20	enet	3.2e-27	0.2	3.1782	0.00148	0.028712
BUN	Skin_Sun_Exposed_Lower_leg	ENSG00000171045.14	8	142403239	142403240	0.2996	rs2976395	-6.33	rs12717833	0.101244	8.15	1.076	439	29	enet	1.1e-23	0.18	3.1127	0.00185	0.034181
BUN	Skin_Sun_Exposed_Lower_leg	ENSG00000254556.1	8	11138606	11138607	0.0519	rs2163379	4.21	rs7813802	0.036591	5.41	2.532	632	16	enet	3.1e-07	0.049	3.0689	0.00215	0.0376683
BUN	Skin_Sun_Exposed_Lower_leg	ENSG00000104219.12	8	17156028	17156029	0.3078	rs1557598	-4.29	rs9785170	0.093792	7.63	-2.632	691	691	susie	2.2e-23	0.18	-3.0441	0.00233	0.0376683
BUN	Skin_Sun_Exposed_Lower_leg	ENSG00000181790.10	8	142449429	142449430	0.3263	rs2976395	-6.33	rs11167134	0.222991	10.76	3.08	447	7	lasso	9.6e-35	0.26	3.0553	0.00225	0.0376683
BUN	Skin_Sun_Exposed_Lower_leg	ENSG00000147533.16	8	41490395	41490396	0.0634	rs17598654	-3.13	rs4736990	0.052507	5.35	-2.974	433	1	top1	1.1e-07	0.053	-2.974	0.00294	0.0456288
BUN	Skin_Sun_Exposed_Lower_leg	ENSG00000177710.5	8	11330887	11330888	0.0414	rs2163379	4.21	rs7016671	0.012694	-4.39	2.796	634	634	susie	0.00034	0.023	-2.9433	0.00325	0.0485
BUN	Skin_Not_Sun_Exposed_Suprapubic	ENSG00000167653.4	8	142670307	142670308	0.4444	rs2976395	-6.33	rs2920283	0.447	13.9	-6.248	404	1	top1	2.6e-57	0.45	-6.248	4.16e-10	1.42272e-07
BUN	Skin_Not_Sun_Exposed_Suprapubic	ENSG00000234616.8	8	142681919	142681920	0.0923	rs2976395	-6.33	rs2244152	0.02	-4.36	4.705	404	17	enet	3.7e-05	0.037	-5.34434	9.07e-08	1.55097e-05
BUN	Skin_Not_Sun_Exposed_Suprapubic	ENSG00000130193.7	8	142727202	142727203	0.1426	rs2976395	-6.33	rs2244163	0.0478	-6.08	5.036	402	402	susie	8.4e-08	0.063	-5.08349	3.71e-07	4.06125e-05
BUN	Skin_Not_Sun_Exposed_Suprapubic	ENSG00000126233.1	8	142742410	142742411	0.2891	rs2976395	-6.33	rs2244163	0.236	-10.13	5.036	403	1	top1	4.7e-27	0.24	-5.036	4.75e-07	4.06125e-05
BUN	Skin_Not_Sun_Exposed_Suprapubic	ENSG00000253741.1	8	142726972	142726973	0.1385	rs2976395	-6.33	rs2585138	0.15	-8.22	4.685	402	402	susie	2.8e-17	0.15	-4.70775	2.5e-06	0.000171
BUN	Skin_Not_Sun_Exposed_Suprapubic	ENSG00000155792.9	8	119928399	119928400	0.1323	rs1467044	-5.27	rs7462302	0.118	7.78	-4.833	442	442	susie	9.4e-15	0.13	-4.62927	3.67e-06	0.00020919
BUN	Skin_Not_Sun_Exposed_Suprapubic	ENSG00000160886.13	8	142700110	142700111	0.5126	rs2976395	-6.33	rs2244152	0.494	-14.62	4.705	398	39	enet	1.9e-69	0.51	-4.54847	5.4e-06	0.000263829
BUN	Skin_Not_Sun_Exposed_Suprapubic	ENSG00000245330.4	8	119874487	119874488	0.0584	rs1467044	-5.27	rs7462302	0.0088	-4.02	-4.833	454	22	enet	0.002	0.02	4.29309	1.76e-05	0.0007524
BUN	Skin_Not_Sun_Exposed_Suprapubic	ENSG00000283992.1	8	142769843	142769844	0.0976	rs2976395	-6.33	rs7822193	0.102	-6.81	4.415	405	5	lasso	5e-12	0.1	-4.25147	2.12e-05	0.0008056
BUN	Skin_Not_Sun_Exposed_Suprapubic	ENSG00000104442.9	8	65634216	65634217	0.1989	rs11557049	6.07	rs3812412	0.168	8.73	3.789	363	1	top1	4.9e-19	0.17	3.789	0.000151	0.0051642
BUN	Skin_Not_Sun_Exposed_Suprapubic	ENSG00000104412.7	8	108443600	108443601	0.2135	rs17425546	5	rs10505124	0.177	-9.4	-3.867	345	345	susie	1.8e-20	0.18	3.69914	0.000216	0.00671564
BUN	Skin_Not_Sun_Exposed_Suprapubic	ENSG00000272010.1	8	65592471	65592472	0.2024	rs11557049	6.07	rs2048650	0.172	-8.87	3.789	361	9	lasso	1.4e-20	0.18	-3.57939	0.000344	0.009804
BUN	Skin_Not_Sun_Exposed_Suprapubic	ENSG00000181790.10	8	142449429	142449430	0.2793	rs2976395	-6.33	rs11167134	0.186	9.05	3.08	447	447	susie	2.7e-22	0.2	3.52909	0.000417	0.0109703
BUN	Skin_Not_Sun_Exposed_Suprapubic	ENSG00000247081.7	8	103298771	103298772	0.1281	rs4734695	4.14	rs3808554	0.0765	-6.78	-2.904	424	7	lasso	2.9e-11	0.096	3.49303	0.000478	0.0116769
BUN	Skin_Not_Sun_Exposed_Suprapubic	ENSG00000134014.16	8	28089672	28089673	0.205	rs4732830	3.9	rs4732838	0.173	8.76	-3.307	566	1	top1	1.3e-19	0.17	-3.307	0.000943	0.0215004
BUN	Skin_Not_Sun_Exposed_Suprapubic	ENSG00000280294.1	8	10859435	10859436	0.0824	rs12547997	4.33	rs2409722	0.039	4.94	3.38	633	633	susie	1.1e-05	0.042	3.15027	0.00163	0.0348412
BUN	Skin_Not_Sun_Exposed_Suprapubic	ENSG00000245281.6	8	18085026	18085027	0.1498	rs2705038	-3.94	rs13274069	0.00692	4.42	1.908	866	13	enet	0.00015	0.031	3.07967	0.00207	0.0414
BUN	Skin_Not_Sun_Exposed_Suprapubic	ENSG00000197217.12	8	23457694	23457695	0.1115	rs11785244	-13.15	rs6557672	0.0627	5.53	3.059	589	1	top1	8.6e-08	0.063	3.059	0.00222	0.0414
BUN	Skin_Not_Sun_Exposed_Suprapubic	ENSG00000104695.12	8	30814313	30814314	0.1135	rs2915594	8.37	rs16877649	0.00163	3.9	-0.555	373	33	enet	0.00021	0.029	-3.04825	0.0023	0.0414
BUN	Prostate	ENSG00000167653.4	8	142670307	142670308	0.4651	rs2976395	-6.33	rs2976397	0.407937	8.61	-6.008	404	404	susie	1.5e-22	0.41	-6.33536	2.37e-10	3.5076e-08
BUN	Prostate	ENSG00000253741.1	8	142726972	142726973	0.2932	rs2976395	-6.33	rs2244163	0.228215	-6.77	5.036	402	402	susie	2e-12	0.24	-4.98948	6.05e-07	2.98467e-05
BUN	Prostate	ENSG00000130193.7	8	142727202	142727203	0.1216	rs2976395	-6.33	rs2244163	0.044241	-3.81	5.036	402	1	top1	0.0026	0.044	-5.036	4.75e-07	2.98467e-05
BUN	Prostate	ENSG00000134014.16	8	28089672	28089673	0.2954	rs4732830	3.9	rs2305451	0.143485	5.81	-3.256	564	564	susie	4.6e-09	0.17	-3.7677	0.000165	0.004884
BUN	Prostate	ENSG00000272010.1	8	65592471	65592472	0.2284	rs11557049	6.07	rs2175810	0.139496	-6.29	3.813	361	361	susie	2.4e-09	0.18	-3.79507	0.000148	0.004884
BUN	Prostate	ENSG00000167656.4	8	142786591	142786592	0.2552	rs2976395	-6.33	rs11988843	0.05348	5.06	-2.01	406	17	enet	4.8e-09	0.17	-3.34697	0.000817	0.0201527
BUN	Prostate	ENSG00000255556.2	8	12380264	12380265	0.2683	rs7823537	-2.6	rs6601649	0.048884	-5.03	-2.538	180	17	enet	5.4e-07	0.13	3.1527	0.00162	0.0342514
BUN	Prostate	ENSG00000261693.1	8	142403651	142403652	0.1734	rs2976395	-6.33	rs6583623	0.008875	-3.89	-2.956	440	440	susie	0.0039	0.04	3.11056	0.00187	0.034595
BUN	Prostate	ENSG00000180155.19	8	142777809	142777810	0.3548	rs2976395	-6.33	rs2572925	0.259792	7.24	2.783	405	405	susie	5.7e-15	0.29	2.98646	0.00282	0.0463733
BUN	Pituitary	ENSG00000130193.7	8	142727202	142727203	0.157	rs2976395	-6.33	rs1435453	0.066812	-5.47	5.243	402	402	susie	1.1e-06	0.1	-5.94937	2.69e-09	6.1063e-07
BUN	Pituitary	ENSG00000253741.1	8	142726972	142726973	0.3358	rs2976395	-6.33	rs2585138	0.287918	-8.02	4.685	402	1	top1	6e-18	0.29	-4.685	2.8e-06	0.000211867
BUN	Pituitary	ENSG00000180155.19	8	142777809	142777810	0.1497	rs2976395	-6.33	rs2244152	0.048998	4.26	4.705	405	405	susie	9.9e-05	0.063	4.73383	2.2e-06	0.000211867
BUN	Pituitary	ENSG00000160886.13	8	142700110	142700111	0.1693	rs2976395	-6.33	rs2585146	0.055299	4.95	-3.837	398	398	susie	8.5e-06	0.083	-4.02482	5.7e-05	0.00323475
BUN	Pituitary	ENSG00000272010.1	8	65592471	65592472	0.2086	rs11557049	6.07	rs2175810	0.234063	-7.25	3.813	357	1	top1	1.8e-14	0.23	-3.813	0.000137	0.0062198
BUN	Pituitary	ENSG00000245330.4	8	119874487	119874488	0.1844	rs1467044	-5.27	rs955372	0.143349	-5.75	-3.749	454	1	top1	4.3e-09	0.14	3.749	0.000178	0.00673433
BUN	Pituitary	ENSG00000197265.8	8	30658250	30658251	0.1205	rs2915594	8.37	rs3757917	0.032264	-3.85	0.625	347	347	susie	0.00038	0.052	3.56257	0.000367	0.0119013
BUN	Pituitary	ENSG00000134014.16	8	28089672	28089673	0.4336	rs4732830	3.9	rs2305451	0.348945	8.84	-3.256	566	566	susie	2.2e-22	0.35	-3.27043	0.00107	0.0303612
BUN	Pituitary	ENSG00000177710.5	8	11330887	11330888	0.1014	rs2163379	4.21	rs11250130	0.078275	5.25	-3.187	636	1	top1	1.6e-05	0.078	-3.187	0.00144	0.03632
BUN	Pituitary	ENSG00000261451.1	8	10433671	10433672	0.1092	rs12547997	4.33	rs4841339	-0.003288	-4.26	-0.821	712	712	susie	0.0038	0.033	3.12569	0.00177	0.040179
BUN	Pituitary	ENSG00000253390.1	8	23458600	23458601	0.1916	rs11785244	-13.15	rs11135723	-0.002081	3.51	0.419	589	589	susie	0.46	-0.002	3.06961	0.00214	0.0441618
BUN	Pituitary	ENSG00000261693.1	8	142403651	142403652	0.268	rs2976395	-6.33	rs6583623	0.028521	-5.53	-2.956	440	440	susie	2.5e-06	0.093	3.04217	0.00235	0.0444542
BUN	Pancreas	ENSG00000253741.1	8	142726972	142726973	0.0971	rs2976395	-6.33	rs2244163	0.0691	-4.95	5.036	400	5	enet	2.2e-06	0.085	-5.12081	3.04e-07	6.4752e-05
BUN	Pancreas	ENSG00000130193.7	8	142727202	142727203	0.1252	rs2976395	-6.33	rs2244152	0.134	-5.88	4.705	400	1	top1	2.3e-09	0.13	-4.705	2.54e-06	0.00027051
BUN	Pancreas	ENSG00000171045.14	8	142403239	142403240	0.2381	rs2976395	-6.33	rs4129585	0.0856	5.12	3.469	437	32	enet	1.8e-08	0.12	3.70327	0.000213	0.015123
BUN	Pancreas	ENSG00000272010.1	8	65592471	65592472	0.1502	rs11557049	6.07	rs3812412	0.129	-6.35	3.789	361	361	susie	3.4e-10	0.15	-3.58161	0.000341	0.0181583
BUN	Pancreas	ENSG00000160886.13	8	142700110	142700111	0.3315	rs2976395	-6.33	rs2585146	0.133	5.9	-3.837	396	38	enet	4.6e-12	0.18	-3.45926	0.000542	0.0230892
BUN	Pancreas	ENSG00000180155.19	8	142777809	142777810	0.7506	rs2976395	-6.33	rs2572925	0.547	11.91	2.783	403	11	enet	5.8e-45	0.56	3.29011	0.001	0.0355
BUN	Pancreas	ENSG00000255020.1	8	11347501	11347502	0.5815	rs2163379	4.21	rs2572452	0.507	11.27	2.553	638	30	enet	1.5e-41	0.53	3.14057	0.00169	0.0449963
BUN	Pancreas	ENSG00000185189.17	8	143840973	143840974	0.135	rs7822430	-3.51	rs13252406	0.0954	5.17	-3.158	278	1	top1	5.4e-07	0.095	-3.158	0.00159	0.0449963
BUN	Ovary	ENSG00000245330.4	8	119874487	119874488	0.2189	rs1467044	-5.27	rs4870991	0.0605	-4.34	-4.096	451	1	top1	0.0021	0.06	4.096	4.2e-05	0.004704
BUN	Ovary	ENSG00000248159.1	8	30237381	30237382	0.1712	rs2915594	8.37	rs4733400	0.0491	4.32	-3.806	345	345	susie	0.00021	0.09	-3.7228	0.000197	0.011032
BUN	Ovary	ENSG00000134014.16	8	28089672	28089673	0.2374	rs4732830	3.9	rs4732838	0.155	5.53	-3.307	565	565	susie	9.9e-08	0.18	-3.4465	0.000568	0.0212053
BUN	Nerve_Tibial	ENSG00000245330.4	8	119874487	119874488	0.073	rs1467044	-5.27	rs12548715	0.0708	-5.7	-4.174	456	456	susie	8.7e-09	0.071	4.4167	1e-05	0.0014241
BUN	Nerve_Tibial	ENSG00000160886.13	8	142700110	142700111	0.2664	rs2976395	-6.33	rs2585138	0.193	-9.27	4.685	398	24	enet	1.9e-26	0.23	-4.48967	7.13e-06	0.0014241
BUN	Nerve_Tibial	ENSG00000253741.1	8	142726972	142726973	0.3325	rs2976395	-6.33	rs2244152	0.341	-12.29	4.705	402	23	enet	1.5e-41	0.34	-4.41585	1.01e-05	0.0014241
BUN	Nerve_Tibial	ENSG00000147650.11	8	104589023	104589024	0.0483	rs2959025	-4	rs2959025	0.0306	4.92	-4.002	431	1	top1	0.00014	0.031	-4.002	6.28e-05	0.00531288
BUN	Nerve_Tibial	ENSG00000136986.9	8	123042422	123042423	0.1448	rs11781842	-5.45	rs7160	0.0746	5.92	4.041	471	1	top1	3.8e-09	0.075	4.041	5.32e-05	0.00531288
BUN	Nerve_Tibial	ENSG00000272010.1	8	65592471	65592472	0.2247	rs11557049	6.07	rs4320587	0.226	-10.03	3.877	361	361	susie	1.9e-26	0.23	-3.79033	0.00015	0.00912471
BUN	Nerve_Tibial	ENSG00000104442.9	8	65634216	65634217	0.2301	rs11557049	6.07	rs3812412	0.224	10.16	3.789	363	1	top1	4.5e-26	0.22	3.789	0.000151	0.00912471
BUN	Nerve_Tibial	ENSG00000147454.13	8	23528804	23528805	0.2345	rs11785244	-13.15	rs9314268	0.132	-8.3	-3.991	579	579	susie	4.4e-22	0.19	3.49827	0.000468	0.022043
BUN	Nerve_Tibial	ENSG00000248159.1	8	30237381	30237382	0.0674	rs2915594	8.37	rs6987718	0.0288	4.99	-3.843	346	346	susie	3.5e-05	0.036	-3.49801	0.000469	0.022043
BUN	Nerve_Tibial	ENSG00000134014.16	8	28089672	28089673	0.3408	rs4732830	3.9	rs4732838	0.277	11.12	-3.307	566	1	top1	8.7e-33	0.28	-3.307	0.000943	0.0332407
BUN	Nerve_Tibial	ENSG00000104412.7	8	108443600	108443601	0.1335	rs17425546	5	rs3737502	0.0593	5.31	-3.434	345	345	susie	1.1e-07	0.06	-3.32281	0.000891	0.0332407
BUN	Nerve_Tibial	ENSG00000130193.7	8	142727202	142727203	0.0911	rs2976395	-6.33	rs7828042	0.0514	6.06	-3.303	402	402	susie	5e-07	0.054	-3.34687	0.000817	0.0332407
BUN	Nerve_Tibial	ENSG00000180155.19	8	142777809	142777810	0.708	rs2976395	-6.33	rs2572925	0.608	16.34	2.783	405	11	enet	2.2e-92	0.61	3.27445	0.00106	0.0344908
BUN	Nerve_Tibial	ENSG00000183638.5	8	10712186	10712187	0.1792	rs12547997	4.33	rs6601525	0.081	-7.11	-2.119	685	26	enet	1.9e-13	0.11	3.16624	0.00154	0.04653
BUN	Muscle_Skeletal	ENSG00000167653.4	8	142670307	142670308	0.0779	rs2976395	-6.33	rs2976397	0.025	4.8	-6.008	404	404	susie	1.6e-05	0.03	-6.09978	1.06e-09	3.2542e-07
BUN	Muscle_Skeletal	ENSG00000197265.8	8	30658250	30658251	0.0603	rs2915594	8.37	rs9649911	0.0285	5.31	5.876	349	3	lasso	2.3e-05	0.029	5.16105	2.46e-07	3.33607e-05
BUN	Muscle_Skeletal	ENSG00000160886.13	8	142700110	142700111	0.123	rs2976395	-6.33	rs2585138	0.0974	-7.98	4.685	398	10	lasso	2.9e-17	0.11	-5.10795	3.26e-07	3.33607e-05
BUN	Muscle_Skeletal	ENSG00000253741.1	8	142726972	142726973	0.152	rs2976395	-6.33	rs2244152	0.184	-10.66	4.705	402	9	lasso	5.9e-29	0.19	-4.5901	4.43e-06	0.000340003
BUN	Muscle_Skeletal	ENSG00000164933.11	8	103407783	103407784	0.0463	rs4734695	4.14	rs3134254	0.00393	4.78	2.98	413	16	enet	0.0011	0.016	4.34619	1.39e-05	0.000757267
BUN	Muscle_Skeletal	ENSG00000130193.7	8	142727202	142727203	0.1797	rs2976395	-6.33	rs2244163	0.0949	-8.14	5.036	402	30	enet	5.6e-24	0.16	-4.33114	1.48e-05	0.000757267
BUN	Muscle_Skeletal	ENSG00000136986.9	8	123042422	123042423	0.1275	rs11781842	-5.45	rs4871338	0.0896	7.49	4.16	471	1	top1	7.4e-14	0.09	4.16	3.18e-05	0.00139466
BUN	Muscle_Skeletal	ENSG00000245330.4	8	119874487	119874488	0.1604	rs1467044	-5.27	rs4870988	0.162	-9.98	-4.076	456	456	susie	7.8e-25	0.16	4.09473	4.23e-05	0.00162326
BUN	Muscle_Skeletal	ENSG00000248159.1	8	30237381	30237382	0.0615	rs2915594	8.37	rs7838088	0.0228	4.33	-3.714	347	1	top1	0.00014	0.023	-3.714	0.000204	0.00695867
BUN	Muscle_Skeletal	ENSG00000180155.19	8	142777809	142777810	0.2642	rs2976395	-6.33	rs7816480	0.216	11.5	3.707	405	9	lasso	1.1e-34	0.23	3.38574	0.00071	0.021797
BUN	Minor_Salivary_Gland	ENSG00000167653.4	8	142670307	142670308	0.538	rs2976395	-6.33	rs2976397	0.287643	6.41	-6.008	404	404	susie	1.2e-11	0.33	-6.1831	6.29e-10	5.7868e-08
BUN	Minor_Salivary_Gland	ENSG00000160886.13	8	142700110	142700111	0.359	rs2976395	-6.33	rs2585146	0.118061	5.12	-3.837	398	6	lasso	3.1e-07	0.2	-4.2368	2.27e-05	0.0010442
BUN	Minor_Salivary_Gland	ENSG00000134014.16	8	28089672	28089673	0.408	rs4732830	3.9	rs4732838	0.185667	5.37	-3.307	566	566	susie	4.3e-07	0.2	-3.3905	0.000698	0.0214053
BUN	Minor_Salivary_Gland	ENSG00000180155.19	8	142777809	142777810	0.456	rs2976395	-6.33	rs2717586	0.325543	6.67	3.037	405	405	susie	4.1e-13	0.37	3.079	0.00208	0.04784
BUN	Lung	ENSG00000197265.8	8	30658250	30658251	0.0734	rs2915594	8.37	rs2978257	0.021588	4.64	5.11	350	3	lasso	0.00032	0.027	6.00418	1.92e-09	5.6448e-07
BUN	Lung	ENSG00000253741.1	8	142726972	142726973	0.1715	rs2976395	-6.33	rs2244163	0.134618	-7.84	5.036	402	1	top1	1.5e-15	0.13	-5.036	4.75e-07	6.9825e-05
BUN	Lung	ENSG00000155792.9	8	119928399	119928400	0.1165	rs1467044	-5.27	rs9987332	0.108211	7.2	-4.478	444	444	susie	9.8e-13	0.11	-4.73135	2.23e-06	0.00021854
BUN	Lung	ENSG00000130193.7	8	142727202	142727203	0.2053	rs2976395	-6.33	rs9297976	0.120285	-7.81	4.608	402	11	lasso	3.5e-21	0.18	-4.64427	3.41e-06	0.000250635
BUN	Lung	ENSG00000160886.13	8	142700110	142700111	0.193	rs2976395	-6.33	rs2585138	0.096289	-7.26	4.685	398	398	susie	3.2e-13	0.11	-4.55419	5.26e-06	0.000309288
BUN	Lung	ENSG00000254343.2	8	120052179	120052180	0.0782	rs1467044	-5.27	rs9987332	0.08633	6.5	-4.478	442	1	top1	2.4e-10	0.086	-4.478	7.53e-06	0.00036897
BUN	Lung	ENSG00000254109.5	8	30385400	30385401	0.1389	rs2915594	8.37	rs12677454	0.059915	-6.76	-2.823	350	6	lasso	2.3e-12	0.11	4.34143	1.42e-05	0.0005964
BUN	Lung	ENSG00000272010.1	8	65592471	65592472	0.1532	rs11557049	6.07	rs2175810	0.157893	-8.63	3.813	361	361	susie	3e-18	0.16	-3.82636	0.00013	0.0047775
BUN	Lung	ENSG00000104442.9	8	65634216	65634217	0.1349	rs11557049	6.07	rs3812412	0.124501	7.57	3.789	363	1	top1	1.9e-14	0.12	3.789	0.000151	0.00493267
BUN	Lung	ENSG00000167653.4	8	142670307	142670308	0.1429	rs2976395	-6.33	rs12155758	0.069549	5.82	-3.425	404	1	top1	1.4e-08	0.07	-3.425	0.000615	0.018081
BUN	Lung	ENSG00000154316.16	8	11339636	11339637	0.0268	rs2163379	4.21	rs2618451	0.003292	-4.21	2.375	637	637	susie	0.0084	0.014	-3.31348	0.000921	0.0246158
BUN	Lung	ENSG00000272321.1	8	98436668	98436669	0.0659	rs4476980	-3.9	rs11775839	-0.001526	3.48	1.908	390	390	susie	0.29	0.00023	3.28553	0.00102	0.02499
BUN	Lung	ENSG00000134014.16	8	28089672	28089673	0.2234	rs4732830	3.9	rs2305451	0.199913	9.58	-3.256	564	1	lasso	2.1e-23	0.2	-3.256	0.00113	0.0255554
BUN	Lung	ENSG00000255354.1	8	11560019	11560020	0.0512	rs6601573	4.04	rs2736352	0.006299	3.99	-2.404	601	601	susie	0.012	0.012	-3.07928	0.00207	0.04347
BUN	Liver	ENSG00000104447.12	8	115809672	115809673	0.1485	rs2721938	5.63	rs2737205	0.051258	3.9	5.004	287	1	top1	0.0014	0.051	5.004	5.62e-07	7.2498e-05
BUN	Liver	ENSG00000253741.1	8	142726972	142726973	0.2508	rs2976395	-6.33	rs2244152	0.137987	-5.22	4.705	402	402	susie	7e-08	0.15	-4.79905	1.59e-06	0.000102555
BUN	Liver	ENSG00000253196.1	8	142763115	142763116	0.5143	rs2976395	-6.33	rs7822193	0.275266	7.92	4.415	408	1	top1	3.4e-14	0.28	4.415	1.01e-05	0.0004343
BUN	Liver	ENSG00000272010.1	8	65592471	65592472	0.276	rs11557049	6.07	rs2175810	0.128189	-5.94	3.813	361	361	susie	5.9e-08	0.15	-3.77906	0.000157	0.00506325
BUN	Liver	ENSG00000280273.2	8	11284414	11284415	0.1094	rs2163379	4.21	rs7824557	0.046452	4.43	3.927	647	647	susie	0.00077	0.057	3.61788	0.000297	0.0076626
BUN	Liver	ENSG00000164684.13	8	80874780	80874781	0.3919	rs2084088	7.07	rs2028814	0.156229	5.42	-3.384	384	384	susie	2.8e-08	0.16	-3.51042	0.000447	0.0096105
BUN	Liver	ENSG00000255310.2	8	11109725	11109726	0.1267	rs2163379	4.21	rs9286062	0.055044	4.39	3.381	630	1	top1	0.00095	0.055	3.381	0.000722	0.0116422
BUN	Liver	ENSG00000254343.2	8	120052179	120052180	0.1674	rs1467044	-5.27	rs6986364	0.076307	-4.59	-1.42	441	10	enet	3.6e-05	0.087	3.38734	0.000706	0.0116422
BUN	Kidney_Cortex	ENSG00000167653.4	8	142670307	142670308	0.447	rs2976395	-6.33	rs2920283	0.34146	4.81	-6.248	405	11	lasso	1.4e-07	0.35	-6.2475	4.17e-10	2.085e-08
BUN	Kidney_Cortex	ENSG00000180155.19	8	142777809	142777810	0.805	rs2976395	-6.33	rs7012804	0.31745	5.24	4.384	406	406	susie	7.6e-08	0.36	4.3459	1.39e-05	0.0003475
BUN	Kidney_Cortex	ENSG00000253893.2	8	8226613	8226614	0.302	rs17149611	-4.42	rs13274039	0.0036	-3.78	2.535	321	21	enet	0.0042	0.11	-3.6564	0.000256	0.00426667
BUN	Kidney_Cortex	ENSG00000272509.1	8	94884608	94884609	0.323	rs10111154	3.25	rs10956931	-0.00593	3.39	-1.684	451	451	susie	0.22	0.0088	-3.1531	0.00162	0.02025
BUN	Kidney_Cortex	ENSG00000254527.1	8	12206388	12206389	0.638	rs904006	-3.48	rs10903343	0.13524	-3.64	-2.722	205	27	enet	0.00025	0.18	2.9174	0.00353	0.0353
BUN	Heart_Left_Ventricle	ENSG00000168672.3	8	126558392	126558393	0.1803	rs11989898	11.43	rs7839958	0.0297	-4.86	6.94	493	16	enet	6.2e-08	0.083	-6.4809	9.12e-11	1.95168e-08
BUN	Heart_Left_Ventricle	ENSG00000130193.7	8	142727202	142727203	0.2257	rs2976395	-6.33	rs1435453	0.104	-6.08	5.243	402	402	susie	2.2e-10	0.11	-5.1719	2.32e-07	2.4824e-05
BUN	Heart_Left_Ventricle	ENSG00000160886.13	8	142700110	142700111	0.1318	rs2976395	-6.33	rs12155758	0.0418	5.51	-3.425	398	18	lasso	8.4e-07	0.069	-4.9036	9.41e-07	6.71247e-05
BUN	Heart_Left_Ventricle	ENSG00000136986.9	8	123042422	123042423	0.2591	rs11781842	-5.45	rs7160	0.189	8.13	4.041	473	1	top1	9.9e-17	0.19	4.041	5.32e-05	0.0028462
BUN	Heart_Left_Ventricle	ENSG00000272010.1	8	65592471	65592472	0.2111	rs11557049	6.07	rs2175810	0.172	-8.14	3.813	361	361	susie	4e-16	0.18	-3.7901	0.000151	0.0064628
BUN	Heart_Left_Ventricle	ENSG00000280294.1	8	10859435	10859436	0.1404	rs12547997	4.33	rs13254942	-0.00225	3.26	3.909	635	635	susie	0.055	0.0083	3.526	0.000422	0.0150513
BUN	Heart_Left_Ventricle	ENSG00000134014.16	8	28089672	28089673	0.3242	rs4732830	3.9	rs13250007	0.268	9.53	-3.284	566	566	susie	1.7e-24	0.27	-3.2543	0.00114	0.0348514
BUN	Heart_Left_Ventricle	ENSG00000227888.4	8	12362018	12362019	0.1226	rs7823537	-2.6	rs12550733	0.0313	-4.86	-2.449	175	22	enet	4.4e-06	0.06	3.2098	0.00133	0.0355775
BUN	Heart_Atrial_Appendage	ENSG00000254109.5	8	30385400	30385401	0.1254	rs2915594	8.37	rs2979489	0.052265	5.27	7.621	349	12	enet	5.4e-08	0.087	6.62802	3.4e-11	8.296e-09
BUN	Heart_Atrial_Appendage	ENSG00000160886.13	8	142700110	142700111	0.1184	rs2976395	-6.33	rs2585138	0.045194	-5.46	4.685	398	3	lasso	3.5e-06	0.063	-4.88862	1.02e-06	0.00012444
BUN	Heart_Atrial_Appendage	ENSG00000253741.1	8	142726972	142726973	0.1525	rs2976395	-6.33	rs2585138	0.094722	-5.67	4.685	402	1	top1	1.4e-08	0.095	-4.685	2.8e-06	0.000227733
BUN	Heart_Atrial_Appendage	ENSG00000130193.7	8	142727202	142727203	0.116	rs2976395	-6.33	rs2244163	0.084058	-5.81	5.036	402	8	enet	4.1e-09	0.1	-4.07232	4.65e-05	0.0028365
BUN	Heart_Atrial_Appendage	ENSG00000272010.1	8	65592471	65592472	0.1556	rs11557049	6.07	rs4320587	0.174416	-7.59	3.877	358	1	top1	5.5e-15	0.17	-3.877	0.000106	0.0051728
BUN	Heart_Atrial_Appendage	ENSG00000248159.1	8	30237381	30237382	0.1028	rs2915594	8.37	rs4733384	0.043228	5.11	-1.069	347	18	enet	1.4e-06	0.068	-3.5703	0.000357	0.014518
BUN	Heart_Atrial_Appendage	ENSG00000180155.19	8	142777809	142777810	0.3184	rs2976395	-6.33	rs2289071	0.098462	6.14	2.371	405	405	susie	1.6e-09	0.11	3.3509	0.000806	0.0280949
BUN	Heart_Atrial_Appendage	ENSG00000134014.16	8	28089672	28089673	0.4457	rs4732830	3.9	rs13250007	0.309255	10.04	-3.284	566	1	top1	2.9e-27	0.31	-3.284	0.00102	0.03111
BUN	Heart_Atrial_Appendage	ENSG00000104343.19	8	73878909	73878910	0.0773	rs7832342	4.34	rs16938630	0.0099	-3.76	-3.53	464	464	susie	0.014	0.016	3.19133	0.00142	0.0384978
BUN	Heart_Atrial_Appendage	ENSG00000154316.16	8	11339636	11339637	0.059	rs2163379	4.21	rs2060459	0.004239	-4.45	2.8	637	637	susie	0.00028	0.038	-3.03659	0.00239	0.0485967
BUN	Heart_Atrial_Appendage	ENSG00000254087.7	8	55879812	55879813	0.2016	rs6474026	3.06	rs6474026	0.144419	7.04	3.06	391	1	top1	1.6e-12	0.14	3.06	0.00221	0.0485967
BUN	Heart_Atrial_Appendage	ENSG00000104442.9	8	65634216	65634217	0.0995	rs11557049	6.07	rs2175810	0.08263	5.45	3.813	360	32	enet	9.1e-09	0.097	3.07424	0.00211	0.0485967
BUN	Esophagus_Muscularis	ENSG00000164684.13	8	80874780	80874781	0.1581	rs2084088	7.07	rs10957985	0.09909	7.17	6.699	384	20	enet	1e-11	0.11	5.57507	2.47e-08	7.9781e-06
BUN	Esophagus_Muscularis	ENSG00000253741.1	8	142726972	142726973	0.1008	rs2976395	-6.33	rs2585138	0.073684	-5.6	4.685	402	1	top1	3.8e-08	0.074	-4.685	2.8e-06	0.0004522
BUN	Esophagus_Muscularis	ENSG00000197265.8	8	30658250	30658251	0.1455	rs2915594	8.37	rs7812836	0.062708	7.01	3.174	351	9	enet	1.3e-09	0.089	4.02121	5.79e-05	0.0062339
BUN	Esophagus_Muscularis	ENSG00000104442.9	8	65634216	65634217	0.1416	rs11557049	6.07	rs3812412	0.068855	5.48	3.789	363	1	top1	1e-07	0.069	3.789	0.000151	0.0097546
BUN	Esophagus_Muscularis	ENSG00000046889.18	8	67952117	67952118	0.0979	rs10504412	4.76	rs10957404	0.032344	4.11	3.819	534	1	top1	0.00023	0.032	3.819	0.000134	0.0097546
BUN	Esophagus_Muscularis	ENSG00000248159.1	8	30237381	30237382	0.1269	rs2915594	8.37	rs7817838	0.047937	5.84	-3.103	349	349	susie	1.2e-07	0.068	-3.68294	0.000231	0.011951
BUN	Esophagus_Muscularis	ENSG00000104687.12	8	30727925	30727926	0.0593	rs2915594	8.37	rs2979502	0.001833	-3.95	-3.009	364	364	susie	0.017	0.012	3.65304	0.000259	0.011951
BUN	Esophagus_Muscularis	ENSG00000164933.11	8	103407783	103407784	0.0782	rs4734695	4.14	rs3133806	0.016024	4.78	2.806	413	21	enet	0.0055	0.017	3.48555	0.000491	0.0186622
BUN	Esophagus_Muscularis	ENSG00000130193.7	8	142727202	142727203	0.1134	rs2976395	-6.33	rs2244163	0.019067	-4.35	5.036	402	17	enet	3.5e-07	0.063	-3.47042	0.00052	0.0186622
BUN	Esophagus_Muscularis	ENSG00000134014.16	8	28089672	28089673	0.4751	rs4732830	3.9	rs2305451	0.343744	11.66	-3.256	564	19	enet	5.6e-41	0.37	-3.19239	0.00141	0.03876
BUN	Esophagus_Muscularis	ENSG00000104412.7	8	108443600	108443601	0.2396	rs17425546	5	rs3737502	0.186576	8.85	-3.434	345	15	enet	3.6e-20	0.2	-3.18615	0.00144	0.03876
BUN	Esophagus_Muscularis	ENSG00000253196.1	8	142763115	142763116	0.2776	rs2976395	-6.33	rs2572925	0.175201	8.79	2.783	408	7	lasso	8.4e-26	0.25	3.20291	0.00136	0.03876
BUN	Esophagus_Muscularis	ENSG00000154316.16	8	11339636	11339637	0.0514	rs2163379	4.21	rs1435277	0.014389	4.46	-2.909	637	637	susie	0.00053	0.028	-3.10579	0.0019	0.0438357
BUN	Esophagus_Muscularis	ENSG00000254109.5	8	30385400	30385401	0.2825	rs2915594	8.37	rs12677454	0.155137	-8.84	-2.823	351	351	susie	8.3e-27	0.26	3.11883	0.00182	0.0438357
BUN	Esophagus_Mucosa	ENSG00000167653.4	8	142670307	142670308	0.3564	rs2976395	-6.33	rs10216533	0.30159	11.24	-6.243	404	7	lasso	8.1e-36	0.32	-6.15844	7.35e-10	2.50635e-07
BUN	Esophagus_Mucosa	ENSG00000130193.7	8	142727202	142727203	0.173	rs2976395	-6.33	rs2244163	0.154168	-8.08	5.036	402	1	top1	8.1e-17	0.15	-5.036	4.75e-07	8.09875e-05
BUN	Esophagus_Mucosa	ENSG00000160886.13	8	142700110	142700111	0.3452	rs2976395	-6.33	rs2244152	0.362185	-12.24	4.705	398	12	lasso	2.6e-42	0.36	-4.84687	1.25e-06	0.000142083
BUN	Esophagus_Mucosa	ENSG00000253741.1	8	142726972	142726973	0.1301	rs2976395	-6.33	rs2244152	0.086302	-6.45	4.705	402	1	top1	7.6e-10	0.086	-4.705	2.54e-06	0.000216535
BUN	Esophagus_Mucosa	ENSG00000197353.3	8	142752533	142752534	0.0627	rs2976395	-6.33	rs9297976	0.019487	-4.35	4.608	404	1	top1	0.0026	0.019	-4.608	4.07e-06	0.000277574
BUN	Esophagus_Mucosa	ENSG00000164684.13	8	80874780	80874781	0.0731	rs2084088	7.07	rs17474997	0.000364	-4.08	-1.068	384	17	enet	0.14	0.0029	3.92489	8.68e-05	0.00493313
BUN	Esophagus_Mucosa	ENSG00000272010.1	8	65592471	65592472	0.2447	rs11557049	6.07	rs4320587	0.229286	-9.84	3.877	361	1	top1	3.7e-25	0.23	-3.877	0.000106	0.00516371
BUN	Esophagus_Mucosa	ENSG00000104442.9	8	65634216	65634217	0.1305	rs11557049	6.07	rs3812412	0.095017	6.73	3.789	363	363	susie	1.5e-11	0.1	3.67848	0.000235	0.0100169
BUN	Esophagus_Mucosa	ENSG00000254689.1	8	81885376	81885377	0.171	rs7828444	-4.97	rs1463259	0.029577	-4.92	1.385	315	10	enet	1.8e-07	0.062	-3.62522	0.000289	0.0108438
BUN	Esophagus_Mucosa	ENSG00000104412.7	8	108443600	108443601	0.3013	rs17425546	5	rs3737502	0.260922	-10.47	-3.434	345	345	susie	3.4e-29	0.26	3.60016	0.000318	0.0108438
BUN	Esophagus_Mucosa	ENSG00000164933.11	8	103407783	103407784	0.1326	rs4734695	4.14	rs2917548	0.085516	-6.1	-1.6	413	20	enet	2.9e-11	0.1	3.3724	0.000745	0.023095
BUN	Esophagus_Mucosa	ENSG00000254109.5	8	30385400	30385401	0.2361	rs2915594	8.37	rs12677454	0.070071	-6.73	-2.823	350	350	susie	5.4e-14	0.13	3.27103	0.00107	0.0304058
BUN	Esophagus_Gastroesophageal_Junction	ENSG00000167653.4	8	142670307	142670308	0.1112	rs2976395	-6.33	rs1369453	0.022954	4.24	-1.867	404	404	susie	0.0012	0.034	-4.4478	8.67e-06	0.00209814
BUN	Esophagus_Gastroesophageal_Junction	ENSG00000104695.12	8	30814313	30814314	0.1032	rs2915594	8.37	rs6981774	0.004803	-3.31	0.804	374	374	susie	0.0027	0.029	-3.9728	7.1e-05	0.0081796
BUN	Esophagus_Gastroesophageal_Junction	ENSG00000272010.1	8	65592471	65592472	0.2078	rs11557049	6.07	rs2048650	0.14699	-6.82	3.789	361	361	susie	9.4e-12	0.15	-3.7618	0.000169	0.0081796
BUN	Esophagus_Gastroesophageal_Junction	ENSG00000104412.7	8	108443600	108443601	0.1672	rs17425546	5	rs2348949	0.103269	5.73	-3.774	345	1	top1	3e-08	0.1	-3.774	0.000161	0.0081796
BUN	Esophagus_Gastroesophageal_Junction	ENSG00000253741.1	8	142726972	142726973	0.1669	rs2976395	-6.33	rs2585146	0.032778	5.11	-3.837	402	29	enet	2.2e-05	0.06	-3.8795	0.000105	0.0081796
BUN	Esophagus_Gastroesophageal_Junction	ENSG00000253196.1	8	142763115	142763116	0.2189	rs2976395	-6.33	rs2572925	0.168468	7.49	2.783	408	13	enet	5.9e-14	0.18	3.6545	0.000258	0.010406
BUN	Esophagus_Gastroesophageal_Junction	ENSG00000134014.16	8	28089672	28089673	0.3049	rs4732830	3.9	rs13250007	0.232001	8.17	-3.284	562	562	susie	4.4e-18	0.24	-3.493	0.000478	0.0165251
BUN	Esophagus_Gastroesophageal_Junction	ENSG00000171044.10	8	11201365	11201366	0.0807	rs2163379	4.21	rs2736280	0.015482	-4.25	3.097	638	638	susie	0.0041	0.026	-3.1731	0.00151	0.0424844
BUN	Esophagus_Gastroesophageal_Junction	ENSG00000160886.13	8	142700110	142700111	0.2029	rs2976395	-6.33	rs12155758	0.014841	4.31	-3.425	398	14	enet	0.00052	0.04	-3.1601	0.00158	0.0424844
BUN	Esophagus_Gastroesophageal_Junction	ENSG00000272375.1	8	30197403	30197404	0.1055	rs2915594	8.37	rs16876622	0.093821	5.6	-3.094	349	1	top1	1.3e-07	0.094	-3.094	0.00197	0.044
BUN	Esophagus_Gastroesophageal_Junction	ENSG00000248159.1	8	30237381	30237382	0.1027	rs2915594	8.37	rs4733102	0.044327	4.78	-2.042	348	2	lasso	0.00017	0.047	-3.0902	0.002	0.044
BUN	Esophagus_Gastroesophageal_Junction	ENSG00000254087.7	8	55879812	55879813	0.2504	rs6474026	3.06	rs6474026	0.174431	7.04	3.06	391	1	top1	3e-13	0.17	3.06	0.00221	0.0445683
BUN	Colon_Transverse	ENSG00000160886.13	8	142700110	142700111	0.2533	rs2976395	-6.33	rs2244152	0.102469	-5.96	4.705	398	9	lasso	3.3e-10	0.12	-4.7484	2.05e-06	0.00027559
BUN	Colon_Transverse	ENSG00000253741.1	8	142726972	142726973	0.1309	rs2976395	-6.33	rs2244152	0.126706	-6.19	4.705	402	1	top1	2e-10	0.13	-4.705	2.54e-06	0.00027559
BUN	Colon_Transverse	ENSG00000167653.4	8	142670307	142670308	0.3219	rs2976395	-6.33	rs12155758	0.280773	9.1	-3.425	404	16	lasso	7.4e-25	0.3	-4.5375	5.69e-06	0.000411577
BUN	Colon_Transverse	ENSG00000272010.1	8	65592471	65592472	0.2248	rs11557049	6.07	rs3812412	0.198702	-7.79	3.789	361	1	top1	5.6e-16	0.2	-3.789	0.000151	0.00819175
BUN	Colon_Transverse	ENSG00000134028.14	8	24384284	24384285	0.2713	rs1705690	-12.77	rs17089732	-0.003381	3.4	-2.748	397	397	susie	0.0063	0.022	-3.6756	0.000237	0.0102858
BUN	Colon_Transverse	ENSG00000064313.11	8	119832862	119832863	0.0857	rs1467044	-5.27	rs2037346	0.024418	-4.04	-4.014	461	8	lasso	0.0029	0.027	3.4797	0.000502	0.0181557
BUN	Colon_Transverse	ENSG00000134014.16	8	28089672	28089673	0.4603	rs4732830	3.9	rs2305451	0.345289	10.39	-3.256	565	13	enet	1.8e-31	0.37	-3.3579	0.000785	0.024335
BUN	Colon_Sigmoid	ENSG00000197265.8	8	30658250	30658251	0.0776	rs2915594	8.37	rs9649911	0.056192	4.5	5.876	352	352	susie	3.8e-05	0.059	6.8268	8.68e-12	1.94432e-09
BUN	Colon_Sigmoid	ENSG00000155792.9	8	119928399	119928400	0.3402	rs1467044	-5.27	rs9987332	0.244763	8.25	-4.478	444	16	enet	6.6e-20	0.27	-5.1284	2.92e-07	3.2704e-05
BUN	Colon_Sigmoid	ENSG00000253741.1	8	142726972	142726973	0.2059	rs2976395	-6.33	rs2585138	0.126337	-6.47	4.685	402	33	enet	3.9e-12	0.16	-4.8895	1.01e-06	7.54133e-05
BUN	Colon_Sigmoid	ENSG00000160886.13	8	142700110	142700111	0.1554	rs2976395	-6.33	rs2244152	0.054815	-5.68	4.705	398	398	susie	1.1e-06	0.083	-4.7331	2.21e-06	0.00012376
BUN	Colon_Sigmoid	ENSG00000254343.2	8	120052179	120052180	0.3378	rs1467044	-5.27	rs12681623	0.202719	7.69	-4.845	442	442	susie	2.9e-15	0.21	-4.6566	3.21e-06	0.000143808
BUN	Colon_Sigmoid	ENSG00000245330.4	8	119874487	119874488	0.153	rs1467044	-5.27	rs6469855	-0.002733	-3.12	-4.479	456	1	top1	0.6	-0.0027	4.479	7.5e-06	0.00028
BUN	Colon_Sigmoid	ENSG00000104412.7	8	108443600	108443601	0.2225	rs17425546	5	rs10505124	0.120015	5.83	-3.867	344	1	top1	3.9e-09	0.12	-3.867	0.00011	0.00352
BUN	Colon_Sigmoid	ENSG00000254109.5	8	30385400	30385401	0.148	rs2915594	8.37	rs12677454	0.046446	-5.07	-2.823	351	23	enet	3.7e-05	0.059	3.6475	0.000265	0.00742
BUN	Colon_Sigmoid	ENSG00000104442.9	8	65634216	65634217	0.1747	rs11557049	6.07	rs3812412	0.068535	5.1	3.789	360	360	susie	1.9e-07	0.094	3.5615	0.000369	0.009184
BUN	Colon_Sigmoid	ENSG00000167653.4	8	142670307	142670308	0.1808	rs2976395	-6.33	rs12155758	0.15107	6.46	-3.425	404	1	top1	3e-11	0.15	-3.425	0.000615	0.013776
BUN	Colon_Sigmoid	ENSG00000134014.16	8	28089672	28089673	0.3806	rs4732830	3.9	rs13250007	0.27338	8.61	-3.284	564	564	susie	1.7e-20	0.28	-3.2593	0.00112	0.0228073
BUN	Colon_Sigmoid	ENSG00000164934.13	8	103414713	103414714	0.1528	rs4734695	4.14	rs1138873	0.025934	-4.54	3.132	413	413	susie	0.0017	0.033	-3.0941	0.00197	0.0367733
BUN	Colon_Sigmoid	ENSG00000254087.7	8	55879812	55879813	0.2767	rs6474026	3.06	rs6474026	0.081812	5.41	3.06	389	389	susie	1.8e-08	0.11	3.0651	0.00218	0.0375631
BUN	Colon_Sigmoid	ENSG00000104549.11	8	124998496	124998497	0.125	rs6982502	3.33	rs7357374	0.084338	5.7	-3.023	514	1	top1	8.6e-07	0.084	-3.023	0.0025	0.04
BUN	Cells_EBV-transformed_lymphocytes	ENSG00000253457.2	8	30638599	30638600	0.339	rs2915594	8.37	rs9649911	0.145628	-5.01	5.876	342	7	lasso	7.2e-07	0.19	-5.6821	1.33e-08	1.3167e-06
BUN	Cells_EBV-transformed_lymphocytes	ENSG00000130193.7	8	142727202	142727203	0.387	rs2976395	-6.33	rs2244163	0.257519	-5.56	5.036	399	1	top1	5.8e-09	0.26	-5.036	4.75e-07	2.35125e-05
BUN	Cells_EBV-transformed_lymphocytes	ENSG00000253971.1	8	142995849	142995850	0.436	rs2976395	-6.33	rs1369453	0.05547	3.74	-1.867	405	405	susie	4e-05	0.13	-3.6375	0.000275	0.009075
BUN	Cells_Cultured_fibroblasts	ENSG00000197265.8	8	30658250	30658251	0.105	rs2915594	8.37	rs9649911	0.058045	5.75	5.876	350	6	lasso	5.6e-08	0.069	7.3282	2.33e-13	8.2948e-11
BUN	Cells_Cultured_fibroblasts	ENSG00000160886.13	8	142700110	142700111	0.1889	rs2976395	-6.33	rs2244152	0.1569	-8.22	4.705	396	1	top1	8.2e-17	0.16	-4.705	2.54e-06	0.000332267
BUN	Cells_Cultured_fibroblasts	ENSG00000253741.1	8	142726972	142726973	0.1708	rs2976395	-6.33	rs2585138	0.136482	-7.57	4.685	400	1	top1	1.1e-14	0.14	-4.685	2.8e-06	0.000332267
BUN	Cells_Cultured_fibroblasts	ENSG00000130193.7	8	142727202	142727203	0.204	rs2976395	-6.33	rs2585138	0.082538	-6.73	4.685	400	400	susie	6e-13	0.12	-4.58859	4.46e-06	0.00039694
BUN	Cells_Cultured_fibroblasts	ENSG00000104442.9	8	65634216	65634217	0.3867	rs11557049	6.07	rs2048650	0.353145	12.17	3.789	363	20	enet	2.4e-43	0.38	4.11199	3.92e-05	0.00279104
BUN	Cells_Cultured_fibroblasts	ENSG00000270866.1	8	76403997	76403998	0.2002	rs13249124	3.85	rs4735729	0.126106	-7.94	3.463	331	3	lasso	2.1e-16	0.15	-3.85649	0.000115	0.00682333
BUN	Cells_Cultured_fibroblasts	ENSG00000272010.1	8	65592471	65592472	0.1437	rs11557049	6.07	rs2048650	0.108775	-6.8	3.789	361	361	susie	5.1e-12	0.11	-3.78949	0.000151	0.00767943
BUN	Cells_Cultured_fibroblasts	ENSG00000104412.7	8	108443600	108443601	0.1371	rs17425546	5	rs9650035	0.052194	-5.16	-3.397	345	5	lasso	6.5e-07	0.058	3.69843	0.000217	0.0096565
BUN	Cells_Cultured_fibroblasts	ENSG00000177710.5	8	11330887	11330888	0.0477	rs2163379	4.21	rs1560971	0.001845	4.3	-2.756	638	21	enet	0.017	0.012	-3.61879	0.000296	0.0117084
BUN	Cells_Cultured_fibroblasts	ENSG00000147454.13	8	23528804	23528805	0.3432	rs11785244	-13.15	rs11778179	0.234556	-10.21	-2.049	579	8	lasso	6.5e-39	0.34	3.33407	0.000856	0.0304736
BUN	Cells_Cultured_fibroblasts	ENSG00000066855.15	8	65644733	65644734	0.1305	rs11557049	6.07	rs4366113	0.044462	-5.47	2.313	366	8	enet	3.5e-07	0.06	-3.17342	0.00151	0.0488691
BUN	Breast_Mammary_Tissue	ENSG00000167653.4	8	142670307	142670308	0.2133	rs2976395	-6.33	rs2920283	0.162667	7.87	-6.248	404	404	susie	1.3e-15	0.18	-6.19896	5.68e-10	1.30072e-07
BUN	Breast_Mammary_Tissue	ENSG00000168672.3	8	126558392	126558393	0.1333	rs11989898	11.43	rs11775759	0.018582	-4.77	6.861	493	16	enet	0.00012	0.042	-5.71344	1.11e-08	1.27095e-06
BUN	Breast_Mammary_Tissue	ENSG00000253741.1	8	142726972	142726973	0.2171	rs2976395	-6.33	rs2244152	0.113619	-7	4.705	402	402	susie	4.1e-12	0.13	-4.85689	1.19e-06	9.08367e-05
BUN	Breast_Mammary_Tissue	ENSG00000130193.7	8	142727202	142727203	0.1393	rs2976395	-6.33	rs2244163	0.026494	-4.74	5.036	402	9	lasso	4.5e-06	0.059	-4.55253	5.3e-06	0.000275716
BUN	Breast_Mammary_Tissue	ENSG00000167656.4	8	142786591	142786592	0.0779	rs2976395	-6.33	rs2717586	0.042256	-4.44	3.037	406	19	enet	4.1e-06	0.06	-4.52557	6.02e-06	0.000275716
BUN	Breast_Mammary_Tissue	ENSG00000245330.4	8	119874487	119874488	0.1343	rs1467044	-5.27	rs4870988	0.100696	-5.87	-4.076	456	1	top1	2.4e-09	0.1	4.076	4.58e-05	0.00174803
BUN	Breast_Mammary_Tissue	ENSG00000160886.13	8	142700110	142700111	0.1917	rs2976395	-6.33	rs2244152	0.105221	-6.78	4.705	398	15	enet	4.8e-15	0.17	-4.01977	5.83e-05	0.00190724
BUN	Breast_Mammary_Tissue	ENSG00000272010.1	8	65592471	65592472	0.1435	rs11557049	6.07	rs4320587	0.164105	-7.47	3.877	359	1	top1	1.2e-14	0.16	-3.877	0.000106	0.00269711
BUN	Breast_Mammary_Tissue	ENSG00000180155.19	8	142777809	142777810	0.4702	rs2976395	-6.33	rs2572925	0.374598	11.39	2.783	405	14	enet	1.2e-37	0.39	3.89776	9.71e-05	0.00269711
BUN	Breast_Mammary_Tissue	ENSG00000104442.9	8	65634216	65634217	0.0918	rs11557049	6.07	rs4320587	0.05636	5.42	3.877	361	361	susie	1.6e-06	0.065	3.68504	0.000229	0.0052441
BUN	Breast_Mammary_Tissue	ENSG00000104643.9	8	11285068	11285069	0.0518	rs2163379	4.21	rs10503418	0.027217	4.57	3.701	640	640	susie	0.00019	0.039	3.54233	0.000397	0.00826482
BUN	Breast_Mammary_Tissue	ENSG00000246477.3	8	11321599	11321600	0.1338	rs2163379	4.21	rs7824557	0.008138	3.88	3.927	631	631	susie	0.016	0.014	3.41755	0.000632	0.0120607
BUN	Breast_Mammary_Tissue	ENSG00000183638.5	8	10712186	10712187	0.2405	rs12547997	4.33	rs4321966	0.088219	6.45	2.422	685	29	enet	7.6e-13	0.14	3.37241	0.000745	0.0131235
BUN	Breast_Mammary_Tissue	ENSG00000066855.15	8	65644733	65644734	0.1855	rs11557049	6.07	rs16932315	0.028454	-4.78	5.79	364	27	enet	1.1e-08	0.092	-3.29233	0.000994	0.016259
BUN	Breast_Mammary_Tissue	ENSG00000254109.5	8	30385400	30385401	0.1656	rs2915594	8.37	rs12677454	0.117641	-6.29	-2.823	348	6	lasso	9.4e-11	0.12	3.23894	0.0012	0.01832
BUN	Breast_Mammary_Tissue	ENSG00000155970.11	8	17027237	17027238	0.0944	rs1557598	-4.29	rs4145471	0.045062	-4.48	-3.159	604	1	top1	6.2e-05	0.045	3.159	0.00158	0.0223612
BUN	Breast_Mammary_Tissue	ENSG00000147650.11	8	104589023	104589024	0.0764	rs2959025	-4	rs7006961	0.01886	-3.91	1.079	433	433	susie	0.0035	0.023	-3.14569	0.00166	0.0223612
BUN	Breast_Mammary_Tissue	ENSG00000269918.1	8	11106703	11106704	0.1159	rs2163379	4.21	rs11778398	0.078508	-6.18	-1.94	620	10	lasso	6.7e-10	0.11	3.10074	0.00193	0.023129
BUN	Breast_Mammary_Tissue	ENSG00000156162.16	8	94719702	94719703	0.1125	rs10111154	3.25	rs6988635	0.038379	4.77	2.624	445	12	enet	0.00013	0.041	3.08662	0.00202	0.023129
BUN	Breast_Mammary_Tissue	ENSG00000064313.11	8	119832862	119832863	0.1075	rs1467044	-5.27	rs2164021	0.027646	-4.67	-2.482	461	8	lasso	0.00013	0.041	3.09119	0.00199	0.023129
BUN	Breast_Mammary_Tissue	ENSG00000134014.16	8	28089672	28089673	0.3252	rs4732830	3.9	rs13251987	0.253619	9.99	-3.076	566	10	enet	7e-27	0.3	-3.05317	0.00226	0.0246448
BUN	Breast_Mammary_Tissue	ENSG00000261693.1	8	142403651	142403652	0.2203	rs2976395	-6.33	rs4301486	0.0306	-5.34	-3.146	440	37	enet	6.3e-10	0.11	2.97154	0.00296	0.0308109
BUN	Breast_Mammary_Tissue	ENSG00000255495.1	8	12194466	12194467	0.1572	rs904006	-3.48	rs10503426	0.032028	-5.72	-1.959	202	19	enet	6.4e-07	0.07	2.90731	0.00365	0.033434
BUN	Breast_Mammary_Tissue	ENSG00000003989.17	8	17497087	17497088	0.122	rs1557598	-4.29	rs1858714	0.007522	-4.44	-3.042	782	4	lasso	0.032	0.011	2.91294	0.00358	0.033434
BUN	Breast_Mammary_Tissue	ENSG00000283992.1	8	142769843	142769844	0.1767	rs2976395	-6.33	rs10956986	0.156636	7.6	2.816	405	405	susie	3.5e-14	0.16	2.91066	0.00361	0.033434
BUN	Breast_Mammary_Tissue	ENSG00000104691.14	8	30732246	30732247	0.1164	rs2915594	8.37	rs1002149	0.106377	5.98	2.86	364	1	top1	8.2e-10	0.11	2.86	0.00424	0.0373446
BUN	Brain_Spinal_cord_cervical_c-1	ENSG00000104671.7	8	30156296	30156297	0.282	rs2915594	8.37	rs7388052	-0.00766	3.06	0.889	363	363	susie	0.0033	0.066	7.0001	2.56e-12	2.7904e-10
BUN	Brain_Spinal_cord_cervical_c-1	ENSG00000253741.1	8	142726972	142726973	0.419	rs2976395	-6.33	rs2244163	0.23219	-5.23	5.036	402	1	top1	3e-08	0.23	-5.036	4.75e-07	2.58875e-05
BUN	Brain_Spinal_cord_cervical_c-1	ENSG00000254081.1	8	65562779	65562780	0.317	rs11557049	6.07	rs2175810	0.2279	-5.66	3.813	361	361	susie	3.9e-08	0.23	-3.609	0.000307	0.00836575
BUN	Brain_Spinal_cord_cervical_c-1	ENSG00000155792.9	8	119928399	119928400	0.427	rs1467044	-5.27	rs7387694	0.37681	6.75	-4.796	440	28	enet	7e-15	0.41	-3.6255	0.000288	0.00836575
BUN	Brain_Putamen_basal_ganglia	ENSG00000167653.4	8	142670307	142670308	0.3347	rs2976395	-6.33	rs2976397	0.096695	5.3	-6.008	405	23	enet	1.7e-06	0.14	-5.0176	5.23e-07	4.00095e-05
BUN	Brain_Putamen_basal_ganglia	ENSG00000130193.7	8	142727202	142727203	0.3635	rs2976395	-6.33	rs2244163	0.22552	-6.09	5.036	403	1	top1	3.4e-10	0.23	-5.036	4.75e-07	4.00095e-05
BUN	Brain_Putamen_basal_ganglia	ENSG00000253741.1	8	142726972	142726973	0.5111	rs2976395	-6.33	rs1435453	0.267679	-6.83	5.243	403	33	enet	1.5e-13	0.3	-4.6632	3.11e-06	0.00015861
BUN	Brain_Putamen_basal_ganglia	ENSG00000248159.1	8	30237381	30237382	0.1975	rs2915594	8.37	rs16876741	0.026617	3.52	-2.969	345	8	lasso	0.0093	0.038	-4.3096	1.64e-05	0.00050184
BUN	Brain_Putamen_basal_ganglia	ENSG00000160886.13	8	142700110	142700111	0.3021	rs2976395	-6.33	rs2585146	0.158024	5.91	-3.837	399	21	enet	2.1e-09	0.21	-4.318	1.57e-05	0.00050184
BUN	Brain_Putamen_basal_ganglia	ENSG00000272010.1	8	65592471	65592472	0.3596	rs11557049	6.07	rs4320587	0.33063	-7.58	3.877	360	360	susie	4.3e-17	0.37	-3.7942	0.000148	0.003774
BUN	Brain_Putamen_basal_ganglia	ENSG00000134014.16	8	28089672	28089673	0.6121	rs4732830	3.9	rs2305451	0.368151	7.93	-3.256	564	564	susie	3.8e-18	0.39	-3.2693	0.00108	0.0236057
BUN	Brain_Putamen_basal_ganglia	ENSG00000154316.16	8	11339636	11339637	0.173	rs2163379	4.21	rs11781637	0.101929	4.89	-3.048	637	637	susie	3.5e-06	0.13	-3.0883	0.00201	0.03417
BUN	Brain_Putamen_basal_ganglia	ENSG00000154319.14	8	11474714	11474715	0.2961	rs6601573	4.04	rs2409764	0.071288	6.06	-3.502	625	17	enet	1.1e-08	0.19	-3.0969	0.00196	0.03417
BUN	Brain_Putamen_basal_ganglia	ENSG00000197217.12	8	23457694	23457695	0.2425	rs11785244	-13.15	rs6557672	0.100869	4.83	3.059	589	589	susie	1.2e-05	0.11	2.9477	0.0032	0.0445091
BUN	Brain_Putamen_basal_ganglia	ENSG00000205268.10	8	65842321	65842322	0.5305	rs11557049	6.07	rs11995869	0.085553	4.79	3.672	356	27	enet	8.5e-06	0.12	2.9557	0.00312	0.0445091
BUN	Brain_Nucleus_accumbens_basal_ganglia	ENSG00000253741.1	8	142726972	142726973	0.4724	rs2976395	-6.33	rs2244152	0.47758	-9.46	4.705	403	403	susie	2.7e-28	0.49	-4.77921	1.76e-06	0.000194
BUN	Brain_Nucleus_accumbens_basal_ganglia	ENSG00000130193.7	8	142727202	142727203	0.4337	rs2976395	-6.33	rs2244163	0.353448	-8.05	5.036	403	13	lasso	4.5e-20	0.37	-4.75392	2e-06	0.000194
BUN	Brain_Nucleus_accumbens_basal_ganglia	ENSG00000160886.13	8	142700110	142700111	0.308	rs2976395	-6.33	rs7828042	0.274406	7.18	-3.303	399	11	lasso	1.3e-14	0.28	-4.20823	2.57e-05	0.00166193
BUN	Brain_Nucleus_accumbens_basal_ganglia	ENSG00000167653.4	8	142670307	142670308	0.3072	rs2976395	-6.33	rs12155758	0.165606	6.82	-3.425	405	6	lasso	1.2e-11	0.22	-4.13001	3.63e-05	0.00176055
BUN	Brain_Nucleus_accumbens_basal_ganglia	ENSG00000248159.1	8	30237381	30237382	0.1307	rs2915594	8.37	rs7817838	0.089624	4.69	-3.103	346	346	susie	9.5e-06	0.099	-3.70963	0.000208	0.0080704
BUN	Brain_Nucleus_accumbens_basal_ganglia	ENSG00000270866.1	8	76403997	76403998	0.1814	rs13249124	3.85	rs4735729	0.020384	4.37	3.463	330	19	enet	0.0072	0.034	3.45097	0.000559	0.0180743
BUN	Brain_Nucleus_accumbens_basal_ganglia	ENSG00000253641.5	8	10474564	10474565	0.1648	rs12547997	4.33	rs6601450	0.01214	3.9	3.253	714	714	susie	0.051	0.016	3.33719	0.000846	0.0234463
BUN	Brain_Nucleus_accumbens_basal_ganglia	ENSG00000269918.1	8	11106703	11106704	0.1327	rs2163379	4.21	rs10110123	-0.000735	-4.17	-2.859	632	632	susie	0.015	0.027	3.21234	0.00132	0.03201
BUN	Brain_Nucleus_accumbens_basal_ganglia	ENSG00000134014.16	8	28089672	28089673	0.4339	rs4732830	3.9	rs13250007	0.331822	7.83	-3.284	564	25	enet	6.7e-19	0.35	-3.16657	0.00154	0.0331956
BUN	Brain_Nucleus_accumbens_basal_ganglia	ENSG00000003987.13	8	17413326	17413327	0.428	rs2588144	-4.43	rs4921542	0.006177	-3.76	-3.745	790	790	susie	0.055	0.015	3.0183	0.00254	0.0351971
BUN	Brain_Nucleus_accumbens_basal_ganglia	ENSG00000272010.1	8	65592471	65592472	0.2905	rs11557049	6.07	rs4320587	0.271755	-7.22	3.877	361	8	lasso	5.3e-15	0.29	-3.07026	0.00214	0.0351971
BUN	Brain_Nucleus_accumbens_basal_ganglia	ENSG00000164930.11	8	103298830	103298831	0.2684	rs4734695	4.14	rs827528	0.064706	-4.59	3.513	426	11	enet	0.00016	0.071	-3.03652	0.00239	0.0351971
BUN	Brain_Nucleus_accumbens_basal_ganglia	ENSG00000266289.1	8	103383853	103383854	0.1288	rs4734695	4.14	rs16870364	0.081525	4.87	3.149	410	4	lasso	2.8e-06	0.11	3.05	0.00229	0.0351971
BUN	Brain_Nucleus_accumbens_basal_ganglia	ENSG00000261693.1	8	142403651	142403652	0.3114	rs2976395	-6.33	rs6583623	0.189126	-6.18	-2.956	441	441	susie	2.9e-10	0.19	3.08675	0.00202	0.0351971
BUN	Brain_Nucleus_accumbens_basal_ganglia	ENSG00000154316.16	8	11339636	11339637	0.1744	rs2163379	4.21	rs2293855	0.221467	-6.86	2.687	638	638	susie	4.3e-12	0.23	-2.99015	0.00279	0.036084
BUN	Brain_Nucleus_accumbens_basal_ganglia	ENSG00000255020.1	8	11347501	11347502	0.4827	rs2163379	4.21	rs1435277	0.243336	-7.01	-2.909	638	1	top1	1e-12	0.24	2.909	0.00363	0.0440137
BUN	Brain_Hypothalamus	ENSG00000167653.4	8	142670307	142670308	0.2349	rs2976395	-6.33	rs10216533	0.142452	5.14	-6.243	404	2	lasso	9e-08	0.16	-5.3525	8.67e-08	1.0665e-05
BUN	Brain_Hypothalamus	ENSG00000130193.7	8	142727202	142727203	0.1388	rs2976395	-6.33	rs1435453	0.118475	-4.6	5.243	402	1	top1	6.4e-06	0.12	-5.243	1.58e-07	1.0665e-05
BUN	Brain_Hypothalamus	ENSG00000160886.13	8	142700110	142700111	0.2156	rs2976395	-6.33	rs7822193	0.11491	-4.81	4.415	398	1	top1	8.9e-06	0.11	-4.415	1.01e-05	0.000340875
BUN	Brain_Hypothalamus	ENSG00000253741.1	8	142726972	142726973	0.2919	rs2976395	-6.33	rs7822193	0.184099	-6.27	4.415	402	20	enet	5.3e-10	0.22	-4.4564	8.33e-06	0.000340875
BUN	Brain_Hypothalamus	ENSG00000272375.1	8	30197403	30197404	0.1459	rs2915594	8.37	rs4733400	0.095256	4.52	-3.806	348	348	susie	2.7e-05	0.1	-4.2902	1.78e-05	0.0004806
BUN	Brain_Hypothalamus	ENSG00000272010.1	8	65592471	65592472	0.3598	rs11557049	6.07	rs2048650	0.287061	-7.12	3.789	358	358	susie	3.9e-14	0.31	-3.7797	0.000157	0.0035325
BUN	Brain_Hypothalamus	ENSG00000134014.16	8	28089672	28089673	0.4676	rs4732830	3.9	rs13250007	0.267705	7.43	-3.284	564	10	enet	2.3e-15	0.33	-3.5717	0.000355	0.00684643
BUN	Brain_Hypothalamus	ENSG00000272505.1	8	10486806	10486807	0.5292	rs12547997	4.33	rs7837520	0.056801	4.76	2.98	717	8	lasso	1.8e-11	0.25	3.3192	0.000903	0.0152381
BUN	Brain_Hypothalamus	ENSG00000177710.5	8	11330887	11330888	0.0874	rs2163379	4.21	rs2409712	-0.001618	3.81	-2.846	636	636	susie	0.024	0.026	-3.2128	0.00131	0.01965
BUN	Brain_Hypothalamus	ENSG00000280273.2	8	11284414	11284415	0.1411	rs2163379	4.21	rs1545073	0.00631	3.95	-1.756	644	644	susie	0.0089	0.037	-3.0927	0.00198	0.02673
BUN	Brain_Hippocampus	ENSG00000130193.7	8	142727202	142727203	0.236	rs2976395	-6.33	rs1435453	0.13846	-4.93	5.243	402	1	top1	1.6e-06	0.14	-5.243	1.58e-07	2.2278e-05
BUN	Brain_Hippocampus	ENSG00000167653.4	8	142670307	142670308	0.3517	rs2976395	-6.33	rs2920283	0.16971	5.46	-6.248	404	28	enet	1e-08	0.19	-4.90803	9.2e-07	6.486e-05
BUN	Brain_Hippocampus	ENSG00000253741.1	8	142726972	142726973	0.4748	rs2976395	-6.33	rs7822193	0.249819	-6.78	4.415	402	12	lasso	5e-12	0.27	-4.46386	8.05e-06	0.00037835
BUN	Brain_Hippocampus	ENSG00000160886.13	8	142700110	142700111	0.2058	rs2976395	-6.33	rs2585146	0.085719	4.78	-3.837	398	398	susie	4.4e-05	0.1	-3.85953	0.000114	0.0040185
BUN	Brain_Hippocampus	ENSG00000254081.1	8	65562779	65562780	0.4862	rs11557049	6.07	rs4320587	0.218151	-6.63	3.877	359	359	susie	2.4e-11	0.26	-3.72051	0.000199	0.0056118
BUN	Brain_Hippocampus	ENSG00000269918.1	8	11106703	11106704	0.0997	rs2163379	4.21	rs10093774	0.005485	3.96	3.503	630	630	susie	0.0075	0.041	3.42759	0.000609	0.0143115
BUN	Brain_Hippocampus	ENSG00000164934.13	8	103414713	103414714	0.3332	rs4734695	4.14	rs3133806	-0.006654	-3.78	2.806	413	413	susie	0.2	0.0045	-3.28594	0.00102	0.0205457
BUN	Brain_Hippocampus	ENSG00000170619.9	8	144853735	144853736	0.1276	rs1209874	-2.72	rs4407919	-0.005693	-3.16	2.695	198	22	enet	0.36	-0.0011	-3.18235	0.00146	0.0257325
BUN	Brain_Hippocampus	ENSG00000272505.1	8	10486806	10486807	0.5232	rs12547997	4.33	rs17767186	0.160202	6.17	3.421	709	13	lasso	5e-14	0.31	3.05346	0.00226	0.0289691
BUN	Brain_Hippocampus	ENSG00000134014.16	8	28089672	28089673	0.3399	rs4732830	3.9	rs13251987	0.234331	6.35	-3.076	564	1	top1	2.1e-10	0.23	-3.076	0.0021	0.0289691
BUN	Brain_Hippocampus	ENSG00000272010.1	8	65592471	65592472	0.3504	rs11557049	6.07	rs13281090	0.199726	-6.22	2.119	356	356	susie	6.4e-10	0.22	-3.06773	0.00216	0.0289691
BUN	Brain_Hippocampus	ENSG00000261693.1	8	142403651	142403652	0.4727	rs2976395	-6.33	rs6583623	0.077547	-5.33	-2.956	440	440	susie	2.2e-09	0.21	2.88928	0.00386	0.045355
BUN	Brain_Hippocampus	ENSG00000255020.1	8	11347501	11347502	0.398	rs2163379	4.21	rs1435277	0.261174	-6.9	-2.909	636	636	susie	1.2e-12	0.29	2.85816	0.00426	0.0462046
BUN	Brain_Frontal_Cortex_BA9	ENSG00000130193.7	8	142727202	142727203	0.3306	rs2976395	-6.33	rs2244163	0.336509	-7.38	5.036	402	1	top1	1e-15	0.34	-5.036	4.75e-07	8.265e-05
BUN	Brain_Frontal_Cortex_BA9	ENSG00000253741.1	8	142726972	142726973	0.4069	rs2976395	-6.33	rs2244152	0.342966	-7.76	4.705	402	402	susie	5.7e-17	0.36	-4.7688	1.85e-06	0.00016095
BUN	Brain_Frontal_Cortex_BA9	ENSG00000160886.13	8	142700110	142700111	0.1967	rs2976395	-6.33	rs2585146	0.17984	5.83	-3.837	398	398	susie	8.5e-09	0.19	-4.5473	5.43e-06	0.00031494
BUN	Brain_Frontal_Cortex_BA9	ENSG00000167653.4	8	142670307	142670308	0.521	rs2976395	-6.33	rs2976397	0.314226	7.29	-6.008	404	404	susie	4.6e-18	0.38	-4.4379	9.09e-06	0.000395415
BUN	Brain_Frontal_Cortex_BA9	ENSG00000272010.1	8	65592471	65592472	0.3695	rs11557049	6.07	rs4320587	0.259715	-6.45	3.877	361	1	top1	5.6e-12	0.26	-3.877	0.000106	0.0036888
BUN	Brain_Frontal_Cortex_BA9	ENSG00000197217.12	8	23457694	23457695	0.3424	rs11785244	-13.15	rs6557672	-0.002363	4.09	3.059	589	41	enet	9e-07	0.14	3.5981	0.000321	0.008004
BUN	Brain_Frontal_Cortex_BA9	ENSG00000104442.9	8	65634216	65634217	0.5257	rs11557049	6.07	rs2175810	0.276333	7.04	3.813	363	363	susie	6.5e-14	0.3	3.5968	0.000322	0.008004
BUN	Brain_Frontal_Cortex_BA9	ENSG00000104691.14	8	30732246	30732247	0.1855	rs2915594	8.37	rs10808311	-0.00322	3.17	-0.077	363	363	susie	0.31	0.00018	3.5402	0.0004	0.0087
BUN	Brain_Frontal_Cortex_BA9	ENSG00000104412.7	8	108443600	108443601	0.132	rs17425546	5	rs3737502	0.070402	4.41	-3.434	344	1	top1	0.00046	0.07	-3.434	0.000595	0.0115033
BUN	Brain_Frontal_Cortex_BA9	ENSG00000167656.4	8	142786591	142786592	0.4194	rs2976395	-6.33	rs7816480	0.280715	-6.99	3.707	406	40	enet	4.8e-16	0.34	-3.3197	0.000901	0.0156774
BUN	Brain_Frontal_Cortex_BA9	ENSG00000134014.16	8	28089672	28089673	0.4687	rs4732830	3.9	rs4732838	0.22558	6.42	-3.307	562	562	susie	9.9e-11	0.23	-3.2143	0.00131	0.018995
BUN	Brain_Frontal_Cortex_BA9	ENSG00000147655.10	8	108083647	108083648	0.1735	rs17425546	5	rs1031402	0.005211	3.87	-3.229	381	1	top1	0.18	0.0052	-3.229	0.00124	0.018995
BUN	Brain_Frontal_Cortex_BA9	ENSG00000154316.16	8	11339636	11339637	0.2165	rs2163379	4.21	rs13260727	0.055408	5.01	-3.332	633	633	susie	8.5e-05	0.089	-3.1443	0.00167	0.0215014
BUN	Brain_Frontal_Cortex_BA9	ENSG00000261693.1	8	142403651	142403652	0.3279	rs2976395	-6.33	rs9324588	0.069924	4.9	2.282	440	440	susie	1e-07	0.16	3.1338	0.00173	0.0215014
BUN	Brain_Frontal_Cortex_BA9	ENSG00000272375.1	8	30197403	30197404	0.2072	rs2915594	8.37	rs2175408	0.066731	-4.25	0.029	348	13	enet	6.8e-05	0.092	-2.9324	0.00336	0.03654
BUN	Brain_Frontal_Cortex_BA9	ENSG00000164933.11	8	103407783	103407784	0.2192	rs4734695	4.14	rs2687359	0.1053	-4.69	2.368	413	11	enet	1.6e-06	0.13	-2.9356	0.00333	0.03654
BUN	Brain_Frontal_Cortex_BA9	ENSG00000255020.1	8	11347501	11347502	0.4763	rs2163379	4.21	rs1435277	0.276485	-6.66	-2.909	633	1	top1	9.2e-13	0.28	2.909	0.00363	0.0371541
BUN	Brain_Cortex	ENSG00000167653.4	8	142670307	142670308	0.402	rs2976395	-6.33	rs2920283	0.248203	6.92	-6.248	404	40	enet	7.6e-14	0.26	-5.08703	3.64e-07	7.462e-05
BUN	Brain_Cortex	ENSG00000272375.1	8	30197403	30197404	0.1076	rs2915594	8.37	rs16876622	-0.005436	3.64	-3.094	348	348	susie	0.011	0.03	-4.84248	1.28e-06	8.74667e-05
BUN	Brain_Cortex	ENSG00000130193.7	8	142727202	142727203	0.3582	rs2976395	-6.33	rs2244152	0.280423	-7.49	4.705	402	402	susie	1.3e-15	0.29	-4.88812	1.02e-06	8.74667e-05
BUN	Brain_Cortex	ENSG00000253741.1	8	142726972	142726973	0.382	rs2976395	-6.33	rs2244152	0.327788	-7.98	4.705	402	1	top1	1.5e-17	0.33	-4.705	2.54e-06	0.000130175
BUN	Brain_Cortex	ENSG00000272010.1	8	65592471	65592472	0.3149	rs11557049	6.07	rs4320587	0.296266	-7.55	3.877	361	5	lasso	2e-16	0.31	-3.76891	0.000164	0.00504812
BUN	Brain_Cortex	ENSG00000164930.11	8	103298830	103298831	0.1925	rs4734695	4.14	rs16870364	0.051979	-5.14	3.149	423	10	lasso	6.8e-06	0.1	-3.72339	0.000197	0.00504812
BUN	Brain_Cortex	ENSG00000261693.1	8	142403651	142403652	0.3697	rs2976395	-6.33	rs9324588	0.156402	5.43	2.282	440	440	susie	2.1e-11	0.22	3.72888	0.000192	0.00504812
BUN	Brain_Cortex	ENSG00000160886.13	8	142700110	142700111	0.1868	rs2976395	-6.33	rs2585146	0.125005	5.89	-3.837	398	398	susie	1.2e-07	0.14	-3.78529	0.000154	0.00504812
BUN	Brain_Cortex	ENSG00000248159.1	8	30237381	30237382	0.1431	rs2915594	8.37	rs7817838	0.082793	5.12	-3.103	347	347	susie	3.3e-06	0.11	-3.54055	0.000399	0.00908833
BUN	Brain_Cortex	ENSG00000134014.16	8	28089672	28089673	0.533	rs4732830	3.9	rs2305451	0.430438	9.13	-3.256	564	7	lasso	5.9e-26	0.46	-3.25104	0.00115	0.023575
BUN	Brain_Cortex	ENSG00000272505.1	8	10486806	10486807	0.5385	rs12547997	4.33	rs6990764	0.115782	-6.13	-0.968	712	32	enet	8.1e-19	0.35	3.20079	0.00137	0.0255318
BUN	Brain_Cortex	ENSG00000253641.5	8	10474564	10474565	0.2414	rs12547997	4.33	rs3750315	-0.000539	-4.62	-1.408	711	10	enet	0.0086	0.032	3.15133	0.00163	0.0278458
BUN	Brain_Cortex	ENSG00000104412.7	8	108443600	108443601	0.1565	rs17425546	5	rs2348949	0.036182	4.38	-3.774	345	14	enet	0.0001	0.075	-3.0719	0.00213	0.0335885
BUN	Brain_Cortex	ENSG00000154319.14	8	11474714	11474715	0.1443	rs6601573	4.04	rs2293856	0.053611	-4.7	2.711	625	625	susie	8.8e-05	0.077	-2.99026	0.00279	0.0408536
BUN	Brain_Cerebellar_Hemisphere	ENSG00000253741.1	8	142726972	142726973	0.4447	rs2976395	-6.33	rs10216533	0.261319	6.83	-6.243	402	402	susie	7.6e-14	0.3	-5.9832	2.19e-09	5.4531e-07
BUN	Brain_Cerebellar_Hemisphere	ENSG00000134013.15	8	23425327	23425328	0.304	rs11785244	-13.15	rs10095723	-0.002461	3.26	1.363	600	600	susie	0.00074	0.065	5.1216	3.03e-07	3.77235e-05
BUN	Brain_Cerebellar_Hemisphere	ENSG00000130193.7	8	142727202	142727203	0.5842	rs2976395	-6.33	rs2244152	0.403048	-8.22	4.705	402	402	susie	2.3e-20	0.42	-4.7261	2.29e-06	0.00019007
BUN	Brain_Cerebellar_Hemisphere	ENSG00000272375.1	8	30197403	30197404	0.3178	rs2915594	8.37	rs7817838	0.138929	5.13	-3.103	347	7	lasso	4.9e-07	0.15	-4.174	2.99e-05	0.00186127
BUN	Brain_Cerebellar_Hemisphere	ENSG00000104442.9	8	65634216	65634217	0.3556	rs11557049	6.07	rs4320587	0.233815	6.13	3.877	363	1	top1	8.5e-11	0.23	3.877	0.000106	0.0052788
BUN	Brain_Cerebellar_Hemisphere	ENSG00000272010.1	8	65592471	65592472	0.4507	rs11557049	6.07	rs4320587	0.216402	-6.72	3.877	361	361	susie	3.2e-12	0.26	-3.7862	0.000153	0.0063495
BUN	Brain_Cerebellar_Hemisphere	ENSG00000253457.2	8	30638599	30638600	0.1617	rs2915594	8.37	rs16877027	0.058828	-4.09	-3.678	347	1	top1	0.0013	0.059	3.678	0.000235	0.00835929
BUN	Brain_Cerebellar_Hemisphere	ENSG00000248159.1	8	30237381	30237382	0.2215	rs2915594	8.37	rs12548744	0.059492	5.35	-4.209	346	346	susie	1.1e-05	0.11	-3.2953	0.000983	0.0305959
BUN	Brain_Cerebellar_Hemisphere	ENSG00000269918.1	8	11106703	11106704	0.2104	rs2163379	4.21	rs2409718	0.078632	4.73	3.546	626	626	susie	0.00014	0.084	3.1967	0.00139	0.0338225
BUN	Brain_Cerebellar_Hemisphere	ENSG00000154316.16	8	11339636	11339637	0.1523	rs2163379	4.21	rs2572449	0.064043	4.71	-2.598	637	637	susie	0.00032	0.074	-3.2062	0.00134	0.0338225
BUN	Brain_Cerebellar_Hemisphere	ENSG00000134014.16	8	28089672	28089673	0.4537	rs4732830	3.9	rs13251987	0.327033	7.47	-3.076	562	562	susie	9.3e-16	0.34	-3.1595	0.00158	0.0338225
BUN	Brain_Cerebellar_Hemisphere	ENSG00000254343.2	8	120052179	120052180	0.1663	rs1467044	-5.27	rs4871011	0.019671	-3.71	-1.799	440	440	susie	0.0009	0.063	3.1506	0.00163	0.0338225
BUN	Brain_Cerebellar_Hemisphere	ENSG00000197140.14	8	39106989	39106990	0.2235	rs4129095	-3.7	rs10089487	0.016251	3.91	-3.303	287	7	lasso	0.0035	0.048	-3.1103	0.00187	0.0358177
BUN	Brain_Cerebellar_Hemisphere	ENSG00000254081.1	8	65562779	65562780	0.2044	rs11557049	6.07	rs11992528	-0.005052	-3.57	2.013	364	364	susie	0.0054	0.043	-3.0457	0.00232	0.0412629
BUN	Brain_Cerebellar_Hemisphere	ENSG00000261693.1	8	142403651	142403652	0.222	rs2976395	-6.33	rs4427288	0.118411	-4.81	-3.01	440	1	top1	6.1e-06	0.12	3.01	0.00261	0.043326
BUN	Brain_Cerebellar_Hemisphere	ENSG00000180900.18	8	143815378	143815379	0.3758	rs7822430	-3.51	rs7831467	-0.006081	3.68	-1.369	290	29	enet	0.018	0.029	-2.98	0.00288	0.04482
BUN	Brain_Cerebellar_Hemisphere	ENSG00000187954.12	8	144465676	144465677	0.2085	rs1209874	-2.72	rs750472	0.128066	4.89	2.244	223	223	susie	4.9e-08	0.17	2.9522	0.00316	0.0462847
BUN	Brain_Caudate_basal_ganglia	ENSG00000167653.4	8	142670307	142670308	0.4287	rs2976395	-6.33	rs2976397	0.127	5.02	-6.008	403	1	top1	9.3e-07	0.13	-6.008	1.88e-09	3.1208e-07
BUN	Brain_Caudate_basal_ganglia	ENSG00000253741.1	8	142726972	142726973	0.3669	rs2976395	-6.33	rs1435453	0.328	-7.77	5.243	401	1	top1	1.4e-16	0.33	-5.243	1.58e-07	1.3114e-05
BUN	Brain_Caudate_basal_ganglia	ENSG00000130193.7	8	142727202	142727203	0.4121	rs2976395	-6.33	rs2244163	0.326	-7.61	5.036	401	1	top1	1.7e-16	0.33	-5.036	4.75e-07	2.62833e-05
BUN	Brain_Caudate_basal_ganglia	ENSG00000160886.13	8	142700110	142700111	0.3527	rs2976395	-6.33	rs12155758	0.114	5.22	-3.425	397	397	susie	3.4e-07	0.14	-4.83805	1.31e-06	5.4365e-05
BUN	Brain_Caudate_basal_ganglia	ENSG00000272375.1	8	30197403	30197404	0.1961	rs2915594	8.37	rs12548744	0.0658	4.32	-4.209	347	1	top1	0.0004	0.066	-4.209	2.57e-05	0.000711033
BUN	Brain_Caudate_basal_ganglia	ENSG00000104447.12	8	115809672	115809673	0.1319	rs2721938	5.63	rs3808462	0.00337	3.81	-1.937	290	290	susie	0.04	0.019	-4.21575	2.49e-05	0.000711033
BUN	Brain_Caudate_basal_ganglia	ENSG00000272010.1	8	65592471	65592472	0.3205	rs11557049	6.07	rs4320587	0.303	-7.45	3.877	360	360	susie	2.6e-15	0.3	-3.87679	0.000106	0.00251371
BUN	Brain_Caudate_basal_ganglia	ENSG00000064313.11	8	119832862	119832863	0.171	rs1467044	-5.27	rs6989251	0.0116	-3.75	-2.428	453	453	susie	0.026	0.023	3.67122	0.000241	0.00500075
BUN	Brain_Caudate_basal_ganglia	ENSG00000104412.7	8	108443600	108443601	0.2663	rs17425546	5	rs3737502	0.032	5.06	-3.434	344	344	susie	9.8e-08	0.15	-3.34942	0.00081	0.01494
BUN	Brain_Caudate_basal_ganglia	ENSG00000120875.8	8	29350667	29350668	0.169	rs6558090	-3.26	rs7816628	0.0131	3.71	-3.246	424	1	top1	0.072	0.013	-3.246	0.00117	0.019422
BUN	Brain_Caudate_basal_ganglia	ENSG00000272505.1	8	10486806	10486807	0.521	rs12547997	4.33	rs7005363	0.169	5.64	2.686	714	35	enet	2.9e-13	0.27	3.15075	0.00163	0.0237933
BUN	Brain_Caudate_basal_ganglia	ENSG00000255310.2	8	11109725	11109726	0.1677	rs2163379	4.21	rs10094497	0.0139	4.67	3.299	630	10	enet	0.0038	0.043	3.13528	0.00172	0.0237933
BUN	Brain_Caudate_basal_ganglia	ENSG00000134014.16	8	28089672	28089673	0.4831	rs4732830	3.9	rs1563055	0.317	7.78	-3.282	560	29	enet	2.8e-18	0.36	-3.10572	0.0019	0.0242615
BUN	Brain_Caudate_basal_ganglia	ENSG00000154316.16	8	11339636	11339637	0.1843	rs2163379	4.21	rs1435277	0.0136	5.39	-2.909	637	637	susie	2.2e-06	0.12	-2.95268	0.00315	0.03486
BUN	Brain_Caudate_basal_ganglia	ENSG00000154319.14	8	11474714	11474715	0.2287	rs6601573	4.04	rs11250135	0.0453	-5.09	2.04	624	27	enet	3.3e-05	0.091	-2.9732	0.00295	0.03486
BUN	Brain_Caudate_basal_ganglia	ENSG00000254081.1	8	65562779	65562780	0.5813	rs11557049	6.07	rs11992528	0.383	-8.19	2.013	363	15	lasso	2.4e-21	0.41	-2.87841	0.004	0.0415
BUN	Brain_Caudate_basal_ganglia	ENSG00000253893.2	8	8226613	8226614	0.4453	rs17149611	-4.42	rs2948286	0.353	-8.31	2.559	322	18	enet	1.6e-18	0.36	-2.8175	0.00484	0.0443832
BUN	Brain_Caudate_basal_ganglia	ENSG00000177710.5	8	11330887	11330888	0.1716	rs2163379	4.21	rs6990463	0.0559	4.2	-0.37	638	638	susie	0.00063	0.061	-2.80189	0.00508	0.0443832
BUN	Brain_Caudate_basal_ganglia	ENSG00000255020.1	8	11347501	11347502	0.2459	rs2163379	4.21	rs2572452	0.0422	4.67	2.553	637	637	susie	0.00035	0.067	2.81223	0.00492	0.0443832
BUN	Brain_Caudate_basal_ganglia	ENSG00000176731.11	8	85220420	85220421	0.1028	rs2634051	-2.78	rs2718970	0.00453	3.4	-2.334	248	248	susie	0.1	0.0097	-2.75645	0.00584	0.048472
BUN	Brain_Caudate_basal_ganglia	ENSG00000253641.5	8	10474564	10474565	0.3955	rs12547997	4.33	rs7005363	0.23	6.39	2.686	713	1	top1	1.7e-11	0.23	2.686	0.00723	0.0492688
BUN	Brain_Caudate_basal_ganglia	ENSG00000254866.2	8	12151133	12151134	0.1424	rs904006	-3.48	rs12550733	0.0501	4.18	-2.449	214	214	susie	0.00042	0.065	-2.71252	0.00668	0.0492688
BUN	Brain_Caudate_basal_ganglia	ENSG00000137563.11	8	63039170	63039171	0.2816	rs7017562	-2.83	rs9792158	0.168	-5.71	-2.126	407	7	lasso	6.8e-11	0.22	2.67758	0.00742	0.0492688
BUN	Brain_Caudate_basal_ganglia	ENSG00000261693.1	8	142403651	142403652	0.4294	rs2976395	-6.33	rs9324588	0.0873	5.39	2.282	439	439	susie	2.3e-12	0.25	2.68305	0.0073	0.0492688
BUN	Brain_Caudate_basal_ganglia	ENSG00000196378.11	8	144787344	144787345	0.1279	rs1209874	-2.72	rs1209874	0.0894	-5.1	-2.716	211	1	top1	4e-05	0.089	2.716	0.00661	0.0492688
BUN	Brain_Anterior_cingulate_cortex_BA24	ENSG00000253741.1	8	142726972	142726973	0.3428	rs2976395	-6.33	rs2244163	0.322012	-6.86	5.036	403	403	susie	1.6e-13	0.33	-4.933	8.1e-07	5.346e-05
BUN	Brain_Anterior_cingulate_cortex_BA24	ENSG00000130193.7	8	142727202	142727203	0.4024	rs2976395	-6.33	rs2244163	0.319691	-6.67	5.036	403	1	top1	5.4e-13	0.32	-5.036	4.75e-07	5.346e-05
BUN	Brain_Anterior_cingulate_cortex_BA24	ENSG00000248159.1	8	30237381	30237382	0.3059	rs2915594	8.37	rs2978662	0.008504	-3.83	2.572	349	34	enet	0.00014	0.097	-3.747	0.000179	0.007876
BUN	Brain_Anterior_cingulate_cortex_BA24	ENSG00000272010.1	8	65592471	65592472	0.1689	rs11557049	6.07	rs4320587	0.162049	-5.34	3.877	359	359	susie	7.2e-08	0.19	-3.668	0.000244	0.008052
BUN	Brain_Anterior_cingulate_cortex_BA24	ENSG00000160886.13	8	142700110	142700111	0.4491	rs2976395	-6.33	rs7828042	0.244818	6.7	-3.303	399	399	susie	2e-11	0.28	-3.491	0.000481	0.0126984
BUN	Brain_Anterior_cingulate_cortex_BA24	ENSG00000134014.16	8	28089672	28089673	0.4906	rs4732830	3.9	rs2305451	0.36462	7.05	-3.256	561	1	top1	5.4e-15	0.36	-3.256	0.00113	0.02486
BUN	Brain_Anterior_cingulate_cortex_BA24	ENSG00000177710.5	8	11330887	11330888	0.0916	rs2163379	4.21	rs2736280	0.153358	-4.85	3.097	638	1	top1	1.6e-06	0.15	-3.097	0.00195	0.026136
BUN	Brain_Anterior_cingulate_cortex_BA24	ENSG00000134020.7	8	22941335	22941336	0.2525	rs7017737	3.54	rs7005993	0.041977	-4.01	0.498	581	31	enet	0.0045	0.052	-3.198	0.00139	0.026136
BUN	Brain_Anterior_cingulate_cortex_BA24	ENSG00000169499.14	8	38901234	38901235	0.167	rs328294	-4.57	rs4733959	0.005418	3.56	-2.317	338	338	susie	0.0054	0.05	-3.132	0.00174	0.026136
BUN	Brain_Anterior_cingulate_cortex_BA24	ENSG00000261693.1	8	142403651	142403652	0.4509	rs2976395	-6.33	rs9324586	0.044478	-4.38	-2.538	441	441	susie	4.6e-06	0.14	3.093	0.00198	0.026136
BUN	Brain_Anterior_cingulate_cortex_BA24	ENSG00000280273.2	8	11284414	11284415	0.1775	rs2163379	4.21	rs7004362	0.08296	-4.77	2.938	646	646	susie	8.5e-05	0.1	-2.983	0.00286	0.03432
BUN	Brain_Anterior_cingulate_cortex_BA24	ENSG00000255020.1	8	11347501	11347502	0.2687	rs2163379	4.21	rs1435277	0.281848	-6.28	-2.909	637	1	top1	2.1e-11	0.28	2.909	0.00363	0.03993
BUN	Brain_Amygdala	ENSG00000167653.4	8	142670307	142670308	0.2969	rs2976395	-6.33	rs2920283	0.09748	4.45	-6.248	405	1	top1	0.00032	0.097	-6.248	4.16e-10	3.6192e-08
BUN	Brain_Amygdala	ENSG00000160886.13	8	142700110	142700111	0.3236	rs2976395	-6.33	rs2244152	0.09656	-4.45	4.705	399	26	enet	5.4e-06	0.16	-5.09503	3.49e-07	1.51815e-05
BUN	Brain_Amygdala	ENSG00000253741.1	8	142726972	142726973	0.2257	rs2976395	-6.33	rs2244152	0.14643	-5.22	4.705	403	403	susie	1.2e-06	0.18	-4.85216	1.22e-06	2.6535e-05
BUN	Brain_Amygdala	ENSG00000130193.7	8	142727202	142727203	0.3208	rs2976395	-6.33	rs2244163	0.16684	-5.1	5.036	403	403	susie	3.7e-07	0.19	-4.87359	1.1e-06	2.6535e-05
BUN	Brain_Amygdala	ENSG00000272010.1	8	65592471	65592472	0.274	rs11557049	6.07	rs2175810	0.08209	-4.23	3.813	360	1	top1	0.00093	0.082	-3.813	0.000137	0.0023838
BUN	Brain_Amygdala	ENSG00000280725.1	8	65180340	65180341	0.3098	rs35524385	4.32	rs2175810	-0.00246	-3.3	3.813	366	52	enet	0.0013	0.077	-3.36329	0.00077	0.011165
BUN	Brain_Amygdala	ENSG00000261693.1	8	142403651	142403652	0.2229	rs2976395	-6.33	rs4576462	0.02537	-4.27	-2.578	441	23	enet	0.003	0.065	3.10277	0.00192	0.0238629
BUN	Brain_Amygdala	ENSG00000197217.12	8	23457694	23457695	0.4656	rs11785244	-13.15	rs6557672	0.16332	4.72	3.059	589	1	top1	3.1e-06	0.16	3.059	0.00222	0.0241425
BUN	Brain_Amygdala	ENSG00000253678.1	8	10479374	10479375	0.293	rs12547997	4.33	rs7837520	0.11489	4.88	2.98	718	1	top1	9.6e-05	0.11	2.98	0.00288	0.02784
BUN	Brain_Amygdala	ENSG00000134014.16	8	28089672	28089673	0.3355	rs4732830	3.9	rs13250007	0.08798	5.16	-3.284	561	4	lasso	2.7e-05	0.13	-2.9082	0.00364	0.031668
BUN	Brain_Amygdala	ENSG00000280273.2	8	11284414	11284415	0.2757	rs2163379	4.21	rs10091637	0.0208	4.26	-1.718	646	646	susie	0.00082	0.084	-2.8021	0.00508	0.0401782
BUN	Artery_Tibial	ENSG00000130193.7	8	142727202	142727203	0.121	rs2976395	-6.33	rs9297976	0.0543	-5.77	4.608	402	402	susie	2.6e-08	0.061	-5.41948	5.98e-08	2.14084e-05
BUN	Artery_Tibial	ENSG00000164684.13	8	80874780	80874781	0.0582	rs2084088	7.07	rs1445561	0.0403	4.85	-4.921	384	1	top1	6e-06	0.04	-4.921	8.61e-07	0.000154119
BUN	Artery_Tibial	ENSG00000046889.18	8	67952117	67952118	0.2861	rs10504412	4.76	rs6472364	0.214	-10.52	4.717	534	534	susie	4.6e-28	0.22	-4.69613	2.65e-06	0.00018974
BUN	Artery_Tibial	ENSG00000160886.13	8	142700110	142700111	0.1475	rs2976395	-6.33	rs2585138	0.111	-7.66	4.685	398	398	susie	4.3e-14	0.11	-4.70831	2.5e-06	0.00018974
BUN	Artery_Tibial	ENSG00000253741.1	8	142726972	142726973	0.0854	rs2976395	-6.33	rs2244152	0.0944	-7.18	4.705	402	402	susie	2.6e-12	0.096	-4.71071	2.47e-06	0.00018974
BUN	Artery_Tibial	ENSG00000234616.8	8	142681919	142681920	0.1365	rs2976395	-6.33	rs7017931	0.0228	4.35	-1.578	404	404	susie	1.7e-08	0.063	-4.25913	2.05e-05	0.00122317
BUN	Artery_Tibial	ENSG00000272010.1	8	65592471	65592472	0.223	rs11557049	6.07	rs3812412	0.232	-10.7	3.789	361	361	susie	2.3e-29	0.23	-3.78602	0.000153	0.00782486
BUN	Artery_Tibial	ENSG00000147454.13	8	23528804	23528805	0.1589	rs11785244	-13.15	rs9314268	0.0944	-6.98	-3.991	579	21	enet	8.9e-15	0.12	3.62037	0.000294	0.0122078
BUN	Artery_Tibial	ENSG00000104412.7	8	108443600	108443601	0.0839	rs17425546	5	rs370662	0.0396	-5.68	1.577	345	10	lasso	2.3e-09	0.071	-3.59561	0.000324	0.0122078
BUN	Artery_Tibial	ENSG00000253196.1	8	142763115	142763116	0.1976	rs2976395	-6.33	rs2572925	0.22	10.27	2.783	408	7	lasso	1.3e-28	0.23	3.58222	0.000341	0.0122078
BUN	Artery_Tibial	ENSG00000255310.2	8	11109725	11109726	0.1068	rs2163379	4.21	rs2409718	0.104	7.4	3.546	630	1	top1	3e-13	0.1	3.546	0.000391	0.0127253
BUN	Artery_Tibial	ENSG00000134014.16	8	28089672	28089673	0.343	rs4732830	3.9	rs13250007	0.265	11.77	-3.284	566	10	enet	5.4e-37	0.29	-3.32168	0.000895	0.0249577
BUN	Artery_Tibial	ENSG00000272375.1	8	30197403	30197404	0.1207	rs2915594	8.37	rs7014742	0.00692	4.12	-1.121	350	49	enet	2.8e-06	0.043	-3.31141	0.000928	0.0249577
BUN	Artery_Tibial	ENSG00000266289.1	8	103383853	103383854	0.0657	rs4734695	4.14	rs2220826	0.00523	4.89	2.982	410	21	enet	0.00087	0.021	3.29734	0.000976	0.0249577
BUN	Artery_Tibial	ENSG00000269918.1	8	11106703	11106704	0.0983	rs2163379	4.21	rs4841498	0.0683	6.73	3.321	631	631	susie	8e-11	0.083	3.23747	0.00121	0.0288787
BUN	Artery_Tibial	ENSG00000155970.11	8	17027237	17027238	0.1402	rs1557598	-4.29	rs17624958	0.0714	-6.14	-3.254	605	605	susie	1.7e-09	0.072	3.2049	0.00135	0.0294824
BUN	Artery_Tibial	ENSG00000164930.11	8	103298830	103298831	0.1291	rs4734695	4.14	rs827528	0.0567	-6.24	3.513	426	426	susie	5.2e-13	0.1	-3.19483	0.0014	0.0294824
BUN	Artery_Tibial	ENSG00000104442.9	8	65634216	65634217	0.0579	rs11557049	6.07	rs3812412	0.0308	4.3	3.789	363	363	susie	1.9e-05	0.036	3.09994	0.00194	0.0385844
BUN	Artery_Tibial	ENSG00000197217.12	8	23457694	23457695	0.2046	rs11785244	-13.15	rs6557672	0.119	7.63	3.059	589	1	top1	5.7e-15	0.12	3.059	0.00222	0.0395505
BUN	Artery_Tibial	ENSG00000254109.5	8	30385400	30385401	0.2299	rs2915594	8.37	rs10954984	0.132	-8.79	-2.213	350	350	susie	3e-25	0.2	3.04642	0.00232	0.0395505
BUN	Artery_Tibial	ENSG00000254087.7	8	55879812	55879813	0.363	rs6474026	3.06	rs6474026	0.255	11.06	3.06	392	392	susie	1.8e-32	0.26	3.05837	0.00223	0.0395505
BUN	Artery_Tibial	ENSG00000154316.16	8	11339636	11339637	0.0601	rs2163379	4.21	rs11774673	0.0131	-5	3.08	638	638	susie	0.00059	0.023	-3.01719	0.00255	0.0407809
BUN	Artery_Tibial	ENSG00000197265.8	8	30658250	30658251	0.0582	rs2915594	8.37	rs2979502	0.026	-4.53	-3.009	351	1	top1	0.00024	0.026	3.009	0.00262	0.0407809
BUN	Artery_Coronary	ENSG00000197265.8	8	30658250	30658251	0.1311	rs2915594	8.37	rs11992441	0.016151	4.08	7.607	347	347	susie	0.012	0.03	8.1702	3.08e-16	3.7884e-14
BUN	Artery_Coronary	ENSG00000160886.13	8	142700110	142700111	0.2399	rs2976395	-6.33	rs2244152	0.122437	-5.53	4.705	396	396	susie	4.7e-08	0.15	-4.7807	1.75e-06	0.00010414
BUN	Artery_Coronary	ENSG00000253741.1	8	142726972	142726973	0.1593	rs2976395	-6.33	rs2244152	0.122102	-4.96	4.705	400	1	top1	1.3e-06	0.12	-4.705	2.54e-06	0.00010414
BUN	Artery_Coronary	ENSG00000272010.1	8	65592471	65592472	0.3026	rs11557049	6.07	rs11992528	0.130446	-5.89	2.013	361	361	susie	4.4e-09	0.18	-3.4756	0.00051	0.0156825
BUN	Artery_Coronary	ENSG00000269918.1	8	11106703	11106704	0.1566	rs2163379	4.21	rs4841498	0.124095	5.04	3.321	631	1	top1	1e-06	0.12	3.321	0.000897	0.0205586
BUN	Artery_Coronary	ENSG00000255310.2	8	11109725	11109726	0.1373	rs2163379	4.21	rs7010590	0.058231	5.54	2.915	630	630	susie	0.0001	0.078	3.2458	0.00117	0.0205586
BUN	Artery_Coronary	ENSG00000134014.16	8	28089672	28089673	0.2261	rs4732830	3.9	rs13250007	0.101697	5.2	-3.284	565	1	top1	1e-05	0.1	-3.284	0.00102	0.0205586
BUN	Artery_Coronary	ENSG00000253196.1	8	142763115	142763116	0.2955	rs2976395	-6.33	rs2572925	0.288257	7.35	2.783	406	406	susie	9.4e-15	0.29	2.9914	0.00278	0.0399067
BUN	Artery_Coronary	ENSG00000283992.1	8	142769843	142769844	0.4559	rs2976395	-6.33	rs10956986	0.35076	8.22	2.816	403	403	susie	2.5e-19	0.37	2.9758	0.00292	0.0399067
BUN	Artery_Aorta	ENSG00000160886.13	8	142700110	142700111	0.1273	rs2976395	-6.33	rs2244163	0.073667	-5.61	5.036	396	1	top1	3.4e-07	0.074	-5.036	4.75e-07	0.000136325
BUN	Artery_Aorta	ENSG00000046889.18	8	67952117	67952118	0.302	rs10504412	4.76	rs6472364	0.196773	-8.18	4.717	534	534	susie	5.5e-21	0.23	-4.65172	3.29e-06	0.000472115
BUN	Artery_Aorta	ENSG00000253741.1	8	142726972	142726973	0.0802	rs2976395	-6.33	rs2244152	0.05587	-5.39	4.705	400	8	enet	9.8e-07	0.068	-4.39295	1.12e-05	0.00107147
BUN	Artery_Aorta	ENSG00000147454.13	8	23528804	23528805	0.1935	rs11785244	-13.15	rs721183	0.15551	-7.29	-4.245	579	4	lasso	3.5e-16	0.18	3.9531	7.71e-05	0.00553193
BUN	Artery_Aorta	ENSG00000283992.1	8	142769843	142769844	0.4127	rs2976395	-6.33	rs2572925	0.379705	11.22	2.783	403	19	enet	7.5e-39	0.4	3.83523	0.000125	0.007175
BUN	Artery_Aorta	ENSG00000253196.1	8	142763115	142763116	0.3013	rs2976395	-6.33	rs2572925	0.252009	9.46	2.783	406	406	susie	7.1e-29	0.31	3.38344	0.000716	0.0342487
BUN	Artery_Aorta	ENSG00000134014.16	8	28089672	28089673	0.3381	rs4732830	3.9	rs13250007	0.308031	10.09	-3.284	564	1	top1	3.4e-28	0.31	-3.284	0.00102	0.04182
BUN	Artery_Aorta	ENSG00000197217.12	8	23457694	23457695	0.1554	rs11785244	-13.15	rs6557672	0.085716	6.59	3.059	589	10	enet	6.3e-12	0.13	3.14752	0.00165	0.04305
BUN	Artery_Aorta	ENSG00000254109.5	8	30385400	30385401	0.1877	rs2915594	8.37	rs12677454	0.052294	-5.52	-2.823	348	14	enet	2.6e-08	0.088	3.16761	0.00154	0.04305
BUN	Artery_Aorta	ENSG00000197265.8	8	30658250	30658251	0.0914	rs2915594	8.37	rs3779641	0.029686	-4.22	-3.235	346	1	top1	0.001	0.03	3.235	0.00122	0.04305
BUN	Artery_Aorta	ENSG00000272010.1	8	65592471	65592472	0.2219	rs11557049	6.07	rs2175810	0.184181	-8.27	3.813	361	7	lasso	7.2e-19	0.21	-3.18847	0.00143	0.04305
BUN	Artery_Aorta	ENSG00000177710.5	8	11330887	11330888	0.0674	rs2163379	4.21	rs4841525	0.007798	4.34	-2.527	638	638	susie	0.055	0.0082	-3.10633	0.00189	0.0452025
BUN	Artery_Aorta	ENSG00000269918.1	8	11106703	11106704	0.0953	rs2163379	4.21	rs7460507	0.097523	-6.64	-2.645	626	20	enet	1.6e-09	0.1	3.06814	0.00215	0.0474654
BUN	Adrenal_Gland	ENSG00000130193.7	8	142727202	142727203	0.2568	rs2976395	-6.33	rs2920283	0.069071	5.03	-6.248	402	402	susie	4.7e-06	0.099	-6.4573	1.07e-10	1.8832e-08
BUN	Adrenal_Gland	ENSG00000197265.8	8	30658250	30658251	0.2068	rs2915594	8.37	rs11783765	0.047961	4.35	-3.659	351	18	enet	2.1e-05	0.085	-5.3503	8.78e-08	7.7264e-06
BUN	Adrenal_Gland	ENSG00000253741.1	8	142726972	142726973	0.3442	rs2976395	-6.33	rs1435453	0.168584	-5.86	5.243	402	402	susie	1.9e-10	0.19	-4.9879	6.11e-07	3.58453e-05
BUN	Adrenal_Gland	ENSG00000248159.1	8	30237381	30237382	0.1768	rs2915594	8.37	rs12548744	0.095141	4.6	-4.209	349	1	top1	7.2e-06	0.095	-4.209	2.57e-05	0.00090464
BUN	Adrenal_Gland	ENSG00000155792.9	8	119928399	119928400	0.2062	rs1467044	-5.27	rs6987580	0.012197	3.81	-4.834	444	32	enet	6.5e-05	0.075	-4.2123	2.53e-05	0.00090464
BUN	Adrenal_Gland	ENSG00000245330.4	8	119874487	119874488	0.1222	rs1467044	-5.27	rs4870988	0.127773	-5.21	-4.076	456	1	top1	1.9e-07	0.13	4.076	4.58e-05	0.00134347
BUN	Adrenal_Gland	ENSG00000136573.12	8	11494000	11494001	0.2311	rs6601573	4.04	rs2409764	0.128707	5.17	-3.502	630	1	top1	1.7e-07	0.13	-3.502	0.000462	0.011616
BUN	Adrenal_Gland	ENSG00000160886.13	8	142700110	142700111	0.1913	rs2976395	-6.33	rs12155758	0.089887	4.45	-3.425	398	1	top1	1.3e-05	0.09	-3.425	0.000615	0.01353
BUN	Adrenal_Gland	ENSG00000269918.1	8	11106703	11106704	0.1851	rs2163379	4.21	rs6601564	0.115861	6.06	3.245	626	626	susie	4e-09	0.16	3.3111	0.000929	0.0181671
BUN	Adrenal_Gland	ENSG00000255310.2	8	11109725	11109726	0.2215	rs2163379	4.21	rs6601564	0.110097	5.86	3.245	625	625	susie	7.2e-08	0.14	3.1985	0.00138	0.02208
BUN	Adrenal_Gland	ENSG00000254109.5	8	30385400	30385401	0.1379	rs2915594	8.37	rs12677454	0.076568	-5.54	-2.823	350	6	lasso	4.3e-07	0.12	3.2089	0.00133	0.02208
BUN	Adrenal_Gland	ENSG00000261693.1	8	142403651	142403652	0.2776	rs2976395	-6.33	rs6583623	0.108068	-5.21	-2.956	440	440	susie	1.4e-06	0.11	3.1696	0.00153	0.02244
BUN	Adrenal_Gland	ENSG00000134014.16	8	28089672	28089673	0.4458	rs4732830	3.9	rs2123472	0.254699	7.79	-2.938	564	564	susie	2.7e-17	0.31	-3.11	0.00187	0.0253169
BUN	Adrenal_Gland	ENSG00000104687.12	8	30727925	30727926	0.2034	rs2915594	8.37	rs11986256	0.180261	6.19	2.872	364	1	top1	4.1e-10	0.18	2.872	0.00408	0.0479893
BUN	Adrenal_Gland	ENSG00000104442.9	8	65634216	65634217	0.1073	rs11557049	6.07	rs4281146	0.044114	-4.36	-1.584	363	363	susie	0.0012	0.048	2.8711	0.00409	0.0479893
BUN	Adipose_Visceral_Omentum	ENSG00000130193.7	8	142727202	142727203	0.1198	rs2976395	-6.33	rs2244163	0.0679	-5.89	5.036	402	402	susie	7.2e-09	0.08	-5.623	1.88e-08	4.982e-06
BUN	Adipose_Visceral_Omentum	ENSG00000245330.4	8	119874487	119874488	0.1191	rs1467044	-5.27	rs6987580	0.102	-6.71	-4.834	456	456	susie	5.8e-11	0.1	4.8256	1.4e-06	0.0001855
BUN	Adipose_Visceral_Omentum	ENSG00000253741.1	8	142726972	142726973	0.1135	rs2976395	-6.33	rs2244152	0.111	-6.98	4.705	402	402	susie	3.7e-12	0.11	-4.6957	2.66e-06	0.000234967
BUN	Adipose_Visceral_Omentum	ENSG00000254343.2	8	120052179	120052180	0.0747	rs1467044	-5.27	rs6469855	0.0577	-4.99	-4.479	442	1	top1	8.6e-07	0.058	4.479	7.5e-06	0.000496875
BUN	Adipose_Visceral_Omentum	ENSG00000136986.9	8	123042422	123042423	0.0993	rs11781842	-5.45	rs4871338	0.0502	5.34	4.16	473	473	susie	1.1e-06	0.057	4.3301	1.49e-05	0.0007897
BUN	Adipose_Visceral_Omentum	ENSG00000160886.13	8	142700110	142700111	0.1284	rs2976395	-6.33	rs12155758	0.099	6.48	-3.425	398	17	enet	4.2e-13	0.12	-4.1878	2.82e-05	0.0012455
BUN	Adipose_Visceral_Omentum	ENSG00000283992.1	8	142769843	142769844	0.0903	rs2976395	-6.33	rs7012804	0.0549	5.61	4.384	405	405	susie	4.8e-07	0.06	4.1124	3.91e-05	0.00148021
BUN	Adipose_Visceral_Omentum	ENSG00000272010.1	8	65592471	65592472	0.1729	rs11557049	6.07	rs4320587	0.139	-7.86	3.877	361	361	susie	1.4e-15	0.15	-4.0704	4.69e-05	0.00155356
BUN	Adipose_Visceral_Omentum	ENSG00000167653.4	8	142670307	142670308	0.1048	rs2976395	-6.33	rs2585146	0.0376	4.81	-3.837	404	1	top1	6.5e-05	0.038	-3.837	0.000125	0.00368056
BUN	Adipose_Visceral_Omentum	ENSG00000254109.5	8	30385400	30385401	0.1158	rs2915594	8.37	rs12677454	0.0729	-6.17	-2.823	351	9	enet	9.1e-11	0.1	3.768	0.000165	0.0043725
BUN	Adipose_Visceral_Omentum	ENSG00000248159.1	8	30237381	30237382	0.0521	rs2915594	8.37	rs7817838	0.0469	5.25	-3.103	349	349	susie	6e-06	0.049	-3.6707	0.000242	0.00583
BUN	Adipose_Visceral_Omentum	ENSG00000269918.1	8	11106703	11106704	0.1151	rs2163379	4.21	rs2409718	0.121	7.39	3.546	630	1	top1	8.4e-13	0.12	3.546	0.000391	0.00863458
BUN	Adipose_Visceral_Omentum	ENSG00000248896.2	8	10729313	10729314	0.0537	rs12547997	4.33	rs9329221	-0.000933	3.56	2.995	682	682	susie	0.0061	0.017	3.1711	0.00152	0.0302857
BUN	Adipose_Visceral_Omentum	ENSG00000104442.9	8	65634216	65634217	0.1317	rs11557049	6.07	rs4320587	0.0742	5.82	3.877	363	363	susie	3.2e-09	0.084	3.1558	0.0016	0.0302857
BUN	Adipose_Visceral_Omentum	ENSG00000261693.1	8	142403651	142403652	0.1425	rs2976395	-6.33	rs6583623	0.0702	-5.78	-2.956	440	440	susie	2.4e-09	0.085	3.0353	0.0024	0.0424
BUN	Adipose_Visceral_Omentum	ENSG00000064313.11	8	119832862	119832863	0.1059	rs1467044	-5.27	rs2164021	0.0185	-4.76	-2.482	461	33	enet	0.00015	0.034	3.0111	0.0026	0.0430625
BUN	Adipose_Visceral_Omentum	ENSG00000177710.5	8	11330887	11330888	0.0749	rs2163379	4.21	rs4841525	0.0314	4.75	-2.527	638	638	susie	0.00018	0.033	-2.9716	0.00296	0.0461412
BUN	Adipose_Subcutaneous	ENSG00000168672.3	8	126558392	126558393	0.1785	rs11989898	11.43	rs12546489	0.09582	-6.91	8.485	493	5	lasso	7.1e-13	0.1	-8.62492	6.41e-18	2.21786e-15
BUN	Adipose_Subcutaneous	ENSG00000254286.5	8	126557874	126557875	0.0881	rs11989898	11.43	rs10156297	0.049942	-5.63	6.419	494	1	top1	4.6e-07	0.05	-6.419	1.37e-10	2.3701e-08
BUN	Adipose_Subcutaneous	ENSG00000197265.8	8	30658250	30658251	0.0636	rs2915594	8.37	rs9649911	0.051321	5.17	5.876	351	1	top1	3.2e-07	0.051	5.876	4.2e-09	4.844e-07
BUN	Adipose_Subcutaneous	ENSG00000042980.12	8	24294039	24294040	0.0435	rs11785244	-13.15	rs7814301	0.006792	-3.57	0.504	420	420	susie	0.0099	0.012	-5.415	6.13e-08	5.30245e-06
BUN	Adipose_Subcutaneous	ENSG00000245330.4	8	119874487	119874488	0.1439	rs1467044	-5.27	rs1467044	0.087251	-7.18	-5.272	455	12	enet	2.7e-12	0.096	5.04016	4.65e-07	3.2178e-05
BUN	Adipose_Subcutaneous	ENSG00000136986.9	8	123042422	123042423	0.0748	rs11781842	-5.45	rs7824629	0.0615	5.69	4.774	474	1	top1	2.3e-08	0.061	4.774	1.81e-06	0.000104377
BUN	Adipose_Subcutaneous	ENSG00000253741.1	8	142726972	142726973	0.2341	rs2976395	-6.33	rs2244163	0.259556	-11.21	5.036	402	402	susie	2.4e-34	0.27	-4.67096	3e-06	0.000148286
BUN	Adipose_Subcutaneous	ENSG00000160886.13	8	142700110	142700111	0.1161	rs2976395	-6.33	rs2585146	0.055556	6.03	-3.837	398	8	lasso	3.8e-09	0.068	-4.55246	5.3e-06	0.000229225
BUN	Adipose_Subcutaneous	ENSG00000130193.7	8	142727202	142727203	0.2059	rs2976395	-6.33	rs3758083	0.066149	7.08	-1.77	402	402	susie	6.2e-14	0.11	-3.88169	0.000104	0.00399822
BUN	Adipose_Subcutaneous	ENSG00000104442.9	8	65634216	65634217	0.1498	rs11557049	6.07	rs2175810	0.122456	7.86	3.813	363	363	susie	9.1e-16	0.12	3.8182	0.000134	0.0046364
BUN	Adipose_Subcutaneous	ENSG00000272010.1	8	65592471	65592472	0.1613	rs11557049	6.07	rs4320587	0.139946	-8.99	3.877	361	361	susie	7e-20	0.16	-3.79465	0.000148	0.00464217
BUN	Adipose_Subcutaneous	ENSG00000147655.10	8	108083647	108083648	0.0696	rs17425546	5	rs2348949	0.035215	-4.71	-3.774	384	1	top1	2.1e-05	0.035	3.774	0.000161	0.00464217
BUN	Adipose_Subcutaneous	ENSG00000272375.1	8	30197403	30197404	0.0567	rs2915594	8.37	rs16876622	0.045251	5.64	-3.094	350	350	susie	4.9e-07	0.05	-3.45769	0.000545	0.0145054
BUN	Adipose_Subcutaneous	ENSG00000154319.14	8	11474714	11474715	0.0437	rs6601573	4.04	rs4840568	-0.001884	3.49	1.595	619	619	susie	0.11	0.0033	3.39955	0.000675	0.0166821
BUN	Adipose_Subcutaneous	ENSG00000266289.1	8	103383853	103383854	0.0632	rs4734695	4.14	rs13259545	0.000231	4	2.449	410	410	susie	0.0073	0.013	3.33007	0.000868	0.0193976
BUN	Adipose_Subcutaneous	ENSG00000254343.2	8	120052179	120052180	0.0734	rs1467044	-5.27	rs4871825	0.032451	-5.22	-1.596	441	441	susie	1.6e-05	0.036	3.321	0.000897	0.0193976
BUN	Adipose_Subcutaneous	ENSG00000147454.13	8	23528804	23528805	0.3197	rs11785244	-13.15	rs10503726	0.190016	-10.6	-4.378	579	32	enet	7.8e-36	0.28	3.2699	0.00108	0.0219812
BUN	Adipose_Subcutaneous	ENSG00000280294.1	8	10859435	10859436	0.0454	rs12547997	4.33	rs13278953	0.000456	4.28	2.768	632	5	lasso	0.072	0.0047	3.22674	0.00125	0.0240278
BUN	Adipose_Subcutaneous	ENSG00000066855.15	8	65644733	65644734	0.2115	rs11557049	6.07	rs7008671	0.063747	7.17	0.153	366	366	susie	6.6e-17	0.13	-3.10668	0.00189	0.0344179
BUN	Adipose_Subcutaneous	ENSG00000254109.5	8	30385400	30385401	0.2729	rs2915594	8.37	rs7000773	0.146933	-8.56	-2.313	350	350	susie	2.5e-24	0.19	3.06402	0.00218	0.037714
BUN	Adipose_Subcutaneous	ENSG00000134014.16	8	28089672	28089673	0.2891	rs4732830	3.9	rs1563055	0.190002	9.9	-3.282	566	4	lasso	4.1e-28	0.22	-3.0494	0.00229	0.0377305
BUN	Adipose_Subcutaneous	ENSG00000127589.4	8	30351872	30351873	0.1344	rs2915594	8.37	rs10954984	0.096786	7.44	-2.213	351	17	enet	1.5e-13	0.11	-3.02537	0.00248	0.0390036
BUN	Adipose_Subcutaneous	ENSG00000177710.5	8	11330887	11330888	0.0414	rs2163379	4.21	rs2572452	0.004294	-4.68	2.553	633	633	susie	0.006	0.014	-3.00861	0.00262	0.0394139
BUN	Whole_Blood	ENSG00000164849.9	7	1044575	1044576	0.3272	rs4724799	-19.11	rs1997243	0.299	13	4.789	374	374	susie	2.7e-45	0.3	4.78539	1.71e-06	0.00028785
BUN	Whole_Blood	ENSG00000197576.13	7	27130798	27130799	0.0868	rs3823764	-5.42	rs6962680	0.0513	5.9	3.345	393	18	enet	2e-10	0.069	4.85819	1.18e-06	0.00028785
BUN	Whole_Blood	ENSG00000004766.15	7	93232339	93232340	0.0849	rs10488532	-6.18	rs13224723	0.039	5.03	-4.88	348	1	top1	1.5e-06	0.039	-4.88	1.06e-06	0.00028785
BUN	Whole_Blood	ENSG00000164713.9	7	98252378	98252379	0.0361	rs6465657	-5.03	rs7796762	0.0506	-5.64	4.571	351	1	top1	4.7e-08	0.051	-4.571	4.85e-06	0.000612313
BUN	Whole_Blood	ENSG00000189077.10	7	75994658	75994659	0.0625	rs3815455	-5.69	rs10255591	0.0132	-4.66	-3.587	327	24	enet	2.7e-05	0.029	4.49813	6.86e-06	0.00069286
BUN	Whole_Blood	ENSG00000135250.16	7	105399307	105399308	0.1078	rs12536794	-4.36	rs12536794	0.141	9.12	-4.358	395	1	top1	2.4e-20	0.14	-4.358	1.31e-05	0.00110258
BUN	Whole_Blood	ENSG00000006453.13	7	98401067	98401068	0.0435	rs6465657	-5.03	rs7789380	0.0344	-5.29	4.152	320	320	susie	6.4e-07	0.042	-4.24402	2.2e-05	0.00158714
BUN	Whole_Blood	ENSG00000242435.1	7	77004661	77004662	0.115	rs2245368	4.16	rs2245368	0.075	6.59	4.155	261	1	top1	2.8e-11	0.075	4.155	3.25e-05	0.00205156
BUN	Whole_Blood	ENSG00000127947.15	7	77537274	77537275	0.1361	rs1045463	7.02	rs6960252	0.0338	5.67	-3.482	372	6	lasso	1.6e-08	0.054	-3.96422	7.36e-05	0.00412978
BUN	Whole_Blood	ENSG00000196411.9	7	100827520	100827521	0.3132	rs314361	-3.85	rs314361	0.266	12.24	-3.853	354	1	top1	1.6e-39	0.27	-3.853	0.000117	0.0059085
BUN	Whole_Blood	ENSG00000135211.5	7	77798579	77798580	0.1206	rs1045463	7.02	rs1544457	0.116	8.47	-4.364	518	518	susie	7.3e-17	0.12	-3.73971	0.000184	0.00844727
BUN	Whole_Blood	ENSG00000127948.15	7	75899199	75899200	0.0909	rs3815455	-5.69	rs867973	0.0685	6.69	-3.47	314	314	susie	3.6e-11	0.074	-3.59514	0.000324	0.0125862
BUN	Whole_Blood	ENSG00000241350.1	7	77011550	77011551	0.4376	rs2245368	4.16	rs2245368	0.276	12.56	4.155	253	12	enet	2.5e-45	0.3	3.60196	0.000316	0.0125862
BUN	Whole_Blood	ENSG00000106554.11	7	133082087	133082088	0.0329	rs10233020	4.06	rs12707078	0.0224	4.23	3.473	320	1	top1	0.00023	0.022	3.473	0.000515	0.0185768
BUN	Whole_Blood	ENSG00000158457.5	7	129144891	129144892	0.1912	rs7779637	5.98	rs4731549	0.00866	4.36	5.856	373	39	enet	8.7e-08	0.049	3.38239	0.000719	0.0242063
BUN	Whole_Blood	ENSG00000132436.11	7	50450389	50450390	0.1234	rs17450294	5.19	rs12719019	0.125	9.26	-3.263	505	20	enet	3.1e-22	0.15	-3.25105	0.00115	0.0362969
BUN	Whole_Blood	ENSG00000242048.3	7	151806489	151806490	0.1332	rs10224002	20.2	rs7797865	0.0955	7.55	-3.143	458	1	top1	4.9e-14	0.096	-3.143	0.00167	0.0496088
BUN	Vagina	ENSG00000235574.1	7	27492764	27492765	0.189	rs3823764	-5.42	rs42088	0.05561	4.24	4.528	454	5	lasso	0.0035	0.062	4.4224	9.76e-06	0.00174704
BUN	Vagina	ENSG00000241350.1	7	77011550	77011551	0.369	rs2245368	4.16	rs2245368	0.26385	5.79	4.155	253	1	top1	1.2e-09	0.26	4.155	3.25e-05	0.00290875
BUN	Vagina	ENSG00000224079.1	7	1074449	1074450	0.284	rs4724799	-19.11	rs10278051	0.00736	-4.36	1.35	386	18	enet	0.0054	0.056	-3.4282	0.000608	0.0362773
BUN	Vagina	ENSG00000132436.11	7	50450389	50450390	0.55	rs17450294	5.19	rs3823674	0.20685	6.22	-3.268	505	73	enet	3.9e-09	0.25	-3.1559	0.0016	0.0477333
BUN	Vagina	ENSG00000127948.15	7	75899199	75899200	0.188	rs3815455	-5.69	rs6963510	-0.00177	2.92	1.541	308	308	susie	0.077	0.018	-3.1726	0.00151	0.0477333
BUN	Vagina	ENSG00000127952.16	7	76048003	76048004	0.361	rs3815455	-5.69	rs3801472	0.30482	6.02	-3.22	314	1	top1	3.8e-11	0.3	-3.22	0.00128	0.0477333
BUN	Uterus	ENSG00000127948.15	7	75899199	75899200	0.314	rs3815455	-5.69	rs10954732	0.0321	4.05	-4.664	309	309	susie	0.003	0.072	-4.52449	6.05e-06	0.000505175
BUN	Uterus	ENSG00000280388.1	7	76045962	76045963	0.249	rs3815455	-5.69	rs6953665	0.0878	-3.99	-4.356	318	318	susie	0.00042	0.1	4.66133	3.14e-06	0.000505175
BUN	Uterus	ENSG00000241350.1	7	77011550	77011551	0.604	rs2245368	4.16	rs2245368	0.314	6.18	4.155	253	5	enet	6.7e-14	0.41	3.66452	0.000248	0.0138053
BUN	Thyroid	ENSG00000187257.15	7	77696442	77696443	0.07	rs1045463	7.02	rs848494	0.014	4.45	6.762	515	515	susie	0.0047	0.014	6.89433	5.41e-12	3.6788e-09
BUN	Thyroid	ENSG00000274080.1	7	73611501	73611502	0.1373	rs6460047	-5.83	rs17145738	0.123	8.03	-5.676	244	1	top1	1.3e-15	0.12	-5.676	1.38e-08	3.944e-06
BUN	Thyroid	ENSG00000009950.15	7	73624542	73624543	0.3162	rs6460047	-5.83	rs13246490	0.289	11.84	-5.715	248	9	lasso	7.8e-40	0.3	-5.63587	1.74e-08	3.944e-06
BUN	Thyroid	ENSG00000127947.15	7	77537274	77537275	0.3724	rs1045463	7.02	rs6960252	0.139	8.24	-3.482	372	51	enet	3.9e-25	0.2	-5.17465	2.28e-07	3.876e-05
BUN	Thyroid	ENSG00000146701.11	7	76048050	76048051	0.0369	rs3815455	-5.69	rs11982200	0.0204	-4.48	-4.745	317	317	susie	9.1e-05	0.029	4.83773	1.31e-06	0.000135029
BUN	Thyroid	ENSG00000135211.5	7	77798579	77798580	0.1272	rs1045463	7.02	rs1544459	0.0714	-6.57	4.827	518	1	top1	1.5e-09	0.071	-4.827	1.39e-06	0.000135029
BUN	Thyroid	ENSG00000180535.3	7	98211426	98211427	0.0904	rs6465657	-5.03	rs3801294	0.0835	6.61	-4.862	357	1	top1	6.1e-11	0.083	-4.862	1.16e-06	0.000135029
BUN	Thyroid	ENSG00000235574.1	7	27492764	27492765	0.0822	rs3823764	-5.42	rs12540276	0.0703	6.19	4.846	454	454	susie	1.2e-09	0.072	4.77326	1.81e-06	0.00015385
BUN	Thyroid	ENSG00000006453.13	7	98401067	98401068	0.1856	rs6465657	-5.03	rs6951479	0.116	8.59	-3.227	321	73	enet	1.1e-20	0.16	-4.6926	2.7e-06	0.000204
BUN	Thyroid	ENSG00000230882.1	7	76074962	76074963	0.0813	rs3815455	-5.69	rs7788763	0.0491	6.61	-4.728	310	22	enet	6.2e-12	0.092	-4.40217	1.07e-05	0.0007276
BUN	Thyroid	ENSG00000197576.13	7	27130798	27130799	0.0542	rs3823764	-5.42	rs983186	0.000168	-4.02	-1.944	393	393	susie	0.0066	0.013	3.88361	0.000103	0.00636727
BUN	Thyroid	ENSG00000280388.1	7	76045962	76045963	0.0795	rs3815455	-5.69	rs9649679	0.0182	-4.79	-1.364	322	322	susie	0.00049	0.023	3.86033	0.000113	0.00640333
BUN	Thyroid	ENSG00000132436.11	7	50450389	50450390	0.6202	rs17450294	5.19	rs12719019	0.552	16.31	-3.263	505	23	enet	7e-96	0.59	-3.63539	0.000278	0.0145415
BUN	Thyroid	ENSG00000214439.3	7	77122115	77122116	0.1348	rs12113982	6.67	rs2539499	0.0346	5.71	3.124	287	287	susie	1.3e-05	0.037	3.58119	0.000342	0.0166114
BUN	Thyroid	ENSG00000272391.5	7	75486270	75486271	0.42	rs3815455	-5.69	rs1167827	0.152	-8.62	-3.222	198	198	susie	3.3e-34	0.27	3.49567	0.000473	0.0214427
BUN	Thyroid	ENSG00000164715.5	7	98106884	98106885	0.1077	rs6465657	-5.03	rs10242903	0.098	7.1	-3.438	346	1	top1	1.2e-12	0.098	-3.438	0.000586	0.024905
BUN	Thyroid	ENSG00000176125.4	7	100889717	100889718	0.0969	rs314361	-3.85	rs3847067	0.0556	-6.91	2.862	359	11	enet	4e-12	0.094	-3.35309	0.000799	0.03196
BUN	Thyroid	ENSG00000234336.6	7	28180321	28180322	0.1221	rs2189966	-4.62	rs10276381	0.0666	-6.19	-2.26	557	10	enet	2.2e-09	0.07	3.25664	0.00113	0.0426889
BUN	Thyroid	ENSG00000233429.9	7	27096093	27096094	0.3826	rs3823764	-5.42	rs706017	0.267	11.84	-2.134	420	16	enet	2.4e-40	0.31	-3.23837	0.0012	0.0429474
BUN	Testis	ENSG00000233082.1	7	1267352	1267353	0.532	rs4724799	-19.11	rs3750159	0.125865	-6.84	-9.392	381	381	susie	1.6e-12	0.17	13.6562	1.85e-42	1.29685e-39
BUN	Testis	ENSG00000230626.4	7	129126517	129126518	0.3085	rs7779637	5.98	rs4731549	0.056933	-6.53	5.856	371	371	susie	5.6e-10	0.13	-6.0006	1.97e-09	6.90485e-07
BUN	Testis	ENSG00000105963.13	7	955406	955407	0.1862	rs4724799	-19.11	rs1881125	0.017571	4.3	0.35	349	28	enet	2.1e-06	0.077	-5.6244	1.86e-08	4.3462e-06
BUN	Testis	ENSG00000274080.1	7	73611501	73611502	0.1581	rs6460047	-5.83	rs13226650	0.051876	4.8	-4.705	244	244	susie	1.6e-05	0.063	-5.08264	3.72e-07	6.5193e-05
BUN	Testis	ENSG00000235574.1	7	27492764	27492765	0.263	rs3823764	-5.42	rs940525	0.187442	7.27	4.662	453	24	enet	1.1e-15	0.21	4.81421	1.48e-06	0.000172913
BUN	Testis	ENSG00000227038.3	7	76108778	76108779	0.065	rs3815455	-5.69	rs3823882	0.032084	4.27	-4.817	300	1	top1	0.0018	0.032	-4.817	1.46e-06	0.000172913
BUN	Testis	ENSG00000240230.5	7	975598	975599	0.3086	rs4724799	-19.11	rs884977	0.126154	6.72	4.344	351	8	lasso	1.7e-14	0.19	4.52238	6.11e-06	0.000535389
BUN	Testis	ENSG00000106635.7	7	73558001	73558002	0.0951	rs6460047	-5.83	rs17145817	0.046853	-4.48	-3.429	221	7	lasso	4.4e-05	0.057	4.54315	5.54e-06	0.000535389
BUN	Testis	ENSG00000183742.12	7	20217403	20217404	0.3022	rs6980121	-4.74	rs6980121	0.07101	-5.64	-4.743	550	6	lasso	2.2e-10	0.14	4.36007	1.3e-05	0.00101256
BUN	Testis	ENSG00000272950.1	7	98322852	98322853	0.072	rs6465657	-5.03	rs13008	0.027264	3.94	4.12	335	335	susie	0.0016	0.033	4.23265	2.31e-05	0.00161931
BUN	Testis	ENSG00000228598.1	7	20141915	20141916	0.5467	rs6980121	-4.74	rs6980121	0.429829	-10.83	-4.743	530	22	enet	8.4e-36	0.44	4.18978	2.79e-05	0.00177799
BUN	Testis	ENSG00000009950.15	7	73624542	73624543	0.3809	rs6460047	-5.83	rs13226650	0.152746	7.1	-4.705	248	7	lasso	6.4e-15	0.2	-4.16744	3.08e-05	0.00179923
BUN	Testis	ENSG00000225703.1	7	76976960	76976961	0.3691	rs2245368	4.16	rs2245368	0.10504	-6.67	4.155	253	8	enet	4.3e-16	0.21	-3.93798	8.22e-05	0.00443248
BUN	Testis	ENSG00000230882.1	7	76074962	76074963	0.1448	rs3815455	-5.69	rs8509	0.102922	5.82	-3.064	314	21	enet	3.1e-08	0.1	-3.87366	0.000107	0.00535764
BUN	Testis	ENSG00000146701.11	7	76048050	76048051	0.1712	rs3815455	-5.69	rs2302434	0.114388	-5.77	-3.811	320	1	top1	6.3e-09	0.11	3.811	0.000138	0.00604613
BUN	Testis	ENSG00000241350.1	7	77011550	77011551	0.6841	rs2245368	4.16	rs2245368	0.387765	10.31	4.155	253	253	susie	1.1e-34	0.43	3.81231	0.000138	0.00604613
BUN	Testis	ENSG00000231183.3	7	76902490	76902491	0.8051	rs2245368	4.16	rs2539499	0.405735	10.58	3.124	228	30	enet	2.7e-49	0.55	3.72459	0.000196	0.00794467
BUN	Testis	ENSG00000205482.9	7	77060511	77060512	0.1753	rs12113982	6.67	rs2245368	0.094151	5.28	4.155	264	6	enet	3.9e-08	0.1	3.71456	0.000204	0.00794467
BUN	Testis	ENSG00000164713.9	7	98252378	98252379	0.0752	rs6465657	-5.03	rs1688605	0.004803	-3.71	-2.742	351	351	susie	0.062	0.0092	3.66566	0.000247	0.009113
BUN	Testis	ENSG00000237181.1	7	603184	603185	0.095	rs1997243	4.79	rs10950834	-0.003147	-3.22	0.519	288	20	enet	0.06	0.0094	-3.65125	0.000261	0.00914805
BUN	Testis	ENSG00000225264.3	7	29685152	29685153	0.2934	rs6978690	-4.48	rs12674026	0.157745	6.78	-3.056	600	600	susie	7.2e-13	0.17	-3.51648	0.000437	0.0139244
BUN	Testis	ENSG00000049540.16	7	74027788	74027789	0.1222	rs6460047	-5.83	rs2856728	0.019107	-3.41	-0.373	320	320	susie	0.00053	0.04	3.5285	0.000418	0.0139244
BUN	Testis	ENSG00000227855.3	7	29650226	29650227	0.7269	rs6978690	-4.48	rs850079	0.291179	9.27	-2.781	597	50	enet	3.3e-41	0.49	-3.3537	0.000797	0.0238924
BUN	Testis	ENSG00000135269.17	7	116222803	116222804	0.3356	rs2896181	-3.27	rs17138483	0.238224	8.32	-3.226	363	26	enet	3e-20	0.27	-3.34661	0.000818	0.0238924
BUN	Testis	ENSG00000064419.13	7	129055172	129055173	0.1557	rs7779637	5.98	rs6960994	0.117702	-5.83	-2.352	351	8	enet	9.7e-11	0.14	3.33212	0.000862	0.0241705
BUN	Testis	ENSG00000011275.18	7	5781738	5781739	0.2006	rs10255411	-2.72	rs6463513	0.052247	4.53	-1.242	338	28	enet	7.6e-08	0.098	-3.20881	0.00133	0.0358588
BUN	Testis	ENSG00000132436.11	7	50450389	50450390	0.4975	rs17450294	5.19	rs12719019	0.407345	10.56	-3.263	505	505	susie	1.1e-35	0.44	-3.19396	0.0014	0.0363481
BUN	Testis	ENSG00000002726.20	7	150824626	150824627	0.7858	rs310588	-3.58	rs1476867	0.378537	10.9	-2.122	538	538	susie	1e-57	0.61	-3.1781	0.00148	0.0370529
BUN	Testis	ENSG00000272391.5	7	75486270	75486271	0.4789	rs3815455	-5.69	rs1167827	0.223041	-7.84	-3.222	199	199	susie	5.4e-17	0.23	3.15371	0.00161	0.0389176
BUN	Testis	ENSG00000128610.11	7	122310690	122310691	0.7481	rs1443753	-3.13	rs1443753	0.46779	-11.34	-3.127	330	1	top1	4.5e-39	0.47	3.127	0.00177	0.041359
BUN	Stomach	ENSG00000009950.15	7	73624542	73624543	0.1305	rs6460047	-5.83	rs7777102	0.106225	5.73	-5.687	248	1	top1	4.5e-08	0.11	-5.687	1.29e-08	4.5021e-06
BUN	Stomach	ENSG00000146701.11	7	76048050	76048051	0.0859	rs3815455	-5.69	rs3823882	0.027827	-4.19	-4.817	314	314	susie	0.0012	0.036	5.1327	2.86e-07	4.9907e-05
BUN	Stomach	ENSG00000127947.15	7	77537274	77537275	0.2696	rs1045463	7.02	rs2097892	0.043976	4.98	-0.814	371	371	susie	1.8e-09	0.13	-4.8157	1.47e-06	0.00017101
BUN	Stomach	ENSG00000135211.5	7	77798579	77798580	0.0907	rs1045463	7.02	rs7953	0.081846	5.13	-4.18	517	1	top1	1.6e-06	0.082	-4.18	2.92e-05	0.0025477
BUN	Stomach	ENSG00000158457.5	7	129144891	129144892	0.5817	rs7779637	5.98	rs7795876	0.106785	5.9	5.383	374	374	susie	2.2e-18	0.25	4.0402	5.34e-05	0.00372732
BUN	Stomach	ENSG00000241350.1	7	77011550	77011551	0.5308	rs2245368	4.16	rs2245368	0.345325	9.53	4.155	253	253	susie	2.8e-29	0.38	3.5945	0.000325	0.0154336
BUN	Stomach	ENSG00000272950.1	7	98322852	98322853	0.1752	rs6465657	-5.03	rs2270604	0.120958	-6.34	-2.84	335	12	enet	2.3e-10	0.14	3.646	0.000266	0.0154336
BUN	Stomach	ENSG00000128604.19	7	128937611	128937612	0.3765	rs7779637	5.98	rs4728142	0.323806	9.23	3.551	333	333	susie	6.3e-24	0.32	3.5507	0.000384	0.0154336
BUN	Stomach	ENSG00000242048.3	7	151806489	151806490	0.3619	rs10224002	20.2	rs4725434	0.172282	-6.85	2.938	459	16	enet	1.4e-15	0.22	-3.5412	0.000398	0.0154336
BUN	Stomach	ENSG00000272391.5	7	75486270	75486271	0.3484	rs3815455	-5.69	rs1167827	0.112815	-6.35	-3.222	197	197	susie	6e-14	0.19	3.5109	0.000447	0.0156003
BUN	Stomach	ENSG00000164715.5	7	98106884	98106885	0.1195	rs6465657	-5.03	rs10242903	0.047994	5.09	-3.438	346	346	susie	4.2e-05	0.059	-3.4205	0.000625	0.0198295
BUN	Stomach	ENSG00000132436.11	7	50450389	50450390	0.5463	rs17450294	5.19	rs12719019	0.41255	10.38	-3.263	505	505	susie	1.1e-35	0.45	-3.1423	0.00168	0.0451015
BUN	Stomach	ENSG00000176125.4	7	100889717	100889718	0.1094	rs314361	-3.85	rs3847067	0.039249	-4.25	2.862	359	359	susie	0.00022	0.048	-3.1451	0.00166	0.0451015
BUN	Spleen	ENSG00000005249.12	7	107044648	107044649	0.1447	rs881295	7.01	rs10263050	0.0576	-4.12	6.684	365	8	lasso	8.2e-05	0.079	-6.6447	3.04e-11	1.15216e-08
BUN	Spleen	ENSG00000127947.15	7	77537274	77537275	0.58	rs1045463	7.02	rs12113982	0.17059	-6.19	6.674	372	16	lasso	1.4e-13	0.26	-4.9906	6.02e-07	0.000114079
BUN	Spleen	ENSG00000160963.13	7	101362819	101362820	0.1367	rs10242865	7.21	rs7803865	-0.00399	3.15	3.256	384	384	susie	0.0012	0.052	4.7338	2.2e-06	0.000277933
BUN	Spleen	ENSG00000242435.1	7	77004661	77004662	0.2608	rs2245368	4.16	rs2245368	0.02894	4.58	4.155	261	261	susie	1.8e-05	0.094	4.5941	4.35e-06	0.000412162
BUN	Spleen	ENSG00000135211.5	7	77798579	77798580	0.1762	rs1045463	7.02	rs711309	0.10406	5.16	-4.133	518	518	susie	6.8e-07	0.13	-4.3749	1.22e-05	0.00092476
BUN	Spleen	ENSG00000006453.13	7	98401067	98401068	0.11	rs6465657	-5.03	rs6947340	0.05929	-3.99	4.388	322	322	susie	0.00015	0.073	-4.2791	1.88e-05	0.00118753
BUN	Spleen	ENSG00000164877.18	7	1459501	1459502	0.1248	rs4724799	-19.11	rs6955047	0.03544	-3.64	-2.275	386	7	lasso	0.0033	0.042	4.1566	3.23e-05	0.00148189
BUN	Spleen	ENSG00000132437.17	7	50565456	50565457	0.1734	rs17450294	5.19	rs2329340	0.04854	-4.57	4.382	539	539	susie	0.001	0.054	-4.1129	3.91e-05	0.00148189
BUN	Spleen	ENSG00000146701.11	7	76048050	76048051	0.1321	rs3815455	-5.69	rs11982200	0.04811	-4.66	-4.745	318	17	enet	0.00011	0.076	4.1315	3.6e-05	0.00148189
BUN	Spleen	ENSG00000241350.1	7	77011550	77011551	0.5174	rs2245368	4.16	rs2245368	0.27899	7.11	4.155	253	1	top1	1.8e-14	0.28	4.155	3.25e-05	0.00148189
BUN	Spleen	ENSG00000135250.16	7	105399307	105399308	0.1878	rs12536794	-4.36	rs2097942	0.02323	3.71	-3.296	396	396	susie	0.0014	0.051	-3.948	7.88e-05	0.00271502
BUN	Spleen	ENSG00000132436.11	7	50450389	50450390	0.6249	rs17450294	5.19	rs12719019	0.53594	9.92	-3.263	505	505	susie	5.6e-32	0.54	-3.315	0.000916	0.0267049
BUN	Spleen	ENSG00000176125.4	7	100889717	100889718	0.2313	rs314361	-3.85	rs3847067	0.08712	-4.87	2.862	360	4	lasso	4.3e-06	0.11	-3.3223	0.000893	0.0267049
BUN	Spleen	ENSG00000231704.5	7	6081102	6081103	0.198	rs836556	-3.39	rs836549	0.08936	5.01	-2.944	331	331	susie	1.4e-05	0.096	-3.241	0.00119	0.0320887
BUN	Spleen	ENSG00000272391.5	7	75486270	75486271	0.3573	rs3815455	-5.69	rs1167827	0.17172	-5.65	-3.222	192	1	top1	4.9e-09	0.17	3.222	0.00127	0.0320887
BUN	Spleen	ENSG00000164715.5	7	98106884	98106885	0.3687	rs6465657	-5.03	rs13241860	0.25399	-6.93	-3.157	346	1	top1	3.9e-13	0.25	3.157	0.00159	0.0376631
BUN	Spleen	ENSG00000146909.7	7	156949722	156949723	0.3188	rs10227139	-3.15	rs10949620	0.14319	-5.48	-3.071	427	1	top1	1.1e-07	0.14	3.071	0.00213	0.0474865
BUN	Small_Intestine_Terminal_Ileum	ENSG00000127947.15	7	77537274	77537275	0.2373	rs1045463	7.02	rs11767942	0.137	-5.22	6.661	371	10	lasso	5.6e-08	0.19	-5.3768	7.58e-08	1.9329e-05
BUN	Small_Intestine_Terminal_Ileum	ENSG00000073067.13	7	983198	983199	0.2342	rs4724799	-19.11	rs10229964	0.0223	4.73	-3.893	352	7	lasso	0.031	0.026	-3.8826	0.000103	0.009435
BUN	Small_Intestine_Terminal_Ileum	ENSG00000176125.4	7	100889717	100889718	0.2477	rs314361	-3.85	rs3847063	0.0965	-4.62	3.335	358	20	enet	3.9e-05	0.11	-3.8649	0.000111	0.009435
BUN	Small_Intestine_Terminal_Ileum	ENSG00000241350.1	7	77011550	77011551	0.4873	rs2245368	4.16	rs2245368	0.299	6.66	4.155	253	253	susie	3.4e-14	0.33	3.6504	0.000262	0.0167025
BUN	Small_Intestine_Terminal_Ileum	ENSG00000132436.11	7	50450389	50450390	0.5356	rs17450294	5.19	rs12719019	0.322	7.34	-3.263	505	11	enet	1.8e-17	0.4	-3.4167	0.000634	0.026945
BUN	Small_Intestine_Terminal_Ileum	ENSG00000214293.8	7	77696264	77696265	0.2451	rs1045463	7.02	rs10499835	0.189	-5.39	0.516	512	2	lasso	1.7e-09	0.23	-3.4242	0.000617	0.026945
BUN	Skin_Sun_Exposed_Lower_leg	ENSG00000274080.1	7	73611501	73611502	0.1213	rs6460047	-5.83	rs17145738	0.08	6.98	-5.676	244	5	lasso	3.9e-12	0.089	-5.83108	5.51e-09	3.5815e-06
BUN	Skin_Sun_Exposed_Lower_leg	ENSG00000105996.6	7	27102810	27102811	0.0995	rs3823764	-5.42	rs11983200	0.0582	-6.43	-4.831	415	415	susie	3.4e-09	0.065	5.44909	5.06e-08	9.62e-06
BUN	Skin_Sun_Exposed_Lower_leg	ENSG00000106006.6	7	27147773	27147774	0.0537	rs3823764	-5.42	rs11772673	0.0214	4.7	2.754	398	8	enet	2.6e-05	0.032	5.42122	5.92e-08	9.62e-06
BUN	Skin_Sun_Exposed_Lower_leg	ENSG00000009950.15	7	73624542	73624543	0.3736	rs6460047	-5.83	rs13233571	0.251	12.32	-5.665	248	6	lasso	5.5e-45	0.32	-5.51497	3.49e-08	9.62e-06
BUN	Skin_Sun_Exposed_Lower_leg	ENSG00000188883.4	7	139483711	139483712	0.1352	rs7779375	5	rs7779375	0.0965	7.63	5.005	402	13	enet	1.7e-18	0.14	5.04036	4.65e-07	6.045e-05
BUN	Skin_Sun_Exposed_Lower_leg	ENSG00000146540.14	7	1138259	1138260	0.2278	rs4724799	-19.11	rs884977	0.0686	-6.28	4.344	402	402	susie	3.1e-13	0.098	-4.93085	8.19e-07	7.87429e-05
BUN	Skin_Sun_Exposed_Lower_leg	ENSG00000227038.3	7	76108778	76108779	0.0437	rs3815455	-5.69	rs4732542	0.0294	4.28	-4.924	293	1	top1	6e-05	0.029	-4.924	8.48e-07	7.87429e-05
BUN	Skin_Sun_Exposed_Lower_leg	ENSG00000127948.15	7	75899199	75899200	0.0994	rs3815455	-5.69	rs2302434	0.05	6.06	-3.811	311	311	susie	3.8e-09	0.065	-4.74035	2.13e-06	0.000173063
BUN	Skin_Sun_Exposed_Lower_leg	ENSG00000180535.3	7	98211426	98211427	0.032	rs6465657	-5.03	rs705308	0.0218	4.39	-4.268	357	357	susie	0.00031	0.023	-4.69642	2.65e-06	0.000191389
BUN	Skin_Sun_Exposed_Lower_leg	ENSG00000237773.5	7	17299356	17299357	0.076	rs4410790	6.38	rs12532771	0.00789	4.59	4.249	599	23	enet	6.2e-05	0.029	4.6468	3.37e-06	0.00021905
BUN	Skin_Sun_Exposed_Lower_leg	ENSG00000224079.1	7	1074449	1074450	0.5478	rs4724799	-19.11	rs1997243	0.43	-14.91	4.789	387	11	lasso	3.3e-88	0.54	-4.61615	3.91e-06	0.000231045
BUN	Skin_Sun_Exposed_Lower_leg	ENSG00000106004.4	7	27143667	27143668	0.1411	rs3823764	-5.42	rs11772673	0.0654	6.24	2.754	397	25	enet	6.1e-12	0.088	4.47219	7.74e-06	0.00041925
BUN	Skin_Sun_Exposed_Lower_leg	ENSG00000235574.1	7	27492764	27492765	0.0444	rs3823764	-5.42	rs1404282	0.0321	4.65	4.429	454	1	top1	2.9e-05	0.032	4.429	9.47e-06	0.0004735
BUN	Skin_Sun_Exposed_Lower_leg	ENSG00000127947.15	7	77537274	77537275	0.424	rs1045463	7.02	rs6960252	0.214	10.61	-3.482	371	12	lasso	2.2e-30	0.23	-4.41103	1.03e-05	0.000478214
BUN	Skin_Sun_Exposed_Lower_leg	ENSG00000226291.1	7	1080862	1080863	0.1245	rs4724799	-19.11	rs884977	0.0883	-7.46	4.344	389	3	lasso	5.2e-13	0.096	-4.34118	1.42e-05	0.000615333
BUN	Skin_Sun_Exposed_Lower_leg	ENSG00000006453.13	7	98401067	98401068	0.1794	rs6465657	-5.03	rs7789380	0.325	-13.03	4.152	321	321	susie	2.9e-46	0.33	-4.24575	2.18e-05	0.000885625
BUN	Skin_Sun_Exposed_Lower_leg	ENSG00000135211.5	7	77798579	77798580	0.1189	rs1045463	7.02	rs7953	0.161	9.21	-4.18	517	1	lasso	1.2e-21	0.16	-4.18	2.92e-05	0.00111647
BUN	Skin_Sun_Exposed_Lower_leg	ENSG00000242435.1	7	77004661	77004662	0.4632	rs2245368	4.16	rs2245368	0.272	11.77	4.155	261	1	top1	5.1e-37	0.27	4.155	3.25e-05	0.00117361
BUN	Skin_Sun_Exposed_Lower_leg	ENSG00000132436.11	7	50450389	50450390	0.6593	rs17450294	5.19	rs12719019	0.553	16.76	-3.263	505	20	enet	1.4e-102	0.6	-3.7409	0.000183	0.00626053
BUN	Skin_Sun_Exposed_Lower_leg	ENSG00000205356.9	7	98252250	98252251	0.238	rs6465657	-5.03	rs2291745	0.172	9.48	-2.427	351	351	susie	5.2e-24	0.18	-3.65733	0.000255	0.0082875
BUN	Skin_Sun_Exposed_Lower_leg	ENSG00000197157.10	7	127652179	127652180	0.1321	rs10487502	3.75	rs13236338	0.0815	-7.22	3.158	457	17	lasso	4.8e-14	0.1	-3.61843	0.000296	0.0091619
BUN	Skin_Sun_Exposed_Lower_leg	ENSG00000241350.1	7	77011550	77011551	0.7245	rs2245368	4.16	rs2245368	0.412	14.51	4.155	253	253	susie	8.2e-71	0.46	3.60202	0.000316	0.00933636
BUN	Skin_Sun_Exposed_Lower_leg	ENSG00000233448.2	7	77039943	77039944	0.4511	rs3763404	-4.81	rs2539499	0.199	-10.24	3.124	256	19	enet	6.4e-38	0.28	-3.56735	0.000361	0.0102022
BUN	Skin_Sun_Exposed_Lower_leg	ENSG00000164898.12	7	139339456	139339457	0.0956	rs7779375	5	rs10954649	0.0182	-4.84	-4.029	360	27	enet	2.6e-05	0.032	3.46844	0.000523	0.0141646
BUN	Skin_Sun_Exposed_Lower_leg	ENSG00000105997.22	7	27152292	27152293	0.0461	rs3823764	-5.42	rs13243033	-0.00103	-4.16	-0.855	397	25	enet	0.04	0.0063	3.43079	0.000602	0.015652
BUN	Skin_Sun_Exposed_Lower_leg	ENSG00000105991.7	7	27095995	27095996	0.0727	rs3823764	-5.42	rs3801806	0.00354	4.77	2.329	420	420	susie	0.00039	0.023	3.40643	0.000658	0.01645
BUN	Skin_Sun_Exposed_Lower_leg	ENSG00000272391.5	7	75486270	75486271	0.392	rs3815455	-5.69	rs1167827	0.189	-10.03	-3.222	198	32	enet	1.6e-40	0.29	3.34671	0.000818	0.0196926
BUN	Skin_Sun_Exposed_Lower_leg	ENSG00000238228.1	7	97947997	97947998	0.0707	rs6465657	-5.03	rs10081358	0.00755	3.96	-1.501	343	343	susie	0.001	0.019	-3.2947	0.000985	0.0228661
BUN	Skin_Sun_Exposed_Lower_leg	ENSG00000176125.4	7	100889717	100889718	0.094	rs314361	-3.85	rs3847063	0.077	-7.1	3.335	359	359	susie	2e-11	0.083	-3.22667	0.00125	0.0280172
BUN	Skin_Sun_Exposed_Lower_leg	ENSG00000233429.9	7	27096093	27096094	0.6001	rs3823764	-5.42	rs706017	0.418	14.6	-2.134	420	23	enet	1.4e-70	0.46	-3.18366	0.00145	0.0314167
BUN	Skin_Sun_Exposed_Lower_leg	ENSG00000136238.17	7	6374522	6374523	0.1863	rs836556	-3.39	rs836480	0.0353	5.65	-2.896	295	40	enet	8.1e-13	0.095	-3.15227	0.00162	0.0339677
BUN	Skin_Sun_Exposed_Lower_leg	ENSG00000230882.1	7	76074962	76074963	0.1112	rs3815455	-5.69	rs4732595	0.0911	6.93	-4.535	307	27	enet	8.9e-14	0.1	-3.06411	0.00218	0.0442813
BUN	Skin_Sun_Exposed_Lower_leg	ENSG00000198517.9	7	1530713	1530714	0.0872	rs4724799	-19.11	rs10155977	0.0376	-5.65	1.929	361	20	enet	5.1e-08	0.055	-3.02634	0.00248	0.0477941
BUN	Skin_Sun_Exposed_Lower_leg	ENSG00000086300.15	7	26291894	26291895	0.0797	rs2190190	4.75	rs1534696	0.0812	-6.76	-3.023	506	1	top1	3.6e-11	0.081	3.023	0.0025	0.0477941
BUN	Skin_Not_Sun_Exposed_Suprapubic	ENSG00000033100.16	7	151232488	151232489	0.1283	rs10224002	20.2	rs6970666	0.00129	-3.8	3.284	550	550	susie	0.00099	0.023	-6.94348	3.83e-12	2.25587e-09
BUN	Skin_Not_Sun_Exposed_Suprapubic	ENSG00000009950.15	7	73624542	73624543	0.3536	rs6460047	-5.83	rs13226650	0.311	12.57	-4.705	247	5	lasso	1.7e-49	0.4	-5.69664	1.22e-08	3.5929e-06
BUN	Skin_Not_Sun_Exposed_Suprapubic	ENSG00000105996.6	7	27102810	27102811	0.0666	rs3823764	-5.42	rs6948297	0.0564	-5.58	-4.616	415	415	susie	1.5e-09	0.08	5.60174	2.12e-08	4.16227e-06
BUN	Skin_Not_Sun_Exposed_Suprapubic	ENSG00000254369.6	7	27129976	27129977	0.0736	rs3823764	-5.42	rs2712244	0.0134	4.63	3.572	393	14	enet	0.0022	0.019	5.14044	2.74e-07	4.03465e-05
BUN	Skin_Not_Sun_Exposed_Suprapubic	ENSG00000235574.1	7	27492764	27492765	0.0714	rs3823764	-5.42	rs11526176	0.0442	5.33	4.581	453	453	susie	1.2e-06	0.051	4.77004	1.84e-06	0.000154823
BUN	Skin_Not_Sun_Exposed_Suprapubic	ENSG00000274080.1	7	73611501	73611502	0.2297	rs6460047	-5.83	rs13226650	0.176	9	-4.705	243	243	susie	4.1e-20	0.18	-4.80609	1.54e-06	0.000154823
BUN	Skin_Not_Sun_Exposed_Suprapubic	ENSG00000164715.5	7	98106884	98106885	0.1923	rs6465657	-5.03	rs6967926	0.0833	6.42	-4.695	346	346	susie	4.3e-10	0.085	-4.77966	1.76e-06	0.000154823
BUN	Skin_Not_Sun_Exposed_Suprapubic	ENSG00000224079.1	7	1074449	1074450	0.6372	rs4724799	-19.11	rs11763020	0.414	-13.39	4.741	386	9	lasso	6.2e-72	0.53	-4.72316	2.32e-06	0.00017081
BUN	Skin_Not_Sun_Exposed_Suprapubic	ENSG00000180535.3	7	98211426	98211427	0.0858	rs6465657	-5.03	rs6967926	0.0636	5.71	-4.695	357	1	top1	7e-08	0.064	-4.695	2.67e-06	0.000174737
BUN	Skin_Not_Sun_Exposed_Suprapubic	ENSG00000188883.4	7	139483711	139483712	0.1252	rs7779375	5	rs7779375	0.0219	5.05	5.005	406	13	enet	1.1e-05	0.042	4.57646	4.73e-06	0.000278597
BUN	Skin_Not_Sun_Exposed_Suprapubic	ENSG00000237773.5	7	17299356	17299357	0.1299	rs4410790	6.38	rs41363746	0.062	5.64	1.924	607	17	enet	1.8e-08	0.069	4.12648	3.68e-05	0.00166732
BUN	Skin_Not_Sun_Exposed_Suprapubic	ENSG00000242435.1	7	77004661	77004662	0.4961	rs2245368	4.16	rs2245368	0.227	9.87	4.155	261	1	top1	6.5e-26	0.23	4.155	3.25e-05	0.00166732
BUN	Skin_Not_Sun_Exposed_Suprapubic	ENSG00000006453.13	7	98401067	98401068	0.1568	rs6465657	-5.03	rs12704983	0.221	-9.98	4.287	321	8	lasso	1.7e-25	0.22	-4.13437	3.56e-05	0.00166732
BUN	Skin_Not_Sun_Exposed_Suprapubic	ENSG00000135211.5	7	77798579	77798580	0.1925	rs1045463	7.02	rs7953	0.132	8.11	-4.18	517	517	susie	1.2e-15	0.14	-4.05028	5.12e-05	0.00215406
BUN	Skin_Not_Sun_Exposed_Suprapubic	ENSG00000073067.13	7	983198	983199	0.3131	rs4724799	-19.11	rs884977	0.237	-10.48	4.344	352	352	susie	1.3e-31	0.27	-3.91694	8.97e-05	0.00347142
BUN	Skin_Not_Sun_Exposed_Suprapubic	ENSG00000233539.5	7	46759850	46759851	0.1925	rs856563	-7.46	rs6977341	0.0465	-5.43	3.12	516	22	enet	5.5e-09	0.074	-3.90476	9.43e-05	0.00347142
BUN	Skin_Not_Sun_Exposed_Suprapubic	ENSG00000127947.15	7	77537274	77537275	0.2534	rs1045463	7.02	rs6960252	0.173	9.01	-3.482	371	21	enet	2.6e-24	0.21	-3.81173	0.000138	0.00478129
BUN	Skin_Not_Sun_Exposed_Suprapubic	ENSG00000128604.19	7	128937611	128937612	0.2689	rs7779637	5.98	rs4728142	0.196	9.23	3.551	332	13	enet	2.8e-23	0.2	3.64382	0.000269	0.00880228
BUN	Skin_Not_Sun_Exposed_Suprapubic	ENSG00000233429.9	7	27096093	27096094	0.6199	rs3823764	-5.42	rs706017	0.42	13.4	-2.134	420	24	enet	3e-64	0.49	-3.53591	0.000406	0.0122288
BUN	Skin_Not_Sun_Exposed_Suprapubic	ENSG00000241350.1	7	77011550	77011551	0.7408	rs2245368	4.16	rs2245368	0.447	13.85	4.155	253	11	enet	3.9e-62	0.48	3.52889	0.000417	0.0122288
BUN	Skin_Not_Sun_Exposed_Suprapubic	ENSG00000205356.9	7	98252250	98252251	0.2755	rs6465657	-5.03	rs2291745	0.139	8.16	-2.427	351	7	lasso	5.4e-16	0.14	-3.51756	0.000436	0.0122288
BUN	Skin_Not_Sun_Exposed_Suprapubic	ENSG00000146540.14	7	1138259	1138260	0.1514	rs4724799	-19.11	rs11763020	0.0508	-5	4.741	401	25	enet	1.1e-10	0.091	-3.45016	0.00056	0.0149927
BUN	Skin_Not_Sun_Exposed_Suprapubic	ENSG00000106006.6	7	27147773	27147774	0.0861	rs3823764	-5.42	rs11772673	0.0597	6.14	2.754	398	398	susie	5.1e-08	0.065	3.43473	0.000593	0.015186
BUN	Skin_Not_Sun_Exposed_Suprapubic	ENSG00000197157.10	7	127652179	127652180	0.0605	rs10487502	3.75	rs1468701	0.0103	-4.57	3.258	457	457	susie	0.0052	0.016	-3.40162	0.00067	0.0164429
BUN	Skin_Not_Sun_Exposed_Suprapubic	ENSG00000272391.5	7	75486270	75486271	0.5057	rs3815455	-5.69	rs1167827	0.159	-9.3	-3.222	198	198	susie	1.7e-37	0.32	3.31648	0.000912	0.0214867
BUN	Skin_Not_Sun_Exposed_Suprapubic	ENSG00000105866.13	7	21428033	21428034	0.062	rs2023910	-4.44	rs2282888	0.0254	4.45	3.268	672	1	top1	0.00054	0.025	3.268	0.00108	0.0244662
BUN	Skin_Not_Sun_Exposed_Suprapubic	ENSG00000132436.11	7	50450389	50450390	0.6567	rs17450294	5.19	rs12719019	0.511	14.89	-3.263	505	505	susie	3.7e-74	0.54	-3.21014	0.00133	0.0290137
BUN	Skin_Not_Sun_Exposed_Suprapubic	ENSG00000106004.4	7	27143667	27143668	0.1736	rs3823764	-5.42	rs11772673	0.0938	7.35	2.754	397	397	susie	1.1e-12	0.11	3.18419	0.00145	0.0305018
BUN	Skin_Not_Sun_Exposed_Suprapubic	ENSG00000243004.5	7	20134254	20134255	0.1643	rs6980121	-4.74	rs10275612	0.117	-7.23	3.316	524	13	enet	7.6e-15	0.13	-3.16332	0.00156	0.0316841
BUN	Skin_Not_Sun_Exposed_Suprapubic	ENSG00000176125.4	7	100889717	100889718	0.1829	rs314361	-3.85	rs314376	0.145	-8.33	3.071	359	20	enet	7.6e-17	0.15	-3.13515	0.00172	0.0337693
BUN	Skin_Not_Sun_Exposed_Suprapubic	ENSG00000087077.13	7	100867137	100867138	0.1507	rs314361	-3.85	rs3087504	0.104	7.35	3.153	360	360	susie	5.7e-13	0.11	3.07629	0.0021	0.0392053
BUN	Skin_Not_Sun_Exposed_Suprapubic	ENSG00000146909.7	7	156949722	156949723	0.0999	rs10227139	-3.15	rs10949620	0.052	-4.86	-3.071	426	1	top1	1.1e-06	0.052	3.071	0.00213	0.0392053
BUN	Skin_Not_Sun_Exposed_Suprapubic	ENSG00000227855.3	7	29650226	29650227	0.0876	rs6978690	-4.48	rs12674026	0.0309	4.86	-3.056	597	1	top1	0.00015	0.031	-3.056	0.00224	0.0399806
BUN	Skin_Not_Sun_Exposed_Suprapubic	ENSG00000178397.12	7	6348980	6348981	0.1376	rs836556	-3.39	rs12154986	0.0726	6.54	-1.825	299	10	enet	1.6e-10	0.089	-3.00067	0.00269	0.0466003
BUN	Prostate	ENSG00000009950.15	7	73624542	73624543	0.3955	rs6460047	-5.83	rs17145750	0.231	6.8	-5.523	248	248	susie	1.6e-12	0.24	-5.54833	2.88e-08	8.496e-06
BUN	Prostate	ENSG00000274080.1	7	73611501	73611502	0.2706	rs6460047	-5.83	rs17145750	0.0876	5.46	-5.523	244	18	enet	4.3e-07	0.13	-5.32899	9.88e-08	1.4573e-05
BUN	Prostate	ENSG00000180535.3	7	98211426	98211427	0.1128	rs6465657	-5.03	rs6465657	0.0613	4.14	-5.026	356	1	top1	0.00046	0.061	-5.026	5.01e-07	4.9265e-05
BUN	Prostate	ENSG00000127948.15	7	75899199	75899200	0.1057	rs3815455	-5.69	rs7785025	0.0191	3.85	-4.841	316	316	susie	0.023	0.023	-4.77365	1.81e-06	0.000133488
BUN	Prostate	ENSG00000127947.15	7	77537274	77537275	0.2742	rs1045463	7.02	rs10270482	0.0492	4.5	-3.99	371	20	enet	8.9e-05	0.077	-4.46659	7.95e-06	0.00046905
BUN	Prostate	ENSG00000135205.14	7	77122433	77122434	0.2316	rs12113982	6.67	rs10252204	0.018	-4.14	1.585	286	11	enet	0.0019	0.047	-3.6744	0.000238	0.0117017
BUN	Prostate	ENSG00000105928.13	7	24758112	24758113	0.2107	rs7791434	-3.99	rs17149980	0.0115	3.89	-2.596	618	618	susie	0.031	0.02	-3.4638	0.000533	0.0224621
BUN	Prostate	ENSG00000233429.9	7	27096093	27096094	0.3315	rs3823764	-5.42	rs706017	0.273	7.13	-2.134	420	420	susie	7.4e-15	0.28	-3.35213	0.000802	0.0287789
BUN	Prostate	ENSG00000132436.11	7	50450389	50450390	0.6014	rs17450294	5.19	rs12719019	0.517	10.09	-3.263	505	13	enet	1e-34	0.57	-3.32711	0.000878	0.0287789
BUN	Prostate	ENSG00000128604.19	7	128937611	128937612	0.2074	rs7779637	5.98	rs4728142	0.0636	4.36	3.551	332	5	lasso	6.3e-05	0.081	3.28463	0.00102	0.03009
BUN	Pituitary	ENSG00000135211.5	7	77798579	77798580	0.0753	rs1045463	7.02	rs6970595	0.0175	-3.74	6.907	517	517	susie	0.011	0.025	-6.10974	9.98e-10	3.96206e-07
BUN	Pituitary	ENSG00000009950.15	7	73624542	73624543	0.1685	rs6460047	-5.83	rs17145738	0.154	5.89	-5.676	247	1	top1	1.1e-09	0.15	-5.676	1.38e-08	2.7393e-06
BUN	Pituitary	ENSG00000164815.10	7	104208046	104208047	0.1087	rs12705191	-4.6	rs1035169	0.0518	-4.44	4.339	606	1	top1	0.00041	0.052	-4.339	1.43e-05	0.00189237
BUN	Pituitary	ENSG00000127948.15	7	75899199	75899200	0.1038	rs3815455	-5.69	rs10085567	0.0543	4.8	-4.749	304	4	lasso	6.5e-05	0.067	-4.25013	2.14e-05	0.00212395
BUN	Pituitary	ENSG00000127947.15	7	77537274	77537275	0.1983	rs1045463	7.02	rs6960252	0.0462	4.53	-3.482	371	8	lasso	0.00025	0.056	-4.03698	5.41e-05	0.00429554
BUN	Pituitary	ENSG00000135250.16	7	105399307	105399308	0.134	rs12536794	-4.36	rs2097942	0.0322	4.39	-3.296	395	395	susie	0.0033	0.035	-3.90454	9.44e-05	0.00624613
BUN	Pituitary	ENSG00000241350.1	7	77011550	77011551	0.3161	rs2245368	4.16	rs2245368	0.197	6.67	4.155	253	253	susie	5.8e-13	0.21	3.52111	0.00043	0.0243871
BUN	Pituitary	ENSG00000136238.17	7	6374522	6374523	0.1712	rs836556	-3.39	rs836556	0.095	5.37	-3.388	295	295	susie	6.1e-07	0.1	-3.31441	0.000918	0.0367622
BUN	Pituitary	ENSG00000272950.1	7	98322852	98322853	0.1914	rs6465657	-5.03	rs4729421	0.206	-7.26	-3.104	335	20	enet	6.6e-15	0.24	3.34907	0.000811	0.0367622
BUN	Pituitary	ENSG00000197157.10	7	127652179	127652180	0.1048	rs10487502	3.75	rs1468701	0.00799	4.19	3.258	457	457	susie	0.0025	0.037	3.31218	0.000926	0.0367622
BUN	Pituitary	ENSG00000132436.11	7	50450389	50450390	0.5602	rs17450294	5.19	rs12719019	0.461	10.07	-3.263	505	1	top1	3.8e-31	0.46	-3.263	0.0011	0.0397
BUN	Pancreas	ENSG00000198517.9	7	1530713	1530714	0.1519	rs4724799	-19.11	rs10231456	-0.000718	3.53	-2.101	360	42	enet	0.011	0.023	-5.32873	9.89e-08	3.80765e-05
BUN	Pancreas	ENSG00000009950.15	7	73624542	73624543	0.2427	rs6460047	-5.83	rs6976930	0.116926	6.62	-4.539	247	247	susie	1.6e-10	0.15	-5.08759	3.63e-07	6.98775e-05
BUN	Pancreas	ENSG00000230882.1	7	76074962	76074963	0.1049	rs3815455	-5.69	rs6953665	0.028091	4.61	-4.356	307	307	susie	0.00021	0.052	-4.74103	2.13e-06	0.00027335
BUN	Pancreas	ENSG00000135211.5	7	77798579	77798580	0.1001	rs1045463	7.02	rs1544457	0.024179	4.27	-4.364	517	517	susie	0.00011	0.056	-4.43149	9.36e-06	0.0009009
BUN	Pancreas	ENSG00000164715.5	7	98106884	98106885	0.1136	rs6465657	-5.03	rs10270222	-0.003097	3.62	-3.501	346	346	susie	0.071	0.0093	-4.2939	1.76e-05	0.0013552
BUN	Pancreas	ENSG00000158457.5	7	129144891	129144892	0.6866	rs7779637	5.98	rs7795876	0.236584	7.9	5.383	374	53	enet	3.9e-30	0.42	3.97712	6.98e-05	0.00447883
BUN	Pancreas	ENSG00000241350.1	7	77011550	77011551	0.5029	rs2245368	4.16	rs2245368	0.223212	7.47	4.155	253	253	susie	1.3e-16	0.24	3.48949	0.000484	0.02662
BUN	Pancreas	ENSG00000197157.10	7	127652179	127652180	0.0714	rs10487502	3.75	rs13236338	0.055522	4.85	3.158	457	457	susie	1.7e-05	0.07	3.32034	0.000899	0.0432644
BUN	Pancreas	ENSG00000170092.14	7	75493624	75493625	0.1575	rs3815455	-5.69	rs1167827	0.160358	-6.36	-3.222	201	1	top1	5.4e-11	0.16	3.222	0.00127	0.0455
BUN	Pancreas	ENSG00000127957.17	7	75528147	75528148	0.1069	rs3815455	-5.69	rs1167827	0.097607	5.22	-3.222	215	1	top1	4e-07	0.098	-3.222	0.00127	0.0455
BUN	Pancreas	ENSG00000127947.15	7	77537274	77537275	0.3908	rs1045463	7.02	rs10237942	0.078786	5.76	0.134	371	44	enet	6.9e-16	0.23	-3.21568	0.0013	0.0455
BUN	Ovary	ENSG00000146701.11	7	76048050	76048051	0.1751	rs3815455	-5.69	rs4732542	0.03	-3.84	-4.924	312	312	susie	0.0068	0.046	4.7586	1.95e-06	0.0004329
BUN	Ovary	ENSG00000132437.17	7	50565456	50565457	0.2372	rs17450294	5.19	rs10278338	0.0561	-4.17	4.074	539	539	susie	0.00096	0.071	-4.386	1.15e-05	0.0012765
BUN	Ovary	ENSG00000214293.8	7	77696264	77696265	0.128	rs1045463	7.02	rs10270542	0.0121	-4.16	6.662	512	9	enet	0.00066	0.075	-4.2878	1.8e-05	0.001332
BUN	Ovary	ENSG00000106290.14	7	100119566	100119567	0.1582	rs12539172	3.46	rs2405442	0.000805	-3.83	2.775	275	5	lasso	0.013	0.038	-3.6551	0.000257	0.0142635
BUN	Ovary	ENSG00000272950.1	7	98322852	98322853	0.3312	rs6465657	-5.03	rs4729421	0.115	-5.43	-3.104	332	22	enet	5.3e-07	0.16	3.2765	0.00105	0.04662
BUN	Ovary	ENSG00000132436.11	7	50450389	50450390	0.541	rs17450294	5.19	rs12719019	0.363	7.39	-3.263	505	32	enet	7.9e-18	0.42	-3.2231	0.00127	0.04699
BUN	Nerve_Tibial	ENSG00000106635.7	7	73558001	73558002	0.1058	rs6460047	-5.83	rs17145738	0.0378	4.53	-5.676	221	1	top1	2.5e-05	0.038	-5.676	1.38e-08	9.2736e-06
BUN	Nerve_Tibial	ENSG00000197576.13	7	27130798	27130799	0.0852	rs3823764	-5.42	rs10085570	0.046	-5.51	-4.99	393	393	susie	1e-07	0.061	5.27854	1.3e-07	3.1136e-05
BUN	Nerve_Tibial	ENSG00000146701.11	7	76048050	76048051	0.1491	rs3815455	-5.69	rs3823882	0.106	-7.75	-4.817	311	311	susie	2.7e-13	0.11	5.26602	1.39e-07	3.1136e-05
BUN	Nerve_Tibial	ENSG00000250990.1	7	77258122	77258123	0.1492	rs17467232	6.75	rs10252204	0.0134	-4.54	1.585	309	28	enet	1.3e-08	0.069	-5.11473	3.14e-07	5.2752e-05
BUN	Nerve_Tibial	ENSG00000235574.1	7	27492764	27492765	0.1887	rs3823764	-5.42	rs7779240	0.18	9.5	4.936	454	15	enet	1.1e-22	0.2	5.03871	4.69e-07	6.30336e-05
BUN	Nerve_Tibial	ENSG00000273151.1	7	886546	886547	0.2904	rs4724799	-19.11	rs10229964	0.137	-8.21	-3.893	332	332	susie	6.1e-28	0.24	4.74763	2.06e-06	0.00023072
BUN	Nerve_Tibial	ENSG00000127948.15	7	75899199	75899200	0.1886	rs3815455	-5.69	rs2302434	0.0434	6.06	-3.811	308	34	enet	6e-16	0.14	-4.53351	5.8e-06	0.0005568
BUN	Nerve_Tibial	ENSG00000105996.6	7	27102810	27102811	0.1981	rs3823764	-5.42	rs2465275	0.128	-8.18	-4.05	415	415	susie	1.6e-15	0.13	4.45453	8.41e-06	0.00070644
BUN	Nerve_Tibial	ENSG00000135205.14	7	77122433	77122434	0.2945	rs12113982	6.67	rs10252204	0.101	-6.74	1.585	286	35	enet	3.4e-18	0.16	-4.36647	1.26e-05	0.0009408
BUN	Nerve_Tibial	ENSG00000272918.1	7	105105437	105105438	0.0323	rs12536794	-4.36	rs10953475	0.0303	4.28	-4.282	369	1	top1	0.00015	0.03	-4.282	1.85e-05	0.0012432
BUN	Nerve_Tibial	ENSG00000127947.15	7	77537274	77537275	0.4761	rs1045463	7.02	rs10270482	0.116	8.66	-3.99	371	88	enet	2.6e-32	0.27	-4.178	2.94e-05	0.0016464
BUN	Nerve_Tibial	ENSG00000135211.5	7	77798579	77798580	0.1732	rs1045463	7.02	rs7953	0.191	9.2	-4.18	517	1	top1	4.2e-22	0.19	-4.18	2.92e-05	0.0016464
BUN	Nerve_Tibial	ENSG00000234336.6	7	28180321	28180322	0.0767	rs2189966	-4.62	rs1513275	0.0558	-5.38	-4.106	557	1	top1	3.4e-07	0.056	4.106	4.03e-05	0.0020832
BUN	Nerve_Tibial	ENSG00000188191.14	7	727649	727650	0.1321	rs1997243	4.79	rs6943174	0.024	4.15	-1.406	297	297	susie	5.6e-05	0.034	-3.91466	9.05e-05	0.004344
BUN	Nerve_Tibial	ENSG00000164849.9	7	1044575	1044576	0.1266	rs4724799	-19.11	rs10229964	0.091	-6.42	-3.893	376	1	top1	6.9e-11	0.091	3.893	9.9e-05	0.0044352
BUN	Nerve_Tibial	ENSG00000005020.12	7	26995238	26995239	0.0651	rs3823764	-5.42	rs7810502	0.0135	-3.97	-1.703	502	30	enet	0.00029	0.027	3.84528	0.00012	0.00504
BUN	Nerve_Tibial	ENSG00000106069.21	7	29122273	29122274	0.2364	rs6978690	-4.48	rs17809999	0.0679	6.12	-2.881	724	724	susie	3.2e-15	0.13	-3.64236	0.00027	0.0106729
BUN	Nerve_Tibial	ENSG00000240230.5	7	975598	975599	0.3869	rs4724799	-19.11	rs10229964	0.381	-12.96	-3.893	353	27	enet	1.7e-50	0.4	3.57475	0.000351	0.013104
BUN	Nerve_Tibial	ENSG00000105926.15	7	24573267	24573268	0.432	rs16174	-4.1	rs2237315	0.225	-10.11	-2.926	629	37	enet	3.7e-35	0.29	3.5475	0.000389	0.0137583
BUN	Nerve_Tibial	ENSG00000078399.17	7	27175179	27175180	0.0625	rs3823764	-5.42	rs7810502	0.00534	-3.49	-1.703	401	401	susie	0.0069	0.014	3.46991	0.000521	0.0158066
BUN	Nerve_Tibial	ENSG00000272391.5	7	75486270	75486271	0.2905	rs3815455	-5.69	rs1167827	0.121	-7.36	-3.222	197	197	susie	7.2e-26	0.22	3.49357	0.000477	0.0158066
BUN	Nerve_Tibial	ENSG00000177679.15	7	76201899	76201900	0.0692	rs3815455	-5.69	rs34238522	0.00497	3.55	0.751	250	250	susie	0.0002	0.029	3.45957	0.000541	0.0158066
BUN	Nerve_Tibial	ENSG00000004059.10	7	127588344	127588345	0.0543	rs10487502	3.75	rs17151707	0.0364	-4.74	3.28	469	469	susie	3e-05	0.037	-3.47826	0.000505	0.0158066
BUN	Nerve_Tibial	ENSG00000135269.17	7	116222803	116222804	0.3131	rs2896181	-3.27	rs13223583	0.213	-10.31	2.941	363	363	susie	2.5e-37	0.31	-3.42952	0.000605	0.01694
BUN	Nerve_Tibial	ENSG00000135250.16	7	105399307	105399308	0.0573	rs12536794	-4.36	rs1013016	0.0302	5.65	-2.176	395	6	enet	7.1e-05	0.033	-3.3733	0.000743	0.0199718
BUN	Nerve_Tibial	ENSG00000197157.10	7	127652179	127652180	0.2027	rs10487502	3.75	rs7810024	0.259	-10.75	3.333	457	1	top1	1.8e-30	0.26	-3.333	0.000859	0.0222018
BUN	Nerve_Tibial	ENSG00000233429.9	7	27096093	27096094	0.5003	rs3823764	-5.42	rs706017	0.345	12.38	-2.134	420	17	enet	3e-55	0.43	-3.23079	0.00123	0.02952
BUN	Nerve_Tibial	ENSG00000128594.7	7	128032106	128032107	0.0993	rs10487502	3.75	rs17151507	0.0428	-5.21	3.328	387	387	susie	2.2e-09	0.077	-3.23646	0.00121	0.02952
BUN	Nerve_Tibial	ENSG00000205583.13	7	75359256	75359257	0.6512	rs1167827	-3.22	rs1167796	0.0482	-6.82	-1.901	159	159	susie	2.6e-40	0.33	3.17357	0.00151	0.0329497
BUN	Nerve_Tibial	ENSG00000176125.4	7	100889717	100889718	0.1657	rs314361	-3.85	rs314376	0.166	-9.2	3.071	360	360	susie	1.1e-20	0.18	-3.17103	0.00152	0.0329497
BUN	Nerve_Tibial	ENSG00000128604.19	7	128937611	128937612	0.2152	rs7779637	5.98	rs3807306	0.157	-9.23	-2.872	332	15	enet	9.1e-23	0.2	3.17851	0.00148	0.0329497
BUN	Nerve_Tibial	ENSG00000106006.6	7	27147773	27147774	0.0565	rs3823764	-5.42	rs875898	0.002	-3.41	-5.361	398	398	susie	0.0058	0.015	3.12282	0.00179	0.03759
BUN	Nerve_Tibial	ENSG00000230882.1	7	76074962	76074963	0.0816	rs3815455	-5.69	rs7788926	0.0591	5.54	-3.11	305	1	top1	1.5e-07	0.059	-3.11	0.00187	0.03808
BUN	Nerve_Tibial	ENSG00000223813.2	7	29563669	29563670	0.2504	rs6978690	-4.48	rs850015	0.1	6.75	-0.957	630	630	susie	5e-17	0.15	-3.0931	0.00198	0.0391341
BUN	Nerve_Tibial	ENSG00000146648.17	7	55019020	55019021	0.2024	rs6945082	4.43	rs11506105	0.0961	-6.6	-1.66	513	20	enet	3.6e-15	0.13	3.07888	0.00208	0.039936
BUN	Nerve_Tibial	ENSG00000132436.11	7	50450389	50450390	0.5851	rs17450294	5.19	rs12719019	0.47	14.37	-3.263	505	505	susie	1.7e-84	0.58	-3.01504	0.00257	0.0479733
BUN	Muscle_Skeletal	ENSG00000105991.7	7	27095995	27095996	0.0435	rs3823764	-5.42	rs3823764	0.019172	-5.12	-5.421	420	420	susie	6.4e-05	0.025	5.04733	4.48e-07	0.00021504
BUN	Muscle_Skeletal	ENSG00000105996.6	7	27102810	27102811	0.0403	rs3823764	-5.42	rs6948297	0.014237	-4.35	-4.616	415	1	top1	0.0022	0.014	4.616	3.91e-06	0.0004692
BUN	Muscle_Skeletal	ENSG00000122592.7	7	27157935	27157936	0.037	rs3823764	-5.42	rs1859166	0.037513	4.86	-4.642	397	1	top1	1.3e-06	0.038	-4.642	3.45e-06	0.0004692
BUN	Muscle_Skeletal	ENSG00000146701.11	7	76048050	76048051	0.0675	rs3815455	-5.69	rs10085567	0.058637	-6.31	-4.749	317	317	susie	1.6e-09	0.059	4.64888	3.34e-06	0.0004692
BUN	Muscle_Skeletal	ENSG00000164713.9	7	98252378	98252379	0.1265	rs6465657	-5.03	rs7794187	0.164416	9.87	3.92	351	19	enet	1.4e-25	0.17	4.33033	1.49e-05	0.0014304
BUN	Muscle_Skeletal	ENSG00000241350.1	7	77011550	77011551	0.1881	rs2245368	4.16	rs2245368	0.106445	8.01	4.155	253	1	top1	2.9e-16	0.11	4.155	3.25e-05	0.00222857
BUN	Muscle_Skeletal	ENSG00000135211.5	7	77798579	77798580	0.1202	rs1045463	7.02	rs2471603	0.183668	-10.68	-4.173	518	518	susie	3.6e-28	0.19	4.16871	3.06e-05	0.00222857
BUN	Muscle_Skeletal	ENSG00000164815.10	7	104208046	104208047	0.0441	rs12705191	-4.6	rs194837	0.031171	5.03	-4.05	611	1	top1	9.9e-06	0.031	-4.05	5.12e-05	0.003072
BUN	Muscle_Skeletal	ENSG00000006576.16	7	77798791	77798792	0.0486	rs1045463	7.02	rs10270482	0.033278	4.64	-3.99	517	1	top1	5.1e-06	0.033	-3.99	6.61e-05	0.00352533
BUN	Muscle_Skeletal	ENSG00000233448.2	7	77039943	77039944	0.2166	rs3763404	-4.81	rs2539499	0.11502	-8.3	3.124	256	26	enet	2.3e-21	0.14	-3.68176	0.000232	0.011136
BUN	Muscle_Skeletal	ENSG00000272950.1	7	98322852	98322853	0.3033	rs6465657	-5.03	rs6951479	0.281911	-13.73	-3.227	335	25	enet	2.5e-70	0.41	3.63081	0.000283	0.0123491
BUN	Muscle_Skeletal	ENSG00000005020.12	7	26995238	26995239	0.0402	rs3823764	-5.42	rs4719884	0.005012	-3.24	1.219	502	502	susie	0.0071	0.011	-3.54989	0.000385	0.0154
BUN	Muscle_Skeletal	ENSG00000223705.9	7	75410321	75410322	0.1581	rs1167827	-3.22	rs1167827	0.06841	-6.77	-3.222	174	174	susie	3.8e-14	0.092	3.40213	0.000669	0.0247015
BUN	Muscle_Skeletal	ENSG00000106605.10	7	43758679	43758680	0.1276	rs4724250	3.4	rs849165	0.080946	-7.83	1.988	397	397	susie	7.1e-19	0.12	-3.37219	0.000746	0.0255771
BUN	Muscle_Skeletal	ENSG00000233429.9	7	27096093	27096094	0.2992	rs3823764	-5.42	rs706017	0.268236	12.68	-2.134	420	33	enet	1.3e-46	0.29	-3.26635	0.00109	0.0336
BUN	Muscle_Skeletal	ENSG00000197157.10	7	127652179	127652180	0.0812	rs10487502	3.75	rs1348103	0.106876	-8	3.259	457	1	top1	2.5e-16	0.11	-3.259	0.00112	0.0336
BUN	Muscle_Skeletal	ENSG00000132436.11	7	50450389	50450390	0.0968	rs17450294	5.19	rs4992502	0.040204	-6.42	3.245	505	505	susie	3e-09	0.057	-3.1846	0.00145	0.0386667
BUN	Muscle_Skeletal	ENSG00000164715.5	7	98106884	98106885	0.1165	rs6465657	-5.03	rs13241860	0.080518	7.7	-3.157	346	346	susie	2.4e-13	0.086	-3.19416	0.0014	0.0386667
BUN	Muscle_Skeletal	ENSG00000176125.4	7	100889717	100889718	0.0907	rs314361	-3.85	rs3847067	0.051856	-7.17	2.862	359	4	lasso	4.6e-11	0.07	-3.14244	0.00168	0.0424421
BUN	Minor_Salivary_Gland	ENSG00000274080.1	7	73611501	73611502	0.216	rs6460047	-5.83	rs17145738	0.12561	4.34	-5.676	242	242	susie	2.9e-05	0.14	-5.79177	6.96e-09	1.32936e-06
BUN	Minor_Salivary_Gland	ENSG00000009950.15	7	73624542	73624543	0.267	rs6460047	-5.83	rs17145750	0.24369	5.5	-5.523	246	1	top1	1.4e-08	0.24	-5.523	3.33e-08	3.18015e-06
BUN	Minor_Salivary_Gland	ENSG00000127948.15	7	75899199	75899200	0.318	rs3815455	-5.69	rs6978677	0.07907	4.2	-5.428	313	20	enet	4.6e-05	0.13	-4.79911	1.59e-06	0.00010123
BUN	Minor_Salivary_Gland	ENSG00000243004.5	7	20134254	20134255	0.548	rs6980121	-4.74	rs10275612	0.10512	-5.07	3.316	521	36	enet	3e-06	0.17	-4.47161	7.76e-06	0.00037054
BUN	Minor_Salivary_Gland	ENSG00000241350.1	7	77011550	77011551	0.462	rs2245368	4.16	rs2245368	0.32147	6.09	4.155	249	1	top1	2.9e-11	0.32	4.155	3.25e-05	0.0012415
BUN	Minor_Salivary_Gland	ENSG00000070669.16	7	97872541	97872542	0.245	rs6465657	-5.03	rs12667967	0.02635	3.5	1.753	364	364	susie	0.0068	0.055	3.8284	0.000129	0.0041065
BUN	Minor_Salivary_Gland	ENSG00000278683.1	7	101273321	101273322	0.258	rs10242865	7.21	rs12912	-0.00886	3.65	-1.429	389	8	lasso	0.18	0.007	-3.75306	0.000175	0.004775
BUN	Minor_Salivary_Gland	ENSG00000132436.11	7	50450389	50450390	0.432	rs17450294	5.19	rs963739	0.2426	-6.48	1.622	505	34	enet	2.4e-14	0.4	-3.51478	0.00044	0.0101654
BUN	Minor_Salivary_Gland	ENSG00000272950.1	7	98322852	98322853	0.33	rs6465657	-5.03	rs847580	0.1285	-5.36	-2.89	334	11	enet	4.7e-07	0.2	3.49204	0.000479	0.0101654
BUN	Minor_Salivary_Gland	ENSG00000164850.14	7	1082207	1082208	0.21	rs4724799	-19.11	rs12702029	0.18075	-4.76	-3.408	389	1	top1	1.4e-06	0.18	3.408	0.000654	0.0124914
BUN	Minor_Salivary_Gland	ENSG00000176125.4	7	100889717	100889718	0.284	rs314361	-3.85	rs3087504	0.14752	-4.98	3.153	358	358	susie	1.8e-06	0.18	-3.3324	0.000861	0.0149501
BUN	Minor_Salivary_Gland	ENSG00000233429.9	7	27096093	27096094	0.201	rs3823764	-5.42	rs6962850	-0.00867	3.44	-3.489	414	414	susie	0.034	0.031	-3.24137	0.00119	0.0189408
BUN	Minor_Salivary_Gland	ENSG00000233448.2	7	77039943	77039944	0.655	rs3763404	-4.81	rs2539499	0.21592	-5.88	3.124	252	252	susie	1.7e-09	0.27	-3.1501	0.00163	0.0239485
BUN	Minor_Salivary_Gland	ENSG00000223969.5	7	90597352	90597353	0.19	rs10953028	4.06	rs1978093	-0.00194	3.49	2.573	445	445	susie	0.0012	0.082	2.98119	0.00287	0.039155
BUN	Lung	ENSG00000253552.7	7	27110034	27110035	0.0853	rs3823764	-5.42	rs2301720	0.023195	4.41	-5.294	407	1	top1	0.00083	0.023	-5.29	1.2e-07	4.6806e-05
BUN	Lung	ENSG00000187257.15	7	77696442	77696443	0.0911	rs1045463	7.02	rs11489585	-0.001919	3.6	6.456	515	26	enet	0.0045	0.016	5.23	1.74e-07	4.6806e-05
BUN	Lung	ENSG00000146701.11	7	76048050	76048051	0.0445	rs3815455	-5.69	rs11982200	-0.002298	-3.52	-4.745	319	4	enet	0.55	-0.0015	4.69	2.71e-06	0.000364495
BUN	Lung	ENSG00000180535.3	7	98211426	98211427	0.074	rs6465657	-5.03	rs6967926	0.063719	5.73	-4.695	357	1	top1	5.5e-08	0.064	-4.7	2.67e-06	0.000364495
BUN	Lung	ENSG00000127947.15	7	77537274	77537275	0.4518	rs1045463	7.02	rs6960252	0.178241	8.96	-3.482	372	372	susie	1.6e-28	0.24	-4.59	4.46e-06	0.000479896
BUN	Lung	ENSG00000230882.1	7	76074962	76074963	0.0482	rs3815455	-5.69	rs4732595	0.035313	4.5	-4.535	312	1	top1	4.7e-05	0.035	-4.53	5.76e-06	0.00051648
BUN	Lung	ENSG00000006453.13	7	98401067	98401068	0.0582	rs6465657	-5.03	rs6963210	0.049828	-4.97	4.161	320	1	top1	1.5e-06	0.05	-4.16	3.17e-05	0.00243637
BUN	Lung	ENSG00000237773.5	7	17299356	17299357	0.1052	rs4410790	6.38	rs4719495	0.019173	4.55	2.261	600	8	enet	0.0021	0.019	3.72	0.000197	0.0127924
BUN	Lung	ENSG00000106178.6	7	75823355	75823356	0.0765	rs3815455	-5.69	rs6946822	0.032101	-4.47	1.694	289	289	susie	1.7e-06	0.049	-3.7	0.000214	0.0127924
BUN	Lung	ENSG00000127948.15	7	75899199	75899200	0.1097	rs3815455	-5.69	rs2302434	0.087254	7.01	-3.811	314	314	susie	6.9e-11	0.091	-3.67	0.000243	0.0130734
BUN	Lung	ENSG00000009950.15	7	73624542	73624543	0.2361	rs6460047	-5.83	rs799160	0.063323	6.47	-2.748	248	16	enet	5.1e-12	0.1	-3.53	0.000422	0.0206396
BUN	Lung	ENSG00000233429.9	7	27096093	27096094	0.348	rs3823764	-5.42	rs706017	0.257468	10.97	-2.134	420	34	enet	2.4e-33	0.28	-3.39	0.000707	0.0316972
BUN	Lung	ENSG00000176125.4	7	100889717	100889718	0.0528	rs314361	-3.85	rs4729618	0.015275	5.05	-2.977	359	4	enet	6.1e-06	0.044	-3.28	0.00102	0.0422123
BUN	Lung	ENSG00000197157.10	7	127652179	127652180	0.0756	rs10487502	3.75	rs1468701	0.079717	-6.29	3.258	457	1	top1	1.2e-09	0.08	-3.26	0.00112	0.04304
BUN	Lung	ENSG00000205583.13	7	75359256	75359257	0.5527	rs1167827	-3.22	rs1167827	0.051334	-6.28	-3.222	159	159	susie	5.8e-29	0.25	3.23	0.00122	0.0437573
BUN	Liver	ENSG00000158457.5	7	129144891	129144892	0.6491	rs7779637	5.98	rs7795876	0.424657	8.76	5.383	374	1	top1	4.1e-23	0.42	5.383	7.33e-08	1.81051e-05
BUN	Liver	ENSG00000135211.5	7	77798579	77798580	0.1584	rs1045463	7.02	rs6966632	0.115362	5.2	-4.351	519	519	susie	5.1e-07	0.13	-4.61366	3.96e-06	0.00048906
BUN	Liver	ENSG00000106049.8	7	27662994	27662995	0.139	rs7779240	4.94	rs4722719	0.088474	4.73	4.036	476	476	susie	7.5e-06	0.1	4.21724	2.47e-05	0.00203363
BUN	Liver	ENSG00000241350.1	7	77011550	77011551	0.6985	rs2245368	4.16	rs2245368	0.381811	8.26	4.155	253	253	susie	4.7e-25	0.45	3.91514	9.04e-05	0.00449046
BUN	Liver	ENSG00000128604.19	7	128937611	128937612	0.3505	rs7779637	5.98	rs4728142	0.235823	6.61	3.551	333	21	enet	5.6e-13	0.25	3.91374	9.09e-05	0.00449046
BUN	Liver	ENSG00000153814.11	7	28180742	28180743	0.2947	rs2189966	-4.62	rs1513275	0.081406	-5.56	-4.106	547	25	enet	5.7e-07	0.13	3.80636	0.000141	0.0058045
BUN	Liver	ENSG00000127947.15	7	77537274	77537275	0.2801	rs1045463	7.02	rs6960252	0.211353	6.71	-3.482	372	1	top1	6.5e-11	0.21	-3.482	0.000498	0.0175723
BUN	Liver	ENSG00000230487.7	7	1570072	1570073	0.2312	rs4724799	-19.11	rs13235561	0.006674	3.82	2.1	344	32	enet	0.00043	0.063	-3.33238	0.000861	0.0203158
BUN	Liver	ENSG00000132436.11	7	50450389	50450390	0.3219	rs17450294	5.19	rs12719019	0.272729	7.18	-3.263	505	18	enet	2.3e-14	0.28	-3.3137	0.000921	0.0203158
BUN	Liver	ENSG00000177409.11	7	93148368	93148369	0.1288	rs10488532	-6.18	rs6969691	0.016407	-3.69	-3.043	348	348	susie	0.0061	0.037	3.34329	0.000828	0.0203158
BUN	Liver	ENSG00000169894.17	7	100949554	100949555	0.5871	rs314361	-3.85	rs3847063	0.485299	9.41	3.335	354	354	susie	6.1e-29	0.51	3.29416	0.000987	0.0203158
BUN	Liver	ENSG00000274993.1	7	100966650	100966651	0.5113	rs314361	-3.85	rs6976053	0.467515	9.15	3.302	358	1	top1	4.3e-26	0.47	3.302	0.00096	0.0203158
BUN	Liver	ENSG00000087085.13	7	100896973	100896974	0.4233	rs314361	-3.85	rs6976053	0.220689	6.74	3.302	357	357	susie	1.8e-15	0.3	3.26523	0.00109	0.02071
BUN	Liver	ENSG00000164535.14	7	6448011	6448012	0.3502	rs836556	-3.39	rs12537894	0.173753	5.63	-2.663	303	21	enet	1.1e-11	0.23	-2.98878	0.0028	0.03926
BUN	Liver	ENSG00000105866.13	7	21428033	21428034	0.2232	rs2023910	-4.44	rs12670798	0.033427	4.22	-2.966	673	1	top1	0.0083	0.033	-2.966	0.00302	0.03926
BUN	Liver	ENSG00000105877.17	7	21543214	21543215	0.5348	rs2023910	-4.44	rs12670798	0.337086	7.79	-2.966	701	1	top1	1.2e-17	0.34	-2.966	0.00302	0.03926
BUN	Liver	ENSG00000272950.1	7	98322852	98322853	0.1902	rs6465657	-5.03	rs10953259	0.081449	-4.89	-1.88	335	335	susie	1.2e-05	0.098	2.97931	0.00289	0.03926
BUN	Liver	ENSG00000087077.13	7	100867137	100867138	0.2048	rs314361	-3.85	rs3847067	0.103433	4.72	2.862	360	360	susie	3.8e-06	0.11	3.04461	0.00233	0.03926
BUN	Liver	ENSG00000002726.20	7	150824626	150824627	0.6235	rs310588	-3.58	rs13437864	0.488412	9.35	2.98	542	1	top1	1.3e-27	0.49	2.98	0.00288	0.03926
BUN	Liver	ENSG00000135269.17	7	116222803	116222804	0.1851	rs2896181	-3.27	rs1048508	0.065525	4.81	-3.219	363	363	susie	5.8e-06	0.11	-2.92338	0.00346	0.042731
BUN	Kidney_Cortex	ENSG00000164853.8	7	1232906	1232907	0.744	rs4724799	-19.11	rs1880297	-0.01489	3.49	-2.306	380	57	enet	0.11	0.025	4.69141	2.71e-06	0.00026829
BUN	Kidney_Cortex	ENSG00000272950.1	7	98322852	98322853	0.626	rs6465657	-5.03	rs10953259	0.04436	-3.95	-1.88	335	335	susie	0.0092	0.089	3.84362	0.000121	0.0059895
BUN	Kidney_Cortex	ENSG00000214439.3	7	77122115	77122116	0.602	rs12113982	6.67	rs12704990	-0.01573	3.14	0.556	286	68	enet	0.0034	0.11	-3.61668	0.000298	0.009834
BUN	Kidney_Cortex	ENSG00000132436.11	7	50450389	50450390	0.595	rs17450294	5.19	rs12719019	0.1677	3.85	-3.263	503	1	top1	0.00042	0.17	-3.263	0.0011	0.027225
BUN	Kidney_Cortex	ENSG00000127952.16	7	76048003	76048004	0.628	rs3815455	-5.69	rs7788926	0.24563	4.36	-3.11	317	1	top1	1.6e-05	0.25	-3.11	0.00187	0.037026
BUN	Heart_Left_Ventricle	ENSG00000009950.15	7	73624542	73624543	0.078	rs6460047	-5.83	rs13226650	0.054325	4.73	-4.705	248	248	susie	8e-06	0.057	-5.56144	2.68e-08	9.648e-06
BUN	Heart_Left_Ventricle	ENSG00000280388.1	7	76045962	76045963	0.0486	rs3815455	-5.69	rs10954732	0.033233	-4.22	-4.664	323	1	top1	0.00054	0.033	4.664	3.1e-06	0.000279
BUN	Heart_Left_Ventricle	ENSG00000146701.11	7	76048050	76048051	0.0759	rs3815455	-5.69	rs10954732	0.025617	4.03	-4.664	318	1	top1	0.0021	0.026	-4.664	3.1e-06	0.000279
BUN	Heart_Left_Ventricle	ENSG00000127947.15	7	77537274	77537275	0.3336	rs1045463	7.02	rs6960252	0.150055	7.32	-3.482	370	33	enet	3.2e-18	0.21	-4.72723	2.28e-06	0.000279
BUN	Heart_Left_Ventricle	ENSG00000164713.9	7	98252378	98252379	0.0667	rs6465657	-5.03	rs7794187	0.017493	4.37	3.92	351	351	susie	0.0018	0.027	4.30775	1.65e-05	0.001188
BUN	Heart_Left_Ventricle	ENSG00000272950.1	7	98322852	98322853	0.1468	rs6465657	-5.03	rs4729421	0.066694	-5.82	-3.104	335	335	susie	1.3e-08	0.092	4.07509	4.6e-05	0.00276
BUN	Heart_Left_Ventricle	ENSG00000127951.6	7	77199847	77199848	0.0999	rs17467232	6.75	rs17154408	0.000115	3.42	-3.24	302	302	susie	0.0083	0.018	-3.76014	0.00017	0.00874286
BUN	Heart_Left_Ventricle	ENSG00000228653.2	7	64500824	64500825	0.0659	rs10275385	-3.99	rs7793298	0.029845	-4.51	-3.913	328	17	enet	0.00066	0.032	3.63922	0.000273	0.01092
BUN	Heart_Left_Ventricle	ENSG00000213413.2	7	100218240	100218241	0.0598	rs12539172	3.46	rs2405442	0.038116	4.16	2.775	279	20	enet	2.6e-05	0.05	3.66766	0.000245	0.01092
BUN	Heart_Left_Ventricle	ENSG00000128604.19	7	128937611	128937612	0.096	rs7779637	5.98	rs4728142	0.113055	6.28	3.551	332	1	top1	2.6e-10	0.11	3.551	0.000384	0.013824
BUN	Heart_Left_Ventricle	ENSG00000189077.10	7	75994658	75994659	0.0879	rs3815455	-5.69	rs867973	0.010008	3.99	-3.47	328	1	top1	0.039	0.01	-3.47	0.00052	0.0170182
BUN	Heart_Left_Ventricle	ENSG00000176125.4	7	100889717	100889718	0.0989	rs314361	-3.85	rs7803865	0.065906	-5.29	3.256	358	358	susie	5.5e-07	0.071	-3.31421	0.000919	0.02757
BUN	Heart_Left_Ventricle	ENSG00000136238.17	7	6374522	6374523	0.1981	rs836556	-3.39	rs702485	0.06077	6.24	-3.118	296	296	susie	1e-08	0.093	-3.16067	0.00157	0.0434769
BUN	Heart_Left_Ventricle	ENSG00000233448.2	7	77039943	77039944	0.2912	rs3763404	-4.81	rs2539499	0.140695	-7.31	3.124	256	1	top1	1.4e-12	0.14	-3.124	0.00178	0.0457714
BUN	Heart_Atrial_Appendage	ENSG00000274080.1	7	73611501	73611502	0.0941	rs6460047	-5.83	rs13233571	0.052568	5.31	-5.665	244	244	susie	9.4e-07	0.071	-5.8627	4.55e-09	1.7927e-06
BUN	Heart_Atrial_Appendage	ENSG00000009950.15	7	73624542	73624543	0.1493	rs6460047	-5.83	rs13233571	0.060023	5.61	-5.665	248	248	susie	8.3e-08	0.085	-5.73894	9.53e-09	1.87741e-06
BUN	Heart_Atrial_Appendage	ENSG00000164855.15	7	1560820	1560821	0.19	rs4724799	-19.11	rs10952167	0.050685	6.01	-1.827	354	12	enet	6.6e-09	0.099	-4.75099	2.02e-06	0.00019897
BUN	Heart_Atrial_Appendage	ENSG00000127947.15	7	77537274	77537275	0.2756	rs1045463	7.02	rs6960252	0.072121	5.4	-3.482	371	8	lasso	3.5e-12	0.14	-4.77346	1.81e-06	0.00019897
BUN	Heart_Atrial_Appendage	ENSG00000132436.11	7	50450389	50450390	0.4684	rs17450294	5.19	rs12719019	0.334716	10.36	-3.263	505	27	enet	3.7e-31	0.35	-3.90079	9.59e-05	0.00755692
BUN	Heart_Atrial_Appendage	ENSG00000127948.15	7	75899199	75899200	0.123	rs3815455	-5.69	rs4728587	0.045349	4.47	-3.572	308	7	lasso	1.1e-05	0.057	-3.78747	0.000152	0.00998133
BUN	Heart_Atrial_Appendage	ENSG00000189077.10	7	75994658	75994659	0.0799	rs3815455	-5.69	rs11983987	0.017998	3.95	-3.672	321	3	lasso	0.0024	0.026	-3.67957	0.000234	0.0131709
BUN	Heart_Atrial_Appendage	ENSG00000128604.19	7	128937611	128937612	0.1211	rs7779637	5.98	rs4728142	0.102835	6.49	3.551	332	1	top1	3.3e-09	0.1	3.551	0.000384	0.018912
BUN	Heart_Atrial_Appendage	ENSG00000278416.1	7	75359549	75359550	0.5322	rs1167827	-3.22	rs1167796	0.107278	-6.58	-1.901	160	160	susie	1.7e-21	0.25	3.38084	0.000723	0.0316513
BUN	Heart_Atrial_Appendage	ENSG00000205583.13	7	75359256	75359257	0.4302	rs1167827	-3.22	rs1167827	0.057332	-4.9	-3.222	160	160	susie	9.8e-21	0.24	3.31958	0.000902	0.0337765
BUN	Heart_Atrial_Appendage	ENSG00000197157.10	7	127652179	127652180	0.1151	rs10487502	3.75	rs3808093	0.070209	-5.33	3.054	457	457	susie	1.8e-07	0.08	-3.30707	0.000943	0.0337765
BUN	Heart_Atrial_Appendage	ENSG00000234336.6	7	28180321	28180322	0.1174	rs2189966	-4.62	rs2893312	0.00857	-3.68	-4.324	556	556	susie	0.02	0.014	3.26245	0.0011	0.0361167
BUN	Heart_Atrial_Appendage	ENSG00000005486.16	7	75842601	75842602	0.0831	rs3815455	-5.69	rs10255591	-0.00296	3.48	-3.587	290	290	susie	0.00091	0.031	-3.19393	0.0014	0.0394
BUN	Heart_Atrial_Appendage	ENSG00000272950.1	7	98322852	98322853	0.324	rs6465657	-5.03	rs10953259	0.249474	-9.36	-1.88	335	16	enet	2.5e-27	0.31	3.21194	0.00132	0.0394
BUN	Heart_Atrial_Appendage	ENSG00000164535.14	7	6448011	6448012	0.2525	rs836556	-3.39	rs12537894	0.279076	9.56	-2.663	303	303	susie	1.7e-25	0.29	-3.15149	0.00162	0.0396318
BUN	Heart_Atrial_Appendage	ENSG00000233448.2	7	77039943	77039944	0.4588	rs3763404	-4.81	rs2539499	0.184165	-7.78	3.124	256	256	susie	5.1e-16	0.19	-3.13589	0.00171	0.0396318
BUN	Heart_Atrial_Appendage	ENSG00000164715.5	7	98106884	98106885	0.1308	rs6465657	-5.03	rs7777145	0.046264	4.42	-3.14	346	1	top1	6.9e-05	0.046	-3.14	0.00169	0.0396318
BUN	Heart_Atrial_Appendage	ENSG00000176125.4	7	100889717	100889718	0.1158	rs314361	-3.85	rs6976053	0.071149	-5.48	3.302	359	359	susie	1.6e-07	0.081	-3.07691	0.00209	0.0457478
BUN	Heart_Atrial_Appendage	ENSG00000182348.6	7	88759367	88759368	0.0626	rs2538918	-3.26	rs6944717	0.020354	4.15	-3.04	463	1	top1	0.0064	0.02	-3.04	0.00237	0.0491463
BUN	Esophagus_Muscularis	ENSG00000273151.1	7	886546	886547	0.1222	rs4724799	-19.11	rs2272379	0.035371	-4.56	-2.662	330	22	enet	8.2e-07	0.059	6.83323	8.3e-12	4.4073e-09
BUN	Esophagus_Muscularis	ENSG00000009950.15	7	73624542	73624543	0.1837	rs6460047	-5.83	rs2240466	0.176211	8.41	-5.583	248	248	susie	2.1e-18	0.18	-5.66944	1.43e-08	3.79665e-06
BUN	Esophagus_Muscularis	ENSG00000274080.1	7	73611501	73611502	0.078	rs6460047	-5.83	rs2240466	0.072244	5.53	-5.583	244	1	top1	5.1e-08	0.072	-5.583	2.36e-08	4.1772e-06
BUN	Esophagus_Muscularis	ENSG00000105996.6	7	27102810	27102811	0.1083	rs3823764	-5.42	rs11983200	0.025454	-4.65	-4.831	415	4	lasso	9.2e-06	0.048	4.7975	1.61e-06	0.000213727
BUN	Esophagus_Muscularis	ENSG00000128564.6	7	101165592	101165593	0.0741	rs10242865	7.21	rs2158723	-0.000874	-3.01	3.239	405	405	susie	0.0021	0.022	-4.61539	3.92e-06	0.000416304
BUN	Esophagus_Muscularis	ENSG00000214293.8	7	77696264	77696265	0.3503	rs1045463	7.02	rs7801062	0.410657	12.77	-4.022	513	40	enet	7.2e-48	0.42	-4.25886	2.05e-05	0.00181425
BUN	Esophagus_Muscularis	ENSG00000187257.15	7	77696442	77696443	0.1088	rs1045463	7.02	rs7810273	0.071605	-6.84	3.772	515	515	susie	2e-09	0.087	-4.1624	3.15e-05	0.0023895
BUN	Esophagus_Muscularis	ENSG00000127948.15	7	75899199	75899200	0.2514	rs3815455	-5.69	rs2302434	0.146777	7.72	-3.811	315	10	lasso	1.9e-15	0.15	-4.0447	5.24e-05	0.0030916
BUN	Esophagus_Muscularis	ENSG00000106034.17	7	120988676	120988677	0.1989	rs2158324	-4.84	rs41688	0.246363	9.8	-4.058	352	1	top1	1.5e-25	0.25	-4.058	4.95e-05	0.0030916
BUN	Esophagus_Muscularis	ENSG00000198517.9	7	1530713	1530714	0.0979	rs4724799	-19.11	rs1997243	-0.002555	-3.36	4.789	362	362	susie	0.01	0.015	-3.98541	6.74e-05	0.00357894
BUN	Esophagus_Muscularis	ENSG00000135250.16	7	105399307	105399308	0.1134	rs12536794	-4.36	rs12154942	0.09276	6.13	-3.711	395	395	susie	3.6e-10	0.095	-3.87222	0.000108	0.00521345
BUN	Esophagus_Muscularis	ENSG00000164713.9	7	98252378	98252379	0.062	rs6465657	-5.03	rs2642895	-0.002461	3.39	0.025	351	351	susie	0.01	0.015	3.69551	0.000219	0.00969075
BUN	Esophagus_Muscularis	ENSG00000128604.19	7	128937611	128937612	0.1262	rs7779637	5.98	rs4728142	0.123192	7.06	3.551	333	1	top1	8e-13	0.12	3.551	0.000384	0.0156849
BUN	Esophagus_Muscularis	ENSG00000132436.11	7	50450389	50450390	0.5461	rs17450294	5.19	rs12719019	0.436753	13.38	-3.263	505	22	enet	1.9e-59	0.5	-3.50722	0.000453	0.0171816
BUN	Esophagus_Muscularis	ENSG00000272391.5	7	75486270	75486271	0.1975	rs3815455	-5.69	rs1167827	0.116331	-6.86	-3.222	198	198	susie	2.9e-13	0.13	3.32611	0.000881	0.0311874
BUN	Esophagus_Muscularis	ENSG00000197157.10	7	127652179	127652180	0.2119	rs10487502	3.75	rs1348103	0.186551	-8.98	3.259	457	457	susie	7.3e-20	0.19	-3.26301	0.0011	0.0365062
BUN	Esophagus_Muscularis	ENSG00000105928.13	7	24758112	24758113	0.1605	rs7791434	-3.99	rs17149980	0.088326	6.22	-2.596	618	618	susie	1.9e-10	0.098	-3.21861	0.00129	0.0402935
BUN	Esophagus_Muscularis	ENSG00000205583.13	7	75359256	75359257	0.5516	rs1167827	-3.22	rs1167827	0.035969	-5.59	-3.222	160	160	susie	4.3e-34	0.32	3.15703	0.00159	0.046905
BUN	Esophagus_Mucosa	ENSG00000187257.15	7	77696442	77696443	0.1049	rs1045463	7.02	rs17807736	0.029152	4.61	6.938	514	1	top1	0.0003	0.029	6.938	3.98e-12	2.16114e-09
BUN	Esophagus_Mucosa	ENSG00000009950.15	7	73624542	73624543	0.1539	rs6460047	-5.83	rs17145750	0.090332	7.09	-5.523	248	2	lasso	8.9e-11	0.096	-5.50287	3.74e-08	9.8102e-06
BUN	Esophagus_Mucosa	ENSG00000146701.11	7	76048050	76048051	0.1256	rs3815455	-5.69	rs17685	0.067328	-5.77	-5.437	316	1	top1	5.7e-08	0.067	5.437	5.42e-08	9.8102e-06
BUN	Esophagus_Mucosa	ENSG00000253552.7	7	27110034	27110035	0.056	rs3823764	-5.42	rs3807597	0.014306	3.98	-5.225	406	1	top1	0.0087	0.014	-5.225	1.74e-07	2.36205e-05
BUN	Esophagus_Mucosa	ENSG00000146540.14	7	1138259	1138260	0.1167	rs4724799	-19.11	rs10278051	0.026498	-4.74	1.35	401	35	enet	6.8e-07	0.056	-4.77584	1.79e-06	0.000194394
BUN	Esophagus_Mucosa	ENSG00000128604.19	7	128937611	128937612	0.4784	rs7779637	5.98	rs4728142	0.251967	10.29	3.551	332	332	susie	3.2e-30	0.27	4.37889	1.19e-05	0.00107695
BUN	Esophagus_Mucosa	ENSG00000006453.13	7	98401067	98401068	0.0418	rs6465657	-5.03	rs6947340	-0.00146	-4.16	4.388	321	2	lasso	0.042	0.0076	-4.23132	2.32e-05	0.00179966
BUN	Esophagus_Mucosa	ENSG00000135211.5	7	77798579	77798580	0.0671	rs1045463	7.02	rs7953	0.063187	5.58	-4.18	517	1	top1	1.4e-07	0.063	-4.18	2.92e-05	0.00198195
BUN	Esophagus_Mucosa	ENSG00000272950.1	7	98322852	98322853	0.125	rs6465657	-5.03	rs10953259	0.084979	-6.66	-1.88	335	22	enet	1.2e-11	0.1	3.90986	9.23e-05	0.00556877
BUN	Esophagus_Mucosa	ENSG00000233429.9	7	27096093	27096094	0.4708	rs3823764	-5.42	rs2522828	0.321067	11.61	-2.078	419	26	enet	5.1e-42	0.36	-3.84031	0.000123	0.0066789
BUN	Esophagus_Mucosa	ENSG00000230882.1	7	76074962	76074963	0.0882	rs3815455	-5.69	rs2302434	0.06111	-5.43	-3.811	310	1	top1	2.3e-07	0.061	3.811	0.000138	0.00681218
BUN	Esophagus_Mucosa	ENSG00000224079.1	7	1074449	1074450	0.3794	rs4724799	-19.11	rs1881124	0.298805	11.14	-1.584	386	386	susie	7.8e-49	0.41	-3.72806	0.000193	0.00873325
BUN	Esophagus_Mucosa	ENSG00000166924.8	7	100483926	100483927	0.0419	rs314361	-3.85	rs11764176	0.00832	3.78	2.055	306	306	susie	0.00051	0.027	3.68457	0.000229	0.00956515
BUN	Esophagus_Mucosa	ENSG00000188883.4	7	139483711	139483712	0.1824	rs7779375	5	rs11772771	0.157228	-8.35	-2.167	407	407	susie	1.2e-17	0.16	3.54827	0.000388	0.0150489
BUN	Esophagus_Mucosa	ENSG00000272391.5	7	75486270	75486271	0.2177	rs3815455	-5.69	rs1167827	0.081886	-6.13	-3.222	196	196	susie	5.6e-14	0.13	3.45761	0.000545	0.0196119
BUN	Esophagus_Mucosa	ENSG00000233448.2	7	77039943	77039944	0.5605	rs3763404	-4.81	rs2539499	0.167665	-9.67	3.124	256	38	enet	1.5e-36	0.32	-3.42735	0.000609	0.0196119
BUN	Esophagus_Mucosa	ENSG00000229677.1	7	139050005	139050006	0.0752	rs7779375	5	rs7776583	-0.001897	-3.36	-1.96	416	416	susie	0.05	0.0069	3.42517	0.000614	0.0196119
BUN	Esophagus_Mucosa	ENSG00000132436.11	7	50450389	50450390	0.47	rs17450294	5.19	rs12719019	0.422275	13.42	-3.263	505	505	susie	5.9e-62	0.49	-3.39664	0.000682	0.0205737
BUN	Esophagus_Mucosa	ENSG00000196411.9	7	100827520	100827521	0.1497	rs314361	-3.85	rs314353	0.108056	-6.79	-3.139	354	19	enet	7.9e-13	0.12	3.20915	0.00133	0.03801
BUN	Esophagus_Mucosa	ENSG00000241350.1	7	77011550	77011551	0.7318	rs2245368	4.16	rs2245368	0.364613	12.3	4.155	253	253	susie	2.3e-60	0.48	3.17213	0.00151	0.0409965
BUN	Esophagus_Mucosa	ENSG00000189077.10	7	75994658	75994659	0.1453	rs3815455	-5.69	rs10255591	0.064261	5.93	-3.587	325	20	enet	9.3e-12	0.11	-3.09279	0.00198	0.0467452
BUN	Esophagus_Mucosa	ENSG00000239521.7	7	100272217	100272218	0.0831	rs12539172	3.46	rs941287	0.010082	4.65	2.661	289	11	enet	0.00044	0.027	3.11609	0.00183	0.0467452
BUN	Esophagus_Mucosa	ENSG00000176125.4	7	100889717	100889718	0.1268	rs314361	-3.85	rs3087504	0.077587	-6.25	3.153	359	359	susie	3e-09	0.08	-3.0927	0.00198	0.0467452
BUN	Esophagus_Mucosa	ENSG00000227855.3	7	29650226	29650227	0.097	rs6978690	-4.48	rs12674026	0.048711	4.81	-3.056	596	1	top1	3.7e-06	0.049	-3.056	0.00224	0.0486528
BUN	Esophagus_Mucosa	ENSG00000235436.10	7	90119580	90119581	0.0974	rs1017105	-3.73	rs11563547	0.045724	4.67	-3.062	461	1	top1	7.3e-06	0.046	-3.062	0.0022	0.0486528
BUN	Esophagus_Gastroesophageal_Junction	ENSG00000135211.5	7	77798579	77798580	0.1275	rs1045463	7.02	rs7795371	0.080956	-5.21	6.581	517	1	top1	9.6e-07	0.081	-6.581	4.67e-11	1.93338e-08
BUN	Esophagus_Gastroesophageal_Junction	ENSG00000127947.15	7	77537274	77537275	0.3733	rs1045463	7.02	rs6960252	0.129617	6.79	-3.482	371	6	lasso	4.1e-18	0.24	-5.3238	1.02e-07	2.1114e-05
BUN	Esophagus_Gastroesophageal_Junction	ENSG00000253552.7	7	27110034	27110035	0.1032	rs3823764	-5.42	rs1859166	0.017503	3.99	-4.642	407	407	susie	0.013	0.019	-4.8996	9.61e-07	7.95708e-05
BUN	Esophagus_Gastroesophageal_Junction	ENSG00000009950.15	7	73624542	73624543	0.203	rs6460047	-5.83	rs13233571	0.105979	5.54	-5.665	248	7	lasso	1.6e-08	0.11	-4.9387	7.87e-07	7.95708e-05
BUN	Esophagus_Gastroesophageal_Junction	ENSG00000146701.11	7	76048050	76048051	0.0658	rs3815455	-5.69	rs11982200	-0.000845	-3.5	-4.745	319	319	susie	0.069	0.0085	4.9519	7.35e-07	7.95708e-05
BUN	Esophagus_Gastroesophageal_Junction	ENSG00000214293.8	7	77696264	77696265	0.3275	rs1045463	7.02	rs7801062	0.288548	9.41	-4.022	512	21	enet	8.6e-25	0.32	-4.7418	2.12e-06	0.00014628
BUN	Esophagus_Gastroesophageal_Junction	ENSG00000234336.6	7	28180321	28180322	0.2095	rs2189966	-4.62	rs2189966	0.094261	-5.98	-4.615	557	1	top1	1.2e-07	0.094	4.615	3.93e-06	0.000232431
BUN	Esophagus_Gastroesophageal_Junction	ENSG00000135250.16	7	105399307	105399308	0.0564	rs12536794	-4.36	rs10953475	0.021077	3.97	-4.282	395	1	top1	0.0091	0.021	-4.282	1.85e-05	0.000957375
BUN	Esophagus_Gastroesophageal_Junction	ENSG00000237773.5	7	17299356	17299357	0.1112	rs4410790	6.38	rs2237298	0.021428	4.42	3.909	608	608	susie	0.001	0.035	4.0083	6.11e-05	0.0028106
BUN	Esophagus_Gastroesophageal_Junction	ENSG00000127948.15	7	75899199	75899200	0.3697	rs3815455	-5.69	rs2302434	0.187834	7.32	-3.811	312	1	top1	3.1e-14	0.19	-3.811	0.000138	0.0057132
BUN	Esophagus_Gastroesophageal_Junction	ENSG00000106034.17	7	120988676	120988677	0.1675	rs2158324	-4.84	rs2244863	0.179951	7.36	-3.359	351	351	susie	8.7e-14	0.18	-3.664	0.000248	0.00933382
BUN	Esophagus_Gastroesophageal_Junction	ENSG00000241350.1	7	77011550	77011551	0.6079	rs2245368	4.16	rs2245368	0.293129	9.14	4.155	253	253	susie	7.8e-27	0.34	3.4826	0.000497	0.0171465
BUN	Esophagus_Gastroesophageal_Junction	ENSG00000132436.11	7	50450389	50450390	0.4781	rs17450294	5.19	rs12719019	0.493547	11.66	-3.263	505	505	susie	4.8e-45	0.52	-3.2478	0.00116	0.0369415
BUN	Esophagus_Gastroesophageal_Junction	ENSG00000078487.17	7	100428791	100428792	0.1395	rs314361	-3.85	rs11559117	-0.003622	3	1.145	313	313	susie	0.024	0.015	3.1881	0.00143	0.039744
BUN	Esophagus_Gastroesophageal_Junction	ENSG00000176125.4	7	100889717	100889718	0.1285	rs314361	-3.85	rs3087504	0.1008	-5.86	3.153	360	360	susie	1.1e-08	0.11	-3.1865	0.00144	0.039744
BUN	Esophagus_Gastroesophageal_Junction	ENSG00000128594.7	7	128032106	128032107	0.171	rs10487502	3.75	rs6953231	0.02851	4.16	3.346	387	387	susie	0.00047	0.04	3.1206	0.0018	0.046575
BUN	Esophagus_Gastroesophageal_Junction	ENSG00000197157.10	7	127652179	127652180	0.2229	rs10487502	3.75	rs13236338	0.221389	-7.9	3.158	457	3	lasso	5.2e-17	0.22	-3.0931	0.00198	0.0482188
BUN	Colon_Transverse	ENSG00000009950.15	7	73624542	73624543	0.2274	rs6460047	-5.83	rs13233571	0.0521	4.41	-5.665	248	248	susie	1.4e-05	0.059	-5.2819	1.28e-07	2.6432e-05
BUN	Colon_Transverse	ENSG00000127947.15	7	77537274	77537275	0.3775	rs1045463	7.02	rs12113982	0.159	-7.17	6.674	372	29	enet	4e-16	0.2	-5.3006	1.15e-07	2.6432e-05
BUN	Colon_Transverse	ENSG00000274080.1	7	73611501	73611502	0.0891	rs6460047	-5.83	rs13233571	0.0185	3.75	-5.665	244	9	enet	0.0042	0.024	-4.7653	1.89e-06	0.00026019
BUN	Colon_Transverse	ENSG00000073067.13	7	983198	983199	0.1744	rs4724799	-19.11	rs10229964	0.0598	5.56	-3.893	353	23	enet	2e-06	0.071	-4.0767	4.57e-05	0.00395792
BUN	Colon_Transverse	ENSG00000205578.5	7	73293496	73293497	0.0721	rs6460047	-5.83	rs799157	-0.0012	-2.88	0.495	148	8	lasso	0.056	0.009	-4.0227	5.75e-05	0.00395792
BUN	Colon_Transverse	ENSG00000214293.8	7	77696264	77696265	0.2555	rs1045463	7.02	rs7795371	0.0922	-6.41	6.581	513	9	lasso	1.8e-12	0.15	-4.0443	5.25e-05	0.00395792
BUN	Colon_Transverse	ENSG00000135250.16	7	105399307	105399308	0.103	rs12536794	-4.36	rs12154942	0.029	4.31	-3.711	395	395	susie	0.0004	0.039	-3.9172	8.96e-05	0.0052864
BUN	Colon_Transverse	ENSG00000237773.5	7	17299356	17299357	0.1164	rs4410790	6.38	rs41363746	0.0177	5.03	1.924	597	11	enet	3.3e-06	0.068	3.7532	0.000175	0.00903438
BUN	Colon_Transverse	ENSG00000146701.11	7	76048050	76048051	0.1098	rs3815455	-5.69	rs1104879	0.0648	-5.32	-4.811	317	10	enet	1.3e-06	0.074	3.6182	0.000297	0.013629
BUN	Colon_Transverse	ENSG00000272391.5	7	75486270	75486271	0.134	rs3815455	-5.69	rs1167827	0.0955	-5.5	-3.222	197	197	susie	1.1e-10	0.13	3.5612	0.000369	0.0152397
BUN	Colon_Transverse	ENSG00000128604.19	7	128937611	128937612	0.3573	rs7779637	5.98	rs4728142	0.282	9.26	3.551	334	334	susie	2.7e-23	0.29	3.5271	0.00042	0.0157691
BUN	Colon_Transverse	ENSG00000241350.1	7	77011550	77011551	0.6317	rs2245368	4.16	rs2245368	0.299	9.44	4.155	253	253	susie	2.1e-32	0.38	3.2753	0.00106	0.0364817
BUN	Colon_Transverse	ENSG00000243243.5	7	116327895	116327896	0.157	rs2896181	-3.27	rs2896180	0.046	-4.29	-3.25	383	1	top1	0.00012	0.046	3.25	0.00115	0.0365346
BUN	Colon_Transverse	ENSG00000132436.11	7	50450389	50450390	0.5264	rs17450294	5.19	rs12719019	0.454	11.62	-3.263	505	505	susie	3.1e-44	0.49	-3.2249	0.00126	0.03717
BUN	Colon_Transverse	ENSG00000176125.4	7	100889717	100889718	0.1208	rs314361	-3.85	rs314376	0.107	-6.08	3.071	359	359	susie	3.5e-09	0.11	-3.1604	0.00158	0.0435027
BUN	Colon_Transverse	ENSG00000127957.17	7	75528147	75528148	0.1822	rs3815455	-5.69	rs1167827	0.0457	4.56	-3.222	216	5	lasso	8.4e-07	0.077	-3.0908	0.002	0.0485882
BUN	Colon_Transverse	ENSG00000197157.10	7	127652179	127652180	0.0719	rs10487502	3.75	rs327518	0.0421	-4.65	2.086	457	457	susie	1.2e-05	0.06	-3.0953	0.00197	0.0485882
BUN	Colon_Sigmoid	ENSG00000009950.15	7	73624542	73624543	0.1102	rs6460047	-5.83	rs7777102	0.059795	4.37	-5.687	246	1	top1	3.3e-05	0.06	-5.687	1.29e-08	5.1987e-06
BUN	Colon_Sigmoid	ENSG00000146701.11	7	76048050	76048051	0.051	rs3815455	-5.69	rs3757594	0.046579	-3.95	-4.839	317	317	susie	0.00019	0.048	4.81727	1.46e-06	0.00029419
BUN	Colon_Sigmoid	ENSG00000230882.1	7	76074962	76074963	0.0804	rs3815455	-5.69	rs9649679	0.002179	3.93	-1.364	310	310	susie	0.012	0.02	-4.56912	4.9e-06	0.000658233
BUN	Colon_Sigmoid	ENSG00000146540.14	7	1138259	1138260	0.1043	rs4724799	-19.11	rs11763020	0.050258	-4.61	4.741	402	402	susie	2.5e-05	0.062	-4.31615	1.59e-05	0.00160192
BUN	Colon_Sigmoid	ENSG00000234336.6	7	28180321	28180322	0.2527	rs2189966	-4.62	rs1513275	0.109354	-5.96	-4.106	556	1	top1	2e-08	0.11	4.106	4.03e-05	0.00295533
BUN	Colon_Sigmoid	ENSG00000153814.11	7	28180742	28180743	0.1614	rs2189966	-4.62	rs10275989	0.02232	-4.58	-3.452	556	556	susie	0.0037	0.028	4.08549	4.4e-05	0.00295533
BUN	Colon_Sigmoid	ENSG00000214293.8	7	77696264	77696265	0.3397	rs1045463	7.02	rs7801062	0.350525	9.7	-4.022	512	24	enet	4.1e-28	0.37	-3.99889	6.36e-05	0.00343054
BUN	Colon_Sigmoid	ENSG00000214389.2	7	98386583	98386584	0.0706	rs6465657	-5.03	rs7802589	-0.002277	3.19	0.086	318	318	susie	0.07	0.0086	3.98286	6.81e-05	0.00343054
BUN	Colon_Sigmoid	ENSG00000127947.15	7	77537274	77537275	0.3255	rs1045463	7.02	rs10237942	0.081355	6.64	0.134	371	29	enet	1.5e-17	0.24	-3.94413	8.01e-05	0.0035867
BUN	Colon_Sigmoid	ENSG00000127948.15	7	75899199	75899200	0.2384	rs3815455	-5.69	rs10255591	0.150472	6.61	-3.587	314	314	susie	2.4e-11	0.15	-3.77918	0.000157	0.0054405
BUN	Colon_Sigmoid	ENSG00000187257.15	7	77696442	77696443	0.0751	rs1045463	7.02	rs7810273	0.078781	-4.86	3.772	514	1	top1	2e-06	0.079	-3.772	0.000162	0.0054405
BUN	Colon_Sigmoid	ENSG00000272950.1	7	98322852	98322853	0.2418	rs6465657	-5.03	rs10953259	0.117458	-6.86	-1.88	334	18	enet	2.2e-13	0.18	3.78903	0.000151	0.0054405
BUN	Colon_Sigmoid	ENSG00000132436.11	7	50450389	50450390	0.5036	rs17450294	5.19	rs12719019	0.417927	10.55	-3.263	505	20	enet	1.9e-36	0.45	-3.61929	0.000295	0.009145
BUN	Colon_Sigmoid	ENSG00000272391.5	7	75486270	75486271	0.1812	rs3815455	-5.69	rs1167827	0.12272	-5.97	-3.222	198	198	susie	5.7e-10	0.13	3.58809	0.000333	0.00958564
BUN	Colon_Sigmoid	ENSG00000241350.1	7	77011550	77011551	0.5526	rs2245368	4.16	rs2245368	0.261757	8.42	4.155	253	253	susie	4.6e-21	0.28	3.53863	0.000402	0.0108004
BUN	Colon_Sigmoid	ENSG00000127377.8	7	151440812	151440813	0.2673	rs10224002	20.2	rs7808369	0.108413	6.47	0.771	526	21	enet	4e-14	0.19	-3.50364	0.000459	0.0115611
BUN	Colon_Sigmoid	ENSG00000128604.19	7	128937611	128937612	0.2468	rs7779637	5.98	rs3807306	0.160791	-7.13	-2.872	333	3	lasso	7.1e-14	0.19	3.36301	0.000771	0.0182772
BUN	Colon_Sigmoid	ENSG00000197157.10	7	127652179	127652180	0.2412	rs10487502	3.75	rs12706823	0.195551	-7.67	3.354	458	458	susie	6.8e-15	0.2	-3.31974	0.000901	0.0201724
BUN	Colon_Sigmoid	ENSG00000106460.18	7	12211240	12211241	0.1191	rs12536809	-3.22	rs12669338	0.007553	3.82	2.622	669	669	susie	0.033	0.013	3.03608	0.0024	0.04836
BUN	Colon_Sigmoid	ENSG00000176125.4	7	100889717	100889718	0.278	rs314361	-3.85	rs12666785	0.089887	6.17	-2.815	359	359	susie	1.7e-07	0.095	-3.04322	0.00234	0.04836
BUN	Cells_EBV-transformed_lymphocytes	ENSG00000224079.1	7	1074449	1074450	0.571	rs4724799	-19.11	rs11763020	0.195342	-5.88	4.741	383	383	susie	5.6e-11	0.32	-5.26555	1.4e-07	2.73e-05
BUN	Cells_EBV-transformed_lymphocytes	ENSG00000189077.10	7	75994658	75994659	0.238	rs3815455	-5.69	rs11982200	0.109564	4.49	-4.745	319	319	susie	2.1e-05	0.14	-4.68107	2.85e-06	0.000277875
BUN	Cells_EBV-transformed_lymphocytes	ENSG00000006453.13	7	98401067	98401068	0.174	rs6465657	-5.03	rs4729402	0.019805	-3.78	-2.225	316	316	susie	0.0043	0.063	4.54516	5.49e-06	0.00035685
BUN	Cells_EBV-transformed_lymphocytes	ENSG00000205356.9	7	98252250	98252251	0.172	rs6465657	-5.03	rs705308	0.12599	-4.82	-4.268	348	1	top1	6.8e-05	0.13	4.268	1.97e-05	0.000960375
BUN	Cells_EBV-transformed_lymphocytes	ENSG00000106049.8	7	27662994	27662995	0.278	rs7779240	4.94	rs1608663	0.144987	4.98	4.308	485	485	susie	6.1e-06	0.16	3.87613	0.000106	0.004134
BUN	Cells_EBV-transformed_lymphocytes	ENSG00000164715.5	7	98106884	98106885	0.41	rs6465657	-5.03	rs16869462	0.150376	-4.6	-1.894	345	345	susie	1.1e-05	0.15	3.46545	0.000529	0.0171925
BUN	Cells_EBV-transformed_lymphocytes	ENSG00000233429.9	7	27096093	27096094	0.319	rs3823764	-5.42	rs2522828	0.255003	5.91	-2.078	419	7	lasso	4.1e-10	0.29	-3.33719	0.000846	0.0235671
BUN	Cells_EBV-transformed_lymphocytes	ENSG00000132436.11	7	50450389	50450390	0.408	rs17450294	5.19	rs6964823	0.198109	6.14	-3.396	503	503	susie	4.6e-09	0.26	-3.22906	0.00124	0.030225
BUN	Cells_Cultured_fibroblasts	ENSG00000105996.6	7	27102810	27102811	0.0619	rs3823764	-5.42	rs7341470	0.0172	-4.74	-5.319	415	1	top1	0.0048	0.017	5.319	1.04e-07	2.7976e-05
BUN	Cells_Cultured_fibroblasts	ENSG00000105997.22	7	27152292	27152293	0.0752	rs3823764	-5.42	rs7341470	0.0247	-4.66	-5.319	397	1	top1	0.0009	0.025	5.319	1.04e-07	2.7976e-05
[truncated: 96,253 more rows]
