# Supplementary material for: Shared genetic effect of kidney function on bipolar and major depressive disorders: a large-scale genome-wide cross-trait analysis
Source: Hum Genomics. 2024 Jun 11;18:60. doi: 10.1186/s40246-024-00627-3 (PMC11165782; doi:10.1186/s40246-024-00627-3)
Supplement: Supplementary file 9 — Additional file 9. Supplementary Table 7. Biological process of the shared gene set between 2 mental disorder traits and 5 kidney function biomarker traits in Gene Ontology (GO) terms [file 40246_2024_627_MOESM9_ESM.xlsx]

## Sheet: Table S7
Supplementary Table 7. Biological process of the shared gene set between 2 mental disorder traits and 5 kidney function biomarker traits in Gene Ontology (GO) terms
Mental disorders	Kidney function biomarkers	GeneSet	N_genes	N_overlap	FDR	Genes	P
BIP	BUN	GO_REGULATION_OF_PROTEIN_MODIFICATION_PROCESS	1758	86	0.000700269	KDM4A:FAF1:CDKN2C:ZBTB7B:EFNA1:MUC1:GBA:ASH1L:ARHGEF2:LAMTOR2:LMNA:GTPBP4:PLCE1:IGF2:INS:ELP4:MADD:SPI1:MAP3K11:KAT5:EED:FZD4:KDM5A:PRICKLE1:INHBC:INHBE:BMP4:AKAP13:NR2F2:IGF1R:ARL2BP:CDK10:DLG4:DVL2:PHF23:CDK12:MAPT:WNT9B:PPP1R27:CSNK1D:PTBP1:AZU1:INSR:APOE:RASIP1:FGF21:FAM150B:GDF7:MAP3K19:RAB3GAP1:ACVR2A:MARCH7:SLC11A1:CTDSP1:RQCD1:SOD1:ARL6IP5:HCLS1:CASR:PPP2R3A:NCK1:MECOM:SENP2:BCL6:TNK2:PPA…	9.52747e-08
BIP	BUN	GO_POSITIVE_REGULATION_OF_RNA_BIOSYNTHETIC_PROCESS	1570	75	0.00647826	CASZ1:SSBP3:GTF2B:ZBTB7B:MUC1:ASH1L:ARHGEF2:PMF1:ARID5B:CTBP2:IGF2:ELF5:NR1H3:SPI1:KAT5:OVOL1:FZD4:KDM5A:YAF2:GLI1:HNF1A:BMP4:RORA:NR2F2:ARL2BP:NFAT5:WWP2:MC1R:DVL2:FOXN1:HNF1B:MED1:CDK12:HOXB7:HOXB9:BCAS3:ALYREF:SIRT7:ZBTB7C:NFATC1:INSR:APOE:MAMSTR:GRHL1:GDF7:ASXL2:SUPT7L:TLX2:PAX8:ACVR2A:HOXD13:HOXD3:HOXD4:SLC11A1:RQCD1:PPARG:HCLS1:EAF2:STAG1:NCK1:MECOM:PPARGC1A:DAB2:PRKAA1:CDK7:EBF1:NSD1:RREB1…	1.76279e-06
BIP	BUN	GO_REGULATION_OF_CELL_DIFFERENTIATION	1762	80	0.011024	PTPRF:KDM4A:DMRTA2:ZBTB7B:EFNA3:EFNA3:EFNA1:TRIM46:ARHGEF2:SEMA4A:BGLAP:FAM213A:SUFU:IGF2:INS:ELF5:NR1H3:SPI1:CFL1:FZD4:PHLDB1:PRICKLE1:GLI1:BMP4:RORA:FBXO22:ISL2:AKAP13:FTO:FANCA:DLG4:DVL2:FOXN1:HNF1B:MED1:CDK12:MAPT:WNT3:WNT9B:HOXB8:FAM195B:ARHGDIA:CSNK1D:SIGLEC15:ZBTB7C:NFATC1:PTBP1:APOE:MAMSTR:FAM150B:GRHL1:GDF7:ASXL2:TLX2:LOXL3:ZAP70:PAX8:EPB41L5:ACVR2A:HOXD3:CTDSP1:RBM38:GNAS:SOD1:PPARG:ADA…	5.32644e-06
BIP	BUN	GO_POSITIVE_REGULATION_OF_PROTEIN_MODIFICATION_PROCESS	1177	59	0.011024	ZBTB7B:EFNA1:MUC1:GBA:ARHGEF2:LAMTOR2:LMNA:PLCE1:IGF2:INS:MADD:MAP3K11:KAT5:EED:FZD4:PRICKLE1:INHBC:INHBE:BMP4:AKAP13:IGF1R:ARL2BP:CDK10:DLG4:DVL2:PHF23:CSNK1D:PTBP1:AZU1:INSR:APOE:FGF21:FAM150B:GDF7:MAP3K19:RAB3GAP1:ACVR2A:MARCH7:SLC11A1:RQCD1:SOD1:ARL6IP5:HCLS1:CASR:SENP2:BCL6:TNK2:PPARGC1A:KLB:PRLR:DAB2:PRKAA1:CCNB1:PJA2:TTBK1:PIK3CG:PRKAG2:RBPMS:DERL1	6.00971e-06
BIP	BUN	GO_REGULATION_OF_PHOSPHORUS_METABOLIC_PROCESS	1612	74	0.011024	FAF1:CDKN2C:EFNA1:GBA:ASH1L:ARHGEF2:LAMTOR2:GTPBP4:PLCE1:IGF2:INS:ELP4:MADD:MAP3K11:FZD4:INHBC:INHBE:BMP4:AKAP13:NR2F2:IGF1R:ARL2BP:CDK10:DLG4:DVL2:CDK12:MAPT:WNT9B:PPP1R27:CSNK1D:PTBP1:AZU1:INSR:APOE:RASIP1:FGF21:FAM150B:GDF7:GCKR:MAP3K19:ACVR2A:SLC11A1:CTDSP1:RQCD1:SOD1:ITSN1:ARL6IP5:HCLS1:CASR:PPP2R3A:NCK1:MECOM:TNK2:PPARGC1A:KLB:PRLR:DAB2:PRKAA1:CCNB1:CDK7:RAD17:PJA2:NSD1:RGS14:TTBK1:MLXIPL:S…	8.6413e-06
BIP	BUN	GO_GLAND_DEVELOPMENT	429	29	0.011024	ZBTB7B:MTX1:ASH1L:ARID5B:IGF2:ELF5:GLI1:HNF1A:BMP4:CYP1A1:FOXN1:HNF1B:MED1:WNT3:HOXB9:FASN:INSR:GDF7:PAX8:TFCP2L1:HOXD13:HOXD3:CPS1:SOD1:EAF2:PRLR:RREB1:ARG1:TCF21	8.99918e-06
BIP	BUN	GO_EMBRYONIC_MORPHOGENESIS	566	34	0.0200468	EFNA1:SUFU:IGF2:TH:ELF5:CFL1:PHLDB1:PRICKLE1:GLI1:COL4A2:BMP4:DVL2:HNF1B:MED1:WNT3:WNT9B:HOXB7:HOXB8:GDF7:VAX2:ATP6V1B1:TLX2:PAX8:EPB41L5:ACVR2A:HOXD13:HOXD12:HOXD3:HOXD4:GNAS:SOD1:SHROOM3:RSPO3:TCF21	1.90922e-05
BIP	BUN	GO_COVALENT_CHROMATIN_MODIFICATION	451	29	0.0204993	KDM4A:MIER1:GTF2B:ZBTB7B:MUC1:ASH1L:LMNA:DYDC1:DYDC2:IGF2:DDB2:SPI1:KAT5:EED:KDM5A:PPHLN1:PRDM7:KANSL1:SIRT7:SUPT7L:PCGF1:MSL2:MECOM:BCL6:PPARGC1A:PRKAA1:CCNB1:NSD1:BAZ1B	2.2939e-05
BIP	BUN	GO_POSITIVE_REGULATION_OF_BIOSYNTHETIC_PROCESS	1928	83	0.0204993	CASZ1:FAF1:SSBP3:GTF2B:ZBTB7B:MUC1:GBA:ASH1L:ARHGEF2:PMF1:LARP4B:ARID5B:CTBP2:IGF2:INS:ELF5:NR1H3:SPI1:KAT5:OVOL1:FZD4:KDM5A:YAF2:GLI1:HNF1A:BMP4:RORA:NR2F2:ARL2BP:NFAT5:WWP2:MC1R:DVL2:FOXN1:HNF1B:MED1:CDK12:HOXB7:HOXB9:BCAS3:ALYREF:SIRT7:ZBTB7C:NFATC1:AZU1:INSR:APOE:MAMSTR:FGF21:GRHL1:GDF7:ASXL2:SUPT7L:TLX2:PAX8:RAB3GAP1:ACVR2A:HOXD13:HOXD3:HOXD4:SLC11A1:RQCD1:PPARG:HCLS1:EAF2:STAG1:NCK1:MECOM:P…	2.51012e-05
BIP	BUN	GO_POSITIVE_REGULATION_OF_SIGNALING	1759	77	0.0215963	FAF1:EPS15:MIER1:ZBTB7B:EFNA1:GBA:RUSC1:LAMTOR2:TSPAN14:PLCE1:FAM53B:CTBP2:IGF2:INS:NR1H3:MADD:C1QTNF4:MAP3K11:FZD4:INHBC:INHBE:GLI1:BMP4:NRG4:AKAP13:IGF1R:ARL2BP:NFAT5:CDK10:MC1R:GAS8:DLG4:DVL2:MED1:NSF:WNT3:CSNK1D:PTBP1:INSR:APOE:GIPR:FGF21:FAM150B:DDX1:GDF7:ASXL2:HTRA2:LOXL3:ZAP70:RAB3GAP1:ACVR2A:MBD5:RQCD1:STK36:SOD1:ITSN1:TMF1:ARL6IP5:HCLS1:ILDR1:CASR:NCK1:KLB:GAB1:PRLR:DAB2:PRKAA1:GPR98:PJA…	2.93827e-05
BIP	BUN	GO_POSITIVE_REGULATION_OF_PROTEIN_METABOLIC_PROCESS	1567	70	0.0251037	FAF1:ZBTB7B:EFNA3:EFNA3:EFNA1:MUC1:GBA:ARHGEF2:LAMTOR2:LMNA:LARP4B:PLCE1:IGF2:INS:NR1H3:MADD:MAP3K11:KAT5:EED:FZD4:PRICKLE1:INHBC:INHBE:BMP4:FBXO22:AKAP13:IGF1R:ARL2BP:CDK10:DLG4:DVL2:PHF23:MAPT:CSNK1D:PTBP1:AZU1:INSR:APOE:FGF21:FAM150B:GDF7:HTRA2:MAP3K19:RAB3GAP1:ACVR2A:MARCH7:SLC11A1:RQCD1:SOD1:PPARG:ARL6IP5:HCLS1:CASR:NCK1:SENP2:BCL6:TNK2:PPARGC1A:KLB:PRLR:DAB2:PRKAA1:CCNB1:PJA2:PRELID1:TTBK1:…	3.75701e-05
BIP	BUN	GO_POSITIVE_REGULATION_OF_GENE_EXPRESSION	1897	81	0.0257411	CASZ1:KDM4A:SSBP3:GTF2B:ZBTB7B:SLC50A1:MUC1:ASH1L:ARHGEF2:LMNA:LARP4B:CTBP2:IGF2:INS:ELF5:NR1H3:SPI1:KAT5:OVOL1:FZD4:KDM5A:YAF2:GLI1:HNF1A:BMP4:RORA:NR2F2:NFAT5:WWP2:MC1R:DVL2:FOXN1:HNF1B:MED1:CDK12:WNT3:HOXB7:HOXB9:BCAS3:ALYREF:SIRT7:ZBTB7C:NFATC1:AZU1:INSR:APOE:MAMSTR:GRHL1:GDF7:ASXL2:TLX2:PAX8:RAB3GAP1:ACVR2A:HOXD13:HOXD3:HOXD4:SLC11A1:RBM38:PPARG:HCLS1:EAF2:CASR:STAG1:NCK1:MECOM:PPARGC1A:DAB2…	4.24458e-05
BIP	BUN	GO_CARBOHYDRATE_CATABOLIC_PROCESS	182	16	0.0257411	PKLR:INS:NUP160:TREH:FUT8:INSR:FUT2:FUT1:GCKR:RBKS:PPARGC1A:FAM47E-STBD1:MANBA:PRKAA1:MLXIPL:PRKAG2	4.55286e-05
BIP	BUN	GO_CELLULAR_RESPONSE_TO_HORMONE_STIMULUS	676	37	0.0318599	ZBTB7B:PKLR:BGLAP:IGF2:INS:NR1H3:KAT5:BMP4:RORA:AKAP13:NR2F2:IGF1R:SLC2A4:MED1:GCGR:INSR:FGF21:ATP6V1B1:PAX8:MBD5:CPS1:RQCD1:PPARG:NCK1:PPARGC1A:GAB1:PRLR:DAB2:PTGER4:PRKAA1:CDK7:SLC34A1:ARG1:TCF21:POR:STC1:DNAJA1	6.06855e-05
BIP	eGFRcrea	GO_POSITIVE_REGULATION_OF_BIOSYNTHETIC_PROCESS	1928	255	0.00963691	CASZ1:KDM1A:ARID1A:GPATCH3:PTAFR:SESN2:FABP3:GLIS1:PSRC1:ARNT:MLLT11:GABPB2:RFX5:ASH1L:ARHGEF2:PMF1:PRRX1:FAM129A:PTGS2:LARP4B:ARID5B:SIRT1:DNA2:TET1:CPEB3:SORBS1:NFKB2:CTBP2:IGF2:INS:FSHB:SPI1:PSMC3:MED19:BTBD18:RELA:KAT5:OVOL1:POU2AF1:ZBTB16:HINFP:ETS1:KDM5A:SOX5:LARP4:ATF1:ACVRL1:SP7:SP1:MAP3K12:TARBP2:PTGES3:GLI1:HMGA2:MAPKAPK5:HNF1A:PSMD9:RASL11A:MED4:KLF12:FOXA1:BMP4:DPF3:PSEN1:BCL11B:YY1:H…	1.31114e-06
BIP	eGFRcrea	GO_POSITIVE_REGULATION_OF_RNA_BIOSYNTHETIC_PROCESS	1570	212	0.010336	CASZ1:KDM1A:ARID1A:GPATCH3:SESN2:GLIS1:PSRC1:ARNT:MLLT11:GABPB2:RFX5:ASH1L:ARHGEF2:PMF1:PRRX1:ARID5B:SIRT1:TET1:NFKB2:CTBP2:IGF2:FSHB:SPI1:PSMC3:MED19:BTBD18:RELA:KAT5:OVOL1:POU2AF1:ZBTB16:HINFP:ETS1:KDM5A:SOX5:ATF1:ACVRL1:SP7:SP1:MAP3K12:GLI1:HMGA2:HNF1A:PSMD9:RASL11A:MED4:KLF12:FOXA1:BMP4:DPF3:PSEN1:BCL11B:YY1:INO80:RTF1:FGF7:SMAD3:SIN3A:ARNT2:PKD1:NUPR1:NFATC2IP:SALL1:ZFP90:NFAT5:WWP2:ZNF821:Z…	2.81252e-06
BIP	eGFRcrea	GO_POSITIVE_REGULATION_OF_GENE_EXPRESSION	1897	246	0.0221625	CASZ1:KDM1A:ARID1A:GPATCH3:NR0B2:PTAFR:SESN2:PIK3R3:GLIS1:PSRC1:MOV10:ARNT:MLLT11:GABPB2:RFX5:ASH1L:ARHGEF2:LMNA:PRRX1:FAM129A:CD46:LARP4B:SIRT1:TET1:CPEB3:NFKB2:CTBP2:PKP3:IGF2:INS:FSHB:SPI1:PSMC3:MED19:BTBD18:RELA:KAT5:OVOL1:POU2AF1:ZBTB16:HINFP:ETS1:KDM5A:SOX5:LARP4:ATF1:ACVRL1:SP7:SP1:MAP3K12:TARBP2:GLI1:HMGA2:ERP29:HNF1A:PSMD9:RASL11A:MED4:KLF12:FOXA1:BMP4:DPF3:PSEN1:BCL11B:YY1:INO80:RTF1:FG…	9.04592e-06
BIP	eGFRcrea	GO_POSITIVE_REGULATION_OF_TRANSCRIPTION_BY_RNA_POLYMERASE_II	1159	160	0.0240888	KDM1A:SESN2:GLIS1:ARNT:GABPB2:RFX5:ASH1L:ARHGEF2:PRRX1:SIRT1:TET1:NFKB2:CTBP2:IGF2:FSHB:SPI1:PSMC3:MED19:BTBD18:RELA:KAT5:OVOL1:POU2AF1:ZBTB16:ETS1:SOX5:ATF1:ACVRL1:SP7:SP1:GLI1:HMGA2:HNF1A:KLF12:FOXA1:BMP4:DPF3:BCL11B:YY1:INO80:RTF1:SMAD3:SIN3A:ARNT2:PKD1:NFATC2IP:SALL1:NFAT5:WWP2:ZNF821:ZFHX3:SERPINF2:CAMTA2:RAI1:HNF1B:MED1:CDK12:NEUROD2:IKZF3:CSF3:THRA:STAT3:MLX:BRCA1:ETV4:CDK5RAP3:NFE2L1:SKAP…	1.54432e-05
BIP	eGFRcrea	GO_REGULATION_OF_HEMOPOIESIS	452	74	0.0240888	PRKCZ:PSMA5:MOV10:ARNT:PSMD4:BGLAP:CD46:FAM213A:FSHB:SPI1:PSMC3:ZBTB16:ETS1:PSMD9:BMP4:ZFP36L1:SIN3A:IL27:ATXN1L:FANCA:MED1:ERBB2:IKZF3:PSMD3:CSF3:STAT3:PSMD12:SMAD7:IL12RB1:ZFP36L2:MEIS1:ACVR2A:NFE2L2:CREB1:PSMD1:ITCH:EIF6:GNAS:ZBTB46:TNRC6B:TOB2:KAT2B:P4HTM:RHOA:TCTA:PSMD6:MITF:HCLS1:DHX36:PSMD2:HES1:SLC9B2:FNIP1:CSF2:IRF1:PRELID1:HIST1H3F:HIST1H3G:HIST1H4H:BTN2A2:HIST1H3H:HIST1H4J:HIST1H4K:HIS…	1.63869e-05
BIP	eGFRcys	GO_DNA_PACKAGING	195	44	4.44344e-11	ASH1L:OIP5:NUSAP1:NAA60:NAA60:CTCF:CENPT:CHMP1A:TP53:AKAP8:AKAP8L:TSSK6:NCAPH:HIST1H1A:HIST1H3A:HIST1H4A:HIST1H4B:HIST1H3B:HIST1H2BB:HIST1H3C:HIST1H2BC:HIST1H2BD:HIST1H2BE:HIST1H4D:HIST1H3D:HIST1H2BF:HIST1H4E:HIST1H2BG:HIST1H3E:HIST1H1D:HIST1H3G:HIST1H2BI:HIST1H4H:HIST1H2BJ:HIST1H2BL:HIST1H3H:HIST1H2BM:HIST1H4J:HIST1H4K:HIST1H2BN:HIST1H1B:HIST1H3I:HIST1H4L:HIST1H3J:HIST1H2BO	6.04549e-15
BIP	eGFRcys	GO_CHROMATIN_ASSEMBLY_OR_DISASSEMBLY	178	41	8.90454e-11	ARID1A:NFE2:OIP5:NAA60:NAA60:HIRIP3:CTCF:CENPT:TP53:HIST1H1A:HIST1H3A:HIST1H4A:HIST1H4B:HIST1H3B:HIST1H2BB:HIST1H3C:HIST1H2BC:HIST1H2BD:HIST1H2BE:HIST1H4D:HIST1H3D:HIST1H2BF:HIST1H4E:HIST1H2BG:HIST1H3E:HIST1H1D:HIST1H3G:HIST1H2BI:HIST1H4H:HIST1H2BJ:HIST1H2BL:HIST1H3H:HIST1H2BM:HIST1H4J:HIST1H4K:HIST1H2BN:HIST1H1B:HIST1H3I:HIST1H4L:HIST1H3J:HIST1H2BO:BAZ1B	2.423e-14
BIP	eGFRcys	GO_CHROMATIN_ORGANIZATION	758	99	8.92443e-11	MTHFR:ARID1A:MIER1:GTF2B:PRMT6:SETDB1:ZBTB7B:MUC1:ASH1L:USP21:RNF2:WAC:SIRT1:IGF2:DDB2:RELA:KAT5:CHD4:HDAC7:NFE2:SETD8:SETDB2:RCBTB1:FOXA1:DPF3:INO80:OIP5:RTF1:SIN3A:NAA60:NAA60:HIRIP3:INO80E:MAPK3:CHD9:CTCF:CENPT:SOX15:TP53:DAPK3:ZBTB7A:PKN1:BRD4:AKAP8:AKAP8L:TSSK6:SUPT7L:FOXA2:KAT2B:MSL2:MECOM:YEATS2:PPARGC1A:NSD1:HIST1H1A:HIST1H3A:HIST1H4A:HIST1H4B:HIST1H3B:HIST1H2AB:HIST1H2BB:HIST1H3C:HIST1H2…	3.64262e-14
BIP	eGFRcys	GO_CHROMATIN_ASSEMBLY	152	37	1.16701e-10	OIP5:NAA60:NAA60:CTCF:CENPT:TP53:HIST1H1A:HIST1H3A:HIST1H4A:HIST1H4B:HIST1H3B:HIST1H2BB:HIST1H3C:HIST1H2BC:HIST1H2BD:HIST1H2BE:HIST1H4D:HIST1H3D:HIST1H2BF:HIST1H4E:HIST1H2BG:HIST1H3E:HIST1H1D:HIST1H3G:HIST1H2BI:HIST1H4H:HIST1H2BJ:HIST1H2BL:HIST1H3H:HIST1H2BM:HIST1H4J:HIST1H4K:HIST1H2BN:HIST1H1B:HIST1H3I:HIST1H4L:HIST1H3J:HIST1H2BO	7.13689e-14
BIP	eGFRcys	GO_NUCLEOSOME_ORGANIZATION	168	39	1.16701e-10	ARID1A:NFE2:INO80:OIP5:NAA60:NAA60:CTCF:CENPT:HIST1H1A:HIST1H3A:HIST1H4A:HIST1H4B:HIST1H3B:HIST1H2BB:HIST1H3C:HIST1H2BC:HIST1H2BD:HIST1H2BE:HIST1H4D:HIST1H3D:HIST1H2BF:HIST1H4E:HIST1H2BG:HIST1H3E:HIST1H1D:HIST1H3G:HIST1H2BI:HIST1H4H:HIST1H2BJ:HIST1H2BL:HIST1H3H:HIST1H2BM:HIST1H4J:HIST1H4K:HIST1H2BN:HIST1H1B:HIST1H3I:HIST1H4L:HIST1H3J:HIST1H2BO	7.93884e-14
BIP	eGFRcys	GO_DNA_REPLICATION_DEPENDENT_NUCLEOSOME_ORGANIZATION	32	17	3.07688e-10	HIST1H3A:HIST1H4A:HIST1H4B:HIST1H3B:HIST1H3C:HIST1H4D:HIST1H3D:HIST1H4E:HIST1H3E:HIST1H3G:HIST1H4H:HIST1H3H:HIST1H4J:HIST1H4K:HIST1H3I:HIST1H4L:HIST1H3J	2.51174e-13
BIP	eGFRcys	GO_DNA_CONFORMATION_CHANGE	288	52	3.28564e-10	ASH1L:DDB2:CHD4:INO80:OIP5:NUSAP1:NAA60:NAA60:CTCF:CENPT:CHMP1A:TP53:TOP3A:AKAP8:AKAP8L:TSSK6:DDX1:NCAPH:GINS1:RTEL1:DHX36:HIST1H1A:HIST1H3A:HIST1H4A:HIST1H4B:HIST1H3B:HIST1H2BB:HIST1H3C:HIST1H2BC:HIST1H2BD:HIST1H2BE:HIST1H4D:HIST1H3D:HIST1H2BF:HIST1H4E:HIST1H2BG:HIST1H3E:HIST1H1D:HIST1H3G:HIST1H2BI:HIST1H4H:HIST1H2BJ:HIST1H2BL:HIST1H3H:HIST1H2BM:HIST1H4J:HIST1H4K:HIST1H2BN:HIST1H1B:HIST1H3I:HIST…	3.12918e-13
BIP	eGFRcys	GO_CHROMATIN_SILENCING_AT_RDNA	40	18	1.80138e-09	SIRT1:HIST1H3A:HIST1H4A:HIST1H4B:HIST1H3B:HIST1H3C:HIST1H4D:HIST1H3D:HIST1H4E:HIST1H3E:HIST1H3G:HIST1H4H:HIST1H3H:HIST1H4J:HIST1H4K:HIST1H3I:HIST1H4L:HIST1H3J	1.96069e-12
BIP	eGFRcys	GO_MEGAKARYOCYTE_DIFFERENTIATION	93	26	1.03437e-08	PRMT6:NFE2:PTPN11:SIN3A:TNRC6A:MED1:MEIS1:KAT2B:KIT:HIST1H3A:HIST1H4A:HIST1H4B:HIST1H3B:HIST1H3C:HIST1H4D:HIST1H3D:HIST1H4E:HIST1H3E:HIST1H3G:HIST1H4H:HIST1H3H:HIST1H4J:HIST1H4K:HIST1H3I:HIST1H4L:HIST1H3J	1.26657e-11
BIP	eGFRcys	GO_PROTEIN_DNA_COMPLEX_SUBUNIT_ORGANIZATION	266	45	8.76407e-08	ARID1A:GTF2B:DDB2:NFE2:INO80:OIP5:NAA60:NAA60:CTCF:ACD:CENPT:TP53:HNF1B:TCF4:HIST1H1A:HIST1H3A:HIST1H4A:HIST1H4B:HIST1H3B:HIST1H2BB:HIST1H3C:HIST1H2BC:HIST1H2BD:HIST1H2BE:HIST1H4D:HIST1H3D:HIST1H2BF:HIST1H4E:HIST1H2BG:HIST1H3E:HIST1H1D:HIST1H3G:HIST1H2BI:HIST1H4H:HIST1H2BJ:HIST1H2BL:HIST1H3H:HIST1H2BM:HIST1H4J:HIST1H4K:HIST1H2BN:HIST1H1B:HIST1H3I:HIST1H4L:HIST1H3J:HIST1H2BO	1.19239e-10
BIP	eGFRcys	GO_REGULATION_OF_MEGAKARYOCYTE_DIFFERENTIATION	78	22	2.637e-07	PRMT6:NFE2:SIN3A:TNRC6A:KAT2B:HIST1H3A:HIST1H4A:HIST1H4B:HIST1H3B:HIST1H3C:HIST1H4D:HIST1H3D:HIST1H4E:HIST1H3E:HIST1H3G:HIST1H4H:HIST1H3H:HIST1H4J:HIST1H4K:HIST1H3I:HIST1H4L:HIST1H3J	3.94652e-10
BIP	eGFRcys	GO_REGULATION_OF_GENE_SILENCING	149	31	3.04699e-07	MIER1:SETDB1:SIRT1:NCOR2:SIN3A:TNRC6A:POLR2A:TP53:NUP54:HIST1H1A:HIST1H3A:HIST1H4A:HIST1H4B:HIST1H3B:HIST1H3C:HIST1H4D:HIST1H3D:HIST1H4E:HIST1H3E:HIST1H1D:HIST1H3G:HIST1H4H:HIST1H3H:HIST1H4J:HIST1H4K:HIST1H1B:HIST1H3I:HIST1H4L:HIST1H3J:XPO5:POM121	5.35636e-10
BIP	eGFRcys	GO_PROTEIN_HETEROTETRAMERIZATION	53	18	3.04699e-07	NUP54:HIST1H3A:HIST1H4A:HIST1H4B:HIST1H3B:HIST1H3C:HIST1H4D:HIST1H3D:HIST1H4E:HIST1H3E:HIST1H3G:HIST1H4H:HIST1H3H:HIST1H4J:HIST1H4K:HIST1H3I:HIST1H4L:HIST1H3J	5.38923e-10
BIP	eGFRcys	GO_REGULATION_OF_MYELOID_CELL_DIFFERENTIATION	242	41	3.99575e-07	MTOR:PRMT6:CSF1:ARNT:BGLAP:UBASH3B:NFE2:SIN3A:TNRC6A:IL34:MED1:HOXB8:MEIS1:ACVR2A:JAG1:GNAS:ZBTB46:KAT2B:TCTA:MITF:HCLS1:SLC9B2:HIST1H3A:HIST1H4A:HIST1H4B:HIST1H3B:HIST1H3C:HIST1H4D:HIST1H3D:HIST1H4E:HIST1H3E:HIST1H3G:HIST1H4H:HIST1H3H:HIST1H4J:HIST1H4K:HIST1H3I:HIST1H4L:HIST1H3J:FOXO3:PURB	7.61095e-10
BIP	eGFRcys	GO_SENSORY_PERCEPTION_OF_SMELL	407	57	4.19085e-07	OR4A16:OR4A15:OR4C15:OR4C16:OR4C11:OR4P4:OR4S2:OR4C6:OR5D13:OR5D14:OR5L1:OR5D18:OR5L2:OR5D16:OR5W2:OR5I1:OR10AG1:OR5F1:OR5AS1:OR8I2:OR8H2:OR8H3:OR8J3:OR8K5:OR5J2:OR5T2:OR5T3:OR5T1:OR8H1:OR8K3:OR8K1:OR8J1:OR8U1:OR5R1:OR5M9:OR5M3:OR5M8:OR5M11:OR5M10:OR5M1:OR5AP2:OR5AR1:PDE4A:OR2B2:OR2B6:OR2W1:OR2B3:OR2J1:OR2J3:OR2J2:OR14J1:OR5V1:OR12D3:OR12D2:OR11A1:OR10C1:OR2H1	8.55276e-10
BIP	eGFRcys	GO_CHROMOSOME_ORGANIZATION	1160	119	5.29844e-07	EXOSC10:MTHFR:ARID1A:MIER1:GTF2B:PRMT6:HORMAD1:SETDB1:ZBTB7B:MUC1:ASH1L:MSTO1:CCT3:USP21:RNF2:WAC:SIRT1:IGF2:DDB2:FEN1:RELA:KAT5:CHD4:HDAC7:NFE2:MAPKAPK5:SETD8:SETDB2:RCBTB1:FOXA1:DPF3:INO80:OIP5:NUSAP1:RTF1:SIN3A:NAA60:NAA60:SLX4:HIRIP3:INO80E:MAPK3:CHD9:CTCF:ACD:CENPT:CHMP1A:SOX15:TP53:TOP3A:DAPK3:ZBTB7A:PKN1:BRD4:AKAP8:AKAP8L:MAU2:TSSK6:DDX1:SUPT7L:NCAPH:HECW2:FOXA2:GINS1:RTEL1:KAT2B:MLH1:MSL2…	1.1534e-09
BIP	eGFRcys	GO_DETECTION_OF_STIMULUS_INVOLVED_IN_SENSORY_PERCEPTION	481	62	1.87368e-06	OR4A16:OR4A15:OR4C15:OR4C16:OR4C11:OR4P4:OR4S2:OR4C6:OR5D13:OR5D14:OR5L1:OR5D18:OR5L2:OR5D16:OR5W2:OR5I1:OR10AG1:OR5F1:OR5AS1:OR8I2:OR8H2:OR8H3:OR8J3:OR8K5:OR5J2:OR5T2:OR5T3:OR5T1:OR8H1:OR8K3:OR8K1:OR8J1:OR8U1:OR5R1:OR5M9:OR5M3:OR5M8:OR5M11:OR5M10:OR5M1:OR5AP2:OR5AR1:CST4:CST1:CST2:KIT:PPEF2:GPR98:OR2B2:OR2B6:OR2W1:OR2B3:OR2J1:OR2J3:OR2J2:OR14J1:OR5V1:OR12D3:OR12D2:OR11A1:OR10C1:OR2H1	4.33369e-09
BIP	eGFRcys	GO_NEGATIVE_REGULATION_OF_GENE_EXPRESSION_EPIGENETIC	129	27	2.45902e-06	ARID1A:MIER1:SETDB1:SIRT1:SIN3A:HIST1H1A:HIST1H3A:HIST1H4A:HIST1H4B:HIST1H3B:HIST1H3C:HIST1H4D:HIST1H3D:HIST1H4E:HIST1H3E:HIST1H1D:HIST1H3G:HIST1H4H:HIST1H3H:HIST1H4J:HIST1H4K:HIST1H1B:HIST1H3I:HIST1H4L:HIST1H3J:TRIM27:UBR2	6.02209e-09
BIP	eGFRcys	GO_CHROMATIN_ORGANIZATION_INVOLVED_IN_REGULATION_OF_TRANSCRIPTION	121	26	2.47905e-06	ARID1A:MIER1:SETDB1:SIRT1:SIN3A:HIST1H1A:HIST1H3A:HIST1H4A:HIST1H4B:HIST1H3B:HIST1H3C:HIST1H4D:HIST1H3D:HIST1H4E:HIST1H3E:HIST1H1D:HIST1H3G:HIST1H4H:HIST1H3H:HIST1H4J:HIST1H4K:HIST1H1B:HIST1H3I:HIST1H4L:HIST1H3J:UBR2	6.40842e-09
BIP	eGFRcys	GO_SENSORY_PERCEPTION_OF_CHEMICAL_STIMULUS	476	60	6.53022e-06	OR4A16:OR4A15:OR4C15:OR4C16:OR4C11:OR4P4:OR4S2:OR4C6:OR5D13:OR5D14:OR5L1:OR5D18:OR5L2:OR5D16:OR5W2:OR5I1:OR10AG1:OR5F1:OR5AS1:OR8I2:OR8H2:OR8H3:OR8J3:OR8K5:OR5J2:OR5T2:OR5T3:OR5T1:OR8H1:OR8K3:OR8K1:OR8J1:OR8U1:OR5R1:OR5M9:OR5M3:OR5M8:OR5M11:OR5M10:OR5M1:OR5AP2:OR5AR1:PDE4A:CST4:CST1:CST2:OR2B2:OR2B6:OR2W1:OR2B3:OR2J1:OR2J3:OR2J2:OR14J1:OR5V1:OR12D3:OR12D2:OR11A1:OR10C1:OR2H1	1.77693e-08
BIP	eGFRcys	GO_REGULATION_OF_POSTTRANSCRIPTIONAL_GENE_SILENCING	112	24	9.00995e-06	NCOR2:TNRC6A:POLR2A:TP53:NUP54:HIST1H3A:HIST1H4A:HIST1H4B:HIST1H3B:HIST1H3C:HIST1H4D:HIST1H3D:HIST1H4E:HIST1H3E:HIST1H3G:HIST1H4H:HIST1H3H:HIST1H4J:HIST1H4K:HIST1H3I:HIST1H4L:HIST1H3J:XPO5:POM121	2.57427e-08
BIP	eGFRcys	GO_REGULATION_OF_GENE_EXPRESSION_EPIGENETIC	322	45	1.8287e-05	EXOSC10:ARID1A:MIER1:SETDB1:IFI16:SIRT1:IGF2:KCNQ1:NCOR2:SIN3A:TNRC6A:CTCF:POLR2A:TP53:SF3B1:GIGYF2:KAT2B:GPX1:NUP54:HIST1H1A:HIST1H3A:HIST1H4A:HIST1H4B:HIST1H3B:HIST1H3C:HIST1H4D:HIST1H3D:HIST1H4E:HIST1H3E:HIST1H1D:HIST1H3G:HIST1H4H:HIST1H3H:HIST1H4J:HIST1H4K:HIST1H1B:HIST1H3I:HIST1H4L:HIST1H3J:TRIM27:UBR2:POLR1C:XPO5:POM121:BAZ1B	5.47367e-08
BIP	eGFRcys	GO_NEGATIVE_REGULATION_OF_BIOSYNTHETIC_PROCESS	1511	137	4.7061e-05	EXOSC10:RUNX3:ARID1A:NR0B2:MIER1:DNAJB4:PRMT6:RAP1A:SETDB1:ZBTB7B:MUC1:CLK2:GON4L:IFI16:RNF2:GTPBP4:SIRT1:IGF2:INS:NR1H3:RELA:KAT5:OVOL1:HDAC7:CBX5:TRPV4:CUX2:SETD8:NCOR2:SETDB2:DACH1:FOXA1:DPF3:YY1:RTF1:SIN3A:CPEB1:TRAP1:TNRC6A:TBX6:FTO:CTCF:ACD:THAP11:NFATC3:WWP2:CHMP1A:ZBTB4:SOX15:FXR2:TP53:SHMT1:HNF1B:MED1:NEUROD2:HEXIM1:HEXIM2:HOXB3:HOXB4:HOXB8:IGF2BP1:CLTC:TBX2:DAPK3:PIAS4:ZBTB7A:ZGLP1:GATA…	1.47266e-07
BIP	eGFRcys	GO_MYELOID_CELL_DIFFERENTIATION	397	50	8.65346e-05	MTOR:CASP9:PRMT6:CSF1:ARNT:BGLAP:IFI16:FCER1G:SIRT1:UBASH3B:NFE2:PTPN11:SIN3A:TNRC6A:IL34:MED1:HOXB7:HOXB8:ZBTB7A:MEIS1:ACVR2A:JAG1:GNAS:ZBTB46:KAT2B:TCTA:MITF:HCLS1:KIT:SLC9B2:HIST1H3A:HIST1H4A:HIST1H4B:HIST1H3B:HIST1H3C:HIST1H4D:HIST1H3D:HIST1H4E:HIST1H3E:HIST1H3G:HIST1H4H:HIST1H3H:HIST1H4J:HIST1H4K:HIST1H3I:HIST1H4L:HIST1H3J:FOXO3:PURB:DMTN	2.82562e-07
BIP	eGFRcys	GO_REGULATION_OF_HEMOPOIESIS	452	54	0.000154497	MTOR:RUNX3:PRMT6:CSF1:ARNT:ZBTB7B:BGLAP:UBASH3B:NFE2:SIN3A:TNRC6A:PSMB10:IL34:MED1:ERBB2:HOXB8:SOS1:ZFP36L2:MEIS1:ACVR2A:JAG1:GNAS:ZBTB46:KAT2B:RHOA:TCTA:MITF:HCLS1:DHX36:SLC9B2:IL2:HIST1H3A:HIST1H4A:HIST1H4B:HIST1H3B:HIST1H3C:HIST1H4D:HIST1H3D:HIST1H4E:HIST1H3E:HIST1H3G:HIST1H4H:BTN2A2:HIST1H3H:HIST1H4J:HIST1H4K:HIST1H3I:HIST1H4L:HIST1H3J:FOXO3:PURB:BRAF:SHH:EGR3	5.25499e-07
BIP	eGFRcys	GO_POSTTRANSCRIPTIONAL_REGULATION_OF_GENE_EXPRESSION	580	63	0.000483225	MTOR:FAM46C:LARP4B:A1CF:DNAJC24:SHMT2:ATXN2:MAPKAPK5:NCOR2:DNAJC3:CPEB1:TRAP1:TNRC6A:MAPK3:FTO:PSMB10:AARS:POLR2A:TNFSF13:FXR2:TP53:SHMT1:ERBB2:IGF2BP1:RPS6KB1:DAPK3:EEF2:CDC37:ZNF540:DDX1:EIF2B4:ZFP36L2:EPB41L5:BOLL:RQCD1:GIGYF2:CDK5RAP1:E2F1:RBM38:RHOA:DHX36:NUP54:EIF4E:HIST1H3A:HIST1H4A:HIST1H4B:HIST1H3B:HIST1H3C:HIST1H4D:HIST1H3D:HIST1H4E:HIST1H3E:HIST1H3G:HIST1H4H:HIST1H3H:HIST1H4J:HIST1H4K:…	1.70937e-06
BIP	eGFRcys	GO_GENE_SILENCING_BY_RNA	179	28	0.000517817	NCOR2:EXD1:TNRC6A:POLR2A:TP53:TDRD12:RQCD1:NUP54:HIST1H3A:HIST1H4A:HIST1H4B:HIST1H3B:HIST1H3C:HIST1H4D:HIST1H3D:HIST1H4E:HIST1H3E:HIST1H3G:HIST1H4H:HIST1H3H:HIST1H4J:HIST1H4K:HIST1H3I:HIST1H4L:HIST1H3J:XPO5:POM121:SND1	1.9174e-06
BIP	eGFRcys	GO_NEGATIVE_REGULATION_OF_RNA_BIOSYNTHETIC_PROCESS	1218	111	0.000517817	RUNX3:ARID1A:NR0B2:MIER1:DNAJB4:PRMT6:SETDB1:ZBTB7B:MUC1:GON4L:IFI16:RNF2:SIRT1:IGF2:NR1H3:RELA:KAT5:OVOL1:HDAC7:CBX5:TRPV4:CUX2:SETD8:NCOR2:SETDB2:DACH1:FOXA1:DPF3:YY1:RTF1:SIN3A:TBX6:CTCF:THAP11:NFATC3:WWP2:CHMP1A:ZBTB4:SOX15:TP53:HNF1B:MED1:NEUROD2:HEXIM1:HEXIM2:HOXB3:HOXB4:HOXB8:TBX2:PIAS4:ZBTB7A:ZGLP1:GATAD2A:NDUFA13:ZNF540:TFCP2L1:SUMO1:GZF1:ID1:FOXS1:CBFA2T2:E2F1:ZGPAT:RARB:MITF:HCLS1:TFDP…	1.97264e-06
BIP	eGFRcys	GO_POSITIVE_REGULATION_OF_GENE_EXPRESSION	1897	158	0.000733735	CASZ1:MTOR:RUNX3:ARID1A:GPATCH3:NR0B2:PIK3R3:FUBP1:GTF2B:RBMXL1:CSF1:FAM46C:ARNT:ZBTB7B:MUC1:ASH1L:IFI16:USP21:IRF2BP2:LARP4B:WAC:EGR2:SIRT1:IGF2:INS:NR1H3:MYRF:RELA:KAT5:OVOL1:POU2AF1:NFE2:GLI1:TRPV4:CUX2:ERP29:HNF1A:NCOR2:ELF1:MED4:DNAJC3:FOXA1:DPF3:YY1:INO80:RTF1:RORA:SIN3A:CPEB1:TNRC6A:TBX6:MAPK3:CTCF:NFATC3:NFAT5:WWP2:POLR2A:SOX15:FXR2:TP53:HNF1B:MED1:CDK12:NEUROD2:ERBB2:ETV4:HOXB1:HOXB2:HOX…	2.89501e-06
BIP	eGFRcys	GO_NEGATIVE_REGULATION_OF_MEGAKARYOCYTE_DIFFERENTIATION	18	8	0.000864668	HIST1H4A:HIST1H4B:HIST1H4D:HIST1H4E:HIST1H4H:HIST1H4J:HIST1H4K:HIST1H4L	3.52926e-06
BIP	eGFRcys	GO_TELOMERE_ORGANIZATION	173	26	0.00220135	EXOSC10:CCT3:FEN1:MAPKAPK5:SLX4:MAPK3:ACD:RTEL1:DHX36:HIST1H3A:HIST1H4A:HIST1H4B:HIST1H3B:HIST1H3C:HIST1H4D:HIST1H3D:HIST1H4E:HIST1H3E:HIST1H3G:HIST1H4H:HIST1H3H:HIST1H4J:HIST1H4K:HIST1H3I:HIST1H4L:HIST1H3J	9.28462e-06
BIP	eGFRcys	GO_IMMUNE_SYSTEM_DEVELOPMENT	941	87	0.00357712	MTOR:CASP9:RUNX3:WDR78:PRMT6:CSF1:ARNT:ZBTB7B:GON4L:SEMA4A:BGLAP:IFI16:FCER1G:IRF2BP2:SIRT1:UBASH3B:CACNA1C:NFE2:SH2B3:PTPN11:HNF1A:FLT3:TYRO3:RORA:SIN3A:TNRC6A:MAPK3:PSMB10:IL34:TNFSF13:MED1:ERBB2:HOXB3:HOXB4:HOXB7:HOXB8:EEF2:ZBTB7A:PKN1:SIPA1L3:SOS1:ZFP36L2:MEIS1:IL18R1:ACVR2A:HSPD1:JAG1:PAX1:GNAS:ZBTB46:KAT2B:MLH1:RHOA:TCTA:MITF:HCLS1:DHX36:MECOM:KIT:SLC9B2:IL2:HIST1H3A:HIST1H4A:HIST1H4B:HIST1…	1.55738e-05
BIP	eGFRcys	GO_REGULATION_OF_BROWN_FAT_CELL_DIFFERENTIATION	16	7	0.00374321	MTOR:ZBTB7B:PTGS2:SIRT1:INS:TRPV4:FTO	1.68063e-05
BIP	eGFRcys	GO_PROTEIN_TETRAMERIZATION	160	24	0.00451764	SHMT2:PKM:IGF1R:ALDOA:TP53:SHMT1:NUP54:HIST1H3A:HIST1H4A:HIST1H4B:HIST1H3B:HIST1H3C:HIST1H4D:HIST1H3D:HIST1H4E:HIST1H3E:HIST1H3G:HIST1H4H:HIST1H3H:HIST1H4J:HIST1H4K:HIST1H3I:HIST1H4L:HIST1H3J	2.08979e-05
BIP	eGFRcys	GO_REGULATION_OF_CELL_DIFFERENTIATION	1762	144	0.00470746	MTOR:RUNX3:SFN:C1orf172:DMRTA2:PRMT6:CSF1:RAP1A:CTSK:ARNT:CERS2:PRUNE:ZBTB7B:TRIM46:SEMA4A:BGLAP:DNM3:PTGS2:SIRT1:IGF2:INS:TPH1:BDNF:NR1H3:FADS1:RELA:UBASH3B:PTPRO:HDAC7:NFE2:GLI1:TRPV4:CUX2:FAM101A:FOXA1:YY1:ITPKA:LTK:RORA:PARP6:SEMA7A:SIN3A:PTPN9:FBXO22:ISL2:TNRC6A:FAM57B:TBX6:FTO:PSMB10:NFATC3:IL34:CDH15:HNF1B:MED1:CDK12:NEUROD2:ERBB2:HOXB3:HOXB4:HOXB8:TCF4:NFATC1:APOE:MAMSTR:FAM150B:ASXL2:SOS…	2.24165e-05
BIP	eGFRcys	GO_PROTEIN_HETEROOLIGOMERIZATION	133	21	0.00632024	WIZ:NUP54:HIST1H3A:HIST1H4A:HIST1H4B:HIST1H3B:HIST1H3C:HIST1H4D:HIST1H3D:HIST1H4E:HIST1H3E:HIST1H3G:HIST1H4H:HIST1H3H:HIST1H4J:HIST1H4K:HIST1H3I:HIST1H4L:HIST1H3J:SCUBE3:BRAF	3.09563e-05
BIP	eGFRcys	GO_DNA_TEMPLATED_TRANSCRIPTION_INITIATION	241	31	0.00660441	NPPA:NR0B2:GTF2B:NR1H3:HNF1A:MED4:RORA:MAPK3:POLR2A:TP53:HNF1B:MED1:TCF4:HNF4A:KAT2B:RARB:MITF:DHX36:PPARGC1A:E2F3:HIST1H4A:HIST1H4B:HIST1H4D:HIST1H4E:HIST1H4H:HIST1H4J:HIST1H4K:HIST1H4L:POLR1C:RUNX2:TAF2	3.32467e-05
BIP	eGFRcys	GO_DETECTION_OF_STIMULUS	638	63	0.00682496	OR4A16:OR4A15:OR4C15:OR4C16:OR4C11:OR4P4:OR4S2:OR4C6:OR5D13:OR5D14:OR5L1:OR5D18:OR5L2:OR5D16:OR5W2:OR5I1:OR10AG1:OR5F1:OR5AS1:OR8I2:OR8H2:OR8H3:OR8J3:OR8K5:OR5J2:OR5T2:OR5T3:OR5T1:OR8H1:OR8K3:OR8K1:OR8J1:OR8U1:OR5R1:OR5M9:OR5M3:OR5M8:OR5M11:OR5M10:OR5M1:OR5AP2:OR5AR1:FOXA2:CST4:CST1:CST2:KIT:PPEF2:GPR98:OR2B2:OR2B6:OR2W1:OR2B3:OR2J1:OR2J3:OR2J2:OR14J1:OR5V1:OR12D3:OR12D2:OR11A1:OR10C1:OR2H1	3.52855e-05
BIP	eGFRcys	GO_INTERLEUKIN_7_MEDIATED_SIGNALING_PATHWAY	30	9	0.00699862	HIST1H3A:HIST1H3B:HIST1H3C:HIST1H3D:HIST1H3E:HIST1H3G:HIST1H3H:HIST1H3I:HIST1H3J	3.71356e-05
BIP	eGFRcys	GO_REGULATION_OF_IMMUNE_SYSTEM_PROCESS	1437	120	0.00842029	MASP2:MTOR:NPPA:RUNX3:GPATCH3:PRMT6:CSF1:RAP1A:CTSS:CTSK:ARNT:ZBTB7B:DCST1:MUC1:BGLAP:IFI16:AIM2:FCER1G:APOA2:SIRT1:IGF2:INS:NR1H3:RELA:UBASH3B:NFE2:TRPV4:TRAFD1:PTPN11:ELF1:TYRO3:RORA:SEMA7A:SIN3A:DNASE1:TNRC6A:MAPK3:PSMB10:NFATC3:IL34:TNFSF13:CD68:MED1:ERBB2:HEXIM1:HOXB8:NFATC1:CDC37:PKN1:PVRL2:APOE:DDX1:EIF2B4:SOS1:ZFP36L2:PRKCE:MEIS1:IL1RL1:IL18R1:IL18RAP:ACVR2A:HSPD1:SUMO1:JAG1:HCK:GNAS:LIME…	4.58247e-05
BIP	eGFRcys	GO_NEGATIVE_REGULATION_OF_TRANSCRIPTION_BY_RNA_POLYMERASE_II	810	75	0.0103139	RUNX3:ARID1A:NR0B2:MIER1:DNAJB4:PRMT6:ZBTB7B:IFI16:RNF2:SIRT1:IGF2:NR1H3:RELA:KAT5:OVOL1:HDAC7:CBX5:TRPV4:CUX2:SETD8:NCOR2:DACH1:FOXA1:YY1:RTF1:SIN3A:TBX6:CTCF:THAP11:NFATC3:WWP2:ZBTB4:SOX15:TP53:HNF1B:MED1:HEXIM1:HEXIM2:HOXB3:HOXB4:HOXB8:TBX2:PIAS4:ZBTB7A:ZGLP1:GATAD2A:TFCP2L1:SUMO1:GZF1:ID1:FOXS1:CBFA2T2:E2F1:ZGPAT:RARB:MITF:HCLS1:YEATS2:UBE2D3:NSD1:RREB1:E2F3:HIST1H1D:HIST1H1B:ZKSCAN3:TRIM27:S…	5.75331e-05
BIP	eGFRcys	GO_TELOMERE_CAPPING	55	12	0.0114838	MAPKAPK5:MAPK3:ACD:RTEL1:HIST1H4A:HIST1H4B:HIST1H4D:HIST1H4E:HIST1H4H:HIST1H4J:HIST1H4K:HIST1H4L	6.56215e-05
BIP	eGFRcys	GO_RESPONSE_TO_INTERLEUKIN_7	40	10	0.0132146	GIPC1:HIST1H3A:HIST1H3B:HIST1H3C:HIST1H3D:HIST1H3E:HIST1H3G:HIST1H3H:HIST1H3I:HIST1H3J	7.80861e-05
BIP	eGFRcys	GO_ANION_HOMEOSTASIS	56	12	0.0132146	FABP3:SIRT1:INS:CA12:SLC12A4:APOE:CPS1:HNF4A:FGFR4:SLC34A1:TFAP2B:MLXIPL	7.91076e-05
BIP	eGFRcys	GO_RESPONSE_TO_EXTRACELLULAR_STIMULUS	512	52	0.0133514	MTOR:MTHFR:USP33:ENSA:SETDB1:PKLR:BGLAP:IFI16:PTGS2:SIRT1:CYP26A1:MGMT:TH:FADS1:SIPA1:RELA:TPCN2:TRPV4:NUDT15:ZFYVE1:PKM:CYP1A1:FBXO22:CLEC16A:TNRC6A:MAPK3:HSD11B2:FAM65A:NQO1:CD68:TP53:MED1:GIP:RPS6KB1:BCAS3:EEF2:APOE:FGF21:DAPL1:BMPR2:CPS1:FOXA2:CYP24A1:PPARGC1A:CXCL10:SLC34A1:HFE:RRAGD:FOXO3:TBL2:AOC1:STC1	8.19854e-05
BIP	eGFRcys	GO_SENSORY_PERCEPTION	916	82	0.0133514	MTOR:CDC14A:PTGS2:TH:KCNQ1:OR4A16:OR4A15:OR4C15:OR4C16:OR4C11:OR4P4:OR4S2:OR4C6:OR5D13:OR5D14:OR5L1:OR5D18:OR5L2:OR5D16:OR5W2:OR5I1:OR10AG1:OR5F1:OR5AS1:OR8I2:OR8H2:OR8H3:OR8J3:OR8K5:OR5J2:OR5T2:OR5T3:OR5T1:OR8H1:OR8K3:OR8K1:OR8J1:OR8U1:OR5R1:OR5M9:OR5M3:OR5M8:OR5M11:OR5M10:OR5M1:OR5AP2:OR5AR1:MYO9A:KIAA1199:MAPK3:NOB1:HOXB8:GIP:PDE4A:ZNF513:LRP2:HOXD1:CST4:CST1:CST2:GPX1:KIT:PPEF2:GPR98:DCDC2:OR…	8.35599e-05
BIP	eGFRcys	GO_SKELETAL_SYSTEM_DEVELOPMENT	513	52	0.0134782	RUNX3:SLC35D1:CTSK:THBS3:ASH1L:BGLAP:ADAMTS4:IGF2:ACP2:RELA:TRPV4:PTPN11:FAM101A:MAPK3:ACD:ANKRD11:MED1:HOXB1:HOXB2:HOXB3:HOXB4:HOXB6:HOXB7:HOXB8:HOXB9:NCAN:HAPLN4:MEIS1:ACVR2A:KIAA1715:HOXD13:HOXD12:HOXD10:HOXD3:HOXD4:HOXD1:BMPR2:C2orf82:PAX1:GNAS:RARB:RHOA:KIT:SLC9B2:PDGFC:MDFI:RUNX2:BMP5:UNCX:SHH:STC1:NFIB	8.61871e-05
BIP	eGFRcys	GO_NEGATIVE_REGULATION_OF_PROTEIN_METABOLIC_PROCESS	1017	89	0.0143525	MTOR:SFN:CDKN2C:PRMT6:FAM212B:ENSA:ASH1L:IFI16:IVNS1ABP:PTGS2:GTPBP4:WAC:SIRT1:INS:RELA:UBASH3B:DNAJC3:SERPINA1:CHP1:SIN3A:CPEB1:IGF1R:CLEC16A:TNRC6A:FTO:PARD6A:DUS2:DPEP1:FXR2:SMCR8:SHMT1:GGNBP2:HEXIM1:HEXIM2:UBE2Z:IGF2BP1:DAPK3:PKN1:GIPC1:ZNF540:APOE:RASIP1:ZFP36L2:PRKCE:DUSP2:PPP1R1C:CTDSP1:VIL1:RQCD1:GIGYF2:CSTL1:CST11:CST8:CST9L:CST9:CST3:CST4:CST1:CST2:CST5:CST7:CDK5RAP1:ZGPAT:KAT2B:USP4:GP…	9.37304e-05
BIP	eGFRcys	GO_POSITIVE_REGULATION_OF_BIOSYNTHETIC_PROCESS	1928	151	0.0175853	CASZ1:MTOR:RUNX3:ARID1A:GPATCH3:FABP3:FAF1:GTF2B:ARNT:ZBTB7B:MUC1:ASH1L:PMF1:CCT3:IFI16:USP21:APOA2:PTGS2:IRF2BP2:LARP4B:WAC:EGR2:SIRT1:IGF2:INS:NR1H3:MYRF:RELA:KAT5:OVOL1:POU2AF1:NFE2:GLI1:MAPKAPK5:HNF1A:ELF1:MED4:DNAJC3:FOXA1:DPF3:YY1:INO80:CHP1:RTF1:RORA:SIN3A:KCTD13:TBX6:MAPK3:CTCF:ACD:NFATC3:NFAT5:WWP2:SOX15:FXR2:TP53:HNF1B:MED1:CDK12:NEUROD2:ERBB2:ETV4:HOXB1:HOXB2:HOXB3:HOXB4:HOXB7:HOXB9:RP…	0.000117235
BIP	eGFRcys	GO_POSITIVE_REGULATION_OF_RNA_BIOSYNTHETIC_PROCESS	1570	126	0.0244725	CASZ1:MTOR:RUNX3:ARID1A:GPATCH3:GTF2B:ARNT:ZBTB7B:MUC1:ASH1L:PMF1:IFI16:USP21:IRF2BP2:WAC:EGR2:SIRT1:IGF2:NR1H3:MYRF:RELA:KAT5:OVOL1:POU2AF1:NFE2:GLI1:HNF1A:ELF1:MED4:FOXA1:DPF3:YY1:INO80:RTF1:RORA:SIN3A:TBX6:MAPK3:CTCF:NFATC3:NFAT5:WWP2:SOX15:TP53:HNF1B:MED1:CDK12:NEUROD2:ERBB2:ETV4:HOXB1:HOXB2:HOXB3:HOXB4:HOXB7:HOXB9:BCAS3:TCF4:NFATC1:PKN1:BRD4:AKAP8L:PBX4:APOE:MAMSTR:ASXL2:SUPT7L:MEIS1:PAX8:AC…	0.00016648
BIP	eGFRcys	GO_WOUND_HEALING	532	52	0.0308343	MTOR:ADAM15:FCER1G:INS:UBASH3B:CBX5:NFE2:SH2B3:PTPN11:ITPK1:SERPINA1:TYRO3:TPM1:PKM:MAPK3:RLTPR:SOX15:EVPLL:ERBB2:APOE:PRKCE:ADRA2B:KIAA1715:ERBB4:VIL1:FOXA2:THBD:HNF4A:GNAS:GPX1:RHOA:DAG1:DGKG:KNG1:F12:RREB1:HIST1H3A:HIST1H3B:HIST1H3C:HIST1H3D:HIST1H3E:HIST1H3G:HIST1H3H:HIST1H3I:HIST1H3J:FZD9:PTPN12:PRKAR2B:NOS3:SHH:DMTN:BIN3	0.000213952
BIP	eGFRcys	GO_RESPONSE_TO_VITAMIN	90	15	0.0312422	MTHFR:SETDB1:BGLAP:PTGS2:CYP26A1:MGMT:RELA:TPCN2:CYP1A1:MED1:EEF2:CYP24A1:CXCL10:SLC34A1:STC1	0.000221033
BIP	eGFRcys	GO_GLAND_DEVELOPMENT	429	44	0.0314939	CSF1:RAP1A:ZBTB7B:ASH1L:MGMT:IGF2:TPH1:RELA:GLI1:HNF1A:FOXA1:PKM:STRA6:CYP1A1:MAPK3:ESRP2:HNF1B:MED1:HOXB3:HOXB9:TBX2:PAX8:TFCP2L1:HOXD13:HOXD3:CPS1:ERBB4:PAX1:HNF4A:LAMA5:RARB:GPX1:DAG1:MST1:EAF2:KALRN:UMPS:ETV5:RREB1:HFE:BRAF:SHH:NFIB:LHX3	0.000227099
BIP	eGFRcys	GO_RESPONSE_TO_WOUNDING	642	60	0.0332393	MTOR:CERS2:ADAM15:FCER1G:INS:UBASH3B:CBX5:NFE2:GLI1:SH2B3:PTPN11:ITPK1:SERPINA1:TYRO3:TPM1:PKM:CYP1A1:MAPK3:FAM65A:RLTPR:SOX15:EVPLL:ERBB2:GIP:RPS6KB1:APOE:ZFP36L2:PRKCE:ADRA2B:KIAA1715:ERBB4:VIL1:FOXA2:THBD:HNF4A:GNAS:GPX1:RHOA:DAG1:DGKG:KNG1:F12:RREB1:HIST1H3A:HIST1H3B:HIST1H3C:HIST1H3D:HIST1H3E:HIST1H3G:HIST1H3H:HIST1H3I:HIST1H3J:FZD9:PTPN12:PRKAR2B:BRAF:NOS3:SHH:DMTN:BIN3	0.000244207
BIP	eGFRcys	GO_CHROMATIN_REMODELING_AT_CENTROMERE	46	10	0.0364116	OIP5:CENPT:HIST1H4A:HIST1H4B:HIST1H4D:HIST1H4E:HIST1H4H:HIST1H4J:HIST1H4K:HIST1H4L	0.000272468
BIP	eGFRcys	GO_CELLULAR_PROTEIN_CONTAINING_COMPLEX_ASSEMBLY	1040	88	0.0418032	MTOR:GTF2B:PRUNE:KIAA0907:NDUFS2:EIF3M:DDB2:MYBPC3:NOP2:TRPV4:CCDC63:ATXN2:RPL6:OIP5:NDUFAF1:CELF6:CELF6:SNUPN:EFTUD1:NAA60:NAA60:TPPP3:RLTPR:ACD:CENPT:DDX28:COG4:TP53:ZNHIT3:HNF1B:CLTC:TCF4:NDUFA13:DDX1:PRKCE:SPTBN1:SNRNP200:DNAH7:SF3B1:HSPD1:VIL1:BCS1L:NAPB:HCK:NDUFA6:USP4:RHOA:HCLS1:PDGFC:TPPP:PFN3:HIST1H1A:HIST1H3A:HIST1H4A:HIST1H4B:HIST1H3B:HIST1H2BB:HIST1H3C:HIST1H2BC:HIST1H2BD:HIST1H2BE:HI…	0.000318501
BIP	eGFRcys	GO_RHOMBOMERE_DEVELOPMENT	7	4	0.0454683	EGR2:HOXB1:HOXB2:HOXB3	0.000357408
BIP	eGFRcys	GO_POSITIVE_REGULATION_OF_TRANSCRIPTION_BY_RNA_POLYMERASE_II	1159	96	0.0454683	GTF2B:ARNT:ZBTB7B:MUC1:ASH1L:IFI16:IRF2BP2:EGR2:SIRT1:IGF2:NR1H3:RELA:KAT5:OVOL1:POU2AF1:GLI1:HNF1A:ELF1:FOXA1:DPF3:YY1:INO80:RTF1:RORA:SIN3A:TBX6:MAPK3:CTCF:NFATC3:NFAT5:WWP2:SOX15:TP53:HNF1B:MED1:CDK12:NEUROD2:ETV4:HOXB1:HOXB2:HOXB3:HOXB4:HOXB7:HOXB9:BCAS3:TCF4:NFATC1:BRD4:AKAP8L:MAMSTR:ASXL2:MEIS1:PAX8:ACVR2A:HOXD13:HOXD10:HOXD3:HOXD4:BMPR2:JAG1:NKX2-4:PAX1:FOXA2:E2F1:HNF4A:TCF20:KAT2B:RARB:MI…	0.000358798
BIP	eGFRcys	GO_EMBRYONIC_SKELETAL_SYSTEM_DEVELOPMENT	126	18	0.0499389	SLC35D1:HOXB1:HOXB2:HOXB3:HOXB4:HOXB6:HOXB7:HOXB8:HOXB9:ACVR2A:HOXD10:HOXD3:HOXD4:HOXD1:GNAS:MDFI:RUNX2:SHH	0.00040087
BIP	UACR	GO_EMBRYONIC_ORGAN_DEVELOPMENT	420	16	0.0107489	ADM:FRS2:ZFP36L1:STRA6:MED1:TCAP:HPN:TGFB1:SETD2:PTK7:SRF:HOXA11:AUTS2:CHD7:FOXH1:PAX5	2.37773e-06
BIP	UACR	GO_CARDIAC_CHAMBER_DEVELOPMENT	164	10	0.0107489	FRS2:STRA6:MED1:TGFB1:SNX17:MYL3:PTK7:SRF:CHD7:FOXH1	3.54046e-06
BIP	UACR	GO_EPITHELIUM_DEVELOPMENT	1245	29	0.0107489	VIM:ADM:LGR4:LIN7C:NUMA1:LRTOMT:FRS2:ZFP36L1:STRA6:CYP1A1:MED1:TCAP:TGFB1:RASIP1:ABI2:CPS1:COL4A4:POFUT1:SETD2:ETV5:CLOCK:SHROOM3:PTK7:SRF:DNPH1:HOXA11:STC1:CHD7:FOXH1	5.25106e-06
BIP	UACR	GO_EMBRYONIC_MORPHOGENESIS	566	18	0.0107489	ADM:FRS2:ZFP36L1:STRA6:MED1:TCAP:HPN:TGFB1:SETD2:SHROOM3:PTK7:SRF:HOXA10:HOXA11:AUTS2:CHD7:FOXH1:PAX5	6.86666e-06
BIP	UACR	GO_EPITHELIAL_TUBE_MORPHOGENESIS	308	13	0.0107489	ADM:LGR4:MED1:TCAP:TGFB1:RASIP1:SETD2:ETV5:SHROOM3:PTK7:SRF:HOXA11:FOXH1	7.31215e-06
BIP	UACR	GO_ANIMAL_ORGAN_MORPHOGENESIS	1016	25	0.0116291	THBS3:GBA:ADM:LGR4:FRS2:STRA6:MED1:TCAP:HPN:TGFB1:ABI2:ASXL1:MYL3:SETD2:PRKCI:ETV5:PTK7:SRF:HOXA11:AUTS2:TMEM176B:STC1:CHD7:FOXH1:PAX5	1.00692e-05
BIP	UACR	GO_RESPONSE_TO_XENOBIOTIC_STIMULUS	274	12	0.0116291	GBA:CACNA1S:TRDMT1:CYP26A1:CYP1A1:SERPINF1:CYP2A6:CYP2A7:TGFB1:CPS1:ADORA2A:AHR	1.14621e-05
BIP	UACR	GO_HEART_DEVELOPMENT	537	17	0.0116291	ADM:FRS2:LRRC10:ZFP36L1:STRA6:MED1:TCAP:TGFB1:SNX17:POFUT1:ASXL1:MYL3:SETD2:PTK7:SRF:CHD7:FOXH1	1.32745e-05
BIP	UACR	GO_MORPHOGENESIS_OF_A_BRANCHING_STRUCTURE	192	10	0.0116291	ADM:LGR4:FRS2:MED1:TGFB1:RASIP1:SETD2:ETV5:SRF:HOXA11	1.42397e-05
BIP	UACR	GO_EMBRYONIC_ORGAN_MORPHOGENESIS	283	12	0.0116323	FRS2:STRA6:TCAP:HPN:SETD2:PTK7:SRF:HOXA11:AUTS2:CHD7:FOXH1:PAX5	1.58263e-05
BIP	UACR	GO_CARDIAC_VENTRICLE_DEVELOPMENT	123	8	0.0143473	FRS2:STRA6:MED1:TGFB1:MYL3:PTK7:CHD7:FOXH1	2.14722e-05
BIP	UACR	GO_PHENYLPROPANOID_METABOLIC_PROCESS	7	3	0.0170507	CYP1A1:CYP2A6:CYP2A7	2.78379e-05
BIP	UACR	GO_TISSUE_MORPHOGENESIS	642	18	0.0191199	ADM:LGR4:LIN7C:FRS2:MED1:TCAP:TGFB1:RASIP1:MYL3:SETD2:ETV5:SHROOM3:PTK7:SRF:HOXA11:STC1:CHD7:FOXH1	3.6877e-05
BIP	UACR	GO_CARDIAC_MUSCLE_TISSUE_MORPHOGENESIS	68	6	0.0191199	MED1:TCAP:TGFB1:MYL3:CHD7:FOXH1	4.2937e-05
BIP	UACR	GO_DEVELOPMENTAL_PROCESS_INVOLVED_IN_REPRODUCTION	650	18	0.0191199	ADM:LGR4:FRS2:ZFP36L1:TYRO3:STRA6:SERPINF1:MED1:TGFB1:EIF2B4:ICA1L:RHBDD1:SETD2:ETV5:HOXA10:HOXA11:STC1:CHD7	4.33036e-05
BIP	UACR	GO_SENSORY_ORGAN_DEVELOPMENT	531	16	0.0191199	VIM:LRTOMT:FRS2:STRA6:CYP1A1:SERPINF1:MED1:TCAP:HPN:TGFB1:ZNF513:ABI2:PRKCI:PTK7:SRF:CHD7	4.35654e-05
BIP	UACR	GO_REPRODUCTIVE_SYSTEM_DEVELOPMENT	419	14	0.0191199	ADM:LGR4:FRS2:ZFP36L1:TYRO3:STRA6:SERPINF1:MED1:EIF2B4:SETD2:HOXA10:HOXA11:STC1:CHD7	4.4223e-05
BIP	UACR	GO_TUBE_DEVELOPMENT	985	23	0.0216494	ADM:LGR4:ZFP36L1:STRA6:CYP1A1:SERPINF2:SERPINF1:MED1:TCAP:TGFB1:RASIP1:CPS1:COL4A4:POFUT1:ASXL1:SETD2:ETV5:SHROOM3:PTK7:SRF:HOXA11:CHD7:FOXH1	5.30189e-05
BIP	UACR	GO_MUSCLE_STRUCTURE_DEVELOPMENT	605	17	0.0230447	ADM:BDNF:FRS2:LRRC10:ZFP36L1:STRA6:MED1:TCAP:TGFB1:MAMSTR:VAMP5:MYL3:SRF:SYNE1:CHD7:FOXH1:PAX5	5.95713e-05
BIP	UACR	GO_TUBE_MORPHOGENESIS	799	20	0.0242316	ADM:LGR4:ZFP36L1:STRA6:SERPINF2:SERPINF1:MED1:TCAP:TGFB1:RASIP1:COL4A4:POFUT1:SETD2:ETV5:SHROOM3:PTK7:SRF:HOXA11:CHD7:FOXH1	6.59364e-05
BIP	UACR	GO_TRABECULA_MORPHOGENESIS	49	5	0.0331975	THBS3:MED1:SRF:CHD7:FOXH1	9.48499e-05
BIP	UACR	GO_MORPHOGENESIS_OF_AN_EPITHELIUM	516	15	0.0372559	ADM:LGR4:LIN7C:FRS2:MED1:TCAP:TGFB1:RASIP1:SETD2:ETV5:SHROOM3:PTK7:SRF:HOXA11:FOXH1	0.000113136
BIP	UACR	GO_REPRODUCTION	1403	28	0.0372559	PHC2:CD46:ADM:LGR4:NUMA1:FOLR3:FRS2:CCT2:ZFP36L1:TYRO3:STRA6:CYP1A1:SERPINF1:MED1:TGFB1:IZUMO1:EIF2B4:ICA1L:RHBDD1:SETD2:ETV5:CLOCK:SYNE1:HOXA10:HOXA11:STC1:CHD7:PAX5	0.000122141
BIP	UACR	GO_POSITIVE_REGULATION_OF_ANIMAL_ORGAN_MORPHOGENESIS	82	6	0.0372559	LGR4:FRS2:MED1:HPN:TGFB1:HOXA11	0.00012323
BIP	UACR	GO_CARDIAC_MUSCLE_TISSUE_DEVELOPMENT	205	9	0.0372559	FRS2:LRRC10:MED1:TCAP:TGFB1:MYL3:SRF:CHD7:FOXH1	0.000143286
BIP	UACR	GO_STEROID_METABOLIC_PROCESS	303	11	0.0372559	GBA:CUBN:CYP26A1:ADM:LAMTOR1:CYP1A1:MED1:STARD3:CYP2A6:SCAP:SRD5A3	0.000144014
BIP	UACR	GO_CAMERA_TYPE_EYE_DEVELOPMENT	303	11	0.0372559	VIM:FRS2:STRA6:CYP1A1:SERPINF1:MED1:TGFB1:ZNF513:ABI2:SRF:CHD7	0.000144014
BIP	UACR	GO_MUSCLE_ORGAN_MORPHOGENESIS	85	6	0.0372559	MED1:TCAP:TGFB1:MYL3:CHD7:FOXH1	0.000150379
BIP	UACR	GO_VENTRICULAR_CARDIAC_MUSCLE_TISSUE_DEVELOPMENT	54	5	0.0372559	MED1:TGFB1:MYL3:CHD7:FOXH1	0.000151452
BIP	UACR	GO_SENSORY_SYSTEM_DEVELOPMENT	358	12	0.0372559	VIM:FRS2:STRA6:CYP1A1:SERPINF1:MED1:TGFB1:ZNF513:ABI2:PRKCI:SRF:CHD7	0.000152065
BIP	UACR	GO_CELLULAR_RESPONSE_TO_XENOBIOTIC_STIMULUS	165	8	0.0404865	CACNA1S:CYP26A1:CYP1A1:SERPINF1:CYP2A6:CYP2A7:TGFB1:AHR	0.000171221
BIP	UACR	GO_GLYCOSYLATION	259	10	0.0404865	A3GALT2:KRTCAP2:MUC1:GBA:EDEM3:FUT2:FUT1:POFUT1:SRD5A3:TMEM165	0.000176268
BIP	UACR	GO_LENS_FIBER_CELL_DIFFERENTIATION	31	4	0.0434534	VIM:FRS2:TGFB1:ABI2	0.000195097
BIP	UACR	GO_SECRETION	1600	30	0.044253	MTX1:CACNB2:DNAJC1:ADM:AMPD3:LGR4:LIN7C:LAMTOR1:FOLR3:CCT2:TYRO3:ISLR:SERPINF2:FBXL20:MED1:TGFB1:VAMP8:RHBDD1:HCK:ADORA2A:NBEAL2:PTPN23:PRKCI:CLOCK:NMU:FAM47E-STBD1:SLC22A4:STC1:CHRNA6:CHD7	0.000204708
BIP	UACR	GO_POSITIVE_REGULATION_OF_TRANSCRIPTION_BY_RNA_POLYMERASE_II	1159	24	0.0477845	MUC1:MLLT10:ARID3B:SERPINF2:MED1:CDK12:SKAP1:TCF4:TGFB1:MAMSTR:CARF:PLAGL2:ASXL1:SCAP:ETV5:CLOCK:SRF:AHR:HOXA10:EVX1:AUTS2:CHD7:FOXH1:PAX5	0.000227884
BIP	UACR	GO_POSITIVE_REGULATION_OF_BIOSYNTHETIC_PROCESS	1928	34	0.0477845	CASZ1:MUC1:GBA:FAM129A:VIM:MLLT10:ADM:LGR4:CCT2:ARID3B:SERPINF2:MED1:CDK12:SKAP1:TCF4:TGFB1:MAMSTR:FGF21:CARF:PLAGL2:ASXL1:SCAP:ETV5:CLOCK:SRF:AHR:HOXA10:HOXA11:EVX1:AUTS2:CHD7:FOXH1:RECQL4:PAX5	0.000234047
BIP	UACR	GO_MUSCLE_TISSUE_DEVELOPMENT	377	12	0.0481322	FRS2:LRRC10:STRA6:MED1:TCAP:TGFB1:VAMP5:MYL3:SRF:CHD7:FOXH1:PAX5	0.000244783
BIP	UACR	GO_CIRCULATORY_SYSTEM_DEVELOPMENT	1023	22	0.0481322	ADM:FRS2:LRRC10:ZFP36L1:STRA6:SERPINF2:SERPINF1:MED1:TCAP:TGFB1:RASIP1:SNX17:COL4A4:POFUT1:ASXL1:MYL3:SETD2:PTK7:SRF:AHR:CHD7:FOXH1	0.000251892
BIP	UACR	GO_EMBRYO_DEVELOPMENT_ENDING_IN_BIRTH_OR_EGG_HATCHING	619	16	0.0481322	CUBN:ADM:ZFP36L1:MED1:TCAP:TGFB1:POFUT1:SETD2:SHROOM3:PTK7:SRF:HOXA11:EVX1:AUTS2:CHD7:PAX5	0.000255396
BIP	UACR	GO_CARDIOVASCULAR_SYSTEM_DEVELOPMENT	686	17	0.0491645	ADM:ZFP36L1:STRA6:SERPINF2:SERPINF1:MED1:TGFB1:RASIP1:SNX17:COL4A4:POFUT1:SETD2:PTK7:SRF:AHR:CHD7:FOXH1	0.000267562
BIP	UACR	GO_LENS_FIBER_CELL_DEVELOPMENT	14	3	0.0492274	VIM:FRS2:ABI2	0.000275787
BIP	UACR	GO_HEART_TRABECULA_MORPHOGENESIS	34	4	0.0492274	MED1:SRF:CHD7:FOXH1	0.0002813
BIP	urate	GO_CHROMATIN_ASSEMBLY_OR_DISASSEMBLY	178	30	1.15724e-13	ARID1A:HIST1H2BA:HIST1H4C:HIST1H1T:HIST1H2BC:HIST1H2BD:HIST1H2BE:HIST1H4D:HIST1H3D:HIST1H2BF:HIST1H4E:HIST1H4G:HIST1H3F:HIST1H2BH:HIST1H3G:HIST1H2BI:HIST1H4H:HIST1H2BJ:HIST1H2BL:HIST1H3H:HIST1H2BM:HIST1H4J:HIST1H4K:HIST1H2BN:HIST1H1B:HIST1H3I:HIST1H4L:HIST1H3J:HIST1H2BO:BAZ1B	3.0273e-17
BIP	urate	GO_CHROMATIN_ASSEMBLY	152	28	1.15724e-13	HIST1H2BA:HIST1H4C:HIST1H1T:HIST1H2BC:HIST1H2BD:HIST1H2BE:HIST1H4D:HIST1H3D:HIST1H2BF:HIST1H4E:HIST1H4G:HIST1H3F:HIST1H2BH:HIST1H3G:HIST1H2BI:HIST1H4H:HIST1H2BJ:HIST1H2BL:HIST1H3H:HIST1H2BM:HIST1H4J:HIST1H4K:HIST1H2BN:HIST1H1B:HIST1H3I:HIST1H4L:HIST1H3J:HIST1H2BO	3.14895e-17
BIP	urate	GO_NUCLEOSOME_ORGANIZATION	168	29	1.29959e-13	ARID1A:HIST1H2BA:HIST1H4C:HIST1H1T:HIST1H2BC:HIST1H2BD:HIST1H2BE:HIST1H4D:HIST1H3D:HIST1H2BF:HIST1H4E:HIST1H4G:HIST1H3F:HIST1H2BH:HIST1H3G:HIST1H2BI:HIST1H4H:HIST1H2BJ:HIST1H2BL:HIST1H3H:HIST1H2BM:HIST1H4J:HIST1H4K:HIST1H2BN:HIST1H1B:HIST1H3I:HIST1H4L:HIST1H3J:HIST1H2BO	5.30445e-17
BIP	urate	GO_URATE_METABOLIC_PROCESS	10	9	3.56224e-11	SLC16A9:SLC22A11:SLC22A12:GCKR:SLC2A9:ABCG2:LRRC16A:SLC17A1:SLC17A3	2.28298e-14
BIP	urate	GO_DNA_PACKAGING	195	28	3.56224e-11	HIST1H2BA:HIST1H4C:HIST1H1T:HIST1H2BC:HIST1H2BD:HIST1H2BE:HIST1H4D:HIST1H3D:HIST1H2BF:HIST1H4E:HIST1H4G:HIST1H3F:HIST1H2BH:HIST1H3G:HIST1H2BI:HIST1H4H:HIST1H2BJ:HIST1H2BL:HIST1H3H:HIST1H2BM:HIST1H4J:HIST1H4K:HIST1H2BN:HIST1H1B:HIST1H3I:HIST1H4L:HIST1H3J:HIST1H2BO	2.42329e-14
BIP	urate	GO_CHROMATIN_ORGANIZATION	758	56	6.40689e-11	ARID1A:MUC1:LMNA:RPS6KA4:MEN1:RELA:KAT5:SIN3A:KDM4B:UCN:SUPT7L:BRE:WDR82:SFMBT1:MECOM:TET2:PRKAA1:NSD1:HIST1H2AA:HIST1H2BA:HIST1H4C:HIST1H1T:HIST1H2BC:HIST1H2AC:HIST1H2BD:HIST1H2BE:HIST1H4D:HIST1H3D:HIST1H2AD:HIST1H2BF:HIST1H4E:HIST1H4G:HIST1H3F:HIST1H2BH:HIST1H3G:HIST1H2BI:HIST1H4H:HIST1H2BJ:HIST1H2AG:HIST1H2BL:HIST1H2AI:HIST1H3H:HIST1H2BM:HIST1H4J:HIST1H4K:HIST1H2AK:HIST1H2BN:HIST1H2AL:HIST1H1B…	5.23011e-14
BIP	urate	GO_DNA_REPLICATION_DEPENDENT_NUCLEOSOME_ORGANIZATION	32	13	1.66855e-10	HIST1H4C:HIST1H4D:HIST1H3D:HIST1H4E:HIST1H3F:HIST1H3G:HIST1H4H:HIST1H3H:HIST1H4J:HIST1H4K:HIST1H3I:HIST1H4L:HIST1H3J	1.5891e-13
BIP	urate	GO_PROTEIN_HETEROTETRAMERIZATION	53	15	9.29766e-10	INSR:PKD2:HIST1H4C:HIST1H4D:HIST1H3D:HIST1H4E:HIST1H3F:HIST1H3G:HIST1H4H:HIST1H3H:HIST1H4J:HIST1H4K:HIST1H3I:HIST1H4L:HIST1H3J	1.01199e-12
BIP	urate	GO_PROTEIN_DNA_COMPLEX_SUBUNIT_ORGANIZATION	266	30	1.49628e-09	ARID1A:UBTF:HIST1H2BA:HIST1H4C:HIST1H1T:HIST1H2BC:HIST1H2BD:HIST1H2BE:HIST1H4D:HIST1H3D:HIST1H2BF:HIST1H4E:HIST1H4G:HIST1H3F:HIST1H2BH:HIST1H3G:HIST1H2BI:HIST1H4H:HIST1H2BJ:HIST1H2BL:HIST1H3H:HIST1H2BM:HIST1H4J:HIST1H4K:HIST1H2BN:HIST1H1B:HIST1H3I:HIST1H4L:HIST1H3J:HIST1H2BO	1.83217e-12
BIP	urate	GO_CHROMATIN_SILENCING_AT_RDNA	40	13	3.39968e-09	HIST1H4C:HIST1H4D:HIST1H3D:HIST1H4E:HIST1H3F:HIST1H3G:HIST1H4H:HIST1H3H:HIST1H4J:HIST1H4K:HIST1H3I:HIST1H4L:HIST1H3J	4.62541e-12
BIP	urate	GO_DNA_CONFORMATION_CHANGE	288	29	4.71485e-08	DDX1:HIST1H2BA:HIST1H4C:HIST1H1T:HIST1H2BC:HIST1H2BD:HIST1H2BE:HIST1H4D:HIST1H3D:HIST1H2BF:HIST1H4E:HIST1H4G:HIST1H3F:HIST1H2BH:HIST1H3G:HIST1H2BI:HIST1H4H:HIST1H2BJ:HIST1H2BL:HIST1H3H:HIST1H2BM:HIST1H4J:HIST1H4K:HIST1H2BN:HIST1H1B:HIST1H3I:HIST1H4L:HIST1H3J:HIST1H2BO	7.05623e-11
BIP	urate	GO_CHROMOSOME_ORGANIZATION	1160	65	6.75131e-08	ARID1A:HORMAD1:MUC1:LMNA:TCF7L2:FEN1:RPS6KA4:MEN1:RELA:KAT5:MAPKAPK5:XRCC3:SIN3A:VPS4A:TERF2:KDM4B:DDX1:UCN:SUPT7L:BRE:WDR82:SFMBT1:MECOM:TET2:PRKAA1:NSD1:HIST1H2AA:HIST1H2BA:HIST1H4C:HIST1H1T:HIST1H2BC:HIST1H2AC:HIST1H2BD:HIST1H2BE:HIST1H4D:HIST1H3D:HIST1H2AD:HIST1H2BF:HIST1H4E:HIST1H4G:HIST1H3F:HIST1H2BH:HIST1H3G:HIST1H2BI:HIST1H4H:HIST1H2BJ:HIST1H2AG:HIST1H2BL:HIST1H2AI:HIST1H3H:HIST1H2BM:HIST…	1.10226e-10
BIP	urate	GO_REGULATION_OF_MEGAKARYOCYTE_DIFFERENTIATION	78	15	2.31531e-07	THBS1:SIN3A:HIST1H4C:HIST1H4D:HIST1H3D:HIST1H4E:HIST1H3F:HIST1H3G:HIST1H4H:HIST1H3H:HIST1H4J:HIST1H4K:HIST1H3I:HIST1H4L:HIST1H3J	4.09511e-10
BIP	urate	GO_MEGAKARYOCYTE_DIFFERENTIATION	93	16	3.1793e-07	PTPN11:THBS1:SIN3A:HIST1H4C:HIST1H4D:HIST1H3D:HIST1H4E:HIST1H3F:HIST1H3G:HIST1H4H:HIST1H3H:HIST1H4J:HIST1H4K:HIST1H3I:HIST1H4L:HIST1H3J	6.05581e-10
BIP	urate	GO_NEGATIVE_REGULATION_OF_GENE_EXPRESSION_EPIGENETIC	129	18	8.59739e-07	ARID1A:SIN3A:HIST1H4C:HIST1H1T:HIST1H4D:HIST1H3D:HIST1H4E:HIST1H3F:HIST1H3G:HIST1H4H:HIST1H3H:HIST1H4J:HIST1H4K:HIST1H1B:HIST1H3I:HIST1H4L:HIST1H3J:TRIM27	1.75457e-09
BIP	urate	GO_CHROMATIN_ORGANIZATION_INVOLVED_IN_REGULATION_OF_TRANSCRIPTION	121	17	2.05406e-06	ARID1A:SIN3A:HIST1H4C:HIST1H1T:HIST1H4D:HIST1H3D:HIST1H4E:HIST1H3F:HIST1H3G:HIST1H4H:HIST1H3H:HIST1H4J:HIST1H4K:HIST1H1B:HIST1H3I:HIST1H4L:HIST1H3J	4.47142e-09
BIP	urate	GO_NEGATIVE_REGULATION_OF_MEGAKARYOCYTE_DIFFERENTIATION	18	7	4.6274e-05	HIST1H4C:HIST1H4D:HIST1H4E:HIST1H4H:HIST1H4J:HIST1H4K:HIST1H4L	1.07028e-07
BIP	urate	GO_PROTEIN_HETEROOLIGOMERIZATION	133	16	4.84978e-05	INSR:PKD2:PRKAA1:HIST1H4C:HIST1H4D:HIST1H3D:HIST1H4E:HIST1H3F:HIST1H3G:HIST1H4H:HIST1H3H:HIST1H4J:HIST1H4K:HIST1H3I:HIST1H4L:HIST1H3J	1.1877e-07
BIP	urate	GO_TELOMERE_ORGANIZATION	173	18	7.06973e-05	FEN1:MAPKAPK5:XRCC3:TERF2:HIST1H4C:HIST1H4D:HIST1H3D:HIST1H4E:HIST1H3F:HIST1H3G:HIST1H4H:HIST1H3H:HIST1H4J:HIST1H4K:HIST1H3I:HIST1H4L:HIST1H3J:CCNE2	1.82755e-07
BIP	urate	GO_PROTEIN_TETRAMERIZATION	160	17	0.00010893	PKM:IGF1R:INSR:PKD2:HIST1H4C:HIST1H4D:HIST1H3D:HIST1H4E:HIST1H3F:HIST1H3G:HIST1H4H:HIST1H3H:HIST1H4J:HIST1H4K:HIST1H3I:HIST1H4L:HIST1H3J	2.96407e-07
BIP	urate	GO_REGULATION_OF_GENE_SILENCING	149	16	0.000200405	SIN3A:HIST1H4C:HIST1H1T:HIST1H4D:HIST1H3D:HIST1H4E:HIST1H3F:HIST1H3G:HIST1H4H:HIST1H3H:HIST1H4J:HIST1H4K:HIST1H1B:HIST1H3I:HIST1H4L:HIST1H3J	5.72585e-07
BIP	urate	GO_URATE_TRANSPORT	5	4	0.000525614	SLC22A12:SLC2A9:SLC17A1:SLC17A3	1.57327e-06
BIP	urate	GO_REGULATION_OF_POSTTRANSCRIPTIONAL_GENE_SILENCING	112	13	0.000875912	HIST1H4C:HIST1H4D:HIST1H3D:HIST1H4E:HIST1H3F:HIST1H3G:HIST1H4H:HIST1H3H:HIST1H4J:HIST1H4K:HIST1H3I:HIST1H4L:HIST1H3J	2.74095e-06
BIP	urate	GO_TELOMERE_CAPPING	55	9	0.00171173	MAPKAPK5:TERF2:HIST1H4C:HIST1H4D:HIST1H4E:HIST1H4H:HIST1H4J:HIST1H4K:HIST1H4L	5.58931e-06
BIP	urate	GO_REGULATION_OF_MYELOID_CELL_DIFFERENTIATION	242	19	0.00179401	ARNT:THBS1:SIN3A:ACVR2A:JAG1:GNAS:HIST1H4C:HIST1H4D:HIST1H3D:HIST1H4E:HIST1H3F:HIST1H3G:HIST1H4H:HIST1H3H:HIST1H4J:HIST1H4K:HIST1H3I:HIST1H4L:HIST1H3J	6.10207e-06
BIP	urate	GO_CELLULAR_PROTEIN_CONTAINING_COMPLEX_ASSEMBLY	1040	48	0.00273159	SF1:ATXN2:RPL6:CELF6:CELF6:SNUPN:NIP7:UBTF:MPV17L2:DDX1:AAR2:SAMM50:TWF2:DNAH1:PRKAA1:LRRC16A:HIST1H2BA:HIST1H4C:HIST1H1T:HIST1H2BC:HIST1H2BD:HIST1H2BE:HIST1H4D:HIST1H3D:HIST1H2BF:HIST1H4E:HIST1H4G:HIST1H3F:HIST1H2BH:HIST1H3G:HIST1H2BI:HIST1H4H:ABT1:HIST1H2BJ:HIST1H2BL:HIST1H3H:HIST1H2BM:HIST1H4J:HIST1H4K:HIST1H2BN:HIST1H1B:HIST1H3I:HIST1H4L:HIST1H3J:HIST1H2BO:TRIM27:TTBK1:BAG4:NDUFAF6	9.66276e-06
BIP	urate	GO_MYELOID_CELL_DIFFERENTIATION	397	25	0.00308082	CASP9:ARNT:PTPN11:THBS1:SIN3A:ACVR2A:JAG1:NCOA6:GNAS:WDR1:TET2:HIST1H4C:HIST1H4D:HIST1H3D:HIST1H4E:HIST1H3F:HIST1H3G:HIST1H4H:HIST1H3H:HIST1H4J:HIST1H4K:HIST1H3I:HIST1H4L:HIST1H3J:TREM2	1.13173e-05
BIP	urate	GO_SIALIC_ACID_TRANSPORT	8	4	0.00545997	SLC17A4:SLC17A1:SLC17A3:SLC17A2	2.07999e-05
BIP	urate	GO_PROTEIN_CONTAINING_COMPLEX_ASSEMBLY	1806	70	0.00846547	GBA:CUBN:TCF7L2:FERMT3:BAD:SF1:MEN1:EHD1:KAT5:RAB1B:CNIH2:C1QTNF5:DDIT3:ATXN2:RPL6:PTPN11:PKM:CELF6:CELF6:SNUPN:IGF1R:NIP7:UBTF:INSR:MPV17L2:SLC7A9:DDX1:PREB:AAR2:SAMM50:TWF2:DNAH1:PKD2:PTGER4:PRKAA1:LRRC16A:HIST1H2BA:HFE:HIST1H4C:HIST1H1T:HIST1H2BC:HIST1H2BD:HIST1H2BE:HIST1H4D:HIST1H3D:HIST1H2BF:HIST1H4E:HIST1H4G:HIST1H3F:HIST1H2BH:HIST1H3G:HIST1H2BI:HIST1H4H:ABT1:HIST1H2BJ:HIST1H2BL:HIST1H3H:HI…	3.34012e-05
BIP	urate	GO_RESPONSE_TO_INTERLEUKIN_7	40	7	0.00975177	STIP1:HIST1H3D:HIST1H3F:HIST1H3G:HIST1H3H:HIST1H3I:HIST1H3J	3.98031e-05
BIP	urate	GO_ANTIGEN_PROCESSING_AND_PRESENTATION_OF_PEPTIDE_OR_POLYSACCHARIDE_ANTIGEN_VIA_MHC_CLASS_II	87	10	0.0100112	CTSS:KLC2:DCTN2:KIF5A:KLC1:THBS1:AP1G1:IFI30:AP2A1:TREM2	4.22239e-05
BIP	urate	GO_INTERLEUKIN_7_MEDIATED_SIGNALING_PATHWAY	30	6	0.0148798	HIST1H3D:HIST1H3F:HIST1H3G:HIST1H3H:HIST1H3I:HIST1H3J	6.53867e-05
BIP	urate	GO_HISTONE_EXCHANGE	58	8	0.0148798	HIST1H2BA:HIST1H4C:HIST1H4D:HIST1H4E:HIST1H4H:HIST1H4J:HIST1H4K:HIST1H4L	6.68073e-05
BIP	urate	GO_NON_RECOMBINATIONAL_REPAIR	94	10	0.0177838	FAM35A:KAT5:BRE:HIST1H4C:HIST1H4D:HIST1H4E:HIST1H4H:HIST1H4J:HIST1H4K:HIST1H4L	8.22653e-05
BIP	urate	GO_CHROMATIN_REMODELING_AT_CENTROMERE	46	7	0.0208397	HIST1H4C:HIST1H4D:HIST1H4E:HIST1H4H:HIST1H4J:HIST1H4K:HIST1H4L	0.00010101
BIP	urate	GO_REGULATION_OF_GENE_EXPRESSION_EPIGENETIC	322	20	0.0208397	ARID1A:SLC50A1:SIN3A:HIST1H4C:HIST1H1T:HIST1H4D:HIST1H3D:HIST1H4E:HIST1H3F:HIST1H3G:HIST1H4H:HIST1H3H:HIST1H4J:HIST1H4K:HIST1H1B:HIST1H3I:HIST1H4L:HIST1H3J:TRIM27:BAZ1B	0.000102072
BIP	urate	GO_ATP_DEPENDENT_CHROMATIN_REMODELING	81	9	0.0263514	ARID1A:HIST1H2BA:HIST1H4C:HIST1H4D:HIST1H4E:HIST1H4H:HIST1H4J:HIST1H4K:HIST1H4L	0.000132653
BIP	urate	GO_CARBOHYDRATE_HOMEOSTASIS	234	16	0.0325468	TCF7L2:BAD:MEN1:HECTD4:PTPN11:HNF1A:SIN3A:IGF1R:INSR:PIK3R2:PIK3R2:GCKR:MBD5:HNF4A:PRKAA1:MLXIPL:STAR	0.000168269
BIP	urate	GO_INNATE_IMMUNE_RESPONSE_IN_MUCOSA	23	5	0.0337175	HIST1H2BC:HIST1H2BE:HIST1H2BF:HIST1H2BI:HIST1H2BJ	0.000178909
BIP	urate	GO_REGULATION_OF_HEMOPOIESIS	452	24	0.0442605	ARNT:BAD:THBS1:SIN3A:ATXN1L:ACVR2A:JAG1:ITCH:GNAS:TLR9:TLR9:PRELID1:HIST1H4C:HIST1H4D:HIST1H3D:HIST1H4E:HIST1H3F:HIST1H3G:HIST1H4H:HIST1H3H:HIST1H4J:HIST1H4K:HIST1H3I:HIST1H4L:HIST1H3J	0.000240873
BIP	urate	GO_ANATOMICAL_STRUCTURE_HOMEOSTASIS	426	23	0.045271	CTSK:CUBN:FEN1:MAPKAPK5:PTPN11:XRCC3:CSK:TERF2:TP53INP2:GNAS:TLR9:TLR9:NPHP3:SPP1:PRKAA1:SCGN:HIST1H4C:HIST1H4D:HIST1H4E:HIST1H4H:HIST1H4J:HIST1H4K:HIST1H4L:CCNE2	0.000254827
BIP	urate	GO_ORGAN_OR_TISSUE_SPECIFIC_IMMUNE_RESPONSE	38	6	0.045271	CD160:HIST1H2BC:HIST1H2BE:HIST1H2BF:HIST1H2BI:HIST1H2BJ	0.000258691
BIP	urate	GO_CENTROMERE_COMPLEX_ASSEMBLY	54	7	0.048483	HIST1H4C:HIST1H4D:HIST1H4E:HIST1H4H:HIST1H4J:HIST1H4K:HIST1H4L	0.000283642
MDD	BUN	GO_POSITIVE_REGULATION_OF_RNA_BIOSYNTHETIC_PROCESS	1570	79	4.47938e-05	CASZ1:SSBP3:GTF2B:SHC1:ZBTB7B:MUC1:ASH1L:ARHGEF2:PMF1:ARID5B:CTBP2:IGF2:GTF2H1:ELF5:NR1H3:SPI1:KAT5:OVOL1:FZD4:YAF2:GLI1:HNF1A:BMP4:RORA:NR2F2:ARL2BP:NFAT5:WWP2:MC1R:DVL2:HNF1B:MED1:CDK12:BCAS3:ZBTB7C:NFATC1:APOE:MAMSTR:GRHL1:GDF7:SUPT7L:TLX2:PAX8:ACVR2A:HOXD13:HOXD10:HOXD3:HOXD4:SLC11A1:RQCD1:PPARG:RARB:HCLS1:EAF2:STAG1:NCK1:MECOM:DAB2:PRKAA1:CDK7:EBF1:NSD1:HIST1H1A:HIST1H1C:ZNF318:TFAP2B:MED23:…	9.96144e-09
MDD	BUN	GO_EMBRYONIC_MORPHOGENESIS	566	40	4.47938e-05	EFNA1:SUFU:IGF2:TH:ELF5:PRICKLE1:GLI1:COL4A2:BMP4:DVL2:HNF1B:MED1:WNT3:WNT9B:GDF7:VAX2:ATP6V1B1:TLX2:PAX8:EPB41L5:ACVR2A:HOXD13:HOXD12:HOXD10:HOXD3:HOXD4:GNAS:RARB:SHROOM3:RSPO3:TCF21:HOXA1:HOXA2:HOXA3:HOXA4:HOXA5:HOXA6:HOXA7:HOXA9:HOXA10	1.21888e-08
MDD	BUN	GO_EMBRYONIC_SKELETAL_SYSTEM_DEVELOPMENT	126	17	7.45989e-05	SLC35D1:BMP4:WNT9B:ACVR2A:HOXD10:HOXD3:HOXD4:HOXD1:GNAS:HOXA1:HOXA2:HOXA3:HOXA4:HOXA5:HOXA6:HOXA7:HOXA9	3.04485e-08
MDD	BUN	GO_POSITIVE_REGULATION_OF_GENE_EXPRESSION	1897	88	8.60988e-05	CASZ1:SSBP3:GTF2B:SHC1:ZBTB7B:SLC50A1:MUC1:ASH1L:ARHGEF2:LMNA:LARP4B:CTBP2:IGF2:INS:GTF2H1:ELF5:NR1H3:SPI1:KAT5:OVOL1:FZD4:YAF2:GLI1:ERP29:HNF1A:DNAJC3:BMP4:RORA:NR2F2:NFAT5:WWP2:MC1R:DVL2:HNF1B:MED1:CDK12:STH:WNT3:BCAS3:ZBTB7C:NFATC1:AZU1:APOE:MAMSTR:GRHL1:GDF7:TLX2:PAX8:RAB3GAP1:ACVR2A:HOXD13:HOXD10:HOXD3:HOXD4:SLC11A1:RBM38:PPARG:RARB:HCLS1:EAF2:CASR:STAG1:NCK1:MECOM:DAB2:PRKAA1:CCNB1:CDK7:EBF…	5.66105e-08
MDD	BUN	GO_POSITIVE_REGULATION_OF_BIOSYNTHETIC_PROCESS	1928	89	8.60988e-05	CASZ1:SSBP3:GTF2B:SHC1:ZBTB7B:MUC1:GBA:ASH1L:ARHGEF2:PMF1:LARP4B:ARID5B:CTBP2:IGF2:INS:GTF2H1:ELF5:NR1H3:SPI1:KAT5:OVOL1:FZD4:YAF2:GLI1:MAPKAPK5:HNF1A:DNAJC3:BMP4:RORA:NR2F2:ARL2BP:NFAT5:WWP2:MC1R:DVL2:HNF1B:MED1:CDK12:BCAS3:ZBTB7C:NFATC1:AZU1:APOE:MAMSTR:FGF21:GRHL1:GDF7:SUPT7L:TLX2:PAX8:RAB3GAP1:ACVR2A:HOXD13:HOXD10:HOXD3:HOXD4:SLC11A1:RQCD1:PPARG:RARB:HCLS1:EAF2:STAG1:NCK1:MECOM:DAB2:PRKAA1:FB…	5.85706e-08
MDD	BUN	GO_SKELETAL_SYSTEM_DEVELOPMENT	513	36	9.79968e-05	SLC35D1:THBS3:ASH1L:BGLAP:ARID5B:SUFU:IGF2:ACP2:PTPN11:BMP4:MED1:WNT9B:SIGLEC15:ACVR2A:HOXD13:HOXD12:HOXD10:HOXD3:HOXD4:HOXD1:GNAS:RARB:SLC9B2:PTGER4:UNCX:HOXA1:HOXA2:HOXA3:HOXA4:HOXA5:HOXA6:HOXA7:HOXA9:HOXA10:POR:STC1	7.99974e-08
MDD	BUN	GO_PATTERN_SPECIFICATION_PROCESS	434	32	0.000148322	SSBP3:BICC1:SUFU:EED:GLI1:BMP4:NR2F2:GAS8:DVL2:HNF1B:WNT3:VAX2:PAX8:EPB41L5:ACVR2A:HOXD13:HOXD12:HOXD11:HOXD10:HOXD3:HOXD4:SHROOM3:UNCX:HOXA2:HOXA3:HOXA4:HOXA5:HOXA6:HOXA7:HOXA9:HOXA10:STC1	1.41259e-07
MDD	BUN	GO_EMBRYONIC_ORGAN_MORPHOGENESIS	283	24	0.000407245	EFNA1:SUFU:TH:GLI1:BMP4:DVL2:HNF1B:WNT9B:VAX2:ATP6V1B1:PAX8:HOXD10:HOXD3:HOXD4:GNAS:RARB:TCF21:HOXA1:HOXA2:HOXA3:HOXA4:HOXA5:HOXA6:HOXA7	4.4326e-07
MDD	BUN	GO_EMBRYONIC_SKELETAL_SYSTEM_MORPHOGENESIS	94	13	0.000788454	BMP4:WNT9B:HOXD10:HOXD3:HOXD4:GNAS:HOXA1:HOXA2:HOXA3:HOXA4:HOXA5:HOXA6:HOXA7	9.65454e-07
MDD	BUN	GO_REGIONALIZATION	340	26	0.000791238	SSBP3:SUFU:EED:GLI1:BMP4:NR2F2:DVL2:HNF1B:WNT3:VAX2:PAX8:EPB41L5:ACVR2A:HOXD13:HOXD11:HOXD10:HOXD3:HOXD4:HOXA2:HOXA3:HOXA4:HOXA5:HOXA6:HOXA7:HOXA9:HOXA10	1.07651e-06
MDD	BUN	GO_EMBRYO_DEVELOPMENT	971	51	0.00106796	SSBP3:SLC35D1:EFNA1:SUFU:IGF2:TH:ELF5:CELF1:PRICKLE1:GLI1:SH2B3:COL4A2:BMP4:FUT8:NR2F2:DVL2:HNF1B:MED1:WNT3:WNT9B:GDF7:VAX2:ATP6V1B1:TLX2:LOXL3:PAX8:EPB41L5:ACVR2A:HOXD13:HOXD12:HOXD10:HOXD3:HOXD4:HOXD1:GNAS:RARB:PPP2R3A:SHROOM3:C6:CCNB1:RSPO3:TCF21:HOXA1:HOXA2:HOXA3:HOXA4:HOXA5:HOXA6:HOXA7:HOXA9:HOXA10	1.59831e-06
MDD	BUN	GO_EMBRYONIC_ORGAN_DEVELOPMENT	420	29	0.00118794	EFNA1:SUFU:IGF2:TH:GLI1:SH2B3:BMP4:NR2F2:DVL2:HNF1B:MED1:WNT9B:VAX2:ATP6V1B1:PAX8:HOXD10:HOXD3:HOXD4:GNAS:RARB:RSPO3:TCF21:HOXA1:HOXA2:HOXA3:HOXA4:HOXA5:HOXA6:HOXA7	2.06954e-06
MDD	BUN	GO_REGULATION_OF_PROTEIN_MODIFICATION_PROCESS	1758	78	0.00118794	SHC1:CKS1B:ZBTB7B:EFNA1:MUC1:GBA:ASH1L:ARHGEF2:LAMTOR2:LMNA:GTPBP4:IGF2:INS:SAA1:GTF2H1:ELP4:MADD:SPI1:KAT5:EED:FZD4:PRICKLE1:INHBC:INHBE:MAPKAPK5:ERP29:PTPN11:DNAJC3:BMP4:NR2F2:IGF1R:ARL2BP:CDK10:DLG4:DVL2:PHF23:CDK12:MAPT:WNT9B:CSNK1D:PTBP1:AZU1:APOE:RASIP1:FGF21:FAM150B:GDF7:MAP3K19:RAB3GAP1:ACVR2A:SLC11A1:CTDSP1:RQCD1:HCLS1:CASR:PPP2R3A:NCK1:MECOM:BCL6:KLB:DAB2:PRKAA1:FBXO4:GHR:CKS1B:CCNB1:CD…	2.10111e-06
MDD	BUN	GO_ANTERIOR_POSTERIOR_PATTERN_SPECIFICATION	210	19	0.0014266	SSBP3:BMP4:NR2F2:HNF1B:WNT3:EPB41L5:ACVR2A:HOXD13:HOXD10:HOXD3:HOXD4:HOXA2:HOXA3:HOXA4:HOXA5:HOXA6:HOXA7:HOXA9:HOXA10	2.71734e-06
MDD	BUN	GO_POSITIVE_REGULATION_OF_TRANSCRIPTION_BY_RNA_POLYMERASE_II	1159	57	0.00144052	SSBP3:GTF2B:ZBTB7B:MUC1:ASH1L:ARHGEF2:CTBP2:IGF2:GTF2H1:ELF5:NR1H3:SPI1:KAT5:OVOL1:GLI1:HNF1A:BMP4:RORA:NFAT5:WWP2:MC1R:HNF1B:MED1:CDK12:BCAS3:ZBTB7C:NFATC1:MAMSTR:GRHL1:TLX2:PAX8:ACVR2A:HOXD13:HOXD10:HOXD3:HOXD4:SLC11A1:PPARG:RARB:HCLS1:EAF2:STAG1:NCK1:CDK7:EBF1:TFAP2B:TCF21:HOXA1:HOXA2:HOXA3:HOXA4:HOXA5:HOXA7:HOXA9:HOXA10:MLXIPL:ZNF462	2.93985e-06
MDD	BUN	GO_POSITIVE_REGULATION_OF_SIGNALING	1759	76	0.00348864	MIER1:SHC1:ZBTB7B:EFNA1:GBA:RUSC1:LAMTOR2:LGR6:FAM53B:CTBP2:IGF2:INS:SAA1:NR1H3:MADD:C1QTNF4:FZD4:INHBC:INHBE:GLI1:SH2B3:MAPKAPK5:ERP29:PTPN11:BMP4:NRG4:IGF1R:ARL2BP:NFAT5:CDK10:MC1R:GAS8:DLG4:DVL2:MED1:NSF:WNT3:CSNK1D:PTBP1:APOE:GIPR:FGF21:FAM150B:DDX1:GDF7:HTRA2:LOXL3:RAB3GAP1:ACVR2A:MBD5:RQCD1:STK36:ITSN1:HCLS1:ILDR1:CASR:NCK1:KLB:FGF5:GAB1:DAB2:PRKAA1:GHR:GPR98:PJA2:RGS14:DCDC2:TRIM38:HFE:RSP…	7.59431e-06
MDD	BUN	GO_REGULATION_OF_PHOSPHORUS_METABOLIC_PROCESS	1612	71	0.00358972	SHC1:CKS1B:EFNA1:GBA:ASH1L:ARHGEF2:LAMTOR2:GTPBP4:IGF2:INS:SAA1:GTF2H1:ELP4:MADD:FZD4:INHBC:INHBE:MAPKAPK5:ERP29:PTPN11:DNAJC3:BMP4:NR2F2:IGF1R:ARL2BP:CDK10:DLG4:DVL2:CDK12:MAPT:WNT9B:CSNK1D:PTBP1:AZU1:APOE:RASIP1:FGF21:FAM150B:GDF7:GCKR:MAP3K19:ACVR2A:SLC11A1:CTDSP1:RQCD1:ITSN1:HCLS1:CASR:PPP2R3A:NCK1:MECOM:KLB:DAB2:PRKAA1:GHR:CKS1B:CCNB1:CDK7:RAD17:PJA2:NSD1:RGS14:HFE:TTBK1:GRB10:MLXIPL:STYXL1:…	8.30274e-06
MDD	BUN	GO_GLAND_DEVELOPMENT	429	28	0.00366813	ZBTB7B:MTX1:ASH1L:ARID5B:IGF2:ELF5:GLI1:HNF1A:BMP4:CYP1A1:HNF1B:MED1:WNT3:FASN:GDF7:PAX8:TFCP2L1:HOXD13:HOXD3:CPS1:RARB:EAF2:HFE:ARG1:TCF21:HOXA3:HOXA5:HOXA9	8.98317e-06
MDD	BUN	GO_POSITIVE_REGULATION_OF_PROTEIN_MODIFICATION_PROCESS	1177	56	0.00371726	SHC1:CKS1B:ZBTB7B:EFNA1:MUC1:GBA:ARHGEF2:LAMTOR2:LMNA:IGF2:INS:SAA1:MADD:KAT5:EED:FZD4:PRICKLE1:INHBC:INHBE:MAPKAPK5:ERP29:PTPN11:BMP4:IGF1R:ARL2BP:CDK10:DLG4:DVL2:PHF23:CSNK1D:PTBP1:AZU1:APOE:FGF21:FAM150B:GDF7:MAP3K19:RAB3GAP1:ACVR2A:SLC11A1:RQCD1:HCLS1:CASR:BCL6:KLB:DAB2:PRKAA1:FBXO4:GHR:CKS1B:CCNB1:PJA2:HFE:TTBK1:PIK3CG:PRKAG2:RBPMS	9.60925e-06
MDD	BUN	GO_TUBE_DEVELOPMENT	985	49	0.00416209	SSBP3:SHC1:ADAM15:EFNA1:SEMA4A:SUFU:SPI1:C11orf73:FZD4:PRICKLE1:GLI1:COL4A2:BMP4:RORA:CYP1A1:NR2F2:UMOD:DVL2:HNF1B:MED1:WNT9B:BCAS3:APOE:RASIP1:GDF7:LOXL3:PAX8:EPB41L5:HOXD13:HOXD11:CPS1:PPARG:RARB:CASR:SHROOM3:GAB1:C6:CCNB1:KLHL3:TFAP2B:SIM1:RSPO3:ARG1:TCF21:HOXA1:HOXA3:HOXA5:HOXA7:PIK3CG	1.13254e-05
MDD	BUN	GO_ANION_HOMEOSTASIS	56	9	0.00461442	INS:APOE:ATP6V1B1:CPS1:PRKAA1:SLC34A1:TFAP2B:HOXA3:MLXIPL	1.31841e-05
MDD	BUN	GO_SKELETAL_SYSTEM_MORPHOGENESIS	237	19	0.00521737	THBS3:ARID5B:BMP4:WNT9B:HOXD10:HOXD3:HOXD4:GNAS:RARB:UNCX:HOXA1:HOXA2:HOXA3:HOXA4:HOXA5:HOXA6:HOXA7:POR:STC1	1.56166e-05
MDD	BUN	GO_CELLULAR_RESPONSE_TO_HORMONE_STIMULUS	676	37	0.00606571	SHC1:ZBTB7B:PKLR:BGLAP:IGF2:INS:NR1H3:KAT5:PTPN11:BMP4:RORA:NR2F2:IGF1R:SLC2A4:MED1:FGF21:ATP6V1B1:PAX8:MBD5:CPS1:RQCD1:PPARG:RARB:NCK1:GAB1:DAB2:PTGER4:PRKAA1:GHR:CDK7:SLC34A1:ARG1:TCF21:GRB10:POR:STC1:GPR21	1.89811e-05
MDD	BUN	GO_CELLULAR_RESPONSE_TO_PEPTIDE_HORMONE_STIMULUS	308	22	0.00643996	SHC1:ZBTB7B:PKLR:BGLAP:IGF2:INS:PTPN11:IGF1R:SLC2A4:FGF21:ATP6V1B1:MBD5:CPS1:PPARG:NCK1:GAB1:PRKAA1:GHR:ARG1:GRB10:POR:GPR21	2.10284e-05
MDD	BUN	GO_NEGATIVE_REGULATION_OF_BIOSYNTHETIC_PROCESS	1511	66	0.00685723	MIER1:SHC1:ZBTB7B:EFNA1:MUC1:CLK2:GON4L:GTPBP4:ARID5B:SUFU:CTBP2:IGF2:INS:PHF21A:NR1H3:SPI1:CELF1:KAT5:OVOL1:EED:YAF2:PPHLN1:PRICKLE1:DACH1:BMP4:NR2F2:FTO:WWP2:TCF25:ACADVL:HNF1B:MED1:ZNF540:APOE:APOC1:VAX2:PCGF1:LOXL3:TFCP2L1:ZRANB3:RQCD1:PPARG:RARB:HCLS1:NCK1:MECOM:BCL6:UBE2D3:DAB2:PRKAA1:RAD17:NSD1:MXD3:HIST1H1A:HIST1H3A:HIST1H4A:HIST1H4B:HIST1H3B:HIST1H3C:HIST1H1C:ZNF318:TFAP2B:TCF21:HOXA2:HO…	2.33239e-05
MDD	BUN	GO_POSITIVE_REGULATION_OF_PATHWAY_RESTRICTED_SMAD_PROTEIN_PHOSPHORYLATION	47	8	0.00727952	INHBC:INHBE:BMP4:GDF7:ACVR2A:DAB2:HFE:RBPMS	2.59265e-05
MDD	BUN	GO_REGULATION_OF_CELL_DIFFERENTIATION	1762	74	0.00727952	ZBTB7B:EFNA1:TRIM46:ARHGEF2:SEMA4A:BGLAP:SUFU:IGF2:INS:ELF5:NR1H3:SPI1:FZD4:PRICKLE1:GLI1:BMP4:SEMA6D:RORA:FBXO22:ISL2:FTO:FANCA:DLG4:DVL2:HNF1B:MED1:CDK12:MAPT:WNT3:WNT9B:CSNK1D:SIGLEC15:ZBTB7C:NFATC1:PTBP1:APOE:SULT2B1:MAMSTR:FAM150B:GRHL1:GDF7:TLX2:LOXL3:PAX8:EPB41L5:ACVR2A:HOXD3:CTDSP1:RBM38:GNAS:PPARG:RARB:HCLS1:NCK1:BCL6:SLC9B2:DAB2:GPR98:PRELID1:RGS14:HIST1H3A:HIST1H4A:HIST1H4B:HIST1H3B:HI…	2.67411e-05
MDD	BUN	GO_CELLULAR_RESPONSE_TO_PEPTIDE	363	24	0.00833973	SHC1:ZBTB7B:PKLR:ARHGEF2:BGLAP:IGF2:INS:PTPN11:IGF1R:SLC2A4:FGF21:ATP6V1B1:MBD5:CPS1:PPARG:CASR:NCK1:GAB1:PRKAA1:GHR:ARG1:GRB10:POR:GPR21	3.17704e-05
MDD	BUN	GO_HINDLIMB_MORPHOGENESIS	36	7	0.00861253	BMP4:MED1:WNT3:HOXD10:GNAS:RARB:TFAP2B	3.39814e-05
MDD	BUN	GO_ANIMAL_ORGAN_MORPHOGENESIS	1016	48	0.0126077	ADAM15:EFNA1:THBS3:GBA:ASH1L:BGLAP:ARID5B:SUFU:IGF2:TH:MYBPC3:FZD4:PRICKLE1:GLI1:BMP4:WDR72:DVL2:HNF1B:MED1:WNT9B:GDF7:VAX2:ATP6V1B1:PAX8:HOXD13:HOXD11:HOXD10:HOXD3:HOXD4:GNAS:RARB:DAB2:KLHL3:SLC34A1:TFAP2B:RSPO3:ARG1:TCF21:UNCX:HOXA1:HOXA2:HOXA3:HOXA4:HOXA5:HOXA6:HOXA7:POR:STC1	5.14602e-05
MDD	BUN	GO_REGULATION_OF_CELLULAR_RESPONSE_TO_INSULIN_STIMULUS	67	9	0.0136903	ZBTB7B:BGLAP:IGF2:INS:PTPN11:NCK1:PRKAA1:GRB10:GPR21	5.77414e-05
MDD	BUN	GO_POSITIVE_REGULATION_OF_PROTEIN_METABOLIC_PROCESS	1567	66	0.0162012	SHC1:CKS1B:ZBTB7B:EFNA1:MUC1:GBA:ARHGEF2:LAMTOR2:LMNA:LARP4B:IGF2:INS:SAA1:NR1H3:MADD:KAT5:EED:FZD4:PRICKLE1:INHBC:INHBE:MAPKAPK5:ERP29:PTPN11:DNAJC3:BMP4:FBXO22:IGF1R:ARL2BP:CDK10:DLG4:DVL2:PHF23:MAPT:CSNK1D:PTBP1:AZU1:APOE:FGF21:FAM150B:GDF7:HTRA2:MAP3K19:RAB3GAP1:ACVR2A:SLC11A1:RQCD1:PPARG:HCLS1:CASR:NCK1:BCL6:KLB:DAB2:PRKAA1:FBXO4:GHR:CKS1B:CCNB1:PJA2:PRELID1:HFE:TTBK1:PIK3CG:PRKAG2:RBPMS:FAM…	7.05358e-05
MDD	BUN	GO_GROWTH	945	45	0.0165011	SHC1:ADAM15:TRIM46:THBS3:LAMTOR2:SEMA4A:LGR6:ARID5B:VCL:IGF2:INS:NDUFS3:KAT5:RERG:GLI1:PTPN11:BMP4:SEMA6D:FTO:HNF1B:MED1:MAPT:WNT3:APOE:HTRA2:EPB41L5:TFCP2L1:MBD5:HOXD13:VIL1:GNAS:PPARG:RARB:EAF2:BCL6:GHR:SEPP1:CCNB1:HOXA5:FZD9:POR:PTPN12:STC1:FAM122A:GPR21	7.40865e-05
MDD	BUN	GO_CELLULAR_RESPONSE_TO_ENDOGENOUS_STIMULUS	1331	58	0.0175812	SHC1:ZBTB7B:HCN3:PKLR:ARHGEF2:LAMTOR2:BGLAP:IGF2:INS:TH:NR1H3:KAT5:PTPN11:COL4A2:BMP4:FUT8:RORA:NR2F2:IGF1R:SLC2A4:MED1:MAPT:CSNK1D:PTBP1:FGF21:GDF7:ATP6V1B1:PAX8:EPB41L5:ACVR2A:MBD5:CPS1:VIL1:RQCD1:PPARG:RARB:CASR:NCK1:KLB:FGF5:UBE2D3:GAB1:DAB2:PTGER4:PRKAA1:GHR:CDK7:SLC34A1:HFE:TFAP2B:ARG1:TCF21:GRB10:POR:PTPN12:PIK3CG:STC1:GPR21	8.13279e-05
MDD	BUN	GO_REGULATION_OF_KINASE_ACTIVITY	837	41	0.0178129	SHC1:CKS1B:EFNA1:GBA:LAMTOR2:GTPBP4:IGF2:INS:SAA1:GTF2H1:ELP4:MADD:FZD4:MAPKAPK5:ERP29:PTPN11:DNAJC3:BMP4:NR2F2:IGF1R:DLG4:DVL2:CDK12:MAPT:AZU1:APOE:RASIP1:FAM150B:GCKR:MAP3K19:SLC11A1:ITSN1:NCK1:PRKAA1:GHR:CKS1B:CCNB1:CDK7:RGS14:TTBK1:PIK3CG:PRKAG2	8.48235e-05
MDD	BUN	GO_EMBRYO_DEVELOPMENT_ENDING_IN_BIRTH_OR_EGG_HATCHING	619	33	0.0181298	SSBP3:SLC35D1:SUFU:IGF2:CELF1:PRICKLE1:BMP4:FUT8:NR2F2:DVL2:HNF1B:MED1:WNT9B:GDF7:EPB41L5:ACVR2A:HOXD10:HOXD3:HOXD4:HOXD1:GNAS:SHROOM3:C6:CCNB1:RSPO3:HOXA1:HOXA2:HOXA3:HOXA4:HOXA5:HOXA6:HOXA7:HOXA9	8.88836e-05
MDD	BUN	GO_NEGATIVE_REGULATION_OF_RNA_BIOSYNTHETIC_PROCESS	1218	54	0.0181298	MIER1:SHC1:ZBTB7B:EFNA1:MUC1:GON4L:ARID5B:SUFU:CTBP2:IGF2:PHF21A:NR1H3:SPI1:KAT5:OVOL1:EED:YAF2:PPHLN1:PRICKLE1:DACH1:BMP4:NR2F2:WWP2:TCF25:HNF1B:MED1:ZNF540:VAX2:PCGF1:LOXL3:TFCP2L1:PPARG:RARB:HCLS1:NCK1:MECOM:BCL6:UBE2D3:DAB2:NSD1:MXD3:HIST1H1A:HIST1H3A:HIST1H4A:HIST1H4B:HIST1H3B:HIST1H3C:HIST1H1C:ZNF318:TFAP2B:TCF21:HOXA2:HOXA7:MLXIPL	9.35207e-05
MDD	BUN	GO_POSITIVE_REGULATION_OF_PHOSPHORUS_METABOLIC_PROCESS	1042	48	0.0181298	SHC1:CKS1B:EFNA1:GBA:ARHGEF2:LAMTOR2:IGF2:INS:SAA1:MADD:FZD4:INHBC:INHBE:MAPKAPK5:ERP29:PTPN11:BMP4:IGF1R:ARL2BP:CDK10:DLG4:DVL2:MAPT:CSNK1D:PTBP1:AZU1:APOE:FGF21:FAM150B:GDF7:MAP3K19:ACVR2A:SLC11A1:RQCD1:ITSN1:HCLS1:CASR:KLB:DAB2:PRKAA1:GHR:CKS1B:CCNB1:PJA2:HFE:TTBK1:PIK3CG:PRKAG2:RBPMS	9.49791e-05
MDD	BUN	GO_CHROMATIN_ORGANIZATION	758	38	0.0181298	MIER1:GTF2B:ZBTB7B:MUC1:ASH1L:LMNA:IGF2:PHF21A:DDB2:SPI1:KAT5:EED:PPHLN1:CHD9:PRDM7:KANSL1:SUPT7L:BRE:INO80B:PCGF1:MSL2:MECOM:BCL6:PRKAA1:CCNB1:CENPH:NSD1:HIST1H1A:HIST1H3A:HIST1H4A:HIST1H4B:HIST1H3B:HIST1H2AB:HIST1H2BB:HIST1H3C:HIST1H1C:BAZ1B:ZNF462	9.61989e-05
MDD	BUN	GO_RESPONSE_TO_PEPTIDE_HORMONE	416	25	0.0188764	SHC1:ZBTB7B:PKLR:BGLAP:IGF2:INS:TH:PTPN11:IGF1R:SLC2A4:FGF21:EIF2B4:ATP6V1B1:MBD5:CPS1:PPARG:NCK1:GAB1:PRKAA1:GHR:SLC34A1:ARG1:GRB10:POR:GPR21	0.000102729
MDD	BUN	GO_DEVELOPMENTAL_GROWTH	627	33	0.0202896	ADAM15:TRIM46:THBS3:SEMA4A:LGR6:ARID5B:VCL:IGF2:GLI1:PTPN11:BMP4:SEMA6D:FTO:HNF1B:MED1:MAPT:WNT3:APOE:HTRA2:EPB41L5:MBD5:HOXD13:VIL1:GNAS:RARB:GHR:CCNB1:HOXA5:FZD9:POR:PTPN12:STC1:GPR21	0.00011318
MDD	BUN	GO_NEGATIVE_REGULATION_OF_DEFENSE_RESPONSE	187	15	0.0209879	DCST1:GBA:ASH1L:INS:SAA1:NR1H3:TRAFD1:RORA:APOE:PPARG:IL20RB:PTGER4:TRIM38:ARG1:ENPP3	0.000119931
MDD	BUN	GO_CELLULAR_RESPONSE_TO_INSULIN_STIMULUS	209	16	0.0212666	SHC1:ZBTB7B:PKLR:BGLAP:IGF2:INS:PTPN11:IGF1R:SLC2A4:ATP6V1B1:PPARG:NCK1:GAB1:PRKAA1:GRB10:GPR21	0.000124417
MDD	BUN	GO_TUBE_MORPHOGENESIS	799	39	0.0227232	SHC1:ADAM15:EFNA1:SEMA4A:SUFU:SPI1:FZD4:PRICKLE1:GLI1:COL4A2:BMP4:RORA:NR2F2:DVL2:HNF1B:MED1:WNT9B:BCAS3:APOE:RASIP1:GDF7:PAX8:EPB41L5:HOXD13:HOXD11:PPARG:CASR:SHROOM3:GAB1:C6:KLHL3:TFAP2B:RSPO3:TCF21:HOXA1:HOXA3:HOXA5:HOXA7:PIK3CG	0.00013603
MDD	BUN	GO_NEGATIVE_REGULATION_OF_GENE_EXPRESSION_EPIGENETIC	129	12	0.0233067	MIER1:SPI1:EED:PPHLN1:PCGF1:HIST1H1A:HIST1H3A:HIST1H4A:HIST1H4B:HIST1H3B:HIST1H3C:HIST1H1C	0.000142694
MDD	BUN	GO_CARBOHYDRATE_HOMEOSTASIS	234	17	0.0233402	INS:TH:HECTD4:PTPN11:HNF1A:IGF1R:SLC2A4:FGF21:GCKR:MBD5:PPARG:CASR:SLC9B2:PRKAA1:TFAP2B:MLXIPL:GPR21	0.000146075
MDD	BUN	GO_NEPHRIC_DUCT_FORMATION	5	3	0.0264816	BMP4:HNF1B:WNT9B	0.000169338
MDD	BUN	GO_RESPONSE_TO_ENDOGENOUS_STIMULUS	1586	65	0.0265182	SHC1:ZBTB7B:GBA:HCN3:PKLR:ARHGEF2:LAMTOR2:BGLAP:IGF2:INS:TH:NR1H3:KAT5:RERG:PTPN11:COL4A2:BMP4:FUT8:RORA:NR2F2:IGF1R:NQO1:SLC2A4:MED1:MAPT:CSNK1D:PTBP1:APOE:FGF21:GDF7:EIF2B4:ATP6V1B1:PAX8:EPB41L5:ACVR2A:MBD5:HOXD13:CPS1:VIL1:RQCD1:PPARG:RARB:HCLS1:CASR:NCK1:KLB:FGF5:UBE2D3:GAB1:DAB2:PTGER4:PRKAA1:GHR:CDK7:SLC34A1:HFE:TFAP2B:ARG1:TCF21:GRB10:POR:PTPN12:PIK3CG:STC1:GPR21	0.000176037
MDD	BUN	GO_NEGATIVE_REGULATION_OF_IMMUNE_RESPONSE	133	12	0.0265182	ZBTB7B:DCST1:INS:NR1H3:TRAFD1:LOXL3:PPARG:IL20RB:BCL6:HFE:ARG1:ENPP3	0.000190531
MDD	BUN	GO_RESPONSE_TO_HORMONE	956	44	0.0265182	SHC1:ZBTB7B:GBA:PKLR:BGLAP:IGF2:INS:TH:NR1H3:KAT5:RERG:PTPN11:BMP4:RORA:NR2F2:IGF1R:NQO1:SLC2A4:MED1:FGF21:EIF2B4:ATP6V1B1:PAX8:MBD5:HOXD13:CPS1:RQCD1:PPARG:RARB:HCLS1:NCK1:GAB1:DAB2:PTGER4:PRKAA1:GHR:CDK7:SLC34A1:ARG1:TCF21:GRB10:POR:STC1:GPR21	0.000190622
MDD	BUN	GO_RESPONSE_TO_HERBICIDE	12	4	0.0265182	TH:CYP1A1:HTRA2:ARG1	0.00019122
MDD	BUN	GO_DISTAL_TUBULE_DEVELOPMENT	12	4	0.0265182	UMOD:PAX8:KLHL3:TFAP2B	0.00019122
MDD	BUN	GO_NEGATIVE_REGULATION_OF_ACUTE_INFLAMMATORY_RESPONSE	12	4	0.0265182	ASH1L:INS:PPARG:IL20RB	0.00019122
MDD	BUN	GO_RESPONSE_TO_PEPTIDE	487	27	0.0281826	SHC1:ZBTB7B:PKLR:ARHGEF2:BGLAP:IGF2:INS:TH:PTPN11:IGF1R:SLC2A4:FGF21:EIF2B4:ATP6V1B1:MBD5:CPS1:PPARG:CASR:NCK1:GAB1:PRKAA1:GHR:SLC34A1:ARG1:GRB10:POR:GPR21	0.000207056
MDD	BUN	GO_INSULIN_RECEPTOR_SIGNALING_PATHWAY	135	12	0.02911	SHC1:ZBTB7B:IGF2:INS:PTPN11:IGF1R:ATP6V1B1:NCK1:GAB1:PRKAA1:GRB10:GPR21	0.000219183
MDD	BUN	GO_PATHWAY_RESTRICTED_SMAD_PROTEIN_PHOSPHORYLATION	63	8	0.02911	INHBC:INHBE:BMP4:GDF7:ACVR2A:DAB2:HFE:RBPMS	0.000221791
MDD	BUN	GO_REGULATION_OF_PROTEIN_SERINE_THREONINE_KINASE_ACTIVITY	493	27	0.032452	SHC1:CKS1B:GBA:LAMTOR2:GTPBP4:IGF2:SAA1:GTF2H1:MADD:FZD4:MAPKAPK5:ERP29:PTPN11:BMP4:NR2F2:IGF1R:DVL2:CDK12:APOE:RASIP1:PRKAA1:GHR:CKS1B:CCNB1:CDK7:RGS14:PIK3CG:PRKAG2	0.000251668
MDD	BUN	GO_COLLECTING_DUCT_DEVELOPMENT	13	4	0.0342827	BMP4:WNT9B:PAX8:TFAP2B	0.00027053
MDD	BUN	GO_EPITHELIUM_DEVELOPMENT	1245	53	0.0369576	SSBP3:RAB25:VCL:SUFU:ELF5:OVOL1:FZD4:PPHLN1:PRICKLE1:GLI1:BMP4:CYP1A1:NR2F2:UMOD:ACADVL:DVL2:HNF1B:MED1:WNT3:WNT9B:FASN:SIPA1L3:SULT2B1:RASIP1:GRHL1:GDF7:SLC4A5:LOXL3:PAX8:EPB41L5:TFCP2L1:HOXD13:HOXD11:CPS1:VIL1:PPARG:RARB:CASR:PPP2R3A:ARHGEF26:SHROOM3:DAB2:MARVELD2:KLHL3:TFAP2B:GSTA2:GSTA1:SIM1:RSPO3:TCF21:HOXA5:HOXA7:STC1	0.000296667
MDD	BUN	GO_CHROMATIN_ORGANIZATION_INVOLVED_IN_REGULATION_OF_TRANSCRIPTION	121	11	0.0393711	MIER1:EED:PPHLN1:PCGF1:HIST1H1A:HIST1H3A:HIST1H4A:HIST1H4B:HIST1H3B:HIST1H3C:HIST1H1C	0.00032728
MDD	BUN	GO_DIGESTIVE_SYSTEM_DEVELOPMENT	141	12	0.0393711	IGF2:GLI1:BMP4:CYP1A1:HNF1B:EPB41L5:HOXD13:CPS1:RARB:CCNB1:TCF21:HOXA5	0.000328131
MDD	BUN	GO_MESENCHYMAL_STEM_CELL_MAINTENANCE_INVOLVED_IN_NEPHRON_MORPHOGENESIS	6	3	0.0393711	HNF1B:WNT9B:PAX8	0.00033211
MDD	BUN	GO_PEPTIDYL_AMINO_ACID_MODIFICATION	1192	51	0.0401794	PKN2:GTF2B:SHC1:EFNA1:DPM3:KRTCAP2:MUC1:CLK2:ASH1L:ARHGEF2:LMNA:METTL10:IGF2:SPI1:AGBL2:NUP160:KAT5:EED:MAPKAPK5:NAA25:UGGT2:FUT8:IGF1R:ARL2BP:CDK10:PRDM7:DLG4:DVL2:KANSL1:CSNK1D:AZU1:QPCTL:FAM150B:SUPT7L:LOXL3:RQCD1:TTLL4:HCLS1:MSL2:NCK1:MECOM:PRKAA1:GHR:CCNB1:NSD1:HIST1H1C:TTBK1:BAZ1B:MLXIPL:POR:PRKAG2	0.000344395
MDD	BUN	GO_REGULATION_OF_MULTICELLULAR_ORGANISM_GROWTH	69	8	0.04799	IGF2:PTPN11:FTO:HTRA2:MBD5:VIL1:GHR:GPR21	0.000417872
MDD	BUN	GO_CELLULAR_RESPONSE_TO_OXYGEN_CONTAINING_COMPOUND	1083	47	0.0490602	SHC1:ZBTB7B:ADAM15:HCN3:PKLR:ARHGEF2:LAMTOR2:BGLAP:IGF2:INS:TH:NR1H3:SPI1:KAT5:FZD4:PTPN11:RORA:IGF1R:NQO1:SLC2A4:MED1:MAPT:WNT3:WNT9B:FGF21:ATP6V1B1:HTRA2:MBD5:CPS1:PPARG:RARB:CASR:NCK1:SLC9B2:GAB1:PTGER4:PRKAA1:GHR:CCNB1:ARG1:HOXA2:GRB10:MLXIPL:POR:PIK3CG:STC1:GPR21	0.000433866
MDD	eGFRcrea	GO_REGULATION_OF_HEMOPOIESIS	452	72	0.0369278	PRKCZ:PSMA5:MOV10:ARNT:PSMD4:CD46:HLX:FAM213A:FSHB:SPI1:PSMC3:SART1:ZBTB16:ETS1:ACVR1B:PSMD9:BMP4:ZFP36L1:SIN3A:IL27:ATXN1L:FANCA:MED1:ERBB2:IKZF3:PSMD3:CSF3:STAT3:PSMD12:SMAD7:IL12RB1:ZFP36L2:MEIS1:ACVR2A:NFE2L2:CREB1:ITCH:EIF6:GNAS:ZBTB46:TNRC6B:EP300:KAT2B:P4HTM:RHOA:PSMD6:MITF:HCLS1:DHX36:PSMD2:HES1:SLC9B2:FNIP1:CSF2:IRF1:IL5:PRELID1:HIST1H3F:HIST1H3G:HIST1H4H:BTN2A2:HIST1H4I:HIST1H3H:HIST1H4…	5.61225e-06
MDD	eGFRcrea	GO_IMMUNE_SYSTEM_DEVELOPMENT	941	128	0.0369278	PRKCZ:CASP9:WASF2:ATPIF1:LEPR:WDR78:PSMA5:MOV10:ARNT:PSMD4:EFNA4:GON4L:SEMA4A:PRRC2C:CD46:HLX:FAM213A:FAM35A:NFKB2:FSHB:SPI1:PSMC3:SART1:GAB2:ZBTB16:ETS1:ACVR1B:SH2B3:PTPN11:HNF1A:PSMD9:BMP4:ZFP36L1:PSEN1:STON2:SMAD3:SIN3A:IL27:CD19:SLC7A6OS:SMPD3:ATXN1L:CBFA2T3:FANCA:MED1:ERBB2:IKZF3:PSMD3:CSF3:THRA:STAT3:NFE2L1:PSMD12:SMAD7:STK11:EEF2:DNASE2:KLF1:IL27RA:PKN1:IL12RB1:SIPA1L3:RRAS:ZFP36L2:EPAS1:M…	1.00484e-05
MDD	eGFRcrea	GO_REGULATION_OF_CHONDROCYTE_DIFFERENTIATION	47	15	0.0369771	RELA:ZBTB16:ACVRL1:FAM101A:BMP4:SMAD3:ADAMTS7:KIAA1715:GDF5:CHADL:RARB:RUNX2:HOXA11:POR:LOXL2	1.50927e-05
MDD	eGFRcrea	GO_NEGATIVE_REGULATION_OF_PHOSPHORUS_METABOLIC_PROCESS	512	77	0.0375662	PRKCZ:SFN:PPP1R8:PPAP2B:ENSA:ASH1L:FAM129A:PARD3:PBLD:TARBP2:DUSP6:PIBF1:BMP4:ZFYVE1:PSEN1:BDKRB2:CASC5:PPP1R14D:CHP1:CSK:IGF1R:TSC2:CD2BP2:DUS2:WDR81:INCA1:GGNBP2:PPP1R1B:CDK5RAP3:PPM1E:SMAD7:MIDN:PKN1:ELL:KIRREL2:APOE:RASIP1:EMILIN1:GCKR:SPRED2:CTDSP1:SAG:FKBP1A:ITCH:PTK6:ZGPAT:DUSP18:PP2D1:KAT2B:PRKAR2A:QARS:RHOA:DAG1:FAM212A:GNAI2:HYAL2:PDE12:CBLB:HEG1:NCK1:MECOM:EIF4G1:DLG1:PPARGC1A:RGS14:BT…	2.22325e-05
MDD	eGFRcrea	GO_QUATERNARY_AMMONIUM_GROUP_TRANSPORT	12	7	0.0375662	SLC25A45:SLC25A29:SLC25A20:SLC22A4:SLC22A5:SLC22A1:SLC22A3	3.28962e-05
MDD	eGFRcrea	GO_POSITIVE_REGULATION_OF_CHONDROCYTE_DIFFERENTIATION	20	9	0.0375662	RELA:ZBTB16:ACVRL1:SMAD3:GDF5:RUNX2:HOXA11:POR:LOXL2	3.57001e-05
MDD	eGFRcrea	GO_RIBONUCLEOPROTEIN_COMPLEX_SUBUNIT_ORGANIZATION	243	43	0.0375662	PRPF3:KIAA0907:EIF3F:CELF1:CLP1:SART1:PIH1D2:DDX23:TARBP2:PTGES3:ATXN2:RPL6:HSP90AA1:RPS27L:SNUPN:EFTUD1:RPL3L:TRAF7:EIF3CL:EIF3C:ATXN2L:CD2BP2:DDX28:PRMT7:PLD6:ZNHIT3:GRB7:SNRPD1:TXNL4A:LSM4:SNRPD2:DDX1:EIF6:PRPF6:NHP2L1:USP4:RBM5:ATR:ABT1:RPS10:SNRPC:SBDS:STYXL1	3.57773e-05
MDD	eGFRcrea	GO_GENERATION_OF_PRECURSOR_METABOLITES_AND_ENERGY	481	72	0.0435013	ATPIF1:AKR1A1:NDC1:LEPR:ARNT:PKLR:PFKFB2:OGDHL:SORBS1:IGF2:INS:PHLDA2:NDUFS3:NUP160:DLAT:SDHD:SDHD:ATP5G2:ATP5B:HSD17B6:ALDH2:SUCLA2:COX8C:C15orf48:COX5A:ETFA:NDUFB10:TRAP1:ACSM1:NQO1:CBFA2T3:STAT3:CYB5A:ATP5D:NDUFA13:AKT2:GIPR:KHK:GCKR:ASIP:ACSS2:EIF6:GNAS:ATP5O:UQCR10:ACO2:NDUFA6:XYLB:TREX1:PFKFB4:UQCRC1:RHOA:PDE12:NKX1-1:PPARGC1A:NUP54:FAM47E-STBD1:NDUFS4:DMGDH:LYRM7:P4HA2:UQCRQ:HK3:PRELID1:GB…	4.73483e-05
MDD	eGFRcys	GO_CHROMATIN_ASSEMBLY	152	44	3.91034e-19	NASP:NAA60:NAA60:CTCF:CENPT:CENPA:HIST1H1A:HIST1H3A:HIST1H4A:HIST1H4B:HIST1H3B:HIST1H2BB:HIST1H3C:HIST1H1C:HIST1H4C:HIST1H1T:HIST1H2BC:HIST1H1E:HIST1H2BD:HIST1H2BE:HIST1H4D:HIST1H3D:HIST1H2BF:HIST1H4E:HIST1H2BG:HIST1H3E:HIST1H1D:HIST1H4F:HIST1H4G:HIST1H3F:HIST1H2BH:HIST1H3G:HIST1H2BI:HIST1H2BJ:HIST1H2BL:HIST1H3H:HIST1H2BM:HIST1H4J:HIST1H4K:HIST1H2BN:HIST1H1B:HIST1H3I:HIST1H4L:HIST1H3J:HIST1H2BO	7.73629e-23
MDD	eGFRcys	GO_NUCLEOSOME_ORGANIZATION	168	46	3.91034e-19	ARID1A:NASP:NFE2:NAA60:NAA60:CTCF:CENPT:CENPA:HIST1H1A:HIST1H3A:HIST1H4A:HIST1H4B:HIST1H3B:HIST1H2BB:HIST1H3C:HIST1H1C:HIST1H4C:HIST1H1T:HIST1H2BC:HIST1H1E:HIST1H2BD:HIST1H2BE:HIST1H4D:HIST1H3D:HIST1H2BF:HIST1H4E:HIST1H2BG:HIST1H3E:HIST1H1D:HIST1H4F:HIST1H4G:HIST1H3F:HIST1H2BH:HIST1H3G:HIST1H2BI:HIST1H2BJ:HIST1H2BL:HIST1H3H:HIST1H2BM:HIST1H4J:HIST1H4K:HIST1H2BN:HIST1H1B:HIST1H3I:HIST1H4L:HIST1H3J…	1.06404e-22
MDD	eGFRcys	GO_CHROMATIN_ASSEMBLY_OR_DISASSEMBLY	178	47	4.82956e-19	ARID1A:NASP:NFE2:NAA60:NAA60:HIRIP3:CTCF:CENPT:CENPA:HIST1H1A:HIST1H3A:HIST1H4A:HIST1H4B:HIST1H3B:HIST1H2BB:HIST1H3C:HIST1H1C:HIST1H4C:HIST1H1T:HIST1H2BC:HIST1H1E:HIST1H2BD:HIST1H2BE:HIST1H4D:HIST1H3D:HIST1H2BF:HIST1H4E:HIST1H2BG:HIST1H3E:HIST1H1D:HIST1H4F:HIST1H4G:HIST1H3F:HIST1H2BH:HIST1H3G:HIST1H2BI:HIST1H2BJ:HIST1H2BL:HIST1H3H:HIST1H2BM:HIST1H4J:HIST1H4K:HIST1H2BN:HIST1H1B:HIST1H3I:HIST1H4L:H…	1.97125e-22
MDD	eGFRcys	GO_DNA_PACKAGING	195	46	1.51307e-16	NASP:NAA60:NAA60:CTCF:CENPT:CHMP1A:TSSK6:CENPA:HIST1H1A:HIST1H3A:HIST1H4A:HIST1H4B:HIST1H3B:HIST1H2BB:HIST1H3C:HIST1H1C:HIST1H4C:HIST1H1T:HIST1H2BC:HIST1H1E:HIST1H2BD:HIST1H2BE:HIST1H4D:HIST1H3D:HIST1H2BF:HIST1H4E:HIST1H2BG:HIST1H3E:HIST1H1D:HIST1H4F:HIST1H4G:HIST1H3F:HIST1H2BH:HIST1H3G:HIST1H2BI:HIST1H2BJ:HIST1H2BL:HIST1H3H:HIST1H2BM:HIST1H4J:HIST1H4K:HIST1H2BN:HIST1H1B:HIST1H3I:HIST1H4L:HIST1H3…	8.23438e-20
MDD	eGFRcys	GO_DNA_REPLICATION_DEPENDENT_NUCLEOSOME_ORGANIZATION	32	20	6.10404e-16	NASP:HIST1H3A:HIST1H4A:HIST1H4B:HIST1H3B:HIST1H3C:HIST1H4C:HIST1H4D:HIST1H3D:HIST1H4E:HIST1H3E:HIST1H4F:HIST1H3F:HIST1H3G:HIST1H3H:HIST1H4J:HIST1H4K:HIST1H3I:HIST1H4L:HIST1H3J	4.15241e-19
MDD	eGFRcys	GO_CHROMATIN_ORGANIZATION	758	96	1.56484e-15	RERE:ARID1A:NASP:MIER1:GTF2B:PRMT6:SETDB1:ZBTB7B:MUC1:RNF2:WAC:DYDC1:IGF2:SPI1:RELA:KAT5:PPHLN1:HDAC7:NFE2:SETD8:FOXA1:DPF3:SIN3A:MORF4L1:NAA60:NAA60:HIRIP3:INO80E:MAPK3:CHD9:CTCF:CENPT:PRMT7:SOX15:PKN1:TSSK6:CENPA:SUPT7L:KDM3A:FOXA2:VPRBP:MSL2:MECOM:YEATS2:PPARGC1A:NSD1:HIST1H1A:HIST1H3A:HIST1H4A:HIST1H4B:HIST1H3B:HIST1H2AB:HIST1H2BB:HIST1H3C:HIST1H1C:HIST1H4C:HIST1H1T:HIST1H2BC:HIST1H2AC:HIST1H…	1.27742e-18
MDD	eGFRcys	GO_PROTEIN_DNA_COMPLEX_SUBUNIT_ORGANIZATION	266	50	5.96696e-14	ARID1A:NASP:GTF2B:PSMC3:NFE2:NAA60:NAA60:CTCF:ACD:CENPT:HNF1B:CENPA:HIST1H1A:HIST1H3A:HIST1H4A:HIST1H4B:HIST1H3B:HIST1H2BB:HIST1H3C:HIST1H1C:HIST1H4C:HIST1H1T:HIST1H2BC:HIST1H1E:HIST1H2BD:HIST1H2BE:HIST1H4D:HIST1H3D:HIST1H2BF:HIST1H4E:HIST1H2BG:HIST1H3E:HIST1H1D:HIST1H4F:HIST1H4G:HIST1H3F:HIST1H2BH:HIST1H3G:HIST1H2BI:HIST1H2BJ:HIST1H2BL:HIST1H3H:HIST1H2BM:HIST1H4J:HIST1H4K:HIST1H2BN:HIST1H1B:HIST…	5.68282e-17
MDD	eGFRcys	GO_NEGATIVE_REGULATION_OF_GENE_EXPRESSION_EPIGENETIC	129	33	9.84189e-13	ARID1A:MIER1:SETDB1:SPI1:PPHLN1:SIN3A:MORF4L1:HIST1H1A:HIST1H3A:HIST1H4A:HIST1H4B:HIST1H3B:HIST1H3C:HIST1H1C:HIST1H4C:HIST1H1T:HIST1H1E:HIST1H4D:HIST1H3D:HIST1H4E:HIST1H3E:HIST1H1D:HIST1H4F:HIST1H3F:HIST1H3G:HIST1H3H:HIST1H4J:HIST1H4K:HIST1H1B:HIST1H3I:HIST1H4L:HIST1H3J:TRIM27	1.07123e-15
MDD	eGFRcys	GO_CHROMATIN_SILENCING_AT_RDNA	40	19	2.79697e-12	HIST1H3A:HIST1H4A:HIST1H4B:HIST1H3B:HIST1H3C:HIST1H4C:HIST1H4D:HIST1H3D:HIST1H4E:HIST1H3E:HIST1H4F:HIST1H3F:HIST1H3G:HIST1H3H:HIST1H4J:HIST1H4K:HIST1H3I:HIST1H4L:HIST1H3J	3.42487e-15
MDD	eGFRcys	GO_DNA_CONFORMATION_CHANGE	288	49	5.05737e-12	NASP:NAA60:NAA60:CTCF:CENPT:CHMP1A:TOP3A:TSSK6:DDX1:CENPA:DHX36:HIST1H1A:HIST1H3A:HIST1H4A:HIST1H4B:HIST1H3B:HIST1H2BB:HIST1H3C:HIST1H1C:HIST1H4C:HIST1H1T:HIST1H2BC:HIST1H1E:HIST1H2BD:HIST1H2BE:HIST1H4D:HIST1H3D:HIST1H2BF:HIST1H4E:HIST1H2BG:HIST1H3E:HIST1H1D:HIST1H4F:HIST1H4G:HIST1H3F:HIST1H2BH:HIST1H3G:HIST1H2BI:HIST1H2BJ:HIST1H2BL:HIST1H3H:HIST1H2BM:HIST1H4J:HIST1H4K:HIST1H2BN:HIST1H1B:HIST1H3I…	7.21382e-15
MDD	eGFRcys	GO_CHROMATIN_ORGANIZATION_INVOLVED_IN_REGULATION_OF_TRANSCRIPTION	121	31	5.05737e-12	ARID1A:MIER1:SETDB1:PPHLN1:SIN3A:MORF4L1:HIST1H1A:HIST1H3A:HIST1H4A:HIST1H4B:HIST1H3B:HIST1H3C:HIST1H1C:HIST1H4C:HIST1H1T:HIST1H1E:HIST1H4D:HIST1H3D:HIST1H4E:HIST1H3E:HIST1H1D:HIST1H4F:HIST1H3F:HIST1H3G:HIST1H3H:HIST1H4J:HIST1H4K:HIST1H1B:HIST1H3I:HIST1H4L:HIST1H3J	7.56886e-15
MDD	eGFRcys	GO_PROTEIN_HETEROTETRAMERIZATION	53	20	8.76001e-11	NUP54:HIST1H3A:HIST1H4A:HIST1H4B:HIST1H3B:HIST1H3C:HIST1H4C:HIST1H4D:HIST1H3D:HIST1H4E:HIST1H3E:HIST1H4F:HIST1H3F:HIST1H3G:HIST1H3H:HIST1H4J:HIST1H4K:HIST1H3I:HIST1H4L:HIST1H3J	1.43021e-13
MDD	eGFRcys	GO_REGULATION_OF_GENE_SILENCING	149	32	3.15894e-10	MIER1:SETDB1:PPHLN1:SIN3A:POLR2A:NUP54:HIST1H1A:HIST1H3A:HIST1H4A:HIST1H4B:HIST1H3B:HIST1H3C:HIST1H1C:HIST1H4C:HIST1H1T:HIST1H1E:HIST1H4D:HIST1H3D:HIST1H4E:HIST1H3E:HIST1H1D:HIST1H4F:HIST1H3F:HIST1H3G:HIST1H3H:HIST1H4J:HIST1H4K:HIST1H1B:HIST1H3I:HIST1H4L:HIST1H3J:POM121	5.58725e-13
MDD	eGFRcys	GO_MEGAKARYOCYTE_DIFFERENTIATION	93	25	4.96511e-10	PRMT6:NFE2:PTPN11:SIN3A:MEIS1:KIT:HIST1H3A:HIST1H4A:HIST1H4B:HIST1H3B:HIST1H3C:HIST1H4C:HIST1H4D:HIST1H3D:HIST1H4E:HIST1H3E:HIST1H4F:HIST1H3F:HIST1H3G:HIST1H3H:HIST1H4J:HIST1H4K:HIST1H3I:HIST1H4L:HIST1H3J	9.45736e-13
MDD	eGFRcys	GO_CHROMOSOME_ORGANIZATION	1160	110	1.36665e-09	RERE:EXOSC10:ARID1A:NASP:MIER1:GTF2B:PRMT6:HORMAD1:SETDB1:ZBTB7B:MUC1:CCT3:RNF2:WAC:DYDC1:IGF2:SPI1:FEN1:RELA:KAT5:PPHLN1:HDAC7:NFE2:MAPKAPK5:SETD8:FOXA1:DPF3:SIN3A:MORF4L1:NAA60:NAA60:SLX4:HIRIP3:INO80E:MAPK3:CHD9:CTCF:ACD:CENPT:PRMT7:CHMP1A:SOX15:TOP3A:PKN1:MAU2:TSSK6:DDX1:CENPA:SUPT7L:KDM3A:FOXA2:CCDC36:VPRBP:MSL2:STAG1:DHX36:MECOM:YEATS2:PPARGC1A:NSD1:HIST1H1A:HIST1H3A:HIST1H4A:HIST1H4B:HIST1…	2.78908e-12
MDD	eGFRcys	GO_REGULATION_OF_MEGAKARYOCYTE_DIFFERENTIATION	78	22	3.51324e-09	PRMT6:NFE2:SIN3A:HIST1H3A:HIST1H4A:HIST1H4B:HIST1H3B:HIST1H3C:HIST1H4C:HIST1H4D:HIST1H3D:HIST1H4E:HIST1H3E:HIST1H4F:HIST1H3F:HIST1H3G:HIST1H3H:HIST1H4J:HIST1H4K:HIST1H3I:HIST1H4L:HIST1H3J	7.64786e-12
MDD	eGFRcys	GO_REGULATION_OF_GENE_EXPRESSION_EPIGENETIC	322	45	4.22993e-08	EXOSC10:ARID1A:MIER1:SETDB1:IFI16:IGF2:SPI1:CELF1:PPHLN1:SIN3A:MORF4L1:CTCF:PRMT7:POLR2A:SF3B1:GIGYF2:GPX1:NUP54:HIST1H1A:HIST1H3A:HIST1H4A:HIST1H4B:HIST1H3B:HIST1H3C:HIST1H1C:HIST1H4C:HIST1H1T:HIST1H1E:HIST1H4D:HIST1H3D:HIST1H4E:HIST1H3E:HIST1H1D:HIST1H4F:HIST1H3F:HIST1H3G:HIST1H3H:HIST1H4J:HIST1H4K:HIST1H1B:HIST1H3I:HIST1H4L:HIST1H3J:TRIM27:POM121	9.78352e-11
MDD	eGFRcys	GO_REGULATION_OF_MYELOID_CELL_DIFFERENTIATION	242	37	1.46588e-07	MTOR:PRMT6:CSF1:ARNT:BGLAP:SPI1:UBASH3B:NFE2:SIN3A:IL34:MEIS1:JAG1:GNAS:TCTA:MITF:HCLS1:SLC9B2:HIST1H3A:HIST1H4A:HIST1H4B:HIST1H3B:HIST1H3C:HIST1H4C:HIST1H4D:HIST1H3D:HIST1H4E:HIST1H3E:HIST1H4F:HIST1H3F:HIST1H3G:HIST1H3H:HIST1H4J:HIST1H4K:HIST1H3I:HIST1H4L:HIST1H3J:PURB	3.5899e-10
MDD	eGFRcys	GO_CELLULAR_PROTEIN_CONTAINING_COMPLEX_ASSEMBLY	1040	95	2.8495e-07	MTOR:NASP:GTF2B:PRUNE:MYBPC3:PSMC3:CELF1:TRPV4:CCDC63:ATXN2:RPL6:RPS27L:CELF6:CELF6:BBS4:SNUPN:NAA60:NAA60:TPPP3:RLTPR:ACD:CENPT:DDX28:PRMT7:COG4:SPIRE2:ZNHIT3:HNF1B:CLTC:NDUFA13:DDX1:CENPA:PRKCE:SPTBN1:CHMP3:SNRNP200:DNAH7:SF3B1:HSPD1:VIL1:BCS1L:NAPB:HCK:USP4:RHOA:RBM5:ZMYND10:HCLS1:PDGFC:TPPP:PFN3:LRRC16A:HIST1H1A:HIST1H3A:HIST1H4A:HIST1H4B:HIST1H3B:HIST1H2BB:HIST1H3C:HIST1H1C:HIST1H4C:HIST1H1T…	7.36604e-10
MDD	eGFRcys	GO_PROTEIN_TETRAMERIZATION	160	27	3.71531e-06	SYT11:MAT1A:SHMT2:PKM:IGF1R:ALDOA:SHMT1:NUP54:HIST1H3A:HIST1H4A:HIST1H4B:HIST1H3B:HIST1H3C:HIST1H4C:HIST1H4D:HIST1H3D:HIST1H4E:HIST1H3E:HIST1H4F:HIST1H3F:HIST1H3G:HIST1H3H:HIST1H4J:HIST1H4K:HIST1H3I:HIST1H4L:HIST1H3J	1.01097e-08
MDD	eGFRcys	GO_REGULATION_OF_POSTTRANSCRIPTIONAL_GENE_SILENCING	112	22	4.7508e-06	POLR2A:NUP54:HIST1H3A:HIST1H4A:HIST1H4B:HIST1H3B:HIST1H3C:HIST1H4C:HIST1H4D:HIST1H3D:HIST1H4E:HIST1H3E:HIST1H4F:HIST1H3F:HIST1H3G:HIST1H3H:HIST1H4J:HIST1H4K:HIST1H3I:HIST1H4L:HIST1H3J:POM121	1.35737e-08
MDD	eGFRcys	GO_NEGATIVE_REGULATION_OF_MEGAKARYOCYTE_DIFFERENTIATION	18	9	1.37821e-05	HIST1H4A:HIST1H4B:HIST1H4C:HIST1H4D:HIST1H4E:HIST1H4F:HIST1H4J:HIST1H4K:HIST1H4L	4.12525e-08
MDD	eGFRcys	GO_TELOMERE_ORGANIZATION	173	27	1.76911e-05	EXOSC10:CCT3:FEN1:MAPKAPK5:SLX4:MAPK3:ACD:DHX36:HIST1H3A:HIST1H4A:HIST1H4B:HIST1H3B:HIST1H3C:HIST1H4C:HIST1H4D:HIST1H3D:HIST1H4E:HIST1H3E:HIST1H4F:HIST1H3F:HIST1H3G:HIST1H3H:HIST1H4J:HIST1H4K:HIST1H3I:HIST1H4L:HIST1H3J	5.53598e-08
MDD	eGFRcys	GO_PROTEIN_HETEROOLIGOMERIZATION	133	23	2.38139e-05	CHMP3:NUP54:HIST1H3A:HIST1H4A:HIST1H4B:HIST1H3B:HIST1H3C:HIST1H4C:HIST1H4D:HIST1H3D:HIST1H4E:HIST1H3E:HIST1H4F:HIST1H3F:HIST1H3G:HIST1H3H:HIST1H4J:HIST1H4K:HIST1H3I:HIST1H4L:HIST1H3J:ITPR3:SCUBE3	7.77597e-08
MDD	eGFRcys	GO_GENE_SILENCING_BY_RNA	179	27	3.35186e-05	CELF1:EXD1:POLR2A:TDRD12:RQCD1:NUP54:HIST1H3A:HIST1H4A:HIST1H4B:HIST1H3B:HIST1H3C:HIST1H4C:HIST1H4D:HIST1H3D:HIST1H4E:HIST1H3E:HIST1H4F:HIST1H3F:HIST1H3G:HIST1H3H:HIST1H4J:HIST1H4K:HIST1H3I:HIST1H4L:HIST1H3J:POM121:SND1	1.14009e-07
MDD	eGFRcys	GO_PROTEIN_CONTAINING_COMPLEX_ASSEMBLY	1806	133	6.86509e-05	MTOR:NASP:FAF1:GTF2B:PRUNE:SYT11:CCT3:AIM2:MAT1A:INS:MYBPC3:PSMC3:CELF1:KAT5:SHMT2:TRPV4:CCDC63:ATXN2:RPL6:PTPN11:SERPINA1:CHP1:RPS27L:PKM:CELF6:CELF6:BBS4:SNUPN:IGF1R:NAA60:NAA60:KCTD13:ALDOA:MAPK3:KCTD19:TPPP3:RLTPR:ACD:CENPT:LCAT:DDX28:SLC7A6:PRMT7:COG4:FANCA:SPIRE2:LLGL1:MIEF2:SHMT1:ZNHIT3:HNF1B:CLTC:NDUFA13:SLC7A9:APOE:APOC1:RASIP1:DDX1:CENPA:PRKCE:SPTBN1:CHMP3:SNRNP200:DNAH7:SF3B1:HSPD1:SUM…	2.42847e-07
MDD	eGFRcys	GO_NEGATIVE_REGULATION_OF_BIOSYNTHETIC_PROCESS	1511	115	9.41749e-05	RERE:EXOSC10:ARID1A:NR0B2:MIER1:DNAJB4:PRMT6:SETDB1:ZBTB7B:MUC1:GON4L:IFI16:RNF2:GTPBP4:IGF2:INS:SPI1:CELF1:RELA:KAT5:OVOL1:YAF2:PPHLN1:PRICKLE1:HDAC7:CBX5:TRPV4:CUX2:SETD8:DACH1:FOXA1:DPF3:SIN3A:MORF4L1:TRAP1:TBX6:FTO:CTCF:ACD:THAP11:NFATC3:WWP2:CHMP1A:ZBTB4:SOX15:FXR2:SHMT1:HNF1B:IGF2BP1:CLTC:TBX2:GATAD2A:NDUFA13:ZNF540:APOE:APOC1:ZFP36L2:TFCP2L1:SUMO1:BMPR2:RQCD1:GIGYF2:GZF1:ID1:RARB:RHOA:MST1…	3.47672e-07
MDD	eGFRcys	GO_WOUND_HEALING	532	53	9.41749e-05	MTOR:ADAM15:SYT11:VCL:INS:UBASH3B:CBX5:NFE2:SH2B3:PTPN11:ITPK1:SERPINA1:TPM1:PKM:MAPK3:RLTPR:SOX15:EVPLL:ERBB2:APOE:PRKCE:ADRA2B:KIAA1715:VIL1:FOXA2:THBD:HNF4A:GNAS:GATA5:GPX1:RHOA:DAG1:DGKG:KNG1:F12:RREB1:LRRC16A:HIST1H3A:HIST1H3B:HIST1H3C:HIST1H3D:HIST1H3E:HIST1H3F:HIST1H3G:HIST1H3H:HIST1H3I:HIST1H3J:ITPR3:FZD9:PTPN12:PRKAR2B:SHH:BIN3	3.58762e-07
MDD	eGFRcys	GO_REGULATION_OF_HEMOPOIESIS	452	47	0.00012441	MTOR:PRMT6:CSF1:ARNT:ZBTB7B:BGLAP:SPI1:PSMC3:UBASH3B:NFE2:SIN3A:PSMB10:IL34:FANCA:ERBB2:ZFP36L2:MEIS1:JAG1:GNAS:RHOA:TCTA:MITF:HCLS1:DHX36:SLC9B2:HIST1H3A:HIST1H4A:HIST1H4B:HIST1H3B:HIST1H3C:HIST1H4C:HIST1H4D:HIST1H3D:HIST1H4E:HIST1H3E:HIST1H4F:HIST1H3F:HIST1H3G:BTN2A2:HIST1H3H:HIST1H4J:HIST1H4K:HIST1H3I:HIST1H4L:HIST1H3J:PURB:SHH	4.90869e-07
MDD	eGFRcys	GO_INTERLEUKIN_7_MEDIATED_SIGNALING_PATHWAY	30	10	0.000182115	HIST1H3A:HIST1H3B:HIST1H3C:HIST1H3D:HIST1H3E:HIST1H3F:HIST1H3G:HIST1H3H:HIST1H3I:HIST1H3J	7.43327e-07
MDD	eGFRcys	GO_POSTTRANSCRIPTIONAL_REGULATION_OF_GENE_EXPRESSION	580	55	0.00024576	MTOR:FAM46C:LARP4B:A1CF:DNAJC24:PSMC3:CELF1:SHMT2:ATXN2:MAPKAPK5:RPS27L:TRAP1:MAPK3:FTO:PSMB10:AARS:POLR2A:TNFSF13:FXR2:SHMT1:ERBB2:IGF2BP1:RPS6KB1:ZNF540:DDX1:EIF2B4:ZFP36L2:EPB41L5:BOLL:RQCD1:GIGYF2:RHOA:DHX36:NUP54:HIST1H3A:HIST1H4A:HIST1H4B:HIST1H3B:HIST1H3C:HIST1H4C:HIST1H4D:HIST1H3D:HIST1H4E:HIST1H3E:HIST1H4F:HIST1H3F:HIST1H3G:HIST1H3H:HIST1H4J:HIST1H4K:HIST1H3I:HIST1H4L:HIST1H3J:UQCC2:POM1…	1.03654e-06
MDD	eGFRcys	GO_CHROMATIN_REMODELING_AT_CENTROMERE	46	12	0.00026123	NASP:CENPT:CENPA:HIST1H4A:HIST1H4B:HIST1H4C:HIST1H4D:HIST1H4E:HIST1H4F:HIST1H4J:HIST1H4K:HIST1H4L	1.14329e-06
MDD	eGFRcys	GO_RESPONSE_TO_WOUNDING	642	59	0.00026123	MTOR:CERS2:ADAM15:SYT11:VCL:INS:UBASH3B:CBX5:NFE2:GLI1:SH2B3:PTPN11:ITPK1:SERPINA1:TPM1:PKM:CYP1A1:MAPK3:FAM65A:RLTPR:SOX15:EVPLL:ERBB2:RPS6KB1:APOE:ZFP36L2:PRKCE:ADRA2B:KIAA1715:VIL1:FOXA2:THBD:HNF4A:GNAS:GATA5:GPX1:RHOA:DAG1:DGKG:KNG1:F12:RREB1:LRRC16A:HIST1H3A:HIST1H3B:HIST1H3C:HIST1H3D:HIST1H3E:HIST1H3F:HIST1H3G:HIST1H3H:HIST1H3I:HIST1H3J:ITPR3:FZD9:PTPN12:PRKAR2B:SHH:BIN3	1.17287e-06
MDD	eGFRcys	GO_MYELOID_CELL_DIFFERENTIATION	397	42	0.000273953	MTOR:CASP9:PRMT6:CSF1:ARNT:BGLAP:IFI16:SPI1:UBASH3B:NFE2:PTPN11:SIN3A:IL34:MEIS1:JAG1:GNAS:TCTA:MITF:HCLS1:KIT:SLC9B2:HIST1H3A:HIST1H4A:HIST1H4B:HIST1H3B:HIST1H3C:HIST1H4C:HIST1H4D:HIST1H3D:HIST1H4E:HIST1H3E:HIST1H4F:HIST1H3F:HIST1H3G:HIST1H3H:HIST1H4J:HIST1H4K:HIST1H3I:HIST1H4L:HIST1H3J:UBD:PURB	1.26726e-06
MDD	eGFRcys	GO_NEGATIVE_REGULATION_OF_RNA_BIOSYNTHETIC_PROCESS	1218	95	0.00029849	RERE:ARID1A:NR0B2:MIER1:DNAJB4:PRMT6:SETDB1:ZBTB7B:MUC1:GON4L:IFI16:RNF2:IGF2:SPI1:RELA:KAT5:OVOL1:YAF2:PPHLN1:PRICKLE1:HDAC7:CBX5:TRPV4:CUX2:SETD8:DACH1:FOXA1:DPF3:SIN3A:MORF4L1:TBX6:CTCF:THAP11:NFATC3:WWP2:CHMP1A:ZBTB4:SOX15:HNF1B:TBX2:GATAD2A:NDUFA13:ZNF540:TFCP2L1:SUMO1:GZF1:ID1:RARB:VPRBP:MITF:HCLS1:ZBTB38:TFDP2:MECOM:YEATS2:UBE2D3:DAB2:NSD1:RREB1:HIST1H1A:HIST1H3A:HIST1H4A:HIST1H4B:HIST1H3B…	1.42138e-06
MDD	eGFRcys	GO_RESPONSE_TO_INTERLEUKIN_7	40	11	0.000369262	GIPC1:HIST1H3A:HIST1H3B:HIST1H3C:HIST1H3D:HIST1H3E:HIST1H3F:HIST1H3G:HIST1H3H:HIST1H3I:HIST1H3J	1.80863e-06
MDD	eGFRcys	GO_NUCLEOSOME_POSITIONING	15	7	0.000508348	CTCF:HIST1H1A:HIST1H1C:HIST1H1T:HIST1H1E:HIST1H1D:HIST1H1B	2.55903e-06
MDD	eGFRcys	GO_REGULATION_OF_CHROMATIN_SILENCING	36	10	0.000936401	MIER1:SETDB1:PPHLN1:SIN3A:HIST1H1A:HIST1H1C:HIST1H1T:HIST1H1E:HIST1H1D:HIST1H1B	4.84125e-06
MDD	eGFRcys	GO_CENTROMERE_COMPLEX_ASSEMBLY	54	12	0.00133456	NASP:CENPT:CENPA:HIST1H4A:HIST1H4B:HIST1H4C:HIST1H4D:HIST1H4E:HIST1H4F:HIST1H4J:HIST1H4K:HIST1H4L	7.08135e-06
MDD	eGFRcys	GO_TELOMERE_CAPPING	55	12	0.00155375	MAPKAPK5:MAPK3:ACD:HIST1H4A:HIST1H4B:HIST1H4C:HIST1H4D:HIST1H4E:HIST1H4F:HIST1H4J:HIST1H4K:HIST1H4L	8.66717e-06
MDD	eGFRcys	GO_DNA_REPLICATION_INDEPENDENT_NUCLEOSOME_ORGANIZATION	55	12	0.00155375	NASP:CENPT:CENPA:HIST1H4A:HIST1H4B:HIST1H4C:HIST1H4D:HIST1H4E:HIST1H4F:HIST1H4J:HIST1H4K:HIST1H4L	8.66717e-06
MDD	eGFRcys	GO_REGULATION_OF_BODY_FLUID_LEVELS	491	46	0.0018955	SFN:C1orf172:ZBTB7B:VCL:UBASH3B:CBX5:NFE2:TRPV4:SH2B3:PTPN11:ITPK1:SERPINA1:MAPK3:HSD11B2:AQP4:APOE:PRKCE:ADRA2B:KIAA1715:FOXA2:THBD:HNF4A:GNAS:GATA5:GNAI2:HYAL2:KALRN:UMPS:DGKG:KNG1:F12:LRRC16A:HIST1H3A:HIST1H3B:HIST1H3C:HIST1H3D:HIST1H3E:HIST1H3F:HIST1H3G:HIST1H3H:HIST1H3I:HIST1H3J:ITPR3:TFAP2B:PRKAR2B:SHH	1.08315e-05
MDD	eGFRcys	GO_COAGULATION	335	35	0.00215339	VCL:UBASH3B:CBX5:NFE2:SH2B3:PTPN11:ITPK1:SERPINA1:MAPK3:APOE:PRKCE:ADRA2B:KIAA1715:FOXA2:THBD:HNF4A:GNAS:GATA5:DGKG:KNG1:F12:LRRC16A:HIST1H3A:HIST1H3B:HIST1H3C:HIST1H3D:HIST1H3E:HIST1H3F:HIST1H3G:HIST1H3H:HIST1H3I:HIST1H3J:ITPR3:PRKAR2B:SHH	1.2598e-05
MDD	eGFRcys	GO_HISTONE_EXCHANGE	58	12	0.00257879	NASP:CENPT:CENPA:HIST1H4A:HIST1H4B:HIST1H4C:HIST1H4D:HIST1H4E:HIST1H4F:HIST1H4J:HIST1H4K:HIST1H4L	1.54377e-05
MDD	eGFRcys	GO_REGULATION_OF_BROWN_FAT_CELL_DIFFERENTIATION	16	6	0.0101529	MTOR:ZBTB7B:PTGS2:INS:TRPV4:FTO	6.21608e-05
MDD	eGFRcys	GO_IMMUNE_SYSTEM_DEVELOPMENT	941	71	0.0146374	MTOR:CASP9:WDR78:PRMT6:CSF1:ARNT:ZBTB7B:GON4L:SEMA4A:BGLAP:IFI16:SPI1:PSMC3:UBASH3B:NFE2:SH2B3:PTPN11:HNF1A:FLT3:SIN3A:MAPK3:PSMB10:SLC7A6OS:IL34:FANCA:TNFSF13:ERBB2:PKN1:SIPA1L3:ZFP36L2:MEIS1:HSPD1:JAG1:PAX1:GNAS:RHOA:TCTA:HYAL2:TUSC2:VPRBP:MITF:HCLS1:DHX36:MECOM:KIT:SLC9B2:HIST1H3A:HIST1H4A:HIST1H4B:HIST1H3B:HIST1H3C:HIST1H4C:HIST1H4D:HIST1H3D:HIST1H4E:HIST1H3E:HIST1H4F:HIST1H3F:HIST1H3G:BTN2A2…	9.16083e-05
MDD	eGFRcys	GO_POSITIVE_REGULATION_OF_SMOOTHENED_SIGNALING_PATHWAY	32	8	0.0155964	GLI1:FOXA1:TUBD1:IFT172:STK36:DCDC2:SCUBE3:SHH	9.97318e-05
MDD	eGFRcys	GO_ATP_DEPENDENT_CHROMATIN_REMODELING	81	13	0.0175544	ARID1A:NASP:CENPT:CENPA:HIST1H4A:HIST1H4B:HIST1H4C:HIST1H4D:HIST1H4E:HIST1H4F:HIST1H4J:HIST1H4K:HIST1H4L	0.000114641
MDD	eGFRcys	GO_PEPTIDYL_LYSINE_MODIFICATION	376	35	0.0203296	GTF2B:PRMT6:ARNT:SETDB1:MUC1:EGR2:DYDC1:METTL10:SPI1:RELA:KAT5:SETD8:DPF3:SIN3A:MORF4L1:NAA60:NAA60:MAPK3:CTCF:SENP3:SUPT7L:NAT8:KDM3A:SUMO1:MSL2:MECOM:YEATS2:PPARGC1A:NUP54:NSD1:HIST1H1C:HIST1H1E:HIST1H1D:HIST1H1B:SUPT3H:POM121	0.000135531
MDD	eGFRcys	GO_REGULATION_OF_CELL_DIFFERENTIATION	1762	117	0.0218203	MTOR:SFN:C1orf172:DMRTA2:PRMT6:CSF1:CTSK:ARNT:CERS2:PRUNE:ZBTB7B:TRIM46:SEMA4A:BGLAP:DNM3:PTGS2:IGF2:INS:BDNF:SPI1:PSMC3:FADS1:RELA:UBASH3B:PRICKLE1:HDAC7:NFE2:GLI1:TRPV4:CUX2:FOXA1:PARP6:SIN3A:PTPN9:FBXO22:ISL2:ADAMTS7:FAM57B:TBX6:FTO:PSMB10:NFATC3:IL34:CDH15:FANCA:HNF1B:ERBB2:RIT2:SYT4:NFATC1:PTBP1:APOE:MAMSTR:FAM150B:ASXL2:ZFP36L2:MEIS1:KDM3A:ADRA2B:EPB41L5:LRP2:KIAA1715:HOXD3:BMPR2:CTDSP1:NGE…	0.000148437
MDD	eGFRcys	GO_NEGATIVE_REGULATION_OF_CHROMATIN_SILENCING	19	6	0.0268266	HIST1H1A:HIST1H1C:HIST1H1T:HIST1H1E:HIST1H1D:HIST1H1B	0.000186144
MDD	eGFRcys	GO_DNA_TEMPLATED_TRANSCRIPTION_INITIATION	241	25	0.0333147	NR0B2:GTF2B:PSMC3:HNF1A:MED4:MAPK3:POLR2A:HNF1B:NRBP1:HNF4A:RARB:MITF:DHX36:PPARGC1A:HIST1H4A:HIST1H4B:HIST1H4C:HIST1H4D:HIST1H4E:HIST1H4F:HIST1H4J:HIST1H4K:HIST1H4L:RUNX2:TAF2	0.000235696
MDD	eGFRcys	GO_ANION_HOMEOSTASIS	56	10	0.0395132	INS:CA12:SLC12A4:APOE:CPS1:HNF4A:FGFR4:SLC34A1:TFAP2B:MLXIPL	0.000284925
MDD	eGFRcys	GO_RESPONSE_TO_FRUCTOSE	8	4	0.0415683	PTGS2:KHK:GCKR:PPARGC1A	0.000311056
MDD	eGFRcys	GO_SIALIC_ACID_TRANSPORT	8	4	0.0415683	SLC17A4:SLC17A1:SLC17A3:SLC17A2	0.000311056
MDD	eGFRcys	GO_NEGATIVE_REGULATION_OF_PROTEIN_METABOLIC_PROCESS	1017	73	0.0432736	MTOR:SFN:CDKN2C:PRMT6:ENSA:IFI16:PTGS2:GTPBP4:WAC:INS:SPI1:CELF1:RELA:UBASH3B:SERPINA1:CHP1:SIN3A:IGF1R:FTO:PARD6A:DUS2:DPEP1:FXR2:SMCR8:SHMT1:GGNBP2:IGF2BP1:PKN1:GIPC1:ZNF540:APOE:RASIP1:ZFP36L2:PRKCE:KDM3A:DUSP2:CTDSP1:VIL1:RQCD1:GIGYF2:CSTL1:CST11:CST8:CST9L:CST9:CST3:CST4:CST1:CST2:CST5:CST7:USP4:GPX1:DAG1:GNAI2:HYAL2:DHX36:MECOM:KNG1:PPARGC1A:RGS14:HFE:BTN2A2:TRIM27:TFAP2B:CNKSR3:MLXIPL:PRKA…	0.000329704
MDD	eGFRcys	GO_REGULATION_OF_CHROMATIN_ORGANIZATION	179	20	0.0470033	MIER1:PRMT6:SETDB1:ZBTB7B:MUC1:IGF2:SPI1:PPHLN1:SIN3A:MAPK3:CTCF:KDM3A:PPARGC1A:NSD1:HIST1H1A:HIST1H1C:HIST1H1T:HIST1H1E:HIST1H1D:HIST1H1B	0.000369136
MDD	eGFRcys	GO_NEGATIVE_REGULATION_OF_MOLECULAR_FUNCTION	1073	76	0.0470033	SFN:NR0B2:FAF1:CDKN2C:USP33:ENSA:ADAM15:IFI16:AIM2:RNF2:PTGS2:GTPBP4:INS:UBASH3B:ZFYVE1:SERPINA1:CHP1:BBS4:NEIL1:SIN3A:IGF1R:TBX6:MAPK3:DUS2:NQO1:WWP2:DPEP1:SMCR8:GGNBP2:BCAS3:PKN1:GMIP:APOE:APOC1:RASIP1:GCKR:THADA:PRKCE:DUSP2:EPB41L5:SUMO1:VIL1:FOXA2:CSTL1:CST11:CST8:CST9L:CST9:CST3:CST4:CST1:CST2:CST5:CST7:ID1:GPX1:TRAIP:GNAT1:GNAI2:HYAL2:NPRL2:KNG1:PPARGC1A:DAB2:GPR98:RGS14:HFE:TRIM27:TTBK1:TF…	0.00037091
MDD	urate	GO_URATE_METABOLIC_PROCESS	10	9	2.29564e-11	SLC16A9:SLC22A11:SLC22A12:GCKR:SLC2A9:ABCG2:LRRC16A:SLC17A1:SLC17A3	3.12332e-15
MDD	urate	GO_CHROMATIN_ASSEMBLY_OR_DISASSEMBLY	178	22	1.58651e-08	ARID1A:HIST1H2BA:HIST1H1A:HIST1H3A:HIST1H4A:HIST1H4B:HIST1H3B:HIST1H2BB:HIST1H3C:HIST1H1C:HIST1H4C:HIST1H1T:HIST1H2BC:HIST1H2BD:HIST1H2BE:HIST1H4D:HIST1H3D:HIST1H2BF:HIST1H4E:HIST1H3G:HIST1H2BI:BAZ1B	4.31704e-12
MDD	urate	GO_NUCLEOSOME_ORGANIZATION	168	21	2.37885e-08	ARID1A:HIST1H2BA:HIST1H1A:HIST1H3A:HIST1H4A:HIST1H4B:HIST1H3B:HIST1H2BB:HIST1H3C:HIST1H1C:HIST1H4C:HIST1H1T:HIST1H2BC:HIST1H2BD:HIST1H2BE:HIST1H4D:HIST1H3D:HIST1H2BF:HIST1H4E:HIST1H3G:HIST1H2BI	1.07468e-11
MDD	urate	GO_CHROMATIN_ASSEMBLY	152	20	2.37885e-08	HIST1H2BA:HIST1H1A:HIST1H3A:HIST1H4A:HIST1H4B:HIST1H3B:HIST1H2BB:HIST1H3C:HIST1H1C:HIST1H4C:HIST1H1T:HIST1H2BC:HIST1H2BD:HIST1H2BE:HIST1H4D:HIST1H3D:HIST1H2BF:HIST1H4E:HIST1H3G:HIST1H2BI	1.29461e-11
MDD	urate	GO_DNA_PACKAGING	195	21	2.72038e-07	ASH1L:HIST1H2BA:HIST1H1A:HIST1H3A:HIST1H4A:HIST1H4B:HIST1H3B:HIST1H2BB:HIST1H3C:HIST1H1C:HIST1H4C:HIST1H1T:HIST1H2BC:HIST1H2BD:HIST1H2BE:HIST1H4D:HIST1H3D:HIST1H2BF:HIST1H4E:HIST1H3G:HIST1H2BI	1.8506e-10
MDD	urate	GO_DNA_REPLICATION_DEPENDENT_NUCLEOSOME_ORGANIZATION	32	10	2.84949e-07	HIST1H3A:HIST1H4A:HIST1H4B:HIST1H3B:HIST1H3C:HIST1H4C:HIST1H4D:HIST1H3D:HIST1H4E:HIST1H3G	2.63291e-10
MDD	urate	GO_PROTEIN_HETEROTETRAMERIZATION	53	12	2.84949e-07	INSR:PKD2:HIST1H3A:HIST1H4A:HIST1H4B:HIST1H3B:HIST1H3C:HIST1H4C:HIST1H4D:HIST1H3D:HIST1H4E:HIST1H3G	2.7138e-10
MDD	urate	GO_CHROMATIN_SILENCING_AT_RDNA	40	10	2.77284e-06	HIST1H3A:HIST1H4A:HIST1H4B:HIST1H3B:HIST1H3C:HIST1H4C:HIST1H4D:HIST1H3D:HIST1H4E:HIST1H3G	3.01806e-09
MDD	urate	GO_PROTEIN_DNA_COMPLEX_SUBUNIT_ORGANIZATION	266	22	8.29027e-06	ARID1A:PSMC3:HIST1H2BA:HIST1H1A:HIST1H3A:HIST1H4A:HIST1H4B:HIST1H3B:HIST1H2BB:HIST1H3C:HIST1H1C:HIST1H4C:HIST1H1T:HIST1H2BC:HIST1H2BD:HIST1H2BE:HIST1H4D:HIST1H3D:HIST1H2BF:HIST1H4E:HIST1H3G:HIST1H2BI	1.01514e-08
MDD	urate	GO_CHROMATIN_ORGANIZATION	758	39	1.658e-05	ARID1A:MUC1:ASH1L:SPI1:RPS6KA4:MEN1:RELA:KAT5:DPF3:PRDM7:SUPT7L:BRE:WDR82:SFMBT1:HIST1H2AA:HIST1H2BA:HIST1H1A:HIST1H3A:HIST1H4A:HIST1H4B:HIST1H3B:HIST1H2AB:HIST1H2BB:HIST1H3C:HIST1H1C:HIST1H4C:HIST1H1T:HIST1H2BC:HIST1H2AC:HIST1H2BD:HIST1H2BE:HIST1H4D:HIST1H3D:HIST1H2AD:HIST1H2BF:HIST1H4E:HIST1H3G:HIST1H2BI:BAZ1B	2.25578e-08
MDD	urate	GO_NEGATIVE_REGULATION_OF_GENE_EXPRESSION_EPIGENETIC	129	15	1.80277e-05	ARID1A:SPI1:HIST1H1A:HIST1H3A:HIST1H4A:HIST1H4B:HIST1H3B:HIST1H3C:HIST1H1C:HIST1H4C:HIST1H1T:HIST1H4D:HIST1H3D:HIST1H4E:HIST1H3G	2.69802e-08
MDD	urate	GO_CHROMATIN_ORGANIZATION_INVOLVED_IN_REGULATION_OF_TRANSCRIPTION	121	14	5.13919e-05	ARID1A:HIST1H1A:HIST1H3A:HIST1H4A:HIST1H4B:HIST1H3B:HIST1H3C:HIST1H1C:HIST1H4C:HIST1H1T:HIST1H4D:HIST1H3D:HIST1H4E:HIST1H3G	8.39052e-08
MDD	urate	GO_DNA_CONFORMATION_CHANGE	288	21	0.000107654	ASH1L:HIST1H2BA:HIST1H1A:HIST1H3A:HIST1H4A:HIST1H4B:HIST1H3B:HIST1H2BB:HIST1H3C:HIST1H1C:HIST1H4C:HIST1H1T:HIST1H2BC:HIST1H2BD:HIST1H2BE:HIST1H4D:HIST1H3D:HIST1H2BF:HIST1H4E:HIST1H3G:HIST1H2BI	1.90408e-07
MDD	urate	GO_PROTEIN_TETRAMERIZATION	160	15	0.000247896	SYT11:PKM:IGF1R:INSR:PKD2:HIST1H3A:HIST1H4A:HIST1H4B:HIST1H3B:HIST1H3C:HIST1H4C:HIST1H4D:HIST1H3D:HIST1H4E:HIST1H3G	4.72183e-07
MDD	urate	GO_URATE_TRANSPORT	5	4	0.000320814	SLC22A12:SLC2A9:SLC17A1:SLC17A3	6.54723e-07
MDD	urate	GO_REGULATION_OF_GENE_SILENCING	149	14	0.000509551	NUP160:HIST1H1A:HIST1H3A:HIST1H4A:HIST1H4B:HIST1H3B:HIST1H3C:HIST1H1C:HIST1H4C:HIST1H1T:HIST1H4D:HIST1H3D:HIST1H4E:HIST1H3G	1.10923e-06
MDD	urate	GO_MEGAKARYOCYTE_DIFFERENTIATION	93	11	0.000716543	PTPN11:HIST1H3A:HIST1H4A:HIST1H4B:HIST1H3B:HIST1H3C:HIST1H4C:HIST1H4D:HIST1H3D:HIST1H4E:HIST1H3G	1.65731e-06
MDD	urate	GO_REGULATION_OF_MEGAKARYOCYTE_DIFFERENTIATION	78	10	0.000958119	HIST1H3A:HIST1H4A:HIST1H4B:HIST1H3B:HIST1H3C:HIST1H4C:HIST1H4D:HIST1H3D:HIST1H4E:HIST1H3G	2.34641e-06
MDD	urate	GO_SIALIC_ACID_TRANSPORT	8	4	0.00338705	SLC17A4:SLC17A1:SLC17A3:SLC17A2	8.75565e-06
MDD	urate	GO_RESPONSE_TO_INTERLEUKIN_7	40	7	0.00344635	STIP1:CISH:HIST1H3A:HIST1H3B:HIST1H3C:HIST1H3D:HIST1H3G	9.72168e-06
MDD	urate	GO_PROTEIN_HETEROOLIGOMERIZATION	133	12	0.00344635	INSR:PKD2:HIST1H3A:HIST1H4A:HIST1H4B:HIST1H3B:HIST1H3C:HIST1H4C:HIST1H4D:HIST1H3D:HIST1H4E:HIST1H3G	9.86831e-06
MDD	urate	GO_REGULATION_OF_POSTTRANSCRIPTIONAL_GENE_SILENCING	112	11	0.00344635	NUP160:HIST1H3A:HIST1H4A:HIST1H4B:HIST1H3B:HIST1H3C:HIST1H4C:HIST1H4D:HIST1H3D:HIST1H4E:HIST1H3G	1.03156e-05
MDD	urate	GO_NEGATIVE_REGULATION_OF_MEGAKARYOCYTE_DIFFERENTIATION	18	5	0.0056195	HIST1H4A:HIST1H4B:HIST1H4C:HIST1H4D:HIST1H4E	1.75848e-05
MDD	urate	GO_REGULATION_OF_MYELOID_CELL_DIFFERENTIATION	242	16	0.0056393	PIAS3:ARNT:SPI1:ACVR2A:JAG1:P4HTM:HIST1H3A:HIST1H4A:HIST1H4B:HIST1H3B:HIST1H3C:HIST1H4C:HIST1H4D:HIST1H3D:HIST1H4E:HIST1H3G	1.88803e-05
MDD	urate	GO_INTERLEUKIN_7_MEDIATED_SIGNALING_PATHWAY	30	6	0.0056393	CISH:HIST1H3A:HIST1H3B:HIST1H3C:HIST1H3D:HIST1H3G	1.91813e-05
MDD	urate	GO_CHROMOSOME_ORGANIZATION	1160	43	0.00745987	ARID1A:HORMAD1:MUC1:ASH1L:MSTO1:SPI1:RPS6KA4:MEN1:RELA:KAT5:MAPKAPK5:DPF3:XRCC3:PRDM7:SUPT7L:BRE:WDR82:SFMBT1:HIST1H2AA:HIST1H2BA:HIST1H1A:HIST1H3A:HIST1H4A:HIST1H4B:HIST1H3B:HIST1H2AB:HIST1H2BB:HIST1H3C:HIST1H1C:HIST1H4C:HIST1H1T:HIST1H2BC:HIST1H2AC:HIST1H2BD:HIST1H2BE:HIST1H4D:HIST1H3D:HIST1H2AD:HIST1H2BF:HIST1H4E:HIST1H3G:HIST1H2BI:BAZ1B	2.63887e-05
MDD	urate	GO_MYELOID_CELL_DIFFERENTIATION	397	21	0.0080794	CASP9:PIAS3:ARNT:SPI1:PTPN11:ACVR2A:JAG1:NCOA6:P4HTM:WDR1:HIST1H3A:HIST1H4A:HIST1H4B:HIST1H3B:HIST1H3C:HIST1H4C:HIST1H4D:HIST1H3D:HIST1H4E:HIST1H3G:TREM2	2.96794e-05
MDD	urate	GO_DECIDUALIZATION	22	5	0.0133191	ASH1L:MEN1:TCF23:SPP1:STC1	5.07392e-05
MDD	urate	GO_REGULATION_OF_GENE_EXPRESSION_EPIGENETIC	322	18	0.0137203	ARID1A:SPI1:CELF1:NUP160:HIST1H1A:HIST1H3A:HIST1H4A:HIST1H4B:HIST1H3B:HIST1H3C:HIST1H1C:HIST1H4C:HIST1H1T:HIST1H4D:HIST1H3D:HIST1H4E:HIST1H3G:BAZ1B	5.41344e-05
MDD	urate	GO_REGULATION_OF_IMMUNE_SYSTEM_PROCESS	1437	49	0.0146351	PIAS3:POLR3C:CD160:CTSS:CTSK:ARNT:DCST1:MUC1:FAM35A:SPI1:PSMC3:PTPRJ:VEGFB:BAD:CCDC88B:RELA:RNF26:TRAFD1:PTPN11:SPPL3:ATXN1L:PVRL2:EIF2B4:ACVR2A:JAG1:ITCH:P4HTM:RHOA:MST1:MAPKAPK3:TLR9:TLR9:TRIM38:HIST1H3A:HIST1H4A:HIST1H4B:HIST1H3B:HIST1H3C:HFE:HIST1H4C:HIST1H4D:HIST1H3D:HIST1H4E:HIST1H3G:BTN3A1:BTN3A3:BTN2A1:BTN1A1:TREM2:TTBK1	5.97352e-05
MDD	urate	GO_REGULATION_OF_HEMOPOIESIS	452	22	0.0158584	PIAS3:ARNT:SPI1:PSMC3:BAD:ATXN1L:ACVR2A:JAG1:ITCH:P4HTM:RHOA:TLR9:TLR9:HIST1H3A:HIST1H4A:HIST1H4B:HIST1H3B:HIST1H3C:HIST1H4C:HIST1H4D:HIST1H3D:HIST1H4E:HIST1H3G	6.68858e-05
MDD	urate	GO_TELOMERE_ORGANIZATION	173	12	0.0302885	MAPKAPK5:XRCC3:HIST1H3A:HIST1H4A:HIST1H4B:HIST1H3B:HIST1H3C:HIST1H4C:HIST1H4D:HIST1H3D:HIST1H4E:HIST1H3G	0.000131868
MDD	urate	GO_IMMUNE_SYSTEM_DEVELOPMENT	941	35	0.0322538	CASP9:PIAS3:ARNT:GON4L:FAM35A:SPI1:PSMC3:PTPRJ:BAD:SH2B3:PTPN11:HNF1A:ATXN1L:ACVR2A:JAG1:ITCH:NCOA6:ARIH2:P4HTM:RHOA:TLR9:TLR9:WDR1:HERC6:HIST1H3A:HIST1H4A:HIST1H4B:HIST1H3B:HIST1H3C:HIST1H4C:HIST1H4D:HIST1H3D:HIST1H4E:HIST1H3G:TREM2:FZD9	0.000144813
MDD	urate	GO_GENE_SILENCING_BY_RNA	179	12	0.0392646	CELF1:NUP160:HIST1H3A:HIST1H4A:HIST1H4B:HIST1H3B:HIST1H3C:HIST1H4C:HIST1H4D:HIST1H3D:HIST1H4E:HIST1H3G	0.000181632
