# Supplementary material for: Shared genetic effect of kidney function on bipolar and major depressive disorders: a large-scale genome-wide cross-trait analysis
Source: Hum Genomics. 2024 Jun 11;18:60. doi: 10.1186/s40246-024-00627-3 (PMC11165782; doi:10.1186/s40246-024-00627-3)
Supplement: Supplementary file 10 — Additional file 10. Supplementary Table 8. Cellular component of the shared gene set between 2 mental disorder traits and 5 kidney function biomarker traits in Gene Ontology (GO) terms. [file 40246_2024_627_MOESM10_ESM.xlsx]

## Sheet: Table S8
Supplementary Table 8. Cellular component of the shared gene set between 2 mental disorder traits and 5 kidney function biomarker traits in Gene Ontology (GO) terms
Mental disorder	Kidney funtion biomarkers	GeneSet	N_genes	N_overlap	FDR	Genes	P
BIP	urate	GO_DNA_PACKAGING_COMPLEX	110	36	2.62289e-28	HIST1H2AA:HIST1H2BA:HIST1H4C:HIST1H1T:HIST1H2BC:HIST1H2AC:HIST1H2BD:HIST1H2BE:HIST1H4D:HIST1H3D:HIST1H2AD:HIST1H2BF:HIST1H4E:HIST1H4G:HIST1H3F:HIST1H2BH:HIST1H3G:HIST1H2BI:HIST1H4H:HIST1H2BJ:HIST1H2AG:HIST1H2BL:HIST1H2AI:HIST1H3H:HIST1H2BM:HIST1H4J:HIST1H4K:HIST1H2AK:HIST1H2BN:HIST1H2AL:HIST1H1B:HIST1H3I:HIST1H4L:HIST1H3J:HIST1H2AM:HIST1H2BO	2.62027e-31
BIP	urate	GO_PROTEIN_DNA_COMPLEX	196	40	3.37869e-23	TCF7L2:DDIT3:TERF2:HIST1H2AA:HIST1H2BA:HIST1H4C:HIST1H1T:HIST1H2BC:HIST1H2AC:HIST1H2BD:HIST1H2BE:HIST1H4D:HIST1H3D:HIST1H2AD:HIST1H2BF:HIST1H4E:HIST1H4G:HIST1H3F:HIST1H2BH:HIST1H3G:HIST1H2BI:HIST1H4H:HIST1H2BJ:HIST1H2AG:HIST1H2BL:HIST1H2AI:HIST1H3H:HIST1H2BM:HIST1H4J:HIST1H4K:HIST1H2AK:HIST1H2BN:HIST1H2AL:HIST1H1B:HIST1H3I:HIST1H4L:HIST1H3J:HIST1H2AM:HIST1H2BO:NFYA	6.75064e-26
BIP	eGFRcys	GO_DNA_PACKAGING_COMPLEX	110	44	7.42991e-23	SOS1:NCAPH:HIST1H1A:HIST1H3A:HIST1H4A:HIST1H4B:HIST1H3B:HIST1H2AB:HIST1H2BB:HIST1H3C:HIST1H2BC:HIST1H2AC:HIST1H2BD:HIST1H2BE:HIST1H4D:HIST1H3D:HIST1H2AD:HIST1H2BF:HIST1H4E:HIST1H2BG:HIST1H2AE:HIST1H3E:HIST1H1D:HIST1H3G:HIST1H2BI:HIST1H4H:HIST1H2BJ:HIST1H2AG:HIST1H2BL:HIST1H2AI:HIST1H3H:HIST1H2BM:HIST1H4J:HIST1H4K:HIST1H2AK:HIST1H2BN:HIST1H2AL:HIST1H1B:HIST1H3I:HIST1H4L:HIST1H3J:HIST1H2AM:HIST1H2B…	7.42249e-26
BIP	eGFRcys	GO_PROTEIN_DNA_COMPLEX	196	49	9.40681e-16	GTF2B:NFE2:ACD:MED1:SOS1:GINS1:HIST1H1A:HIST1H3A:HIST1H4A:HIST1H4B:HIST1H3B:HIST1H2AB:HIST1H2BB:HIST1H3C:HIST1H2BC:HIST1H2AC:HIST1H2BD:HIST1H2BE:HIST1H4D:HIST1H3D:HIST1H2AD:HIST1H2BF:HIST1H4E:HIST1H2BG:HIST1H2AE:HIST1H3E:HIST1H1D:HIST1H3G:HIST1H2BI:HIST1H4H:HIST1H2BJ:HIST1H2AG:HIST1H2BL:HIST1H2AI:HIST1H3H:HIST1H2BM:HIST1H4J:HIST1H4K:HIST1H2AK:HIST1H2BN:HIST1H2AL:HIST1H1B:HIST1H3I:HIST1H4L:HIST1H3…	1.87948e-18
BIP	eGFRcys	GO_CHROMATIN	547	86	1.17841e-14	EXOSC10:RUNX3:ARID1A:MUC1:RNF2:SIRT1:NR1H3:RELA:KAT5:CHD4:CBX5:NCOR2:DPF3:YY1:INO80:OIP5:SIN3A:SLX4:INO80E:TBX6:TP53:SMCR8:MED1:CDK12:BCAS3:TCF4:NFATC1:ZBTB7A:AKAP8L:MAU2:GATAD2A:ASXL2:SOS1:SUMO1:E2F1:STAG1:PPARGC1A:NSD1:HIST1H1A:HIST1H3A:HIST1H4A:HIST1H4B:HIST1H3B:HIST1H2AB:HIST1H2BB:HIST1H3C:HIST1H2BC:HIST1H2AC:HIST1H2BD:HIST1H2BE:HIST1H4D:HIST1H3D:HIST1H2AD:HIST1H2BF:HIST1H4E:HIST1H2BG:HIST1H2…	3.53169e-17
BIP	urate	GO_CHROMATIN	547	50	1.10846e-13	ARID1A:TRNP1:MUC1:TCF7L2:MEN1:RELA:KAT5:SIN3A:IST1:BCAS3:WDR82:NSD1:HIST1H2AA:HIST1H2BA:HIST1H4C:HIST1H1T:HIST1H2BC:HIST1H2AC:HIST1H2BD:HIST1H2BE:HIST1H4D:HIST1H3D:HIST1H2AD:HIST1H2BF:HIST1H4E:HIST1H4G:HIST1H3F:HIST1H2BH:HIST1H3G:HIST1H2BI:HIST1H4H:HIST1H2BJ:HIST1H2AG:HIST1H2BL:HIST1H2AI:HIST1H3H:HIST1H2BM:HIST1H4J:HIST1H4K:HIST1H2AK:HIST1H2BN:HIST1H2AL:HIST1H1B:HIST1H3I:HIST1H4L:HIST1H3J:HIST1H2…	3.32205e-16
BIP	urate	GO_NUCLEAR_NUCLEOSOME	38	14	2.30075e-11	HIST1H2BA:HIST1H4C:HIST1H4D:HIST1H3D:HIST1H4E:HIST1H3F:HIST1H3G:HIST1H4H:HIST1H3H:HIST1H4J:HIST1H4K:HIST1H3I:HIST1H4L:HIST1H3J	9.19382e-14
BIP	eGFRcys	GO_NUCLEAR_CHROMATIN	367	60	1.08555e-10	RUNX3:ARID1A:MUC1:RNF2:SIRT1:NR1H3:RELA:KAT5:CHD4:CBX5:NCOR2:DPF3:YY1:INO80:SIN3A:SLX4:INO80E:TBX6:TP53:CDK12:TCF4:NFATC1:ZBTB7A:GATAD2A:ASXL2:E2F1:PPARGC1A:HIST1H1A:HIST1H3A:HIST1H4A:HIST1H4B:HIST1H3B:HIST1H2AB:HIST1H3C:HIST1H2AC:HIST1H4D:HIST1H3D:HIST1H2AD:HIST1H4E:HIST1H2AE:HIST1H3E:HIST1H1D:HIST1H3G:HIST1H4H:HIST1H2AG:HIST1H2AI:HIST1H3H:HIST1H4J:HIST1H4K:HIST1H2AK:HIST1H2AL:HIST1H1B:HIST1H3I:…	4.33785e-13
BIP	urate	GO_CHROMOSOME	1046	64	7.49847e-10	ARID1A:TRNP1:HORMAD1:MUC1:FAM35A:TCF7L2:FEN1:MEN1:RELA:KAT5:MBD6:DCTN2:XRCC3:NEIL1:SIN3A:CIRH1A:TERF2:IST1:BCAS3:ORC4:MBD5:WDR82:NSD1:HIST1H2AA:HIST1H2BA:HIST1H4C:HIST1H1T:HIST1H2BC:HIST1H2AC:HIST1H2BD:HIST1H2BE:HIST1H4D:HIST1H3D:HIST1H2AD:HIST1H2BF:HIST1H4E:HIST1H4G:HIST1H3F:HIST1H2BH:HIST1H3G:HIST1H2BI:HIST1H4H:HIST1H2BJ:HIST1H2AG:HIST1H2BL:HIST1H2AI:HIST1H3H:HIST1H2BM:HIST1H4J:HIST1H4K:HIST1H2…	3.74549e-12
BIP	eGFRcys	GO_CHROMOSOME	1046	117	1.49782e-09	EXOSC10:RUNX3:ARID1A:GTF2B:HORMAD1:SETDB1:MUC1:ASH1L:PMF1:RNF2:SIRT1:NR1H3:FEN1:RELA:KAT5:CHD4:CBX5:SETD8:NCOR2:SETDB2:DPF3:YY1:INO80:OIP5:NUSAP1:NEIL1:SIN3A:SLX4:INO80E:TBX6:CTCF:ACD:CENPT:CHMP1A:ZBTB4:TP53:TOP3A:SMCR8:MED1:CDK12:BCAS3:TCF4:NFATC1:ZBTB7A:BRD4:AKAP8:AKAP8L:MAU2:GATAD2A:PBX4:ASXL2:SOS1:NCAPH:ORC4:MBD5:SUMO1:GINS1:E2F1:RTEL1:KAT2B:MLH1:STAG1:DHX36:PPARGC1A:NSD1:HIST1H1A:HIST1H3A:HI…	7.48164e-12
BIP	eGFRcys	GO_NUCLEAR_NUCLEOSOME	38	17	1.52326e-09	HIST1H3A:HIST1H4A:HIST1H4B:HIST1H3B:HIST1H3C:HIST1H4D:HIST1H3D:HIST1H4E:HIST1H3E:HIST1H3G:HIST1H4H:HIST1H3H:HIST1H4J:HIST1H4K:HIST1H3I:HIST1H4L:HIST1H3J	9.1304e-12
BIP	urate	GO_NUCLEAR_CHROMATIN	367	31	2.09303e-07	ARID1A:TRNP1:MUC1:TCF7L2:MEN1:RELA:KAT5:SIN3A:HIST1H2AA:HIST1H2BA:HIST1H4C:HIST1H2AC:HIST1H4D:HIST1H3D:HIST1H2AD:HIST1H4E:HIST1H3F:HIST1H3G:HIST1H4H:HIST1H2AG:HIST1H2AI:HIST1H3H:HIST1H4J:HIST1H4K:HIST1H2AK:HIST1H2AL:HIST1H1B:HIST1H3I:HIST1H4L:HIST1H3J:HIST1H2AM	1.25456e-09
BIP	eGFRcys	GO_NUCLEAR_CHROMOSOME	595	73	2.33744e-07	RUNX3:ARID1A:HORMAD1:MUC1:PMF1:RNF2:SIRT1:NR1H3:FEN1:RELA:KAT5:CHD4:CBX5:NCOR2:DPF3:YY1:INO80:SIN3A:SLX4:INO80E:TBX6:ACD:CHMP1A:TP53:CDK12:TCF4:NFATC1:ZBTB7A:BRD4:GATAD2A:ASXL2:NCAPH:ORC4:GINS1:E2F1:MLH1:PPARGC1A:HIST1H1A:HIST1H3A:HIST1H4A:HIST1H4B:HIST1H3B:HIST1H2AB:HIST1H2BB:HIST1H3C:HIST1H2AC:HIST1H4D:HIST1H3D:HIST1H2AD:HIST1H4E:HIST1H2AE:HIST1H3E:HIST1H1D:HIST1H3G:HIST1H4H:HIST1H2AG:HIST1H2AI…	1.63457e-09
BIP	urate	GO_NUCLEAR_CHROMOSOME	595	39	1.87522e-06	ARID1A:TRNP1:HORMAD1:MUC1:TCF7L2:FEN1:MEN1:RELA:KAT5:XRCC3:SIN3A:TERF2:ORC4:WDR82:HIST1H2AA:HIST1H2BA:HIST1H4C:HIST1H1T:HIST1H2AC:HIST1H4D:HIST1H3D:HIST1H2AD:HIST1H4E:HIST1H3F:HIST1H3G:HIST1H4H:HIST1H2AG:HIST1H2AI:HIST1H3H:HIST1H4J:HIST1H4K:HIST1H2AK:HIST1H2AL:HIST1H1B:HIST1H3I:HIST1H4L:HIST1H3J:HIST1H2AM:BAZ1B	1.31134e-08
BIP	urate	GO_NUCLEAR_CHROMOSOME_TELOMERIC_REGION	123	15	3.0825e-05	FEN1:MEN1:XRCC3:TERF2:ORC4:WDR82:HIST1H2AA:HIST1H2BA:HIST1H4C:HIST1H4D:HIST1H4E:HIST1H4H:HIST1H4J:HIST1H4K:HIST1H4L	2.46354e-07
BIP	urate	GO_BRUSH_BORDER_MEMBRANE	50	9	0.000272245	PDZK1:CUBN:SLC22A12:SLC7A9:SLC5A6:LRP2:DRD5:SLC17A3:B4GALT1	2.44775e-06
BIP	eGFRcrea	GO_CHROMATIN	547	88	0.00337062	KDM1A:ARID1A:TRNP1:ANP32E:YY1AP1:CENPF:SIRT1:WAPAL:TAF5:SPI1:RELA:KAT5:H2AFX:RAD51AP1:SP1:BAZ2A:HMGA2:DPF3:YY1:INO80:SMAD3:SIN3A:SLX4:SALL1:IST1:HIC1:MED1:CDK12:STAT3:CBX1:BCAS3:ESCO1:TCF4:NFATC1:KLF1:AKAP8L:JUND:ELL:MAU2:GATAD2A:DNMT3A:ASXL2:RIF1:NFE2L2:CREB1:PLCB1:E2F1:TAF4:PBRM1:STAG1:PPARGC1A:RAD17:IRF1:AFF4:NSD1:HIST1H2AA:HIST1H2BA:HIST1H4G:HIST1H3F:HIST1H2BH:HIST1H3G:HIST1H2BI:HIST1H4H:HMGN…	5.50328e-06
BIP	urate	GO_APICAL_PLASMA_MEMBRANE	310	22	0.000548988	PDZK1:MUC1:CUBN:SLC22A11:SLC22A12:C1QTNF5:MFRP:MFRP:SLC7A9:AP2A1:ATP6V1B1:LRP2:JAG1:GNAS:TLR9:TLR9:SLC2A9:PRKAA1:FAM65B:SLC17A4:SLC17A1:SLC17A3:PKHD1:STC1	5.92924e-06
BIP	urate	GO_CHROMOSOME_TELOMERIC_REGION	158	15	0.000548988	FEN1:MEN1:XRCC3:TERF2:ORC4:WDR82:HIST1H2AA:HIST1H2BA:HIST1H4C:HIST1H4D:HIST1H4E:HIST1H4H:HIST1H4J:HIST1H4K:HIST1H4L	6.03283e-06
BIP	eGFRcrea	GO_DNA_PACKAGING_COMPLEX	110	27	0.00337062	H2AFX:NCAPH2:HIST1H2AA:HIST1H2BA:HIST1H4G:HIST1H3F:HIST1H2BH:HIST1H3G:HIST1H2BI:HIST1H4H:HIST1H2BJ:HIST1H2AG:HIST1H2BL:HIST1H2AI:HIST1H3H:HIST1H2BM:HIST1H4J:HIST1H4K:HIST1H2AK:HIST1H2BN:HIST1H2AL:HIST1H1B:HIST1H3I:HIST1H4L:HIST1H3J:HIST1H2AM:HIST1H2BO	8.71048e-06
BIP	eGFRcrea	GO_PROTEIN_DNA_COMPLEX	196	40	0.00337062	BCAS2:POLA2:POLD3:H2AFX:KDM5A:SP1:PRIM1:HMGA2:NUPR1:MED1:NFE2L2:TOP1:XRCC6:TREX1:HIST1H2AA:HIST1H2BA:HIST1H4G:HIST1H3F:HIST1H2BH:HIST1H3G:HIST1H2BI:HIST1H4H:HIST1H2BJ:HIST1H2AG:HIST1H2BL:HIST1H2AI:HIST1H3H:HIST1H2BM:HIST1H4J:HIST1H4K:HIST1H2AK:HIST1H2BN:HIST1H2AL:HIST1H1B:HIST1H3I:HIST1H4L:HIST1H3J:HIST1H2AM:HIST1H2BO:HOXA11	1.01017e-05
BIP	eGFRcrea	GO_CHROMOSOME	1046	145	0.00794509	C1orf86:KDM1A:ARID1A:TRNP1:BCAS2:SYCP1:ANP32E:HORMAD1:SETDB1:ASH1L:YY1AP1:PMF1:TPR:PPP2R5A:CENPF:SIRT1:DNA2:WAPAL:FAM35A:TAF5:SPI1:NUP160:POLA2:RELA:KAT5:POLD3:H2AFX:RAD51AP1:SP1:BAZ2A:PTGES3:PRIM1:HMGA2:DPF3:PSEN1:YY1:CASC5:INO80:NUSAP1:SMAD3:NEIL1:SIN3A:SLX4:SALL1:IST1:CENPN:CHMP1A:ZNF276:HIC1:SMG6:MED1:CDK12:STAT3:TUBG1:BRCA1:CBX1:TEX14:RAD51C:SKA2:BCAS3:ESCO1:TCF4:NFATC1:KLF1:SYCE2:BRD4:AKAP8…	3.17486e-05
BIP	urate	GO_APICAL_PART_OF_CELL	374	23	0.00305609	PDZK1:MUC1:CUBN:SLC22A11:SLC22A12:C1QTNF5:MFRP:MFRP:SLC7A9:AP2A1:ATP6V1B1:LRP2:JAG1:GNAS:TLR9:TLR9:SLC2A9:PRKAA1:FAM65B:SLC17A4:SLC17A1:SLC17A3:HFE:PKHD1:STC1	3.66365e-05
BIP	urate	GO_CHROMOSOMAL_REGION	345	21	0.0070624	FEN1:MEN1:MBD6:DCTN2:XRCC3:SIN3A:TERF2:ORC4:MBD5:WDR82:HIST1H2AA:HIST1H2BA:HIST1H4C:HIST1H4D:HIST1H4E:HIST1H4H:HIST1H4J:HIST1H4K:HIST1H4L:PKHD1:BAZ1B	9.17195e-05
BIP	eGFRcrea	GO_TRANSCRIPTION_FACTOR_COMPLEX	350	57	0.0339593	KDM1A:ARNT:PMF1:TAF5:SPI1:RELA:KAT5:POU2AF1:ETS1:ATF1:MED4:DACH1:ELMSAN1:YY1:SMAD3:SIN3A:ARNT2:NFAT5:ZFHX3:HNF1B:THRA:STAT3:TBX2:SMAD7:TCF4:NFATC1:JUND:GTF3C2:EPAS1:MEIS1:HOXD12:CREB1:E2F1:NCOA6:TAF4:XRCC6:RARB:HCLS1:TFDP2:CDK7:MXD3:E2F3:ABT1:HMGA1:TAF11:SUPT3H:RUNX2:MED23:AHR:HOXA9:HOXA10:HOXA11:GATA4:GTF2E2:TAF2:LHX3:SNAPC4	0.000169627
BIP	eGFRcrea	GO_PROTEASOME_ACCESSORY_COMPLEX	24	9	0.047753	PSMD4:PSMC3:PSMD9:PSMD3:PSMD12:PSMD1:ADRM1:PSMD6:PSMD2	0.000327583
BIP	eGFRcrea	GO_NUCLEAR_CHROMATIN	367	58	0.047753	KDM1A:ARID1A:TRNP1:ANP32E:YY1AP1:SIRT1:TAF5:SPI1:RELA:KAT5:H2AFX:RAD51AP1:SP1:DPF3:YY1:INO80:SMAD3:SIN3A:SLX4:CDK12:STAT3:CBX1:TCF4:NFATC1:KLF1:JUND:GATAD2A:DNMT3A:ASXL2:RIF1:CREB1:PLCB1:E2F1:TAF4:PBRM1:PPARGC1A:RAD17:IRF1:HIST1H2AA:HIST1H2BA:HIST1H3F:HIST1H3G:HIST1H4H:HIST1H2AG:HIST1H2AI:HIST1H3H:HIST1H4J:HIST1H4K:HIST1H2AK:HIST1H2AL:HIST1H1B:HIST1H3I:HIST1H4L:HIST1H3J:HIST1H2AM:RUNX2:CCAR2:UHRF2	0.000333937
BIP	eGFRcys	GO_TRANSCRIPTION_FACTOR_COMPLEX	350	37	0.048831	RUNX3:GTF2B:ARNT:PMF1:IVNS1ABP:NR1H3:RELA:KAT5:POU2AF1:MED4:DACH1:YY1:SIN3A:NFATC3:NFAT5:SOX15:TP53:HNF1B:HOXB9:SNF8:TBX2:TCF4:NFATC1:MEIS1:HOXD12:E2F1:RARB:HCLS1:TFDP2:E2F3:ABT1:SUPT3H:RUNX2:TFAP2D:MLXIPL:TAF2:LHX3	0.000390258
BIP	urate	GO_BRUSH_BORDER	94	9	0.0294472	PDZK1:CUBN:SLC22A12:SLC7A9:SLC5A6:LRP2:DRD5:SLC17A3:B4GALT1	0.000411849
BIP	urate	GO_CLUSTER_OF_ACTIN_BASED_CELL_PROJECTIONS	145	11	0.0488484	PDZK1:CUBN:SLC22A12:SLC7A9:SLC5A6:LRP2:TWF2:DRD5:FAM65B:SLC17A3:B4GALT1	0.000731994
MDD	eGFRcys	GO_DNA_PACKAGING_COMPLEX	110	50	1.04782e-33	CENPA:HIST1H1A:HIST1H3A:HIST1H4A:HIST1H4B:HIST1H3B:HIST1H2AB:HIST1H2BB:HIST1H3C:HIST1H1C:HIST1H4C:HIST1H1T:HIST1H2BC:HIST1H2AC:HIST1H1E:HIST1H2BD:HIST1H2BE:HIST1H4D:HIST1H3D:HIST1H2AD:HIST1H2BF:HIST1H4E:HIST1H2BG:HIST1H2AE:HIST1H3E:HIST1H1D:HIST1H4F:HIST1H4G:HIST1H3F:HIST1H2BH:HIST1H3G:HIST1H2BI:HIST1H2BJ:HIST1H2AG:HIST1H2BL:HIST1H2AI:HIST1H3H:HIST1H2BM:HIST1H4J:HIST1H4K:HIST1H2AK:HIST1H2BN:HIST1…	1.04677e-36
MDD	eGFRcys	GO_PROTEIN_DNA_COMPLEX	196	54	6.91699e-24	GTF2B:NFE2:ACD:CENPA:HIST1H1A:HIST1H3A:HIST1H4A:HIST1H4B:HIST1H3B:HIST1H2AB:HIST1H2BB:HIST1H3C:HIST1H1C:HIST1H4C:HIST1H1T:HIST1H2BC:HIST1H2AC:HIST1H1E:HIST1H2BD:HIST1H2BE:HIST1H4D:HIST1H3D:HIST1H2AD:HIST1H2BF:HIST1H4E:HIST1H2BG:HIST1H2AE:HIST1H3E:HIST1H1D:HIST1H4F:HIST1H4G:HIST1H3F:HIST1H2BH:HIST1H3G:HIST1H2BI:HIST1H2BJ:HIST1H2AG:HIST1H2BL:HIST1H2AI:HIST1H3H:HIST1H2BM:HIST1H4J:HIST1H4K:HIST1H2AK:…	1.38202e-26
MDD	eGFRcys	GO_CHROMATIN	547	80	7.67108e-17	EXOSC10:ARID1A:NASP:MUC1:RNF2:SPI1:RELA:KAT5:CBX5:DPF3:SIN3A:MORF4L1:SLX4:INO80E:TBX6:SMCR8:BCAS3:NFATC1:MAU2:GATAD2A:ASXL2:CENPA:KDM3A:SUMO1:GATA5:STAG1:PPARGC1A:NSD1:HIST1H1A:HIST1H3A:HIST1H4A:HIST1H4B:HIST1H3B:HIST1H2AB:HIST1H2BB:HIST1H3C:HIST1H1C:HIST1H4C:HIST1H1T:HIST1H2BC:HIST1H2AC:HIST1H1E:HIST1H2BD:HIST1H2BE:HIST1H4D:HIST1H3D:HIST1H2AD:HIST1H2BF:HIST1H4E:HIST1H2BG:HIST1H2AE:HIST1H3E:HIST1…	2.29902e-19
MDD	urate	GO_DNA_PACKAGING_COMPLEX	110	24	6.78593e-16	HIST1H2AA:HIST1H2BA:HIST1H1A:HIST1H3A:HIST1H4A:HIST1H4B:HIST1H3B:HIST1H2AB:HIST1H2BB:HIST1H3C:HIST1H1C:HIST1H4C:HIST1H1T:HIST1H2BC:HIST1H2AC:HIST1H2BD:HIST1H2BE:HIST1H4D:HIST1H3D:HIST1H2AD:HIST1H2BF:HIST1H4E:HIST1H3G:HIST1H2BI	6.77915e-19
MDD	eGFRcys	GO_NUCLEAR_NUCLEOSOME	38	21	4.93157e-16	CENPA:HIST1H3A:HIST1H4A:HIST1H4B:HIST1H3B:HIST1H3C:HIST1H4C:HIST1H1E:HIST1H4D:HIST1H3D:HIST1H4E:HIST1H3E:HIST1H4F:HIST1H3F:HIST1H3G:HIST1H3H:HIST1H4J:HIST1H4K:HIST1H3I:HIST1H4L:HIST1H3J	1.97066e-18
MDD	eGFRcys	GO_NUCLEAR_CHROMATIN	367	56	2.21031e-12	ARID1A:NASP:MUC1:RNF2:SPI1:RELA:KAT5:CBX5:DPF3:SIN3A:MORF4L1:SLX4:INO80E:TBX6:NFATC1:GATAD2A:ASXL2:CENPA:GATA5:PPARGC1A:HIST1H1A:HIST1H3A:HIST1H4A:HIST1H4B:HIST1H3B:HIST1H2AB:HIST1H3C:HIST1H1C:HIST1H4C:HIST1H2AC:HIST1H1E:HIST1H4D:HIST1H3D:HIST1H2AD:HIST1H4E:HIST1H2AE:HIST1H3E:HIST1H1D:HIST1H4F:HIST1H3F:HIST1H3G:HIST1H2AG:HIST1H2AI:HIST1H3H:HIST1H4J:HIST1H4K:HIST1H2AK:HIST1H2AL:HIST1H1B:HIST1H3I:H…	1.10405e-14
MDD	urate	GO_PROTEIN_DNA_COMPLEX	196	25	3.47047e-11	HIST1H2AA:HIST1H2BA:HIST1H1A:HIST1H3A:HIST1H4A:HIST1H4B:HIST1H3B:HIST1H2AB:HIST1H2BB:HIST1H3C:HIST1H1C:HIST1H4C:HIST1H1T:HIST1H2BC:HIST1H2AC:HIST1H2BD:HIST1H2BE:HIST1H4D:HIST1H3D:HIST1H2AD:HIST1H2BF:HIST1H4E:HIST1H3G:HIST1H2BI:NFYA	6.93401e-14
MDD	eGFRcys	GO_CHROMOSOME	1046	100	3.19664e-09	EXOSC10:ARID1A:NASP:GTF2B:HORMAD1:SETDB1:MUC1:PMF1:RNF2:SPI1:FEN1:RELA:KAT5:PPHLN1:CBX5:SETD8:DPF3:NEIL1:SIN3A:MORF4L1:SLX4:INO80E:TBX6:CTCF:ACD:CENPT:CHMP1A:ZBTB4:TOP3A:SMCR8:BCAS3:NFATC1:MAU2:GATAD2A:PBX4:ASXL2:CENPA:KDM3A:SUMO1:GATA5:CCDC36:STAG1:ZBTB38:DHX36:PPARGC1A:NSD1:HIST1H1A:HIST1H3A:HIST1H4A:HIST1H4B:HIST1H3B:HIST1H2AB:HIST1H2BB:HIST1H3C:HIST1H1C:HIST1H4C:HIST1H1T:HIST1H2BC:HIST1H2AC:H…	1.91607e-11
MDD	urate	GO_CHROMATIN	547	37	1.03522e-08	ARID1A:TRNP1:MUC1:YY1AP1:SPI1:MEN1:RELA:KAT5:DPF3:IST1:BCAS3:WDR82:HIST1H2AA:HIST1H2BA:HIST1H1A:HIST1H3A:HIST1H4A:HIST1H4B:HIST1H3B:HIST1H2AB:HIST1H2BB:HIST1H3C:HIST1H1C:HIST1H4C:HIST1H1T:HIST1H2BC:HIST1H2AC:HIST1H2BD:HIST1H2BE:HIST1H4D:HIST1H3D:HIST1H2AD:HIST1H2BF:HIST1H4E:HIST1H3G:HIST1H2BI:BAZ1B	3.10255e-11
MDD	urate	GO_NUCLEAR_NUCLEOSOME	38	11	2.09996e-08	HIST1H2BA:HIST1H3A:HIST1H4A:HIST1H4B:HIST1H3B:HIST1H3C:HIST1H4C:HIST1H4D:HIST1H3D:HIST1H4E:HIST1H3G	8.39145e-11
MDD	eGFRcys	GO_NUCLEAR_CHROMOSOME	595	65	5.90465e-08	ARID1A:NASP:HORMAD1:MUC1:PMF1:RNF2:SPI1:FEN1:RELA:KAT5:CBX5:DPF3:SIN3A:MORF4L1:SLX4:INO80E:TBX6:ACD:CHMP1A:NFATC1:GATAD2A:ASXL2:CENPA:GATA5:CCDC36:PPARGC1A:HIST1H1A:HIST1H3A:HIST1H4A:HIST1H4B:HIST1H3B:HIST1H2AB:HIST1H2BB:HIST1H3C:HIST1H1C:HIST1H4C:HIST1H1T:HIST1H2AC:HIST1H1E:HIST1H4D:HIST1H3D:HIST1H2AD:HIST1H4E:HIST1H2AE:HIST1H3E:HIST1H1D:HIST1H4F:HIST1H3F:HIST1H3G:HIST1H2AG:HIST1H2AI:HIST1H3H:HI…	4.12912e-10
MDD	urate	GO_NUCLEAR_CHROMATIN	367	26	2.34786e-06	ARID1A:TRNP1:MUC1:YY1AP1:SPI1:MEN1:RELA:KAT5:DPF3:HIST1H2AA:HIST1H2BA:HIST1H1A:HIST1H3A:HIST1H4A:HIST1H4B:HIST1H3B:HIST1H2AB:HIST1H3C:HIST1H1C:HIST1H4C:HIST1H2AC:HIST1H4D:HIST1H3D:HIST1H2AD:HIST1H4E:HIST1H3G	1.17276e-08
MDD	eGFRcrea	GO_PROTEIN_DNA_COMPLEX	196	44	2.85699e-05	RPA2:BCAS2:POLA2:POLD3:H2AFX:KDM5A:SP1:PRIM1:NUPR1:MED1:NFE2L2:TOP1:EP300:XRCC6:TREX1:HIST1H2AA:HIST1H2BA:HIST1H4G:HIST1H3F:HIST1H2BH:HIST1H3G:HIST1H2BI:HIST1H4H:HIST1H2BJ:HIST1H2AG:HIST1H2BK:HIST1H4I:HIST1H2AH:HIST1H2BL:HIST1H2AI:HIST1H3H:HIST1H2BM:HIST1H4J:HIST1H4K:HIST1H2AK:HIST1H2BN:HIST1H2AL:HIST1H1B:HIST1H3I:HIST1H4L:HIST1H3J:HIST1H2AM:HIST1H2BO:HOXA11	3.50873e-08
MDD	urate	GO_CHROMOSOME	1046	47	7.32501e-06	ARID1A:TRNP1:HORMAD1:MUC1:ASH1L:YY1AP1:FAM35A:SPI1:NUP160:MEN1:RELA:KAT5:DPF3:XRCC3:IST1:PRDM7:BCAS3:XPO1:ORC4:MBD5:WDR82:HIST1H2AA:HIST1H2BA:HIST1H1A:HIST1H3A:HIST1H4A:HIST1H4B:HIST1H3B:HIST1H2AB:HIST1H2BB:HIST1H3C:HIST1H1C:HIST1H4C:HIST1H1T:HIST1H2BC:HIST1H2AC:HIST1H2BD:HIST1H2BE:HIST1H4D:HIST1H3D:HIST1H2AD:HIST1H2BF:HIST1H4E:HIST1H3G:HIST1H2BI:OARD1:BAZ1B	4.90683e-08
MDD	urate	GO_NUCLEAR_CHROMOSOME	595	33	7.32501e-06	ARID1A:TRNP1:HORMAD1:MUC1:YY1AP1:SPI1:MEN1:RELA:KAT5:DPF3:XRCC3:ORC4:WDR82:HIST1H2AA:HIST1H2BA:HIST1H1A:HIST1H3A:HIST1H4A:HIST1H4B:HIST1H3B:HIST1H2AB:HIST1H2BB:HIST1H3C:HIST1H1C:HIST1H4C:HIST1H1T:HIST1H2AC:HIST1H4D:HIST1H3D:HIST1H2AD:HIST1H4E:HIST1H3G:BAZ1B	5.12238e-08
MDD	eGFRcrea	GO_DNA_PACKAGING_COMPLEX	110	30	2.85699e-05	H2AFX:NCAPH2:HIST1H2AA:HIST1H2BA:HIST1H4G:HIST1H3F:HIST1H2BH:HIST1H3G:HIST1H2BI:HIST1H4H:HIST1H2BJ:HIST1H2AG:HIST1H2BK:HIST1H4I:HIST1H2AH:HIST1H2BL:HIST1H2AI:HIST1H3H:HIST1H2BM:HIST1H4J:HIST1H4K:HIST1H2AK:HIST1H2BN:HIST1H2AL:HIST1H1B:HIST1H3I:HIST1H4L:HIST1H3J:HIST1H2AM:HIST1H2BO	5.70828e-08
MDD	eGFRcrea	GO_CHROMATIN	547	86	0.000411565	ARID1A:TRNP1:RPA2:PHC2:ANP32E:YY1AP1:CENPF:TAF5:SPI1:RELA:KAT5:H2AFX:RAD51AP1:SP1:BAZ2A:DPF3:RAD51:INO80:SMAD3:SIN3A:SLX4:SALL1:IST1:HIC1:MED1:CDK12:STAT3:CBX1:BCAS3:ESCO1:TCF4:NFATC1:KLF1:JUND:ELL:MAU2:GATAD2A:ASXL2:RIF1:NFE2L2:CREB1:PLCB1:E2F1:TAF4:PBRM1:STAG1:PPARGC1A:RAD17:IRF1:AFF4:NSD1:HIST1H2AA:HIST1H2BA:HIST1H4G:HIST1H3F:HIST1H2BH:HIST1H3G:HIST1H2BI:HIST1H4H:HMGN4:HIST1H2BJ:HIST1H2AG:HIST…	1.23346e-06
MDD	urate	GO_NUCLEAR_CHROMOSOME_TELOMERIC_REGION	123	12	0.000549538	MEN1:XRCC3:ORC4:WDR82:HIST1H2AA:HIST1H2BA:HIST1H4A:HIST1H4B:HIST1H2BB:HIST1H4C:HIST1H4D:HIST1H4E	4.39191e-06
MDD	eGFRcrea	GO_CHROMOSOME	1046	140	0.00224562	C1orf86:ARID1A:TRNP1:RPA2:PHC2:BCAS2:SYCP1:ANP32E:HORMAD1:SETDB1:ASH1L:YY1AP1:PMF1:CENPF:DNA2:FAM35A:TAF5:SPI1:NUP160:POLA2:RELA:KAT5:BANF1:POLD3:H2AFX:RAD51AP1:SP1:BAZ2A:PTGES3:PRIM1:RAD51B:DPF3:PSEN1:CASC5:RAD51:INO80:NUSAP1:SMAD3:NEIL1:SIN3A:SLX4:SALL1:IST1:CHMP1A:HIC1:SMG6:MED1:CDK12:STAT3:CBX1:TEX14:RAD51C:SKA2:BCAS3:ESCO1:TCF4:NFATC1:KLF1:SYCE2:JUND:ELL:MAU2:GATAD2A:PBX4:ASXL2:ORC4:MBD5:RIF…	8.97352e-06
MDD	eGFRcrea	GO_TRANSCRIPTION_FACTOR_COMPLEX	350	57	0.00541488	EYA3:ARNT:PMF1:TAF5:MXI1:ASCL3:SPI1:RELA:KAT5:POU2AF1:ETS1:ATF1:MED4:DACH1:ELMSAN1:SMAD3:SIN3A:NFAT5:ZFHX3:THRA:STAT3:TBX2:SMAD7:TCF4:NFATC1:JUND:GTF3C2:EPAS1:MEIS1:HOXD12:CREB1:E2F1:NCOA6:TAF4:EP300:XRCC6:RARB:HYAL2:HCLS1:TFDP2:CDK7:MXD3:E2F3:ABT1:HMGA1:TAF11:SUPT3H:RUNX2:MED23:AHR:HOXA10:HOXA11:MLXIPL:SOX7:SOX7:GATA4:GTF2E2:LHX3	2.70474e-05
MDD	eGFRcys	GO_APICAL_PLASMA_MEMBRANE	310	32	0.00464902	AKR1A1:MUC1:CRB1:TRPV4:ITPK1:CSPG4:UMOD:ATP6V0D1:PARD6A:DPEP1:ERBB2:CA4:SLC7A9:SIPA1L3:LRP2:BMPR2:JAG1:GNAS:GNAT1:HYAL2:ZMYND10:SHROOM3:SLC9B2:SLC9A3:SLC34A1:SLC17A4:SLC17A1:SLC17A3:PKHD1:CNKSR3:SLC26A4:STC1	3.7155e-05
MDD	urate	GO_CHROMOSOME_TELOMERIC_REGION	158	12	0.00552877	MEN1:XRCC3:ORC4:WDR82:HIST1H2AA:HIST1H2BA:HIST1H4A:HIST1H4B:HIST1H2BB:HIST1H4C:HIST1H4D:HIST1H4E	5.52324e-05
MDD	eGFRcrea	GO_MITOCHONDRION	1525	186	0.0131573	CASP9:AGMAT:SFN:IFI6:ATPIF1:SESN2:MUTYH:FAM73A:APH1A:MRPS21:TARS2:PI4KB:MTX1:MSTO1:DAP3:SLC25A44:MYOC:PLA2G4A:MARC1:OGDHL:DNA2:SLC25A16:GLUD1:MARCH5:GBF1:TH:NDUFS3:PTPMT1:MTCH2:CAPN1:SLC25A45:CRYAB:DLAT:TIMM8B:SDHD:SDHD:ATP5G2:GLS2:ATP5B:ACAD10:ALDH2:PTPN11:ACADS:SUCLA2:SLC25A21:L2HGDH:PSEN1:ACOT2:SPATA7:COX8C:SLC25A29:BAG5:RAD51:RMDN3:C15orf62:SORD:GATM:C15orf48:SQRDL:LACTB:CYP11A1:CYP1A1:COX5A:…	8.99386e-05
MDD	eGFRcrea	GO_NUCLEAR_CHROMATIN	367	57	0.0131573	ARID1A:TRNP1:ANP32E:YY1AP1:TAF5:SPI1:RELA:KAT5:H2AFX:RAD51AP1:SP1:DPF3:RAD51:INO80:SMAD3:SIN3A:SLX4:CDK12:STAT3:CBX1:TCF4:NFATC1:KLF1:JUND:GATAD2A:ASXL2:RIF1:CREB1:PLCB1:E2F1:TAF4:PBRM1:PPARGC1A:RAD17:IRF1:HIST1H2AA:HIST1H2BA:HIST1H3F:HIST1H3G:HIST1H4H:HIST1H2AG:HIST1H4I:HIST1H2AH:HIST1H2AI:HIST1H3H:HIST1H4J:HIST1H4K:HIST1H2AK:HIST1H2AL:HIST1H1B:HIST1H3I:HIST1H4L:HIST1H3J:HIST1H2AM:RUNX2:NPM2:CCA…	0.000104038
MDD	eGFRcrea	GO_APICAL_PLASMA_MEMBRANE	310	50	0.0131573	PRKCZ:AKR1A1:PARD3:ABCC2:SLC22A18:UPK2:C2CD2L:PTPRO:CACNB3:MIP:ITPK1:DUOX2:DUOX1:CSPG4:UMOD:DPEP1:ERBB2:SLC14A2:PARD6G:SLC7A9:SIPA1L3:SLC9A4:LRP2:GNAS:SLC19A1:SLC26A6:GNAT1:HYAL2:CASR:TNIK:DLG1:SHROOM3:SLC9B2:SLC9A3:SLC6A19:MARVELD2:RAPGEF6:SLC22A4:SLC22A5:SHROOM1:SLC34A1:SLC17A4:SLC17A1:SLC17A3:SLC29A1:PKHD1:ENPP3:CNKSR3:SLC4A2:STC1	0.000105153
MDD	eGFRcrea	GO_MITOCHONDRIAL_PART	1009	129	0.0180619	IFI6:FAM73A:MRPS21:TARS2:PI4KB:MTX1:MSTO1:DAP3:SLC25A44:MYOC:PLA2G4A:MARC1:OGDHL:DNA2:SLC25A16:GLUD1:MARCH5:NDUFS3:PTPMT1:MTCH2:SLC25A45:DLAT:TIMM8B:SDHD:SDHD:ATP5G2:GLS2:ATP5B:ACAD10:ALDH2:ACADS:SUCLA2:SLC25A21:L2HGDH:PSEN1:ACOT2:COX8C:SLC25A29:RAD51:RMDN3:SORD:GATM:C15orf48:SQRDL:CYP11A1:CYP1A1:COX5A:ETFA:NDUFB10:GFER:TRAP1:ACSM5:ACSM2A:ACSM2B:ACSM3:ACSM1:TUFM:DDX28:SPG7:PLD6:MYO19:MRM1:STAT3:S…	0.000162394
MDD	eGFRcys	GO_APICAL_PART_OF_CELL	374	34	0.0291263	AKR1A1:MUC1:CRB1:TRPV4:ITPK1:CSPG4:UMOD:ATP6V0D1:PARD6A:DPEP1:ERBB2:CA4:SLC7A9:SIPA1L3:LRP2:BMPR2:JAG1:GNAS:GNAT1:HYAL2:ZMYND10:SHROOM3:SLC9B2:SLC9A3:SLC34A1:SLC17A4:SLC17A1:SLC17A3:HFE:ITPR3:PKHD1:CNKSR3:SLC26A4:STC1	0.000261875
MDD	eGFRcrea	GO_NUCLEAR_CHROMOSOME	595	81	0.0387352	ARID1A:TRNP1:RPA2:BCAS2:SYCP1:ANP32E:HORMAD1:YY1AP1:PMF1:DNA2:TAF5:SPI1:POLA2:RELA:KAT5:POLD3:H2AFX:RAD51AP1:SP1:PRIM1:DPF3:RAD51:INO80:SMAD3:SIN3A:SLX4:CHMP1A:CDK12:STAT3:CBX1:TCF4:NFATC1:KLF1:SYCE2:JUND:GATAD2A:ASXL2:ORC4:RIF1:TTN:CREB1:PLCB1:E2F1:TOP1:TAF4:HORMAD2:XRCC6:SYCE3:TREX1:CCDC36:PBRM1:THOC7:ATR:RGS12:PPARGC1A:RAD17:IRF1:HIST1H2AA:HIST1H2BA:HIST1H3F:HIST1H3G:HIST1H4H:HIST1H2AG:HIST1H4…	0.000410043
MDD	eGFRcrea	GO_CLEAVAGE_FURROW	55	14	0.0387352	RHOC:SVIL:PSD:LIMA1:ZFYVE19:PSTPIP1:WDR73:SPIRE2:PKN1:STAMBP:SEPT2:KLHDC8B:RHOA:PLK4	0.000425661
MDD	urate	GO_BRUSH_BORDER	94	8	0.0408403	SLC22A12:SLC7A9:LRP2:DRD5:SLC17A3:SLC26A4:CAPZA2:B4GALT1	0.000448795
MDD	eGFRcrea	GO_NUCLEAR_NUCLEOSOME	38	11	0.0445048	HIST1H2BA:HIST1H3F:HIST1H3G:HIST1H4H:HIST1H4I:HIST1H3H:HIST1H4J:HIST1H4K:HIST1H3I:HIST1H4L:HIST1H3J	0.000533524
