# Supplementary material for: Shared genetic effect of kidney function on bipolar and major depressive disorders: a large-scale genome-wide cross-trait analysis
Source: Hum Genomics. 2024 Jun 11;18:60. doi: 10.1186/s40246-024-00627-3 (PMC11165782; doi:10.1186/s40246-024-00627-3)
Supplement: Supplementary file 11 — Additional file 11. Supplementary Table 9. Molecular function of the shared gene set between 2 mental disorder traits and 5 kidney function biomarker traits in Gene Ontology (GO) terms. [file 40246_2024_627_MOESM11_ESM.xlsx]

## Sheet: Table S9
Supplementary Table 9. Molecular function of the shared gene set between 2 mental disorder traits and 5 kidney function biomarker traits in Gene Ontology (GO) terms
Mental disorder	Kidney funtion biomarkers	GeneSet	N_genes	N_overlap	FDR	Genes	P
BIP	eGFRcys	GO_ODORANT_BINDING	84	31	3.38426e-14	OR5D13:OR5D14:OR5L1:OR5D18:OR5L2:OR5D16:OR5W2:OR5I1:OR5F1:OR5AS1:OR8I2:OR8H2:OR8H3:OR8J3:OR8K5:OR5J2:OR8H1:OR8K3:OR8K1:OR8J1:OR8U1:OR5R1:OR5M9:OR5M3:OR5M8:OR5M11:OR5M10:OR5M1:OR5AP2:OR5AR1:OR14J1	2.0573e-17
BIP	urate	GO_PROTEIN_HETERODIMERIZATION_ACTIVITY	496	46	5.29604e-12	MCL1:ARNT:VEGFB:BAD:RELA:DRAP1:DDIT3:HEXA:PIK3R2:PIK3R2:SUPT7L:HIST1H2AA:HIST1H2BA:HIST1H4C:HIST1H2BC:HIST1H2AC:HIST1H2BD:HIST1H2BE:HIST1H4D:HIST1H3D:HIST1H2AD:HIST1H2BF:HIST1H4E:HIST1H4G:HIST1H3F:HIST1H2BH:HIST1H3G:HIST1H2BI:HIST1H4H:HIST1H2BJ:HIST1H2AG:HIST1H2BL:HIST1H2AI:HIST1H3H:HIST1H2BM:HIST1H4J:HIST1H4K:HIST1H2AK:HIST1H2BN:HIST1H2AL:HIST1H3I:HIST1H4L:HIST1H3J:HIST1H2AM:HIST1H2BO:FZD9:MLXIPL	3.21948e-15
BIP	eGFRcys	GO_PROTEIN_HETERODIMERIZATION_ACTIVITY	496	68	4.21035e-08	DMRTA2:FAM73A:MCL1:ARNT:APOA2:RELA:TYRO3:TPM1:HEXA:CENPT:NRN1L:SOX15:FXR2:TP53:HNF1B:NEUROD2:ERBB2:TCF4:SUPT7L:SOS1:MEIS1:HIST1H3A:HIST1H4A:HIST1H4B:HIST1H3B:HIST1H2AB:HIST1H2BB:HIST1H3C:HIST1H2BC:HIST1H2AC:HIST1H2BD:HIST1H2BE:HIST1H4D:HIST1H3D:HIST1H2AD:HIST1H2BF:HIST1H4E:HIST1H2BG:HIST1H2AE:HIST1H3E:HIST1H3G:HIST1H2BI:HIST1H4H:HIST1H2BJ:HIST1H2AG:HIST1H2BL:HIST1H2AI:HIST1H3H:HIST1H2BM:HIST1H4J:…	5.11897e-11
BIP	eGFRcys	GO_OLFACTORY_RECEPTOR_ACTIVITY	380	56	9.45034e-08	OR4A16:OR4A15:OR4C15:OR4C16:OR4C11:OR4P4:OR4S2:OR4C6:OR5D13:OR5D14:OR5L1:OR5D18:OR5L2:OR5D16:OR5W2:OR5I1:OR10AG1:OR5F1:OR5AS1:OR8I2:OR8H2:OR8H3:OR8J3:OR8K5:OR5J2:OR5T2:OR5T3:OR5T1:OR8H1:OR8K3:OR8K1:OR8J1:OR8U1:OR5R1:OR5M9:OR5M3:OR5M8:OR5M11:OR5M10:OR5M1:OR5AP2:OR5AR1:OR2B2:OR2B6:OR2W1:OR2B3:OR2J1:OR2J3:OR2J2:OR14J1:OR5V1:OR12D3:OR12D2:OR11A1:OR10C1:OR2H1	1.72347e-10
BIP	urate	GO_PROTEIN_DIMERIZATION_ACTIVITY	1303	64	2.30157e-05	MCL1:ARNT:CUBN:VEGFB:BAD:MAP3K11:RELA:DRAP1:DDIT3:SPPL3:HNF1A:MLXIP:HEXA:TERF2:SLC4A1:PIK3R2:PIK3R2:NRBP1:SUPT7L:ERBB4:GSS:HNF4A:ATG7:TLR9:TLR9:PKD2:ABCG2:MXD3:HIST1H2AA:HIST1H2BA:HIST1H4C:HIST1H2BC:HIST1H2AC:HIST1H2BD:HIST1H2BE:HIST1H4D:HIST1H3D:HIST1H2AD:HIST1H2BF:HIST1H4E:HIST1H4G:HIST1H3F:HIST1H2BH:HIST1H3G:HIST1H2BI:HIST1H4H:HIST1H2BJ:HIST1H2AG:HIST1H2BL:HIST1H2AI:HIST1H3H:HIST1H2BM:HIST1H4J…	2.79826e-08
BIP	eGFRcys	GO_TRANSCRIPTION_FACTOR_BINDING	636	72	2.50811e-05	MTOR:ARID1A:NR0B2:FAF1:MIER1:GTF2B:ARNT:IFI16:EGR2:SIRT1:NR1H3:FAM89B:RELA:KAT5:CHD4:RERG:HDAC7:CBX5:OASL:NCOR2:FLT3:MED4:FOXA1:RORA:SIN3A:TBX6:PARD6A:NFATC3:NFAT5:WWP2:TP53:ZNHIT3:MED1:CDK12:HOXB4:SNF8:BCAS3:TCF4:NFATC1:DAPK3:ZBTB7A:PKN1:BRD4:AKAP8:MAMSTR:HOXD4:SUMO1:NOP58:RNF25:STK36:FOXA2:ID1:E2F1:HNF4A:KAT2B:RARB:HCLS1:TFDP2:YEATS2:PPARGC1A:NAAA:EIF4E:NSD1:E2F3:MDFI:RUNX2:FOXO3:PURB:MLXIPL:SO…	6.09876e-08
BIP	eGFRcys	GO_CYSTEINE_TYPE_ENDOPEPTIDASE_INHIBITOR_ACTIVITY	57	16	3.438e-05	DPEP1:UBE2Z:VIL1:CSTL1:CST11:CST8:CST9L:CST9:CST3:CST4:CST1:CST2:CST5:CST7:KNG1:TFAP2B	1.04499e-07
BIP	eGFRcys	GO_PROTEIN_DIMERIZATION_ACTIVITY	1303	121	6.7088e-05	SRM:NR0B2:DMRTA2:FAM73A:CCBL2:DPYD:CSF1:MCL1:ARNT:ANXA9:ZBTB7B:FCER1G:APOA2:PTGS2:LHPP:MAP3K11:RELA:PTPRO:CBX5:ERP29:HNF1A:FLT3:EXD1:TYRO3:MGA:TPM1:HEXA:NAA60:NAA60:CENPT:NRN1L:CDH15:CHMP1A:ZBTB4:SOX15:FXR2:TP53:SHMT1:HNF1B:NEUROD2:ERBB2:CALCOCO2:SNF8:TCF4:DAPK3:GIPC1:PVRL2:APOE:RASIP1:IZUMO1:SUPT7L:SOS1:MEIS1:GRB14:ERBB4:VIL1:RQCD1:SYNDIG1:ID1:E2F1:HNF4A:NAGA:FAM109B:MITF:KIT:CISD2:PDGFC:SLC34A1…	2.44698e-07
BIP	eGFRcys	GO_REGULATORY_REGION_NUCLEIC_ACID_BINDING	922	92	8.33069e-05	MTOR:RUNX3:GTF2B:ARNT:ZBTB7B:MUC1:IFI16:IRF2BP2:EGR2:SIRT1:NR1H3:RELA:OVOL1:POU2AF1:CHD4:NFE2:GLI1:CUX2:HNF1A:NCOR2:ELF1:DACH1:FOXA1:YY1:RORA:SIN3A:TBX6:CTCF:THAP11:NFATC3:NFAT5:ZBTB4:TP53:HNF1B:MED1:CDK12:NEUROD2:ETV4:HOXB1:HOXB2:HOXB3:HOXB4:HOXB6:HOXB7:HOXB9:TBX2:TCF4:NFATC1:ZBTB7A:ZNF513:MEIS1:PAX8:TFCP2L1:HOXD13:HOXD10:HOXD3:HOXD4:ERBB4:XRN2:NKX2-4:PAX1:FOXA2:GZF1:FOXS1:E2F1:HNF4A:ZGPAT:TCF20…	3.54497e-07
BIP	eGFRcys	GO_CHROMATIN_BINDING	524	60	0.000109409	ARID1A:GTF2B:PRMT6:SETDB1:ASH1L:RNF2:WAC:EGR2:RELA:CHD4:HDAC7:CBX5:SHMT2:GLI1:NCOR2:SIN3A:CTCF:NFATC3:NFAT5:POLR2A:SOX15:TP53:MED1:BCAS3:NFATC1:PKN1:BRD4:DDX1:ASXL2:MEIS1:NCAPH:MBD5:HOXD13:HOXD10:WBP2NL:KAT2B:MLH1:MITF:STAG1:PPARGC1A:NSD1:HIST1H1A:HIST1H3A:HIST1H3B:HIST1H3C:HIST1H3D:HIST1H3E:HIST1H1D:HIST1H3G:HMGN4:HIST1H3H:HIST1H1B:HIST1H3I:HIST1H3J:NKAPL:ZKSCAN3:RUNX2:TFAP2B:FOXO3:TAF2	5.3208e-07
BIP	eGFRcys	GO_DOUBLE_STRANDED_DNA_BINDING	939	92	0.000143064	MTOR:RUNX3:GTF2B:ARNT:ZBTB7B:MUC1:IFI16:AIM2:IRF2BP2:EGR2:SIRT1:NR1H3:FEN1:RELA:OVOL1:POU2AF1:CHD4:NFE2:GLI1:CUX2:ELF1:DACH1:YY1:RORA:SIN3A:TBX6:CTCF:THAP11:NFATC3:NFAT5:ZBTB4:TP53:HNF1B:MED1:NEUROD2:ETV4:HOXB1:HOXB2:HOXB3:HOXB4:HOXB6:HOXB7:HOXB9:TBX2:TCF4:NFATC1:ZBTB7A:AKAP8:MAU2:ZNF513:MEIS1:PAX8:TFCP2L1:ORC4:HOXD13:HOXD10:HOXD3:HOXD4:HSPD1:XRN2:NKX2-4:PAX1:FOXA2:GZF1:FOXS1:E2F1:HNF4A:ZGPAT:KAT…	7.90407e-07
BIP	eGFRcys	GO_SEQUENCE_SPECIFIC_DNA_BINDING	1102	104	0.000143064	MTOR:RUNX3:DMRTA2:GTF2B:ARNT:ZBTB7B:MUC1:IFI16:IRF2BP2:EGR2:SIRT1:NR1H3:MYRF:RELA:OVOL1:POU2AF1:CHD4:NFE2:GLI1:CUX2:NCOR2:ELF1:DACH1:FOXA1:YY1:RORA:SIN3A:ISL2:TBX6:CTCF:ACD:THAP11:NFATC3:NFAT5:ZBTB4:TP53:HNF1B:MED1:NEUROD2:ETV4:HOXB1:HOXB2:HOXB3:HOXB4:HOXB6:HOXB7:HOXB8:HOXB9:TBX2:TCF4:NFATC1:ZBTB7A:ZGLP1:GATAD2A:PBX4:ZNF513:MEIS1:PAX8:TFCP2L1:ORC4:EVX2:HOXD13:HOXD12:HOXD11:HOXD10:HOXD3:HOXD4:HOXD…	8.69692e-07
BIP	eGFRcys	GO_SEQUENCE_SPECIFIC_DOUBLE_STRANDED_DNA_BINDING	850	84	0.000257332	MTOR:RUNX3:GTF2B:ARNT:ZBTB7B:MUC1:IFI16:IRF2BP2:EGR2:SIRT1:NR1H3:RELA:OVOL1:POU2AF1:CHD4:NFE2:GLI1:CUX2:ELF1:DACH1:YY1:RORA:SIN3A:TBX6:CTCF:THAP11:NFATC3:NFAT5:ZBTB4:TP53:HNF1B:MED1:NEUROD2:ETV4:HOXB1:HOXB2:HOXB3:HOXB4:HOXB6:HOXB7:HOXB9:TBX2:TCF4:NFATC1:ZBTB7A:ZNF513:MEIS1:PAX8:TFCP2L1:ORC4:HOXD13:HOXD10:HOXD3:HOXD4:HSPD1:XRN2:NKX2-4:PAX1:FOXA2:GZF1:FOXS1:E2F1:HNF4A:ZGPAT:KAT2B:RARB:MITF:EAF2:TFD…	1.72274e-06
BIP	eGFRcys	GO_NUCLEOSOMAL_DNA_BINDING	54	14	0.000257332	CHD4:HIST1H1A:HIST1H3A:HIST1H3B:HIST1H3C:HIST1H3D:HIST1H3E:HIST1H1D:HIST1H3G:HMGN4:HIST1H3H:HIST1H1B:HIST1H3I:HIST1H3J	1.87719e-06
BIP	eGFRcys	GO_DNA_BINDING_TRANSCRIPTION_FACTOR_ACTIVITY	1675	143	0.00031023	CASZ1:RUNX3:ARID1A:NR0B2:DMRTA2:MIER1:ZZZ3:FUBP1:ARNT:ZBTB7B:ASH1L:GON4L:IFI16:IRF2BP2:EGR2:SIRT1:NR1H3:MYRF:RELA:OVOL1:NFE2:GLI1:CUX2:HNF1A:NCOR2:ELF1:DACH1:FOXA1:YY1:MGA:RORA:SIN3A:ISL2:TBX6:CTCF:CENPT:THAP11:NFATC3:NFAT5:ZNF778:ZBTB4:SOX15:TP53:HNF1B:NEUROD2:ETV4:HOXB1:HOXB2:HOXB3:HOXB4:HOXB6:HOXB7:HOXB8:HOXB9:TBX2:TCF4:NFATC1:ZBTB7A:ZGLP1:WIZ:GATAD2A:PBX4:HKR1:ZNF793:ZNF540:ZFP30:ZNF781:ZNF60…	2.45167e-06
BIP	eGFRcrea	GO_TRANSCRIPTION_FACTOR_BINDING	636	99	0.00509449	KDM1A:ARID1A:NR0B2:MIER1:ARNT:ARHGEF2:CENPF:SIRT1:CTBP2:SPI1:MED19:FAM89B:RELA:KAT5:ETS1:RERG:HDAC7:SP1:ATF7:BAZ2A:HMGA2:OASL:PSMD9:MED4:FOXA1:ELMSAN1:TTC8:SMAD3:SIN3A:ARNT2:CCDC101:NFAT5:WWP2:CAMTA2:ZNHIT3:MED1:CDK12:MED24:THRA:STAT3:MLX:BRCA1:CDK5RAP3:BCAS3:WIPI1:TCF4:NFATC1:DAPK3:CALR:BRD4:AKAP8:JUND:CRTC1:ACTN4:MAP3K10:MAMSTR:DNMT3A:EPAS1:CCNT2:HOXD4:NFE2L2:CREB1:RNF25:STK36:TRIP12:COMMD7:E2F…	6.24255e-06
BIP	eGFRcrea	GO_RNA_POLYMERASE_II_SPECIFIC_DNA_BINDING_TRANSCRIPTION_FACTOR_BINDING	263	50	0.00509449	KDM1A:ARID1A:NR0B2:MIER1:ARNT:SIRT1:CTBP2:SPI1:RELA:KAT5:RERG:SP1:BAZ2A:OASL:MED4:TTC8:SMAD3:SIN3A:ARNT2:ZNHIT3:MED1:MED24:STAT3:BRCA1:CDK5RAP3:BCAS3:WIPI1:CALR:AKAP8:ACTN4:NFE2L2:CREB1:RNF25:TRIP12:COMMD7:NCOA6:HNF4A:TAF4:TOB2:RARB:VPRBP:PPARGC1A:CDK7:NSD1:HMGA1:TAF11:NCOA7:TCF21:GATA4:TRIM32	7.01839e-06
BIP	eGFRcys	GO_PROXIMAL_PROMOTER_SEQUENCE_SPECIFIC_DNA_BINDING	532	57	0.000943623	ZBTB7B:MUC1:IFI16:EGR2:NR1H3:RELA:OVOL1:POU2AF1:CHD4:NFE2:GLI1:CUX2:ELF1:DACH1:YY1:RORA:CTCF:THAP11:NFATC3:NFAT5:TP53:HNF1B:MED1:NEUROD2:ETV4:HOXB1:HOXB2:HOXB3:HOXB7:TBX2:TCF4:NFATC1:ZBTB7A:MEIS1:PAX8:HOXD13:HOXD3:NKX2-4:PAX1:FOXA2:GZF1:FOXS1:E2F1:HNF4A:ZGPAT:MITF:DHX36:NSD1:RREB1:E2F3:ZKSCAN3:RUNX2:TFAP2B:FOXO3:MLXIPL:NFIB:LHX3	8.03083e-06
BIP	eGFRcrea	GO_QUATERNARY_AMMONIUM_GROUP_TRANSMEMBRANE_TRANSPORTER_ACTIVITY	10	7	0.00509449	SLC25A45:SLC25A29:SLC25A20:SLC22A4:SLC22A5:SLC22A1:SLC22A3	9.29087e-06
BIP	eGFRcys	GO_CHROMATIN_DNA_BINDING	117	20	0.00158569	RELA:CHD4:CTCF:MED1:WBP2NL:PPARGC1A:HIST1H1A:HIST1H3A:HIST1H3B:HIST1H3C:HIST1H3D:HIST1H3E:HIST1H1D:HIST1H3G:HMGN4:HIST1H3H:HIST1H1B:HIST1H3I:HIST1H3J:FOXO3	1.44592e-05
BIP	urate	GO_SIALIC_ACID_TRANSMEMBRANE_TRANSPORTER_ACTIVITY	8	4	0.0114053	SLC17A4:SLC17A1:SLC17A3:SLC17A2	2.07999e-05
BIP	eGFRcrea	GO_DNA_BINDING_TRANSCRIPTION_FACTOR_BINDING	336	58	0.00991281	KDM1A:ARID1A:NR0B2:MIER1:ARNT:SIRT1:CTBP2:SPI1:RELA:KAT5:RERG:HDAC7:SP1:BAZ2A:OASL:PSMD9:MED4:TTC8:SMAD3:SIN3A:ARNT2:ZNHIT3:MED1:MED24:STAT3:BRCA1:CDK5RAP3:BCAS3:WIPI1:TCF4:DAPK3:CALR:AKAP8:CRTC1:ACTN4:MAP3K10:HOXD4:NFE2L2:CREB1:RNF25:TRIP12:COMMD7:NCOA6:HNF4A:TAF4:TOB2:RARB:VPRBP:PPARGC1A:CDK7:NSD1:HMGA1:TAF11:RUNX2:NCOA7:TCF21:GATA4:TRIM32	2.83405e-05
BIP	BUN	GO_SEQUENCE_SPECIFIC_DNA_BINDING	1102	54	0.0470551	DMRTA2:SSBP3:GTF2B:ZBTB7B:MUC1:ARID5B:ELF5:NR1H3:SPI1:OVOL1:EED:GLI1:DACH1:RORA:ISL2:NR2F2:NFAT5:PRDM7:FOXN1:HNF1B:MED1:MAPT:HOXB7:HOXB8:HOXB9:NFATC1:GRHL1:ZNF513:VAX2:TLX2:TCF7L1:PAX8:TFCP2L1:ORC4:EVX2:HOXD13:HOXD12:HOXD3:HOXD4:HOXD1:PPARG:GOLGB1:EAF2:BCL6:PPARGC1A:NSD1:MXD3:RREB1:TFAP2B:TCF21:UNCX:MLXIPL:ZNF704:TRPS1	2.86049e-05
BIP	eGFRcrea	GO_NUCLEAR_HORMONE_RECEPTOR_BINDING	150	32	0.00991281	KDM1A:ARID1A:NR0B2:SIRT1:CTBP2:KAT5:RERG:BAZ2A:OASL:MED4:SMAD3:ZNHIT3:MED1:MED24:STAT3:BRCA1:BCAS3:WIPI1:CALR:ACTN4:TRIP12:NCOA6:TOB2:RARB:VPRBP:PPARGC1A:CDK7:NSD1:HMGA1:TAF11:NCOA7:TCF21	3.01301e-05
BIP	urate	GO_NUCLEOSOMAL_DNA_BINDING	54	8	0.0162096	HIST1H1T:HIST1H3D:HIST1H3F:HIST1H3G:HIST1H3H:HIST1H1B:HIST1H3I:HIST1H3J	3.94155e-05
BIP	eGFRcys	GO_DNA_BINDING_TRANSCRIPTION_ACTIVATOR_ACTIVITY	411	45	0.00432144	ZBTB7B:IRF2BP2:EGR2:SIRT1:RELA:OVOL1:HNF1A:ELF1:FOXA1:RORA:CTCF:NFATC3:NFAT5:TP53:NEUROD2:ETV4:HOXB1:HOXB2:HOXB3:HOXB4:HOXB7:TCF4:NFATC1:MEIS1:PAX8:HOXD13:HOXD10:HOXD3:HOXD4:PAX1:HNF4A:MITF:EAF2:STAG1:TFDP2:ETV5:RREB1:E2F3:ZNF76:RUNX2:TFAP2B:FOXO3:IRF5:NFIB:LHX3	4.20323e-05
BIP	eGFRcrea	GO_HORMONE_RECEPTOR_BINDING	182	36	0.0150403	KDM1A:ARID1A:NR0B2:SIRT1:CTBP2:KAT5:RERG:BAZ2A:SOCS2:PTPN11:OASL:MED4:SMAD3:ZNHIT3:MED1:MED24:STAT3:BRCA1:BCAS3:WIPI1:CALR:ACTN4:UCN:TRIP12:NCOA6:GNAS:TOB2:RARB:VPRBP:PPARGC1A:CDK7:NSD1:HMGA1:TAF11:NCOA7:TCF21	5.48581e-05
BIP	eGFRcys	GO_NUCLEOSOME_BINDING	80	15	0.00536657	ARID1A:CHD4:HIST1H1A:HIST1H3A:HIST1H3B:HIST1H3C:HIST1H3D:HIST1H3E:HIST1H1D:HIST1H3G:HMGN4:HIST1H3H:HIST1H1B:HIST1H3I:HIST1H3J	5.546e-05
BIP	BUN	GO_CHROMATIN_BINDING	524	31	0.0485672	GTF2B:ASH1L:NOC3L:CTBP2:EED:KDM5A:GLI1:NFAT5:PRDM7:PHF23:MED1:BCAS3:SIRT7:NFATC1:GRHL1:DDX1:ASXL2:VAX2:PCGF1:TCF7L1:MBD5:HOXD13:PPARG:STAG1:BCL6:PPARGC1A:PRKAA1:RAD17:NSD1:TFAP2B:APTX	5.90482e-05
BIP	urate	GO_CHROMATIN_BINDING	524	28	0.0219799	ARID1A:TCF7L2:MEN1:RELA:GLI1:MBD6:SIN3A:UBTF:BCAS3:C19orf40:DDX1:VAX2:MBD5:NCOA6:WDR82:PRKAA1:NSD1:HIST1H1T:HIST1H3D:HIST1H3F:HIST1H3G:HIST1H3H:HIST1H1B:HIST1H3I:HIST1H3J:NKAPL:ZKSCAN3:MLLT3	6.68083e-05
BIP	eGFRcys	GO_DNA_BINDING_TRANSCRIPTION_FACTOR_BINDING	336	38	0.00750712	ARID1A:NR0B2:FAF1:MIER1:GTF2B:ARNT:EGR2:SIRT1:RELA:KAT5:CHD4:RERG:HDAC7:CBX5:OASL:NCOR2:FLT3:MED4:SIN3A:TBX6:ZNHIT3:MED1:HOXB4:BCAS3:TCF4:DAPK3:ZBTB7A:PKN1:AKAP8:HOXD4:SUMO1:RNF25:HNF4A:RARB:PPARGC1A:EIF4E:NSD1:RUNX2	8.21448e-05
BIP	eGFRcrea	GO_KINASE_ACTIVITY	746	107	0.0215838	PRKCZ:MAP3K6:TESK2:MAST2:PIK3R3:AK5:PIP5K1A:PI4KB:EFNA4:EFNA3:EFNA3:PKLR:PFKFB2:MARK1:OBSCN:PRKG1:CAMK2G:ADK:CLP1:SCYL1:DYRK4:ACVRL1:AMHR2:MAP3K12:MAPKAPK5:DGKH:CDKL1:MAP4K5:ITPK1:MOK:ITPKA:GALK2:CSK:ULK3:PEAK1:ALPK3:IGF1R:CDK10:MINK1:ULK2:CDK12:ERBB2:COASY:TEX14:RPS6KB1:PPM1D:STK11:NMRK2:DAPK3:PRKACA:BRD4:MAST3:TSSK6:MAP3K10:CNTD2:AKT2:CAD:RBKS:PRKCE:MAP3K19:ACVR2A:TTN:ERBB4:STK36:SPEG:DGKD:TOP1…	9.1846e-05
BIP	eGFRcrea	GO_RIBONUCLEOTIDE_BINDING	1841	232	0.0217869	PRKCZ:RSG1:GPN2:MAP3K6:TESK2:MAST2:AK5:ABCA4:ABCD3:MOV10:RHOC:TARS2:PIP5K1A:PI4KB:HCN3:PKLR:DAP3:DNM3:KIF21B:PFKFB2:MARK1:OBSCN:KIF26B:GTPBP4:PRKG1:DNA2:CAMK2G:ADK:GLUD1:BTAF1:ABCC2:CNNM2:CARS:PSMC3:CLP1:SCYL1:NARS2:ABCG4:NLRX1:KCNJ1:DYRK4:RERG:ADCY6:DDX23:ACVRL1:AMHR2:MAP3K12:ATP5B:MAPKAPK5:OASL:DNAH10:RASL11A:DGKH:SUCLA2:SRP54:CDKL1:MAP4K5:ATL1:ITPK1:HSP90AA1:MOK:INO80:ITPKA:SPATA5L1:GALK2:RAB8…	0.000108219
BIP	eGFRcrea	GO_MITOGEN_ACTIVATED_PROTEIN_KINASE_BINDING	26	10	0.0217869	PTAFR:TPR:SIRT1:PTPRJ:ATF7:MAPKAPK5:NBR1:CDK5RAP3:PPM1D:NFATC1	0.000119199
BIP	urate	GO_NUCLEOSOME_BINDING	80	9	0.033014	ARID1A:HIST1H1T:HIST1H3D:HIST1H3F:HIST1H3G:HIST1H3H:HIST1H1B:HIST1H3I:HIST1H3J	0.000120416
BIP	eGFRcrea	GO_DNA_BINDING_TRANSCRIPTION_FACTOR_ACTIVITY	1675	212	0.0281346	CASZ1:ZNF436:ARID1A:NR0B2:TOE1:GLIS1:MIER1:ZZZ3:ARNT:ZNF687:RFX5:ASH1L:GON4L:PRRX1:ARID5B:SIRT1:ATOH7:TET1:BTAF1:NFKB2:PCGF6:TAF5:SPI1:RELA:OVOL1:ZBTB16:FOXR1:HINFP:ETS1:KDM5A:SOX5:ZNF641:ATF1:SP7:SP1:ATF7:GLI1:HMGA2:HNF1A:ZNF664:DACH1:KLF12:FOXA1:ZFP36L1:ELMSAN1:BCL11B:YY1:SMAD3:SIN3A:ISL2:ARNT2:ZSCAN2:ZNF592:ZNF48:ZNF771:SALL1:ZFP90:NFAT5:ZNF19:ZNF821:ZFHX3:CBFA2T3:ZNF276:HIC1:CAMTA2:ZFP3:ZNF23…	0.000171031
BIP	eGFRcrea	GO_REGULATORY_REGION_NUCLEIC_ACID_BINDING	922	126	0.0288222	KDM1A:GLIS1:C1orf51:ARNT:GABPB2:RFX5:PRRX1:ARID5B:SIRT1:NFKB2:PCGF6:TAF5:SPI1:RELA:OVOL1:POU2AF1:ZBTB16:HINFP:ETS1:KDM5A:ATF1:SP7:SP1:BAZ2A:GLI1:HMGA2:HNF1A:DACH1:KLF12:FOXA1:ELMSAN1:BCL11B:YY1:SMAD3:SIN3A:ARNT2:SALL1:NFAT5:ZNF821:ZFHX3:ATMIN:RAI1:HNF1B:MED1:CDK12:NEUROD2:IKZF3:THRA:STAT3:MLX:BRCA1:ETV4:SP2:NFE2L1:HSF5:TBX2:SMAD7:TCF4:NFATC1:KLF1:JUND:ZNF568:ACTN4:DNMT3A:ZNF513:MEIS1:PAX8:TFCP2L1…	0.000192732
BIP	eGFRcrea	GO_THYROID_HORMONE_RECEPTOR_BINDING	28	10	0.031086	NR0B2:OASL:MED4:ZNHIT3:MED1:MED24:TRIP12:NCOA6:NSD1:TAF11	0.000244121
BIP	eGFRcrea	GO_TRANSFERASE_ACTIVITY_TRANSFERRING_PHOSPHORUS_CONTAINING_GROUPS	893	122	0.031086	PRKCZ:FAM46B:MAP3K6:TESK2:MAST2:PIK3R3:AK5:PIP5K1A:PI4KB:EFNA4:EFNA3:EFNA3:PKLR:PFKFB2:MARK1:OBSCN:PRKG1:CAMK2G:ADK:CLP1:POLA2:SCYL1:POLD3:DPAGT1:DYRK4:ACVRL1:AMHR2:MAP3K12:PTGES3:PRIM1:MAPKAPK5:DGKH:CDKL1:MAP4K5:ITPK1:MOK:ITPKA:GALK2:CSK:ULK3:PEAK1:ALPK3:IGF1R:CDK10:MINK1:ULK2:CDK12:ERBB2:COASY:TEX14:RPS6KB1:PPM1D:STK11:NMRK2:DAPK3:PRKACA:BRD4:MAST3:TSSK6:MAP3K10:CNTD2:AKT2:CAD:RBKS:PRKCE:UGP2:M…	0.000245664
BIP	eGFRcys	GO_RNA_POLYMERASE_II_SPECIFIC_DNA_BINDING_TRANSCRIPTION_FACTOR_BINDING	263	30	0.0318339	ARID1A:NR0B2:FAF1:MIER1:GTF2B:ARNT:EGR2:SIRT1:RELA:KAT5:CHD4:RERG:OASL:NCOR2:FLT3:MED4:SIN3A:TBX6:ZNHIT3:MED1:BCAS3:ZBTB7A:PKN1:AKAP8:SUMO1:RNF25:HNF4A:RARB:PPARGC1A:NSD1	0.000382461
BIP	eGFRcys	GO_KINASE_INHIBITOR_ACTIVITY	66	12	0.0318339	SFN:CDKN2C:FAM212B:DNAJC3:CHP1:DUS2:SMCR8:HEXIM1:HEXIM2:KAT2B:PRKAR2B:PRKAG2	0.000405925
BIP	eGFRcys	GO_PROTEIN_SERINE_THREONINE_KINASE_INHIBITOR_ACTIVITY	32	8	0.0318339	SFN:CDKN2C:FAM212B:HEXIM1:HEXIM2:KAT2B:PRKAR2B:PRKAG2	0.000406401
BIP	eGFRcys	GO_HORMONE_RECEPTOR_BINDING	182	23	0.0318339	NPPA:ARID1A:NR0B2:GTF2B:SIRT1:KAT5:RERG:PTPN11:OASL:NCOR2:FLT3:MED4:ZNHIT3:MED1:BCAS3:ZBTB7A:TYK2:PKN1:SUMO1:GNAS:RARB:PPARGC1A:NSD1	0.000425742
BIP	eGFRcys	GO_NON_MEMBRANE_SPANNING_PROTEIN_TYROSINE_PHOSPHATASE_ACTIVITY	8	4	0.0467168	PTPN11:PTPN9:ACP1:PTPN12	0.000681583
BIP	eGFRcys	GO_SIALIC_ACID_TRANSMEMBRANE_TRANSPORTER_ACTIVITY	8	4	0.0467168	SLC17A4:SLC17A1:SLC17A3:SLC17A2	0.000681583
MDD	eGFRcys	GO_PROTEIN_HETERODIMERIZATION_ACTIVITY	496	67	2.00363e-11	DMRTA2:FAM73A:MCL1:ARNT:RELA:TPM1:HEXA:CENPT:NRN1L:SOX15:FXR2:HNF1B:ERBB2:SYT4:CENPA:SUPT7L:MEIS1:HIST1H3A:HIST1H4A:HIST1H4B:HIST1H3B:HIST1H2AB:HIST1H2BB:HIST1H3C:HIST1H4C:HIST1H2BC:HIST1H2AC:HIST1H2BD:HIST1H2BE:HIST1H4D:HIST1H3D:HIST1H2AD:HIST1H2BF:HIST1H4E:HIST1H2BG:HIST1H2AE:HIST1H3E:HIST1H4F:HIST1H4G:HIST1H3F:HIST1H2BH:HIST1H3G:HIST1H2BI:HIST1H2BJ:HIST1H2AG:HIST1H2BL:HIST1H2AI:HIST1H3H:HIST1H…	1.21801e-14
MDD	eGFRcys	GO_NUCLEOSOMAL_DNA_BINDING	54	18	2.25023e-08	CENPA:HIST1H1A:HIST1H3A:HIST1H3B:HIST1H3C:HIST1H1C:HIST1H1T:HIST1H1E:HIST1H3D:HIST1H3E:HIST1H1D:HIST1H3F:HIST1H3G:HMGN4:HIST1H3H:HIST1H1B:HIST1H3I:HIST1H3J	2.73584e-11
MDD	eGFRcys	GO_PROTEIN_DIMERIZATION_ACTIVITY	1303	110	1.56976e-06	SRM:NR0B2:DMRTA2:FAM73A:CCBL2:DPYD:CSF1:MCL1:ARNT:ANXA9:ZBTB7B:SYT11:PTGS2:SLC39A13:MAP3K11:RELA:CBX5:ERP29:HNF1A:FLT3:EXD1:TPM1:HEXA:NAA60:NAA60:CENPT:NRN1L:CDH15:CHMP1A:ZBTB4:SOX15:FXR2:SHMT1:HNF1B:ERBB2:SYT4:GIPC1:PVRL2:APOE:RASIP1:IZUMO1:CENPA:TCF23:NRBP1:SUPT7L:MEIS1:CHMP3:VIL1:RQCD1:SYNDIG1:ID1:HNF4A:MITF:ZBTB38:KIT:CISD2:PDGFC:SLC34A1:HIST1H3A:HIST1H4A:HIST1H4B:HIST1H3B:HIST1H2AB:HIST1H2BB…	2.86279e-09
MDD	eGFRcys	GO_NUCLEOSOME_BINDING	80	19	1.95629e-06	ARID1A:CENPA:HIST1H1A:HIST1H3A:HIST1H3B:HIST1H3C:HIST1H1C:HIST1H1T:HIST1H1E:HIST1H3D:HIST1H3E:HIST1H1D:HIST1H3F:HIST1H3G:HMGN4:HIST1H3H:HIST1H1B:HIST1H3I:HIST1H3J	4.92216e-09
MDD	eGFRcys	GO_CHROMATIN_BINDING	524	57	1.95629e-06	RERE:ARID1A:GTF2B:PRMT6:SETDB1:RNF2:WAC:EGR2:RELA:HDAC7:CBX5:SHMT2:GLI1:SIN3A:MORF4L1:CTCF:NFATC3:NFAT5:POLR2A:SOX15:BCAS3:RIT2:NFATC1:PKN1:DDX1:ASXL2:CENPA:MEIS1:KDM3A:HOXD13:HOXD10:MITF:STAG1:PPARGC1A:NSD1:HIST1H1A:HIST1H3A:HIST1H3B:HIST1H3C:HIST1H1C:HIST1H1T:HIST1H1E:HIST1H3D:HIST1H3E:HIST1H1D:HIST1H3F:HIST1H3G:HMGN4:HIST1H3H:HIST1H1B:HIST1H3I:HIST1H3J:NKAPL:ZKSCAN3:RUNX2:TFAP2B:TAF2	5.94616e-09
MDD	eGFRcys	GO_CHROMATIN_DNA_BINDING	117	22	8.57355e-06	RELA:CTCF:CENPA:KDM3A:PPARGC1A:HIST1H1A:HIST1H3A:HIST1H3B:HIST1H3C:HIST1H1C:HIST1H1T:HIST1H1E:HIST1H3D:HIST1H3E:HIST1H1D:HIST1H3F:HIST1H3G:HMGN4:HIST1H3H:HIST1H1B:HIST1H3I:HIST1H3J	3.12713e-08
MDD	urate	GO_PROTEIN_HETERODIMERIZATION_ACTIVITY	496	30	5.27894e-05	MCL1:ARNT:VEGFB:BAD:RELA:HEXA:SUPT7L:HIST1H2AA:HIST1H2BA:HIST1H3A:HIST1H4A:HIST1H4B:HIST1H3B:HIST1H2AB:HIST1H2BB:HIST1H3C:HIST1H4C:HIST1H2BC:HIST1H2AC:HIST1H2BD:HIST1H2BE:HIST1H4D:HIST1H3D:HIST1H2AD:HIST1H2BF:HIST1H4E:HIST1H3G:HIST1H2BI:FZD9:MLXIPL	3.20908e-08
MDD	eGFRcys	GO_CYSTEINE_TYPE_ENDOPEPTIDASE_INHIBITOR_ACTIVITY	57	15	1.09143e-05	DPEP1:VIL1:CSTL1:CST11:CST8:CST9L:CST9:CST3:CST4:CST1:CST2:CST5:CST7:KNG1:TFAP2B	4.64437e-08
MDD	BUN	GO_SEQUENCE_SPECIFIC_DOUBLE_STRANDED_DNA_BINDING	850	48	0.000498842	SSBP3:GTF2B:ZBTB7B:MUC1:ARID5B:ELF5:NR1H3:SPI1:OVOL1:EED:GLI1:DACH1:RORA:NFAT5:PRDM7:HNF1B:MED1:MAPT:NFATC1:GRHL1:ZNF513:VAX2:PAX8:TFCP2L1:ORC4:HOXD13:HOXD10:HOXD3:HOXD4:PPARG:RARB:EAF2:BCL6:NSD1:MXD3:TFAP2B:TCF21:HOXA2:HOXA3:HOXA4:HOXA5:HOXA6:HOXA7:HOXA9:HOXA10:MLXIPL:ZNF704:ZNF462	4.31588e-07
MDD	BUN	GO_SEQUENCE_SPECIFIC_DNA_BINDING	1102	57	0.000498842	SSBP3:GTF2B:ZBTB7B:MUC1:ARID5B:ELF5:NR1H3:SPI1:OVOL1:EED:GLI1:DACH1:RORA:ISL2:NR2F2:NFAT5:PRDM7:HNF1B:MED1:MAPT:NFATC1:GRHL1:ZNF513:VAX2:TLX2:PAX8:TFCP2L1:ORC4:HOXD13:HOXD12:HOXD11:HOXD10:HOXD3:HOXD4:HOXD1:PPARG:RARB:GOLGB1:EAF2:BCL6:NSD1:MXD3:TFAP2B:TCF21:UNCX:HOXA1:HOXA2:HOXA3:HOXA4:HOXA5:HOXA6:HOXA7:HOXA9:HOXA10:MLXIPL:ZNF704:ZNF462	6.06495e-07
MDD	BUN	GO_DOUBLE_STRANDED_DNA_BINDING	939	50	0.000754881	SSBP3:GTF2B:ZBTB7B:MUC1:ARID5B:ELF5:NR1H3:SPI1:OVOL1:EED:GLI1:DACH1:RORA:NFAT5:PRDM7:HNF1B:MED1:MAPT:NFATC1:GRHL1:ZNF513:VAX2:PAX8:TFCP2L1:ORC4:HOXD13:HOXD10:HOXD3:HOXD4:PPARG:RARB:EAF2:BCL6:NSD1:MXD3:HIST1H1A:HIST1H1C:TFAP2B:TCF21:HOXA2:HOXA3:HOXA4:HOXA5:HOXA6:HOXA7:HOXA9:HOXA10:MLXIPL:ZNF704:ZNF462	1.37668e-06
MDD	BUN	GO_REGULATORY_REGION_NUCLEIC_ACID_BINDING	922	48	0.00172556	SSBP3:GTF2B:ZBTB7B:MUC1:ARID5B:ELF5:NR1H3:SPI1:OVOL1:EED:GLI1:HNF1A:DACH1:RORA:NFAT5:PRDM7:HNF1B:MED1:CDK12:NFATC1:GRHL1:ZNF513:VAX2:PAX8:TFCP2L1:HOXD13:HOXD10:HOXD3:HOXD4:PPARG:RARB:EAF2:BCL6:NSD1:MXD3:TFAP2B:TCF21:HOXA2:HOXA3:HOXA4:HOXA5:HOXA6:HOXA7:HOXA9:HOXA10:MLXIPL:ZNF704:ZNF462	4.1959e-06
MDD	eGFRcrea	GO_QUATERNARY_AMMONIUM_GROUP_TRANSMEMBRANE_TRANSPORTER_ACTIVITY	10	7	0.00780028	SLC25A45:SLC25A29:SLC25A20:SLC22A4:SLC22A5:SLC22A1:SLC22A3	5.90743e-06
MDD	urate	GO_NUCLEOSOMAL_DNA_BINDING	54	8	0.00480102	HIST1H1A:HIST1H3A:HIST1H3B:HIST1H3C:HIST1H1C:HIST1H1T:HIST1H3D:HIST1H3G	8.15215e-06
MDD	BUN	GO_CHROMATIN_BINDING	524	32	0.00269398	GTF2B:ASH1L:CTBP2:GTF2H1:PHF21A:EED:GLI1:NFAT5:PRDM7:PHF23:MED1:BCAS3:NFATC1:GRHL1:DDX1:VAX2:PCGF1:MBD5:HOXD13:HOXD10:PPARG:STAG1:BCL6:PRKAA1:RAD17:NSD1:HIST1H1A:HIST1H3A:HIST1H3B:HIST1H3C:HIST1H1C:TFAP2B	8.1884e-06
MDD	urate	GO_SIALIC_ACID_TRANSMEMBRANE_TRANSPORTER_ACTIVITY	8	4	0.00480102	SLC17A4:SLC17A1:SLC17A3:SLC17A2	8.75565e-06
MDD	eGFRcrea	GO_RIBONUCLEOTIDE_BINDING	1841	226	0.00780028	PRKCZ:RSG1:TESK2:MAST2:AK5:MOV10:RHOC:TARS2:PIP5K1A:PI4KB:HCN3:PKLR:DAP3:DNM3:KIF21B:PFKFB2:MARK1:GTPBP4:PRKG1:DNA2:CAMK2G:ADK:GLUD1:BTAF1:ABCC2:CNNM2:CARS:PSMC3:CLP1:SCYL1:SIK2:ABCG4:KCNJ1:DYRK4:RERG:RAPGEF3:ADCY6:DDX23:ACVRL1:ACVR1B:AMHR2:MAP3K12:ATP5B:MAPKAPK5:OASL:DNAH10:RASL11A:DGKH:SUCLA2:CDKL1:MAP4K5:ATL1:RAD51B:ITPK1:HSP90AA1:MOK:CKB:RAD51:INO80:SPATA5L1:GALK2:RAB8B:CSK:ULK3:UBE2Q2:EFTUD1…	9.48362e-06
MDD	eGFRcys	GO_BUTYRATE_COA_LIGASE_ACTIVITY	8	5	0.00223942	ACSM5:ACSM2A:ACSM2B:ACSM3:ACSM1	1.22521e-05
MDD	eGFRcys	GO_ACYL_COA_LIGASE_ACTIVITY	8	5	0.00223942	ACSM5:ACSM2A:ACSM2B:ACSM3:ACSM1	1.22521e-05
MDD	BUN	GO_INSULIN_RECEPTOR_BINDING	22	6	0.00436609	SHC1:IGF2:INS:PTPN11:IGF1R:GRB10	1.59249e-05
MDD	eGFRcys	GO_TRANSCRIPTION_FACTOR_BINDING	636	55	0.00263925	RERE:MTOR:ARID1A:NR0B2:FAF1:MIER1:GTF2B:ARNT:IFI16:EGR2:SPI1:FAM89B:RELA:KAT5:RERG:HDAC7:CBX5:OASL:FLT3:MED4:FOXA1:BBS4:SIN3A:TBX6:PARD6A:NFATC3:NFAT5:WWP2:ZNHIT3:BCAS3:NFATC1:PKN1:MAMSTR:KDM3A:HOXD4:SUMO1:NOP58:RNF25:STK36:FOXA2:ID1:HNF4A:RARB:VPRBP:HCLS1:TFDP2:YEATS2:PPARGC1A:NSD1:RUNX2:PURB:MLXIPL:SORBS3:TAF2:LHX3	1.60441e-05
MDD	eGFRcrea	GO_TRANSCRIPTION_FACTOR_BINDING	636	92	0.00972582	ARID1A:MIER1:ARNT:ARHGEF2:CENPF:CTBP2:ASCL3:SPI1:MED19:FAM89B:RELA:KAT5:ETS1:RERG:HDAC7:SP1:ATF7:BAZ2A:OASL:PSMD9:MED4:FOXA1:ELMSAN1:TTC8:SMAD3:SIN3A:CCDC101:NFAT5:WWP2:CAMTA2:ZNHIT3:MED1:CDK12:MED24:THRA:STAT3:CDK5RAP3:BCAS3:WIPI1:TCF4:NFATC1:DAPK3:CALR:PKN1:JUND:CRTC1:MAP3K10:MAMSTR:EPAS1:CCNT2:HOXD4:NFE2L2:CREB1:RNF25:STK36:TRIP12:COMMD7:E2F1:NCOA6:CPNE1:HNF4A:TAF4:PRPF6:RBX1:EP300:CSDC2:KAT2B…	1.77371e-05
MDD	urate	GO_NUCLEOSOME_BINDING	80	9	0.00912543	ARID1A:HIST1H1A:HIST1H3A:HIST1H3B:HIST1H3C:HIST1H1C:HIST1H1T:HIST1H3D:HIST1H3G	2.21895e-05
MDD	eGFRcrea	GO_RNA_POLYMERASE_II_SPECIFIC_DNA_BINDING_TRANSCRIPTION_FACTOR_BINDING	263	46	0.0108326	ARID1A:MIER1:ARNT:CTBP2:SPI1:RELA:KAT5:RERG:SP1:BAZ2A:OASL:MED4:TTC8:SMAD3:SIN3A:ZNHIT3:MED1:MED24:STAT3:CDK5RAP3:BCAS3:WIPI1:CALR:PKN1:NFE2L2:CREB1:RNF25:TRIP12:COMMD7:NCOA6:CPNE1:HNF4A:TAF4:PRPF6:EP300:RARB:VPRBP:PPARGC1A:CDK7:NSD1:HMGA1:TAF11:NCOA7:TCF21:GATA4:TRIM32	2.63407e-05
MDD	BUN	GO_DNA_BINDING_TRANSCRIPTION_FACTOR_ACTIVITY	1675	71	0.00695261	CASZ1:MIER1:ZBTB7B:ASH1L:GON4L:ARID5B:ELF5:NR1H3:SPI1:OVOL1:GLI1:HNF1A:DACH1:RORA:ISL2:NR2F2:NFAT5:ZNF276:TCF25:PRDM7:YBX2:HNF1B:ZNF652:SETBP1:ZBTB7C:NFATC1:ZNF540:ZFP30:ZNF781:ZNF607:GRHL1:ZNF513:ZNF512:VAX2:LBX2:TLX2:PAX8:TFCP2L1:HOXD13:HOXD12:HOXD11:HOXD10:HOXD3:HOXD4:HOXD1:ZNF142:PPARG:RARB:GOLGB1:EAF2:STAG1:MECOM:BCL6:EBF1:MXD3:TFAP2B:SIM1:TCF21:UNCX:HOXA1:HOXA2:HOXA3:HOXA4:HOXA5:HOXA6:HOXA7…	2.95856e-05
MDD	eGFRcrea	GO_DNA_BINDING_TRANSCRIPTION_FACTOR_BINDING	336	54	0.0178897	ARID1A:MIER1:ARNT:CTBP2:SPI1:RELA:KAT5:RERG:HDAC7:SP1:BAZ2A:OASL:PSMD9:MED4:TTC8:SMAD3:SIN3A:ZNHIT3:MED1:MED24:STAT3:CDK5RAP3:BCAS3:WIPI1:TCF4:DAPK3:CALR:PKN1:CRTC1:MAP3K10:HOXD4:NFE2L2:CREB1:RNF25:TRIP12:COMMD7:NCOA6:CPNE1:HNF4A:TAF4:PRPF6:EP300:RARB:VPRBP:PPARGC1A:CDK7:NSD1:HMGA1:TAF11:RUNX2:NCOA7:TCF21:GATA4:TRIM32	6.26896e-05
MDD	eGFRcys	GO_RNA_POLYMERASE_II_SPECIFIC_DNA_BINDING_TRANSCRIPTION_FACTOR_BINDING	263	28	0.00973594	ARID1A:NR0B2:FAF1:MIER1:GTF2B:ARNT:EGR2:SPI1:RELA:KAT5:RERG:OASL:FLT3:MED4:BBS4:SIN3A:TBX6:ZNHIT3:BCAS3:PKN1:KDM3A:SUMO1:RNF25:HNF4A:RARB:VPRBP:PPARGC1A:NSD1	6.51036e-05
MDD	eGFRcrea	GO_KINASE_ACTIVITY	746	102	0.0178897	PRKCZ:TESK2:MAST2:PIK3R3:AK5:PIP5K1A:PI4KB:EFNA4:EFNA3:EFNA3:PKLR:PFKFB2:MARK1:PRKG1:CAMK2G:ADK:CLP1:SCYL1:SIK2:DYRK4:ACVRL1:ACVR1B:AMHR2:MAP3K12:MAPKAPK5:DGKH:CDKL1:MAP4K5:ITPK1:MOK:CKB:GALK2:CSK:ULK3:PEAK1:ALPK3:IGF1R:CDK10:MINK1:ULK2:CDK12:ERBB2:TEX14:RPS6KB1:STK11:NMRK2:DAPK3:PRKACA:PKN1:MAST3:TSSK6:MAP3K10:CNTD2:AKT2:KHK:RBKS:MAP3K19:ACVR2A:TTN:ERBB4:STK36:SPEG:DGKD:STK25:TOP1:PTK6:UCKL1:TSS…	6.52513e-05
MDD	urate	GO_CHROMATIN_DNA_BINDING	117	10	0.025131	RELA:PRDM7:HIST1H1A:HIST1H3A:HIST1H3B:HIST1H3C:HIST1H1C:HIST1H1T:HIST1H3D:HIST1H3G	8.59165e-05
MDD	urate	GO_PROTEIN_DIMERIZATION_ACTIVITY	1303	45	0.025131	MCL1:ARNT:SYT11:SLC39A13:VEGFB:BAD:MAP3K11:RELA:SPPL3:HNF1A:MLXIP:HEXA:SERPINF2:PVRL2:TCF23:NRBP1:SUPT7L:GSS:TLR9:TLR9:PKD2:ABCG2:HIST1H2AA:HIST1H2BA:HIST1H3A:HIST1H4A:HIST1H4B:HIST1H3B:HIST1H2AB:HIST1H2BB:HIST1H3C:HIST1H4C:HIST1H2BC:HIST1H2AC:HIST1H2BD:HIST1H2BE:HIST1H4D:HIST1H3D:HIST1H2AD:HIST1H2BF:HIST1H4E:HIST1H3G:HIST1H2BI:ZNF318:FZD9:MLXIPL	9.16632e-05
MDD	eGFRcrea	GO_ACTIVIN_BINDING	14	7	0.0273401	ACVRL1:ACVR1B:SMAD7:ACVR2A:FKBP1A:ACVR2B:FST	0.000120336
MDD	eGFRcrea	GO_NUCLEAR_HORMONE_RECEPTOR_BINDING	150	29	0.0273401	ARID1A:CTBP2:KAT5:RERG:BAZ2A:OASL:MED4:SMAD3:ZNHIT3:MED1:MED24:STAT3:BCAS3:WIPI1:CALR:PKN1:TRIP12:NCOA6:PRPF6:EP300:RARB:VPRBP:PPARGC1A:CDK7:NSD1:HMGA1:TAF11:NCOA7:TCF21	0.000132961
MDD	BUN	GO_PROXIMAL_PROMOTER_SEQUENCE_SPECIFIC_DNA_BINDING	532	29	0.0333742	SSBP3:ZBTB7B:MUC1:NR1H3:SPI1:OVOL1:EED:GLI1:DACH1:RORA:NFAT5:HNF1B:MED1:NFATC1:GRHL1:PAX8:HOXD13:HOXD3:PPARG:NSD1:TFAP2B:TCF21:HOXA2:HOXA3:HOXA5:HOXA7:HOXA9:HOXA10:MLXIPL	0.000162306
MDD	eGFRcys	GO_DNA_BINDING_TRANSCRIPTION_FACTOR_BINDING	336	32	0.0234014	ARID1A:NR0B2:FAF1:MIER1:GTF2B:ARNT:EGR2:SPI1:RELA:KAT5:RERG:HDAC7:CBX5:OASL:FLT3:MED4:BBS4:SIN3A:TBX6:ZNHIT3:BCAS3:PKN1:KDM3A:HOXD4:SUMO1:RNF25:HNF4A:RARB:VPRBP:PPARGC1A:NSD1:RUNX2	0.000170709
MDD	eGFRcrea	GO_HORMONE_RECEPTOR_BINDING	182	33	0.0289799	ARID1A:CTBP2:KAT5:RERG:BAZ2A:SOCS2:PTPN11:OASL:MED4:SMAD3:ZNHIT3:MED1:MED24:STAT3:BCAS3:WIPI1:CALR:PKN1:TRIP12:NCOA6:GNAS:PRPF6:EP300:RARB:UCN2:VPRBP:PPARGC1A:CDK7:NSD1:HMGA1:TAF11:NCOA7:TCF21	0.000172375
MDD	eGFRcrea	GO_TRANSFERASE_ACTIVITY_TRANSFERRING_PHOSPHORUS_CONTAINING_GROUPS	893	116	0.0289799	PRKCZ:FAM46B:TESK2:MAST2:PIK3R3:AK5:PIP5K1A:PI4KB:EFNA4:EFNA3:EFNA3:PKLR:PFKFB2:MARK1:PRKG1:CAMK2G:ADK:CLP1:POLA2:SCYL1:POLD3:SIK2:DPAGT1:DYRK4:ACVRL1:ACVR1B:AMHR2:MAP3K12:PTGES3:PRIM1:MAPKAPK5:DGKH:CDKL1:MAP4K5:ITPK1:MOK:CKB:GALK2:POLR2M:CSK:ULK3:PEAK1:ALPK3:IGF1R:CDK10:MINK1:ULK2:CDK12:ERBB2:TEX14:RPS6KB1:STK11:NMRK2:DAPK3:PRKACA:PKN1:MAST3:TSSK6:MAP3K10:CNTD2:AKT2:KHK:RBKS:MAP3K19:ACVR2A:TTN:E…	0.000183855
MDD	eGFRcrea	GO_ANTIPORTER_ACTIVITY	83	19	0.0289799	SLC35D1:SLC25A16:SLC22A18:SLC37A4:SLC7A6:SLC47A1:SLC47A2:SLC8A1:SLC9A4:SLC4A11:SLC19A1:SLC35E4:SLC26A6:SLC9B1:SLC9B2:SLC25A31:SLC9A3:SLC22A4:SLC4A2	0.000199115
MDD	eGFRcrea	GO_ADENYL_NUCLEOTIDE_BINDING	1502	181	0.0289799	PRKCZ:TESK2:MAST2:AK5:MOV10:TARS2:PIP5K1A:PI4KB:HCN3:PKLR:KIF21B:PFKFB2:MARK1:PRKG1:DNA2:CAMK2G:ADK:GLUD1:BTAF1:ABCC2:CNNM2:CARS:PSMC3:CLP1:SCYL1:SIK2:ABCG4:KCNJ1:DYRK4:RAPGEF3:ADCY6:DDX23:ACVRL1:ACVR1B:AMHR2:MAP3K12:ATP5B:MAPKAPK5:OASL:DNAH10:DGKH:SUCLA2:CDKL1:MAP4K5:RAD51B:ITPK1:HSP90AA1:MOK:CKB:RAD51:INO80:SPATA5L1:GALK2:CSK:ULK3:UBE2Q2:ALPK3:IGF1R:TRAP1:ACSM5:ACSM2A:ACSM2B:ACSM3:ACSM1:DNAH3:A…	0.000211404
MDD	BUN	GO_DNA_BINDING_TRANSCRIPTION_ACTIVATOR_ACTIVITY	411	24	0.0395286	ZBTB7B:ELF5:SPI1:OVOL1:HNF1A:RORA:NFAT5:NFATC1:GRHL1:TLX2:PAX8:HOXD13:HOXD10:HOXD3:HOXD4:EAF2:STAG1:TFAP2B:TCF21:HOXA1:HOXA4:HOXA5:HOXA7:HOXA10	0.000216266
MDD	BUN	GO_SIGNALING_RECEPTOR_BINDING	1521	62	0.0462061	GTF2B:SHC1:ADAM15:EFNA1:GBA:SEMA4A:CTBP2:IGF2:INS-IGF2:INS:SAA1:MADD:C1QTNF4:KAT5:RERG:INHBC:INHBE:SH2B3:ATXN2:PTPN11:OASL:BMP4:SEMA6D:NRG4:IGF1R:DLG4:DVL2:MED1:MAPT:NSF:WNT3:WNT9B:BCAS3:APOE:EML2:IZUMO1:FGF21:FAM150B:GDF7:SNX17:BRE:ACVR2A:RQCD1:GNAS:PPARG:RARB:CASR:NCK1:RTP2:KLB:FGF5:CCNB1:CDK7:NSD1:HFE:RSPO3:TCF21:GRB10:PIK3CG:STC1:PSCA:SLURP1	0.000290304
MDD	BUN	GO_HORMONE_RECEPTOR_BINDING	182	14	0.0462061	GTF2B:CTBP2:KAT5:RERG:PTPN11:OASL:MED1:BCAS3:GNAS:PPARG:RARB:CDK7:NSD1:TCF21	0.000308977
MDD	eGFRcys	GO_NON_MEMBRANE_SPANNING_PROTEIN_TYROSINE_PHOSPHATASE_ACTIVITY	8	4	0.036549	PTPN11:PTPN9:ACP1:PTPN12	0.000311056
MDD	eGFRcys	GO_SIALIC_ACID_TRANSMEMBRANE_TRANSPORTER_ACTIVITY	8	4	0.036549	SLC17A4:SLC17A1:SLC17A3:SLC17A2	0.000311056
MDD	eGFRcrea	GO_ACYL_COA_LIGASE_ACTIVITY	8	5	0.0374323	ACSM5:ACSM2A:ACSM2B:ACSM3:ACSM1	0.000318572
MDD	eGFRcrea	GO_BUTYRATE_COA_LIGASE_ACTIVITY	8	5	0.0374323	ACSM5:ACSM2A:ACSM2B:ACSM3:ACSM1	0.000318572
MDD	eGFRcys	GO_FATTY_ACID_LIGASE_ACTIVITY	21	6	0.0376086	ACSM5:ACSM2A:ACSM2B:ACSM3:ACSM1:ACSF3	0.000342936
MDD	eGFRcrea	GO_DRUG_BINDING	1680	198	0.0383875	PRKCZ:TESK2:MMACHC:MAST2:AK5:MOV10:TARS2:PIP5K1A:PI4KB:PKLR:KIF21B:PFKFB2:MARK1:MARC1:PRKG1:DNA2:CAMK2G:ADK:GLUD1:BTAF1:CYP26A1:ABCC2:CYP17A1:CNNM2:TH:CARS:HBG2:PSMC3:CLP1:SCYL1:SIK2:ABCG4:KCNJ1:DYRK4:ADCY6:DDX23:ACVRL1:ACVR1B:AMHR2:MAP3K12:ATP5B:MAPKAPK5:OASL:DNAH10:DGKH:SUCLA2:CDKL1:MAP4K5:RAD51B:ITPK1:HSP90AA1:MOK:CKB:RAD51:INO80:SPATA5L1:GALK2:CYP1A1:CSK:ULK3:UBE2Q2:CHRNB4:ALPK3:IGF1R:TRAP1:A…	0.000353566
MDD	eGFRcrea	GO_RECEPTOR_TYROSINE_KINASE_BINDING	67	16	0.0383875	MYOC:PTPN14:GAB2:SH2B3:PTPN11:SH2B1:FAM150B:PLCG1:MST1:HYAL2:CBLB:NCK1:SH2B2:DOK2:NRG1:CPNE3	0.000373374
MDD	eGFRcys	GO_ACID_THIOL_LIGASE_ACTIVITY	30	7	0.0443546	ACSM5:ACSM2A:ACSM2B:ACSM3:ACSM1:ACSF3:ACSS1	0.000431413
MDD	eGFRcys	GO_LIGASE_ACTIVITY_FORMING_CARBON_SULFUR_BONDS	40	8	0.0492328	ACSM5:ACSM2A:ACSM2B:ACSM3:ACSM1:ACSF3:ACSS1:UBA7	0.000519547
MDD	eGFRcys	GO_SODIUM_PHOSPHATE_SYMPORTER_ACTIVITY	9	4	0.0492328	SLC34A1:SLC17A4:SLC17A3:SLC17A2	0.000538717
